# Supplementary material for: Divergent endophytic viromes and phage genome repertoires among banana (Musa) species
Source: Front Microbiol. 2023 Jun 9;14:1127606. doi: 10.3389/fmicb.2023.1127606 (PMC10288200; doi:10.3389/fmicb.2023.1127606)
Supplement: Supplementary file 1 [file Data_Sheet_1.zip]

Archive with 4 entries (4 files):
- Data Sheet 1.DOCX
- Table 1.XLSX
- Table 4.XLSX
- Table 6.XLSX
