# Supplementary material for: Divergent endophytic viromes and phage genome repertoires among banana (Musa) species
Source: Front Microbiol. 2023 Jun 9;14:1127606. doi: 10.3389/fmicb.2023.1127606 (PMC10288200; doi:10.3389/fmicb.2023.1127606)
Supplement: Supplementary file 1 [file Data_Sheet_1.zip › Table 1.XLSX]

## Sheet: vConTACT2+NCBItaxa
Sample	Genome	length	coverage	correctedCov	Order	Family	Genus	Virus	Specific Virus
BBC	NODE_1067_length_19860_cov_2.996761__full-cat_1	19860	2.99676	2.99676	Caudovirales	Myoviridae	Unassigned	Bacillus phage	Bacillus phage 0305phi8-36
BBC	NODE_1135_length_19221_cov_7.531796__full-cat_1	19221	7.5318	7.5318	Caudovirales	Podoviridae	Unassigned	Bacillus phage	Brevibacillus phage Jenst
BBC	NODE_1211_length_18499_cov_2.187989__full-cat_1	18499	2.18799	2.18799	Unassigned	Unassigned	Unassigned
BBC	NODE_1233_length_18221_cov_2.369827__full-cat_1	18221	2.36983	2.36983	Unassigned	Unassigned	Unassigned
BBC	NODE_1250_length_18087_cov_5.976151__full-cat_1	18087	5.97615	5.97615	Unassigned	Unassigned	Unassigned
BBC	NODE_1303_length_17664_cov_3.037461__full-cat_1	17664	3.03746	3.03746	Unassigned	Unassigned	Unassigned
BBC	NODE_1351_length_17314_cov_2.852629__full-cat_1	17314	2.85263	2.85263	Unassigned	Unassigned	Unassigned
BBC	NODE_1382_length_17101_cov_4.109693__full_1-cat_1	17101	4.10969	4.10969	Unassigned	Unassigned	Unassigned
BBC	NODE_1417_length_16830_cov_2.997490__full-cat_1	16830	2.99749	2.99749	Caudovirales	Myoviridae	Unassigned	Bacillus phage	Bacillus phage 0305phi8-36
BBC	NODE_1499_length_16235_cov_4.222794__full_1-cat_1	16235	4.22279	4.22279	Unassigned	Unassigned	Unassigned
BBC	NODE_155_length_75348_cov_10.613457__full_1-cat_1	75348	10.6135	10.6135	Unassigned	Unassigned	Unassigned
BBC	NODE_1553_length_15915_cov_3.076947__full_1-cat_1	15915	3.07695	3.07695	Unassigned	Unassigned	Unassigned
BBC	NODE_16_length_237582_cov_13.241664__0_partial_1-cat_1	237582	13.2417	13.2417	Caudovirales	Myoviridae	Peduovirus	Salmonella phage	Aggregatibacter phage S1249
BBC	NODE_16_length_237582_cov_13.241664__1_partial_1-cat_1	237582	13.2417	13.2417	Caudovirales	Siphoviridae	Pa6virus	Propionibacterium phage	Propionibacterium phage ATCC29399B_C
BBC	NODE_1608_length_15578_cov_5.319659__full-cat_1	15578	5.31966	5.31966	Unassigned	Unassigned	Unassigned
BBC	NODE_1676_length_15315_cov_3.746911__full_1-cat_1	15315	3.74691	3.74691	Unassigned	Unassigned	Unassigned
BBC	NODE_1700_length_15175_cov_5.202507__full-cat_1	15175	5.20251	5.20251	Unassigned	Unassigned	Unassigned
BBC	NODE_183_length_68263_cov_4.109398__0_partial_1-cat_1	68263	4.1094	4.1094	Caudovirales	Siphoviridae	Pa6virus	Propionibacterium phage	Propionibacterium phage PHL
BBC	NODE_1867_length_14215_cov_3.282375__full-cat_1	14215	3.28238	3.28238	Caudovirales	Myoviridae	Peduovirus	Klebsiella phage	Burkholderia phage KL3
BBC	NODE_19_length_228703_cov_12.812177__0_partial_1-cat_1	228703	12.8122	12.8122	Unassigned	Unassigned	Unassigned
BBC	NODE_1953_length_13852_cov_5.025594__full-cat_1	13852	5.02559	5.02559	Caudovirales	Siphoviridae	Pa6virus	Propionibacterium phage	Propionibacterium phage PHL
BBC	NODE_2027_length_13538_cov_3.454275__full-cat_1	13538	3.45427	3.45427	Unassigned	Unassigned	Unassigned
BBC	NODE_21_length_224977_cov_21.182423__0_partial_1-cat_1	224977	21.1824	21.1824	Caudovirales	Siphoviridae	Pa6virus	Propionibacterium phage	Propionibacterium phage ATCC29399B_C
BBC	NODE_2107_length_13253_cov_4.650068__full-cat_1	13253	4.65007	4.65007	Unassigned	Unassigned	Unassigned
BBC	NODE_2199_length_12959_cov_2.881804__full-cat_1	12959	2.8818	2.8818	Caudovirales	Myoviridae	Vhmlvirus	Vibrio phage	Vibrio phage vB_VpaM_MAR
BBC	NODE_22_length_224819_cov_13.356461__full_1-cat_1	224819	13.3565	13.3565	Unassigned	Unassigned	Unassigned
BBC	NODE_22_length_224819_cov_13.356461__full_2-cat_1	224819	13.3565	13.3565	Caudovirales	Siphoviridae	Unassigned	Pseudoalteromonas phage	Idiomarinaceae phage Phi1M2-2
BBC	NODE_2291_length_12622_cov_3.706700__full-cat_1	12622	3.7067	3.7067	Unassigned	Unassigned	Unassigned
BBC	NODE_2356_length_12381_cov_13.605195__full-cat_1	12381	13.6052	13.6052	Unassigned	Unassigned	Unassigned
BBC	NODE_2378_length_12285_cov_8.321681__full-cat_1	12285	8.32168	8.32168	Unassigned	Unassigned	Unassigned
BBC	NODE_240_length_54574_cov_16.098559__0_partial-cat_1	54574	16.0986	16.0986	Unassigned	Unassigned	Unassigned
BBC	NODE_252_length_52512_cov_3.296453__0_partial_1-cat_1	52512	3.29645	3.29645	Unassigned	Unassigned	Unassigned
BBC	NODE_2536_length_11819_cov_2.688396__full-cat_1	11819	2.6884	2.6884	Unassigned	Unassigned	Unassigned
BBC	NODE_2601_length_11655_cov_8.563084__full-cat_1	11655	8.56308	8.56308	Unassigned	Unassigned	Unassigned
BBC	NODE_2677_length_11484_cov_2.887220__full-cat_1	11484	2.88722	2.88722	Unassigned	Unassigned	Unassigned
BBC	NODE_271_length_49969_cov_9.370403__full_1-cat_1	49969	9.3704	9.3704	Unassigned	Unassigned	Unassigned
BBC	NODE_2779_length_11200_cov_5.402486__full-cat_1	11200	5.40249	5.40249	Unassigned	Unassigned	Unassigned
BBC	NODE_2824_length_11086_cov_2.982616__full-cat_1	11086	2.98262	2.98262	Unassigned	Unassigned	Unassigned
BBC	NODE_2859_length_11012_cov_8.243471__full-cat_1	11012	8.24347	8.24347	Unassigned	Unassigned	Unassigned
BBC	NODE_2868_length_10998_cov_4.743738__full-cat_1	10998	4.74374	4.74374	Unassigned	Unassigned	Unassigned
BBC	NODE_287_length_47570_cov_16.962187__full_1-cat_1	47570	16.9622	16.9622	Unassigned	Unassigned	Unassigned
BBC	NODE_2885_length_10942_cov_2.733653__full-cat_1	10942	2.73365	2.73365	Unassigned	Unassigned	Unassigned
BBC	NODE_2940_length_10797_cov_2.446906__full-cat_1	10797	2.44691	2.44691	Unassigned	Unassigned	Unassigned
BBC	NODE_2967_length_10720_cov_2.885886__full-cat_1	10720	2.88589	2.88589	Unassigned	Unassigned	Unassigned
BBC	NODE_298_length_46733_cov_3.315371__full_1-cat_1	46733	3.31537	3.31537	Caudovirales	Podoviridae	Bcep22virus	Burkholderia virus	Pseudomonas virus F116
BBC	NODE_3008_length_10633_cov_2.036264__full-cat_1	10633	2.03626	2.03626	Caudovirales	Podoviridae	Unassigned	Bacillus phage	Brevibacillus phage Jenst
BBC	NODE_314_length_44725_cov_4.659481__0_partial_1-cat_1	44725	4.65948	4.65948	Caudovirales	Podoviridae	Bcep22virus	Burkholderia virus	Pseudomonas virus F116
BBC	NODE_33_length_194978_cov_14.949738__0_partial_1-cat_1	194978	14.9497	14.9497	Unassigned	Unassigned	Unassigned
BBC	NODE_349_length_40829_cov_8.994599__full-cat_1	40829	8.9946	8.9946	Caudovirales	Myoviridae	Unassigned	Bacillus phage	Bacillus phage 0305phi8-36
BBC	NODE_36_length_192449_cov_13.419787__0_partial_1-cat_1	192449	13.4198	13.4198	Caudovirales	Chaseviridae	Yushanvirus	Shewanella phage	Aeromonas phage pAh6-C
BBC	NODE_393_length_37281_cov_4.756307__full-cat_1	37281	4.75631	4.75631	Unassigned	Unassigned	Unassigned
BBC	NODE_402_length_36718_cov_7.922909__full-cat_1	36718	7.92291	7.92291	Unassigned	Unassigned	Unassigned
BBC	NODE_425_length_35688_cov_3.351401__full_1-cat_1	35688	3.3514	3.3514	Caudovirales	Microviridae	Alpha3microvirus	Escherichia phage	Escherichia virus I22
BBC	NODE_477_length_32881_cov_3.669819__full_1-cat_1	32881	3.66982	3.66982	Unassigned	Unassigned	Unassigned
BBC	NODE_522_length_31026_cov_3.244867__0_partial-cat_1	31026	3.24487	3.24487	Unassigned	Unassigned	Unassigned
BBC	NODE_537_length_30614_cov_3.207799__full_1-cat_1	30614	3.2078	3.2078	Unassigned	Unassigned	Unassigned
BBC	NODE_571_length_29156_cov_3.809203__full_1-cat_1	29156	3.8092	3.8092	Unassigned	Unassigned	Unassigned
BBC	NODE_599_length_28041_cov_3.930069__0_partial_1-cat_1	28041	3.93007	3.93007	Unassigned	Unassigned	Unassigned
BBC	NODE_607_length_27842_cov_4.327470__0_partial_1-cat_1	27842	4.32747	4.32747	Unassigned	Unassigned	Unassigned
BBC	NODE_63_length_127960_cov_9.976083__0_partial_1-cat_1	127960	9.97608	9.97608	Unassigned	Unassigned	Unassigned
BBC	NODE_688_length_25919_cov_3.893145__full-cat_1	25919	3.89315	3.89315	Unassigned	Unassigned	Unassigned
BBC	NODE_764_length_24383_cov_3.545297__full_1-cat_1	24383	3.5453	3.5453	Caudovirales	Microviridae	Alpha3microvirus	Escherichia phage	Escherichia virus I22
BBC	NODE_777_length_24104_cov_3.245032__full_1-cat_1	24104	3.24503	3.24503	Unassigned	Unassigned	Unassigned
BBC	NODE_781_length_24040_cov_8.827033__full_1-cat_1	24040	8.82703	8.82703	Unassigned	Unassigned	Unassigned
BBC	NODE_810_length_23321_cov_4.276290__full_1-cat_1	23321	4.27629	4.27629	Unassigned	Unassigned	Unassigned
BBC	NODE_92_length_108290_cov_14.983427__full-cat_1	108290	14.9834	14.9834	Caudovirales	Siphoviridae	Pa6virus	Propionibacterium phage	Pseudomonas phage KPP25
BBC	NODE_928_length_21531_cov_5.875187__full-cat_1	21531	5.87519	5.87519	Caudovirales	Myoviridae	Unassigned	Bacillus phage	Bacillus phage 0305phi8-36
BBC	NODE_992_length_20756_cov_3.955753__full-cat_1	20756	3.95575	3.95575	Unassigned	Unassigned	Unassigned
BBL	NODE_1011_length_6593_cov_5.285648__full-cat_1	6593	5.28565	23.6197	Caudovirales	Myoviridae	Pbunavirus	Pseudomonas phage	Pseudomonas phage vB_Pae
BBL	NODE_10203_length_886_cov_1.343075__lt2gene-cat_1	886	1.34308	6.00172	Unassigned	Unassigned	Unassigned
BBL	NODE_105_length_28973_cov_3.273533__0_partial_1-cat_1	28973	3.27353	14.6282	Unassigned	Unassigned	Unassigned
BBL	NODE_10971_length_843_cov_1.864247__full-cat_1	843	1.86425	8.33065	Unassigned	Unassigned	Unassigned
BBL	NODE_11798_length_803_cov_0.904830__lt2gene-cat_1	803	0.90483	4.04336	Unassigned	Unassigned	Unassigned
BBL	NODE_11893_length_799_cov_1.370000__lt2gene-cat_1	799	1.37	6.12204	Unassigned	Unassigned	Unassigned
BBL	NODE_13135_length_747_cov_3.283951__lt2gene-cat_1	747	3.28395	14.6748	Unassigned	Unassigned	Unassigned
BBL	NODE_13790_length_725_cov_0.587859__lt2gene-cat_1	725	0.587859	2.62693	Unassigned	Unassigned	Unassigned
BBL	NODE_13810_length_724_cov_1.108800__lt2gene-cat_1	724	1.1088	4.95483	Unassigned	Unassigned	Unassigned
BBL	NODE_13904_length_721_cov_1.024116__full-cat_1	721	1.02412	4.57641	Unassigned	Unassigned	Unassigned
BBL	NODE_14169_length_711_cov_1.702614__lt2gene-cat_1	711	1.70261	7.60837	Unassigned	Unassigned	Unassigned
BBL	NODE_14383_length_705_cov_0.711221__lt2gene-cat_1	705	0.711221	3.17819	Unassigned	Unassigned	Unassigned
BBL	NODE_14394_length_704_cov_1.586777__lt2gene-cat_1	704	1.58678	7.09074	Unassigned	Unassigned	Unassigned
BBL	NODE_14404_length_704_cov_1.021488__lt2gene-cat_1	704	1.02149	4.56466	Unassigned	Unassigned	Unassigned
BBL	NODE_14470_length_702_cov_0.741294__lt2gene-cat_1	702	0.741294	3.31258	Unassigned	Unassigned	Unassigned
BBL	NODE_14483_length_701_cov_2.340532__lt2gene-cat_1	701	2.34053	10.459	Unassigned	Unassigned	Unassigned
BBL	NODE_14733_length_694_cov_2.110924__lt2gene-cat_1	694	2.11092	9.43296	Unassigned	Unassigned	Unassigned
BBL	NODE_14992_length_686_cov_2.606474__lt2gene-cat_1	686	2.60647	11.6474	Unassigned	Unassigned	Unassigned
BBL	NODE_15072_length_684_cov_1.517949__lt2gene-cat_1	684	1.51795	6.78317	Unassigned	Unassigned	Unassigned
BBL	NODE_15148_length_682_cov_1.114923__lt2gene-cat_1	682	1.11492	4.98219	Unassigned	Unassigned	Unassigned
BBL	NODE_15216_length_680_cov_0.833046__lt2gene-cat_1	680	0.833046	3.72258	Unassigned	Unassigned	Unassigned
BBL	NODE_1544_length_4476_cov_131.832534__full-cat_1	4476	131.833	589.112	Unassigned	Unassigned	Unassigned
BBL	NODE_15877_length_663_cov_0.998227__lt2gene-cat_1	663	0.998227	4.46072	Unassigned	Unassigned	Unassigned
BBL	NODE_15888_length_663_cov_0.599291__lt2gene-cat_1	663	0.599291	2.67802	Unassigned	Unassigned	Unassigned
BBL	NODE_16011_length_660_cov_1.060606__lt2gene-cat_1	660	1.06061	4.73947	Unassigned	Unassigned	Unassigned
BBL	NODE_1611_length_4297_cov_4.046212__full-cat_1	4297	4.04621	18.0811	Unassigned	Unassigned	Unassigned
BBL	NODE_16420_length_650_cov_1.150635__lt2gene-cat_1	650	1.15064	5.14177	Unassigned	Unassigned	Unassigned
BBL	NODE_16552_length_647_cov_0.923358__lt2gene-cat_1	647	0.923358	4.12616	Unassigned	Unassigned	Unassigned
BBL	NODE_1722_length_4030_cov_2.287459__full-cat_1	4030	2.28746	10.2218	Unassigned	Unassigned	Unassigned
BBL	NODE_17584_length_624_cov_1.156190__lt2gene-cat_1	624	1.15619	5.1666	Unassigned	Unassigned	Unassigned
BBL	NODE_17714_length_622_cov_0.351816__lt2gene-cat_1	622	0.351816	1.57214	Unassigned	Unassigned	Unassigned
BBL	NODE_18006_length_615_cov_1.815891__lt2gene-cat_1	615	1.81589	8.11456	Unassigned	Unassigned	Unassigned
BBL	NODE_18127_length_613_cov_0.951362__lt2gene-cat_1	613	0.951362	4.2513	Unassigned	Unassigned	Unassigned
BBL	NODE_18554_length_604_cov_2.378218__lt2gene-cat_1	604	2.37822	10.6274	Unassigned	Unassigned	Unassigned
BBL	NODE_18642_length_603_cov_0.996032__lt2gene-cat_1	603	0.996032	4.45091	Unassigned	Unassigned	Unassigned
BBL	NODE_18689_length_602_cov_1.489066__lt2gene-cat_1	602	1.48907	6.6541	Unassigned	Unassigned	Unassigned
BBL	NODE_18977_length_596_cov_1.800805__lt2gene-cat_1	596	1.8008	8.04715	Unassigned	Unassigned	Unassigned
BBL	NODE_19044_length_595_cov_1.201613__lt2gene-cat_1	595	1.20161	5.36958	Unassigned	Unassigned	Unassigned
BBL	NODE_19093_length_594_cov_2.228283__lt2gene-cat_1	594	2.22828	9.9574	Unassigned	Unassigned	Unassigned
BBL	NODE_19121_length_594_cov_0.894949__lt2gene-cat_1	594	0.894949	3.99921	Unassigned	Unassigned	Unassigned
BBL	NODE_19460_length_588_cov_1.145194__lt2gene-cat_1	588	1.14519	5.11746	Unassigned	Unassigned	Unassigned
BBL	NODE_19593_length_586_cov_0.971253__lt2gene-cat_1	586	0.971253	4.34018	Unassigned	Unassigned	Unassigned
BBL	NODE_19840_length_582_cov_1.105590__lt2gene-cat_1	582	1.10559	4.94048	Unassigned	Unassigned	Unassigned
BBL	NODE_2_length_541928_cov_67.104858__0_partial_1-cat_1	541928	67.1049	299.868	Caudovirales	Myoviridae	Alexandravirus	Erwinia phage	Dickeya phage vB_DsoM_AD1
BBL	NODE_20082_length_578_cov_1.382046__lt2gene-cat_1	578	1.38205	6.17587	Unassigned	Unassigned	Unassigned
BBL	NODE_20090_length_578_cov_1.240084__lt2gene-cat_1	578	1.24008	5.54149	Unassigned	Unassigned	Unassigned
BBL	NODE_20513_length_571_cov_1.478814__lt2gene-cat_1	571	1.47881	6.60829	Unassigned	Unassigned	Unassigned
BBL	NODE_20589_length_570_cov_1.354565__lt2gene-cat_1	570	1.35457	6.05306	Unassigned	Unassigned	Unassigned
BBL	NODE_20622_length_570_cov_0.760085__lt2gene-cat_1	570	0.760085	3.39655	Unassigned	Unassigned	Unassigned
BBL	NODE_20628_length_570_cov_0.579618__lt2gene-cat_1	570	0.579618	2.5901	Unassigned	Unassigned	Unassigned
BBL	NODE_2077_length_3351_cov_1.821956__full-cat_1	3351	1.82196	8.14167	Unassigned	Unassigned	Unassigned
BBL	NODE_20781_length_567_cov_0.884615__lt2gene-cat_1	567	0.884615	3.95303	Unassigned	Unassigned	Unassigned
BBL	NODE_2093_length_3331_cov_1.371906__full-cat_1	3331	1.37191	6.13056	Unassigned	Unassigned	Unassigned
BBL	NODE_20959_length_564_cov_1.062366__lt2gene-cat_1	564	1.06237	4.74733	Unassigned	Unassigned	Unassigned
BBL	NODE_21340_length_559_cov_1.041304__lt2gene-cat_1	559	1.0413	4.65321	Unassigned	Unassigned	Unassigned
BBL	NODE_21476_length_557_cov_1.240175__lt2gene-cat_1	557	1.24018	5.5419	Unassigned	Unassigned	Unassigned
BBL	NODE_21554_length_556_cov_1.378556__full-cat_1	556	1.37856	6.16027	Unassigned	Unassigned	Unassigned
BBL	NODE_21660_length_555_cov_0.695175__lt2gene-cat_1	555	0.695175	3.10649	Unassigned	Unassigned	Unassigned
BBL	NODE_2180_length_3188_cov_5.993849__full-cat_1	3188	5.99385	26.7844	Caudovirales	Myoviridae	Pbunavirus	Pseudomonas phage	Escherichia phage D108
BBL	NODE_21949_length_551_cov_0.902655__lt2gene-cat_1	551	0.902655	4.03364	Unassigned	Unassigned	Unassigned
BBL	NODE_22022_length_550_cov_0.957871__lt2gene-cat_1	550	0.957871	4.28038	Unassigned	Unassigned	Unassigned
BBL	NODE_22736_length_540_cov_1.634921__lt2gene-cat_1	540	1.63492	7.30587	Unassigned	Unassigned	Unassigned
BBL	NODE_22751_length_540_cov_1.247166__lt2gene-cat_1	540	1.24717	5.57314	Unassigned	Unassigned	Unassigned
BBL	NODE_2293_length_3052_cov_3.236708__full_1-cat_1	3052	3.23671	14.4637	Unassigned	Unassigned	Unassigned
BBL	NODE_23652_length_529_cov_0.993023__lt2gene-cat_1	529	0.993023	4.43746	Unassigned	Unassigned	Unassigned
BBL	NODE_23704_length_528_cov_1.960373__lt2gene-cat_1	528	1.96037	8.7602	Unassigned	Unassigned	Unassigned
BBL	NODE_23705_length_528_cov_1.874126__lt2gene-cat_1	528	1.87413	8.3748	Unassigned	Unassigned	Unassigned
BBL	NODE_23715_length_528_cov_1.421911__lt2gene-cat_1	528	1.42191	6.35401	Unassigned	Unassigned	Unassigned
BBL	NODE_23810_length_527_cov_1.357477__lt2gene-cat_1	527	1.35748	6.06608	Unassigned	Unassigned	Unassigned
BBL	NODE_2424_length_2898_cov_64.155770__full-cat_1	2898	64.1558	286.689	Caudovirales	Siphoviridae	Pa6virus	Propionibacterium phage	Propionibacterium phage PHL
BBL	NODE_2425_length_2898_cov_61.987496__full-cat_1	2898	61.9875	277	Caudovirales	Siphoviridae	Pa6virus	Propionibacterium phage	Propionibacterium phage PHL
BBL	NODE_24325_length_521_cov_1.599526__lt2gene-cat_1	521	1.59953	7.14771	Unassigned	Unassigned	Unassigned
BBL	NODE_24352_length_521_cov_1.099526__lt2gene-cat_1	521	1.09953	4.91339	Unassigned	Unassigned	Unassigned
BBL	NODE_24369_length_521_cov_0.943128__lt2gene-cat_1	521	0.943128	4.2145	Unassigned	Unassigned	Unassigned
BBL	NODE_2442_length_2875_cov_3.622118__full-cat_1	2875	3.62212	16.1859	Unassigned	Unassigned	Unassigned
BBL	NODE_24462_length_520_cov_1.059382__lt2gene-cat_1	520	1.05938	4.734	Unassigned	Unassigned	Unassigned
BBL	NODE_24932_length_515_cov_0.992788__lt2gene-cat_1	515	0.992788	4.43641	Unassigned	Unassigned	Unassigned
BBL	NODE_25278_length_511_cov_1.466019__lt2gene-cat_1	511	1.46602	6.55111	Unassigned	Unassigned	Unassigned
BBL	NODE_2548_length_2767_cov_125.284858__full-cat_1	2767	125.285	559.853	Unassigned	Unassigned	Unassigned
BBL	NODE_25637_length_508_cov_0.799511__lt2gene-cat_1	508	0.799511	3.57273	Unassigned	Unassigned	Unassigned
BBL	NODE_26158_length_503_cov_0.725248__lt2gene-cat_1	503	0.725248	3.24087	Unassigned	Unassigned	Unassigned
BBL	NODE_2773_length_2550_cov_5.530804__full-cat_1	2550	5.5308	24.7152	Unassigned	Unassigned	Unassigned
BBL	NODE_2802_length_2521_cov_1.304707__full-cat_1	2521	1.30471	5.83027	Unassigned	Unassigned	Unassigned
BBL	NODE_2990_length_2386_cov_3.211631__full-cat_1	2386	3.21163	14.3516	Caudovirales	Myoviridae	Alexandravirus	Erwinia phage	Dickeya phage vB_DsoM_AD1
BBL	NODE_31_length_106594_cov_5.695131__full_1-cat_1	106594	5.69513	25.4495	Unassigned	Unassigned	Unassigned
BBL	NODE_3263_length_2203_cov_1.619297__lt2gene-cat_1	2203	1.6193	7.23606	Unassigned	Unassigned	Unassigned
BBL	NODE_336_length_14459_cov_3.361560__full_1-cat_1	14459	3.36156	15.0216	Unassigned	Unassigned	Unassigned
BBL	NODE_35_length_100617_cov_5.531039__0_partial-cat_1	100617	5.53104	24.7162	Unassigned	Unassigned	Unassigned
BBL	NODE_405_length_12898_cov_65.058911__full-cat_1	12898	65.0589	290.725	Caudovirales	Siphoviridae	Unassigned	Pseudomonas phage	Clostridium phage phiCD111
BBL	NODE_4135_length_1787_cov_1.643957__full-cat_1	1787	1.64396	7.34625	Unassigned	Unassigned	Unassigned
BBL	NODE_4223_length_1757_cov_1.405308__full-cat_1	1757	1.40531	6.27982	Unassigned	Unassigned	Unassigned
BBL	NODE_4239_length_1751_cov_1.325061__full-cat_1	1751	1.32506	5.92122	Unassigned	Unassigned	Unassigned
BBL	NODE_4948_length_1550_cov_1.514817__lt2gene-cat_1	1550	1.51482	6.76917	Unassigned	Unassigned	Unassigned
BBL	NODE_5593_length_1402_cov_1.285495__lt2gene-cat_1	1402	1.2855	5.74442	Unassigned	Unassigned	Unassigned
BBL	NODE_649_length_9439_cov_5.258351__full-cat_1	9439	5.25835	23.4977	Caudovirales	Myoviridae	Pbunavirus	Pseudomonas phage	Pseudomonas phage vB_Pae
BBL	NODE_6599_length_1223_cov_1.461744__lt2gene-cat_1	1223	1.46174	6.53201	Unassigned	Unassigned	Unassigned
BBL	NODE_6726_length_1203_cov_2.125906__full-cat_1	1203	2.12591	9.49991	Unassigned	Unassigned	Unassigned
BBL	NODE_697_length_9051_cov_5.327413__full-cat_1	9051	5.32741	23.8063	Caudovirales	Myoviridae	Pbunavirus	Pseudomonas phage	Escherichia phage D108
BBL	NODE_7042_length_1162_cov_2.137347__lt2gene-cat_1	1162	2.13735	9.55104	Unassigned	Unassigned	Unassigned
BBL	NODE_7184_length_1144_cov_1.493780__lt2gene-cat_1	1144	1.49378	6.67517	Unassigned	Unassigned	Unassigned
BBL	NODE_7272_length_1132_cov_1.536302__lt2gene-cat_1	1132	1.5363	6.86518	Unassigned	Unassigned	Unassigned
BBL	NODE_746_length_8564_cov_5.157826__full-cat_1	8564	5.15783	23.0485	Unassigned	Unassigned	Unassigned
BBL	NODE_7592_length_1099_cov_0.840000__lt2gene-cat_1	1099	0.84	3.75366	Unassigned	Unassigned	Unassigned
BBL	NODE_7643_length_1094_cov_1.299497__lt2gene-cat_1	1094	1.2995	5.80699	Unassigned	Unassigned	Unassigned
BBL	NODE_7819_length_1075_cov_1.258197__lt2gene-cat_1	1075	1.2582	5.62243	Unassigned	Unassigned	Unassigned
BBL	NODE_7855_length_1070_cov_139.128733__lt2gene-cat_1	1070	139.129	621.716	Unassigned	Unassigned	Unassigned
BBL	NODE_7918_length_1064_cov_1.654922__lt2gene-cat_1	1064	1.65492	7.39525	Unassigned	Unassigned	Unassigned
BBL	NODE_8_length_339679_cov_66.413938__0_partial_1-cat_1	339679	66.4139	296.78	Unassigned	Unassigned	Unassigned
BBL	NODE_8222_length_1037_cov_0.669510__lt2gene-cat_1	1037	0.66951	2.9918	Unassigned	Unassigned	Unassigned
BBL	NODE_8323_length_1027_cov_67.520474__lt2gene-cat_1	1027	67.5205	301.725	Caudovirales	Siphoviridae	Pa6virus	Propionibacterium phage	Pseudoalteromonas phage Cr39582
BBL	NODE_8324_length_1027_cov_64.036638__lt2gene-cat_1	1027	64.0366	286.157	Caudovirales	Siphoviridae	Pa6virus	Propionibacterium phage	Pseudoalteromonas phage Cr39582
BBL	NODE_8381_length_1023_cov_1.129870__lt2gene-cat_1	1023	1.12987	5.04898	Unassigned	Unassigned	Unassigned
BBL	NODE_8483_length_1013_cov_1.637856__lt2gene-cat_1	1013	1.63786	7.31899	Unassigned	Unassigned	Unassigned
BBL	NODE_8503_length_1011_cov_1.244518__full-cat_1	1011	1.24452	5.5613	Unassigned	Unassigned	Unassigned
BBL	NODE_887_length_7435_cov_63.438250__full-cat_1	7435	63.4382	283.483	Caudovirales	Siphoviridae	Unassigned	Pseudomonas phage	Clostridium phage phiCD111
BBL	NODE_8874_length_980_cov_2.323496__lt2gene-cat_1	980	2.3235	10.3829	Unassigned	Unassigned	Unassigned
BBL	NODE_9_length_328688_cov_67.188521__0_partial-cat_1	328688	67.1885	300.241	Unassigned	Unassigned	Unassigned
BBL	NODE_9023_length_967_cov_2.517281__lt2gene-cat_1	967	2.51728	11.2488	Unassigned	Unassigned	Unassigned
BBL	NODE_9063_length_964_cov_1.708671__lt2gene-cat_1	964	1.70867	7.63544	Unassigned	Unassigned	Unassigned
BBL	NODE_9251_length_948_cov_1.587750__lt2gene-cat_1	948	1.58775	7.09508	Unassigned	Unassigned	Unassigned
BBL	NODE_952_length_6932_cov_2.917167__full-cat_1	6932	2.91717	13.0358	Caudovirales	Myoviridae	Alexandravirus	Erwinia phage	Dickeya phage vB_DsoM_AD1
BBL	NODE_9661_length_922_cov_1.699878__lt2gene-cat_1	922	1.69988	7.59614	Unassigned	Unassigned	Unassigned
BBL	NODE_9811_length_912_cov_0.787208__lt2gene-cat_1	912	0.787208	3.51775	Unassigned	Unassigned	Unassigned
DCR	NODE_1016_length_8327_cov_2.403379__full-cat_2	8327	2.40338	5.11232	Unassigned	Unassigned	Unassigned
DCR	NODE_107_length_81860_cov_7.869657__0_partial_1-cat_1	81860	7.86966	16.7399	Unassigned	Unassigned	Unassigned
DCR	NODE_1081_length_8103_cov_2.130435__full-cat_1	8103	2.13043	4.53173	Unassigned	Unassigned	Unassigned
DCR	NODE_1181_length_7738_cov_3.071475__full-cat_1	7738	3.07147	6.53345	Caudovirales	Myoviridae	Unassigned	Mycobacterium phage	Mycoplasma phage MAV1
DCR	NODE_1292_length_7399_cov_2.963836__full-cat_1	7399	2.96384	6.30449	Unassigned	Unassigned	Unassigned
DCR	NODE_1302_length_7363_cov_2.780837__full-cat_2	7363	2.78084	5.91523	Unassigned	Unassigned	Unassigned
DCR	NODE_1315_length_7328_cov_2.528427__full-cat_1	7328	2.52843	5.37832	Unassigned	Unassigned	Unassigned
DCR	NODE_140_length_58530_cov_6.528196__0_partial_1-cat_1	58530	6.5282	13.8864	Unassigned	Unassigned	Unassigned
DCR	NODE_144_length_57211_cov_9.326026__full-cat_1	57211	9.32603	19.8378	Caudovirales	Siphoviridae	Pa6virus	Propionibacterium phage	Propionibacterium phage ATCC29399B_C
DCR	NODE_1708_length_6312_cov_2.466441__full-cat_1	6312	2.46644	5.24646	Unassigned	Unassigned	Unassigned
DCR	NODE_178_length_41417_cov_9.073987__full-cat_1	41417	9.07399	19.3016	Unassigned	Unassigned	Unassigned
DCR	NODE_1790_length_6130_cov_2.345382__full-cat_1	6130	2.34538	4.98895	Caudovirales	Myoviridae	Peduovirus	Vibrio phage	Vibrio phage vB_VpaM_MAR
DCR	NODE_1954_length_5836_cov_2.742723__full-cat_1	5836	2.74272	5.83415	Unassigned	Unassigned	Unassigned
DCR	NODE_2028_length_5709_cov_2.507308__full-cat_1	5709	2.50731	5.33339	Unassigned	Unassigned	Unassigned
DCR	NODE_2058_length_5664_cov_2.866667__full-cat_1	5664	2.86667	6.0978	Unassigned	Unassigned	Unassigned
DCR	NODE_2278_length_5339_cov_2.192748__full-cat_1	5339	2.19275	4.66428	Unassigned	Unassigned	Unassigned
DCR	NODE_2393_length_5170_cov_3.201735__full-cat_1	5170	3.20174	6.81054	Unassigned	Unassigned	Unassigned
DCR	NODE_242_length_24063_cov_3.132949__full_1-cat_1	24063	3.13295	6.66422	Unassigned	Unassigned	Unassigned
DCR	NODE_2531_length_5002_cov_2.645727__full-cat_2	5002	2.64573	5.62783	Unassigned	Unassigned	Unassigned
DCR	NODE_276_length_20231_cov_2.967167__full-cat_2	20231	2.96717	6.31158	Caudovirales	Siphoviridae	Pa6virus	Propionibacterium phage	Propionibacterium phage ATCC29399B_C
DCR	NODE_2779_length_4743_cov_2.243325__full-cat_2	4743	2.24333	4.77186	Unassigned	Unassigned	Unassigned
DCR	NODE_2940_length_4606_cov_2.990681__full-cat_1	4606	2.99068	6.36159	Unassigned	Unassigned	Unassigned
DCR	NODE_298_length_18716_cov_3.578880__full-cat_1	18716	3.57888	7.61278	Caudovirales	Siphoviridae	Phicbkvirus	Microbacterium phage	Microbacterium phage Fireman
DCR	NODE_3096_length_4483_cov_3.811131__full-cat_1	4483	3.81113	8.10681	Unassigned	Unassigned	Unassigned
DCR	NODE_3193_length_4414_cov_2.487370__full-cat_1	4414	2.48737	5.29098	Unassigned	Unassigned	Unassigned
DCR	NODE_32_length_193565_cov_6.831598__0_partial-cat_1	193565	6.8316	14.5318	Unassigned	Unassigned	Unassigned
DCR	NODE_3218_length_4389_cov_1.904895__full-cat_1	4389	1.9049	4.05198	Unassigned	Unassigned	Unassigned
DCR	NODE_33_length_190607_cov_8.210616__0_partial_1-cat_1	190607	8.21062	17.4651	Caudovirales	Myoviridae	Unassigned	Bacillus phage	Bacillus phage SIOphi
DCR	NODE_3357_length_4269_cov_2.971463__full-cat_2	4269	2.97146	6.32071	Unassigned	Unassigned	Unassigned
DCR	NODE_3444_length_4205_cov_2.350463__full-cat_2	4205	2.35046	4.99976	Unassigned	Unassigned	Unassigned
DCR	NODE_348_length_16562_cov_2.921642__full-cat_1	16562	2.92164	6.21474	Caudovirales	Siphoviridae	Pbunavirus	Pseudomonas phage	Rhizobium phage RR1-B
DCR	NODE_3499_length_4163_cov_2.718504__full-cat_1	4163	2.7185	5.78264	Unassigned	Unassigned	Unassigned
DCR	NODE_356_length_16247_cov_3.474238__full-cat_4	16247	3.47424	7.39019	Unassigned	Unassigned	Unassigned
DCR	NODE_36_length_180374_cov_8.532830__full_1-cat_1	180374	8.53283	18.1505	Caudovirales	Siphoviridae	Unassigned	Escherichia phage	Cyanophage MED4-117
DCR	NODE_3654_length_4064_cov_1.345271__full-cat_1	4064	1.34527	2.86158	Unassigned	Unassigned	Unassigned
DCR	NODE_3671_length_4051_cov_3.703694__full-cat_2	4051	3.70369	7.87827	Unassigned	Unassigned	Unassigned
DCR	NODE_3695_length_4038_cov_2.849962__full-cat_1	4038	2.84996	6.06227	Unassigned	Unassigned	Unassigned
DCR	NODE_3734_length_4011_cov_2.365798__full-cat_1	4011	2.3658	5.03238	Unassigned	Unassigned	Unassigned
DCR	NODE_3781_length_3985_cov_1.795419__full-cat_2	3985	1.79542	3.81911	Unassigned	Unassigned	Unassigned
DCR	NODE_3794_length_3976_cov_2.609750__full-cat_1	3976	2.60975	5.5513	Unassigned	Unassigned	Unassigned
DCR	NODE_3908_length_3903_cov_2.843060__full-cat_1	3903	2.84306	6.04758	Unassigned	Unassigned	Unassigned
DCR	NODE_3984_length_3857_cov_2.273816__full-cat_2	3857	2.27382	4.83672	Unassigned	Unassigned	Unassigned
DCR	NODE_4013_length_3838_cov_1.636801__full-cat_2	3838	1.6368	3.4817	Unassigned	Unassigned	Unassigned
DCR	NODE_4062_length_3810_cov_3.166801__full-cat_2	3810	3.1668	6.73623	Caudovirales	Siphoviridae	Casadabanvirus	Pseudomonas phage	Rhizobium phage vB_RleS_L338C
DCR	NODE_4147_length_3762_cov_2.481026__full-cat_1	3762	2.48103	5.27749	Unassigned	Unassigned	Unassigned
DCR	NODE_4152_length_3759_cov_1.845902__full-cat_1	3759	1.8459	3.92649	Unassigned	Unassigned	Unassigned
DCR	NODE_4354_length_3670_cov_2.028563__full-cat_1	3670	2.02856	4.31504	Unassigned	Unassigned	Unassigned
DCR	NODE_4397_length_3645_cov_2.603497__full-cat_1	3645	2.6035	5.538	Unassigned	Unassigned	Unassigned
DCR	NODE_4541_length_3570_cov_3.224431__full-cat_2	3570	3.22443	6.85881	Unassigned	Unassigned	Unassigned
DCR	NODE_4580_length_3556_cov_3.243275__full-cat_2	3556	3.24328	6.8989	Unassigned	Unassigned	Unassigned
DCR	NODE_46_length_156543_cov_6.386490__0_partial-cat_1	156543	6.38649	13.585	Unassigned	Unassigned	Unassigned
DCR	NODE_4870_length_3412_cov_1.668578__full-cat_2	3412	1.66858	3.5493	Unassigned	Unassigned	Unassigned
DCR	NODE_5_length_471288_cov_8.547160__0_partial_1-cat_1	471288	8.54716	18.181	Unassigned	Unassigned	Unassigned
DCR	NODE_5004_length_3352_cov_1.882877__full-cat_1	3352	1.88288	4.00514	Unassigned	Unassigned	Unassigned
DCR	NODE_5027_length_3341_cov_2.884331__full-cat_1	3341	2.88433	6.13537	Unassigned	Unassigned	Unassigned
DCR	NODE_5095_length_3311_cov_2.756227__full-cat_1	3311	2.75623	5.86288	Unassigned	Unassigned	Unassigned
DCR	NODE_5232_length_3260_cov_2.846884__full-cat_1	3260	2.84688	6.05572	Caudovirales	Myoviridae	Peduovirus	Vibrio phage	Vibrio phage vB_VpaM_MAR
DCR	NODE_5233_length_3260_cov_2.123379__full-cat_1	3260	2.12338	4.51672	Unassigned	Unassigned	Unassigned
DCR	NODE_5334_length_3217_cov_2.585311__full-cat_2	3217	2.58531	5.49932	Unassigned	Unassigned	Unassigned
DCR	NODE_5583_length_3141_cov_8.841880__full-cat_2	3141	8.84188	18.8079	Unassigned	Unassigned	Unassigned
DCR	NODE_5746_length_3091_cov_2.785428__full-cat_2	3091	2.78543	5.92499	Unassigned	Unassigned	Unassigned
DCR	NODE_577_length_11532_cov_2.827167__full-cat_1	11532	2.82717	6.01378	Unassigned	Unassigned	Unassigned
DCR	NODE_5788_length_3075_cov_1.806116__full-cat_2	3075	1.80612	3.84186	Unassigned	Unassigned	Unassigned
DCR	NODE_621_length_11017_cov_3.151218__full_1-cat_1	11017	3.15122	6.70308	Unassigned	Unassigned	Unassigned
DCR	NODE_689_length_10304_cov_2.957570__full-cat_1	10304	2.95757	6.29116	Unassigned	Unassigned	Unassigned
DCR	NODE_8_length_383217_cov_9.017196__0_partial_1-cat_1	383217	9.0172	19.1808	Caudovirales	Myoviridae	Peduovirus	Klebsiella phage	Burkholderia phage KL3
DCR	NODE_841_length_9285_cov_3.816895__full-cat_1	9285	3.8169	8.11907	Caudovirales	Myoviridae	Unassigned	Mycobacterium phage	Mycoplasma phage MAV1
FHC	NODE_1_length_960088_cov_46.038563__0_partial_1-cat_1	960088	46.0386	61.0281	Caudovirales	Myoviridae	Peduovirus	Salmonella phage	Aggregatibacter phage S1249
FHC	NODE_1_length_960088_cov_46.038563__1_partial_1-cat_1	960088	46.0386	61.0281	Caudovirales	Myoviridae	Peduovirus	Klebsiella phage	Burkholderia phage KL3
FHC	NODE_1019_length_11692_cov_2.867679__full-cat_1	11692	2.86768	3.80136	Caudovirales	Podoviridae	Unassigned	Bacillus phage	Brevibacillus phage Jenst
FHC	NODE_1094_length_11188_cov_2.174137__full-cat_1	11188	2.17414	2.88201	Unassigned	Unassigned	Unassigned
FHC	NODE_1096_length_11167_cov_2.528551__full-cat_1	11167	2.52855	3.35181	Unassigned	Unassigned	Unassigned
FHC	NODE_11_length_378833_cov_41.334182__0_partial_1-cat_1	378833	41.3342	54.7921	Unassigned	Unassigned	Unassigned
FHC	NODE_1208_length_10548_cov_3.379845__full-cat_1	10548	3.37984	4.48028	Caudovirales	Myoviridae	Unassigned	Bacillus phage	Streptococcus phage CP-7
FHC	NODE_125_length_56445_cov_6.504242__full-cat_1	56445	6.50424	8.62194	Caudovirales	Myoviridae	Unassigned	Bacillus phage	Bacillus phage 0305phi8-36
FHC	NODE_139_length_50587_cov_4.389320__0_partial_1-cat_1	50587	4.38932	5.81843	Unassigned	Unassigned	Unassigned
FHC	NODE_1492_length_9155_cov_2.889797__full_1-cat_2	9155	2.8898	3.83068	Unassigned	Unassigned	Unassigned
FHC	NODE_1504_length_9106_cov_1.916953__full_1-cat_1	9106	1.91695	2.54109	Unassigned	Unassigned	Unassigned
FHC	NODE_1582_length_8811_cov_3.117424__full-cat_1	8811	3.11742	4.13242	Unassigned	Unassigned	Unassigned
FHC	NODE_1583_length_8807_cov_2.098760__full-cat_1	8807	2.09876	2.78209	Unassigned	Unassigned	Unassigned
FHC	NODE_164_length_42648_cov_5.204329__full_1-cat_1	42648	5.20433	6.89879	Caudovirales	Myoviridae	Peduovirus	Salmonella phage	Aggregatibacter phage S1249
FHC	NODE_169_length_41767_cov_3.146515__full-cat_1	41767	3.14651	4.17098	Caudovirales	Myoviridae	Vhmlvirus	Vibrio phage	Vibrio phage vB_VpaM_MAR
FHC	NODE_1746_length_8270_cov_3.634806__full-cat_1	8270	3.63481	4.81825	Unassigned	Unassigned	Unassigned
FHC	NODE_176_length_39257_cov_5.934445__full-cat_1	39257	5.93445	7.86662	Unassigned	Unassigned	Unassigned
FHC	NODE_1907_length_7823_cov_3.020067__full-cat_1	7823	3.02007	4.00336	Unassigned	Unassigned	Unassigned
FHC	NODE_2051_length_7410_cov_2.245931__full-cat_2	7410	2.24593	2.97718	Unassigned	Unassigned	Unassigned
FHC	NODE_210_length_34759_cov_4.463329__0_partial_1-cat_1	34759	4.46333	5.91653	Caudovirales	Siphoviridae	Pa6virus	Propionibacterium phage	Nodularia phage vB_NspS-kac65v151
FHC	NODE_2129_length_7224_cov_4.226105__full-cat_1	7224	4.2261	5.60207	Caudovirales	Siphoviridae	Pa6virus	Propionibacterium phage	Nodularia phage vB_NspS-kac65v151
FHC	NODE_2146_length_7194_cov_11.088654__full-cat_1	7194	11.0887	14.699	Caudovirales	Microviridae	Alpha3microvirus	Escherichia phage	Enterobacteria phage WA13 sensu lato
FHC	NODE_215_length_34055_cov_48.577954__full_1-cat_1	34055	48.578	64.3943	Caudovirales	Myoviridae	Peduovirus	Salmonella phage	Aggregatibacter phage S1249
FHC	NODE_2180_length_7146_cov_2.442883__full-cat_2	7146	2.44288	3.23825	Unassigned	Unassigned	Unassigned
FHC	NODE_220_length_33355_cov_3.413880__full_1-cat_1	33355	3.41388	4.52539	Caudovirales	Myoviridae	Unassigned	Agrobacterium phage	Agrobacterium phage 7-7-1
FHC	NODE_224_length_33089_cov_6.057593__full-cat_1	33089	6.05759	8.02987	Caudovirales	Myoviridae	Vhmlvirus	Vibrio phage	Vibrio phage vB_VpaM_MAR
FHC	NODE_2381_length_6728_cov_2.632675__full-cat_1	6728	2.63267	3.48984	Unassigned	Unassigned	Unassigned
FHC	NODE_241_length_31891_cov_3.513840__full-cat_1	31891	3.51384	4.6579	Unassigned	Unassigned	Unassigned
FHC	NODE_246_length_31032_cov_4.466104__0_partial_1-cat_1	31032	4.4661	5.92021	Unassigned	Unassigned	Unassigned
FHC	NODE_2614_length_6278_cov_2.832012__full-cat_1	6278	2.83201	3.75408	Unassigned	Unassigned	Unassigned
FHC	NODE_2649_length_6229_cov_2.282055__full-cat_1	6229	2.28206	3.02506	Unassigned	Unassigned	Unassigned
FHC	NODE_273_length_28493_cov_3.249348__full_1-cat_1	28493	3.24935	4.30729	Caudovirales	Podoviridae	Unassigned	Bacillus phage	Brevibacillus phage Jenst
FHC	NODE_2738_length_6082_cov_2.604880__full-cat_1	6082	2.60488	3.45299	Caudovirales	Myoviridae	Unassigned	Campylobacter virus	Tenacibaculum phage pT24
FHC	NODE_2841_length_5937_cov_2.316375__full-cat_1	5937	2.31637	3.07056	Unassigned	Unassigned	Unassigned
FHC	NODE_29_length_206415_cov_11.795770__0_partial_1-cat_1	206415	11.7958	15.6363	Unassigned	Unassigned	Unassigned
FHC	NODE_2902_length_5842_cov_3.262406__full-cat_1	5842	3.26241	4.3246	Unassigned	Unassigned	Unassigned
FHC	NODE_2978_length_5728_cov_2.028602__full-cat_1	5728	2.0286	2.68909	Caudovirales	Microviridae	Alpha3microvirus	Escherichia phage	Enterobacteria phage WA13 sensu lato
FHC	NODE_30_length_205541_cov_43.816766__0_partial_1-cat_1	205541	43.8168	58.0829	Unassigned	Unassigned	Unassigned
FHC	NODE_3129_length_5527_cov_2.955601__full-cat_1	5527	2.9556	3.91791	Unassigned	Unassigned	Unassigned
FHC	NODE_3162_length_5481_cov_1.617057__full-cat_1	5481	1.61706	2.14355	Caudovirales	Microviridae	Alpha3microvirus	Escherichia phage	Enterobacteria phage WA13 sensu lato
FHC	NODE_3175_length_5466_cov_2.676356__full-cat_1	5466	2.67636	3.54774	Unassigned	Unassigned	Unassigned
FHC	NODE_3200_length_5439_cov_2.258052__full-cat_1	5439	2.25805	2.99324	Unassigned	Unassigned	Unassigned
FHC	NODE_3330_length_5231_cov_3.079111__full-cat_2	5231	3.07911	4.08163	Unassigned	Unassigned	Unassigned
FHC	NODE_3548_length_5014_cov_1.598169__full-cat_1	5014	1.59817	2.11851	Unassigned	Unassigned	Unassigned
FHC	NODE_356_length_23979_cov_3.116918__0_partial-cat_1	23979	3.11692	4.13175	Unassigned	Unassigned	Unassigned
FHC	NODE_3597_length_4949_cov_1.836082__full-cat_1	4949	1.83608	2.43389	Unassigned	Unassigned	Unassigned
FHC	NODE_3615_length_4938_cov_2.639802__full_1-cat_1	4938	2.6398	3.49929	Unassigned	Unassigned	Unassigned
FHC	NODE_3826_length_4724_cov_1.992216__full-cat_2	4724	1.99222	2.64086	Unassigned	Unassigned	Unassigned
FHC	NODE_4_length_766167_cov_38.512183__0_partial_1-cat_1	766167	38.5122	51.0512	Caudovirales	Myoviridae	Unassigned	Agrobacterium phage	Agrobacterium phage 7-7-1
FHC	NODE_4101_length_4472_cov_1.842214__full-cat_1	4472	1.84221	2.44201	Unassigned	Unassigned	Unassigned
FHC	NODE_42_length_178478_cov_64.278772__0_partial_1-cat_1	178478	64.2788	85.2071	Caudovirales	Myoviridae	Peduovirus	Klebsiella phage	Burkholderia phage KL3
FHC	NODE_423_length_21148_cov_2.931921__full-cat_1	21148	2.93192	3.88652	Caudovirales	Myoviridae	Unassigned	Bacillus phage	Streptococcus phage CP-7
FHC	NODE_4307_length_4316_cov_1.958738__full-cat_1	4316	1.95874	2.59648	Unassigned	Unassigned	Unassigned
FHC	NODE_4328_length_4302_cov_1.669998__full-cat_2	4302	1.67	2.21373	Unassigned	Unassigned	Unassigned
FHC	NODE_4500_length_4164_cov_2.536531__full-cat_1	4164	2.53653	3.36239	Unassigned	Unassigned	Unassigned
FHC	NODE_4619_length_4085_cov_46.649022__full-cat_2	4085	46.649	61.8373	Unassigned	Unassigned	Unassigned
FHC	NODE_4815_length_3980_cov_1.541098__full-cat_1	3980	1.5411	2.04286	Caudovirales	Siphoviridae	Unassigned	Pseudomonas phage	Pseudomonas phage phi297
FHC	NODE_487_length_19387_cov_3.981284__full_1-cat_1	19387	3.98128	5.27754	Caudovirales	Microviridae	Alpha3microvirus	Escherichia phage	Enterobacteria phage WA13 sensu lato
FHC	NODE_495_length_19193_cov_3.412067__full_1-cat_1	19193	3.41207	4.52299	Unassigned	Unassigned	Unassigned
FHC	NODE_5382_length_3671_cov_2.085666__full-cat_1	3671	2.08567	2.76473	Unassigned	Unassigned	Unassigned
FHC	NODE_5465_length_3628_cov_1.816945__full-cat_2	3628	1.81695	2.40852	Unassigned	Unassigned	Unassigned
FHC	NODE_5537_length_3589_cov_2.082521__full-cat_2	3589	2.08252	2.76056	Unassigned	Unassigned	Unassigned
FHC	NODE_5766_length_3481_cov_3.142519__full-cat_2	3481	3.14252	4.16568	Unassigned	Unassigned	Unassigned
FHC	NODE_577_length_17144_cov_2.586037__full-cat_1	17144	2.58604	3.42802	Unassigned	Unassigned	Unassigned
FHC	NODE_584_length_17002_cov_3.484648__full-cat_1	17002	3.48465	4.6192	Caudovirales	Siphoviridae	Unassigned	Pseudomonas phage	Pseudomonas phage phi297
FHC	NODE_6067_length_3340_cov_1.956186__full-cat_2	3340	1.95619	2.59309	Unassigned	Unassigned	Unassigned
FHC	NODE_6146_length_3301_cov_2.248907__full-cat_1	3301	2.24891	2.98112	Unassigned	Unassigned	Unassigned
FHC	NODE_6447_length_3171_cov_2.372396__full-cat_1	3171	2.3724	3.14482	Unassigned	Unassigned	Unassigned
FHC	NODE_6449_length_3171_cov_1.598633__full-cat_2	3171	1.59863	2.11913	Unassigned	Unassigned	Unassigned
FHC	NODE_6516_length_3144_cov_2.179310__full-cat_2	3144	2.17931	2.88886	Caudovirales	Podoviridae	Bcep22virus	Burkholderia virus	Pseudomonas virus F116
FHC	NODE_6735_length_3062_cov_2.005737__full-cat_2	3062	2.00574	2.65878	Unassigned	Unassigned	Unassigned
FHC	NODE_6742_length_3058_cov_2.176411__full-cat_2	3058	2.17641	2.88502	Unassigned	Unassigned	Unassigned
FHC	NODE_6781_length_3043_cov_2.352582__lt2gene-cat_1	3043	2.35258	3.11855	Unassigned	Unassigned	Unassigned
FHC	NODE_69_length_117461_cov_65.146001__0_partial_1-cat_1	117461	65.146	86.3567	Unassigned	Unassigned	Unassigned
FHC	NODE_757_length_14207_cov_3.321945__full-cat_2	14207	3.32194	4.40353	Unassigned	Unassigned	Unassigned
FHC	NODE_8_length_430331_cov_57.175436__0_partial_1-cat_1	430331	57.1754	75.791	Caudovirales	Myoviridae	Unassigned	Agrobacterium phage	Agrobacterium phage 7-7-1
FHC	NODE_82_length_99605_cov_39.749593__full_1-cat_1	99605	39.7496	52.6915	Caudovirales	Autographiviridae	Unassigned	Synechococcus phage	Synechococcus phage S-CBWM1
FHC	NODE_893_length_12724_cov_2.626218__full-cat_1	12724	2.62622	3.48128	Unassigned	Unassigned	Unassigned
FHC	NODE_921_length_12448_cov_3.061462__full-cat_1	12448	3.06146	4.05823	Unassigned	Unassigned	Unassigned
FHC	NODE_950_length_12230_cov_6.402687__full-cat_1	12230	6.40269	8.48732	Unassigned	Unassigned	Unassigned
FHC	NODE_962_length_12125_cov_2.788874__full-cat_1	12125	2.78887	3.69689	Unassigned	Unassigned	Unassigned
FHL	NODE_1_length_433938_cov_7.149523__0_partial_1-cat_1	433938	7.14952	22.9859	Caudovirales	Myoviridae	Bxz1virus	Mycobacterium phage	Mycobacterium phage Alice
FHL	NODE_18_length_164204_cov_5.660083__0_partial_1-cat_1	164204	5.66008	18.1973	Unassigned	Unassigned	Unassigned
FHL	NODE_1957_length_3628_cov_1.431567__full-cat_1	3628	1.43157	4.60253	Unassigned	Unassigned	Unassigned
FHL	NODE_2250_length_3247_cov_1.823380__lt2gene-cat_1	3247	1.82338	5.86222	Unassigned	Unassigned	Unassigned
FHL	NODE_30_length_121767_cov_6.238732__0_partial_1-cat_1	121767	6.23873	20.0577	Caudovirales	Siphoviridae	Phicbkvirus	Microbacterium phage	Microbacterium phage Fireman
FHL	NODE_34_length_113542_cov_7.785496__0_partial_1-cat_1	113542	7.7855	25.0306	Caudovirales	Myoviridae	Bxz1virus	Mycobacterium phage	Mycobacterium phage Alice
FHL	NODE_387_length_13326_cov_7.204808__full-cat_2	13326	7.20481	23.1637	Unassigned	Unassigned	Unassigned
FHL	NODE_43_length_95331_cov_4.073106__full_1-cat_1	95331	4.07311	13.0952	Unassigned	Unassigned	Unassigned
MBL	NODE_1_length_672241_cov_8.694396__0_partial_1-cat_1	672241	8.6944	77.3593	Caudovirales	Siphoviridae	Unassigned	Escherichia phage	Cyanophage MED4-117
MBL	NODE_1003_length_6672_cov_3.600183__full-cat_1	6672	3.60018	32.033	Unassigned	Unassigned	Unassigned
MBL	NODE_11_length_345384_cov_10.166683__0_partial_1-cat_1	345384	10.1667	90.4591	Caudovirales	Myoviridae	Peduovirus	Klebsiella phage	Burkholderia phage KL3
MBL	NODE_1110_length_6178_cov_2.376871__full-cat_1	6178	2.37687	21.1485	Caudovirales	Siphoviridae	Unassigned	Clostridium phage	Clostridium phage phiCD111
MBL	NODE_1267_length_5609_cov_2.030853__full-cat_1	5609	2.03085	18.0697	Unassigned	Unassigned	Unassigned
MBL	NODE_129_length_34695_cov_3.987715__full_1-cat_1	34695	3.98772	35.4811	Unassigned	Unassigned	Unassigned
MBL	NODE_1528_length_4857_cov_2.080496__full-cat_1	4857	2.0805	18.5114	Unassigned	Unassigned	Unassigned
MBL	NODE_1610_length_4697_cov_3.045020__full-cat_1	4697	3.04502	27.0934	Unassigned	Unassigned	Unassigned
MBL	NODE_1852_length_4269_cov_2.982974__full-cat_1	4269	2.98297	26.5413	Unassigned	Unassigned	Unassigned
MBL	NODE_1879_length_4239_cov_2.082850__full-cat_2	4239	2.08285	18.5324	Unassigned	Unassigned	Unassigned
MBL	NODE_1980_length_4078_cov_2.291279__full-cat_1	4078	2.29128	20.3869	Unassigned	Unassigned	Unassigned
MBL	NODE_20_length_179517_cov_7.794056__0_partial_1-cat_1	179517	7.79406	69.3484	Caudovirales	Myoviridae	Peduovirus	Klebsiella phage	Burkholderia phage KL3
MBL	NODE_2128_length_3866_cov_2.294133__full-cat_1	3866	2.29413	20.4123	Unassigned	Unassigned	Unassigned
MBL	NODE_2129_length_3864_cov_2.477025__full-cat_2	3864	2.47702	22.0396	Unassigned	Unassigned	Unassigned
MBL	NODE_2205_length_3763_cov_1.854531__full-cat_1	3763	1.85453	16.5009	Unassigned	Unassigned	Unassigned
MBL	NODE_2611_length_3334_cov_2.461824__full-cat_1	3334	2.46182	21.9043	Caudovirales	Myoviridae	Pbunavirus	Pseudomonas phage	Pseudomonas phage vB_Pae
MBL	NODE_2706_length_3230_cov_2.786011__full-cat_2	3230	2.78601	24.7888	Unassigned	Unassigned	Unassigned
MBL	NODE_2762_length_3192_cov_2.827675__full-cat_2	3192	2.82768	25.1595	Caudovirales	Myoviridae	Pbunavirus	Pseudomonas phage	Pseudomonas phage vB_Pae
MBL	NODE_2805_length_3158_cov_1.417457__full-cat_2	3158	1.41746	12.612	Unassigned	Unassigned	Unassigned
MBL	NODE_39_length_88260_cov_4.268259__0_partial_1-cat_1	88260	4.26826	37.9773	Unassigned	Unassigned	Unassigned
MBL	NODE_404_length_12802_cov_2.657797__full-cat_1	12802	2.6578	23.648	Unassigned	Unassigned	Unassigned
MBL	NODE_48_length_75881_cov_3.937386__full_1-cat_1	75881	3.93739	35.0333	Unassigned	Unassigned	Unassigned
MBL	NODE_567_length_9846_cov_2.156458__full-cat_1	9846	2.15646	19.1873	Unassigned	Unassigned	Unassigned
MBL	NODE_6_length_471587_cov_8.662225__0_partial_1-cat_1	471587	8.66222	77.073	Unassigned	Unassigned	Unassigned
MBL	NODE_65_length_60603_cov_6.302972__full_1-cat_1	60603	6.30297	56.0813	Caudovirales	Myoviridae	Peduovirus	Klebsiella phage	Burkholderia phage KL3
MBL	NODE_74_length_55528_cov_4.283462__full_1-cat_1	55528	4.28346	38.1125	Caudovirales	Siphoviridae	Pbunavirus	Pseudomonas phage	Rhizobium phage RR1-B
MBL	NODE_754_length_8001_cov_2.047709__full-cat_1	8001	2.04771	18.2197	Caudovirales	Myoviridae	Unassigned	Agrobacterium phage	Agrobacterium phage 7-7-1
MBL	NODE_766_length_7950_cov_2.484015__full-cat_1	7950	2.48401	22.1018	Unassigned	Unassigned	Unassigned
MBL	NODE_815_length_7565_cov_3.689928__full-cat_1	7565	3.68993	32.8315	Unassigned	Unassigned	Unassigned
MBR	NODE_1_length_550138_cov_7.599679__0_partial_1-cat_1	550138	7.59968	10.4403	Unassigned	Unassigned	Unassigned
MBR	NODE_1039_length_10184_cov_2.633912__full-cat_1	10184	2.63391	3.61841	Unassigned	Unassigned	Unassigned
MBR	NODE_1096_length_9817_cov_1.880222__full-cat_1	9817	1.88022	2.58301	Unassigned	Unassigned	Unassigned
MBR	NODE_1099_length_9801_cov_2.006597__full-cat_1	9801	2.0066	2.75662	Unassigned	Unassigned	Unassigned
MBR	NODE_1167_length_9445_cov_2.523325__full-cat_1	9445	2.52332	3.46649	Unassigned	Unassigned	Unassigned
MBR	NODE_1257_length_9039_cov_2.011633__full-cat_1	9039	2.01163	2.76354	Unassigned	Unassigned	Unassigned
MBR	NODE_1307_length_8802_cov_3.028956__full-cat_1	8802	3.02896	4.16112	Unassigned	Unassigned	Unassigned
MBR	NODE_1575_length_7826_cov_2.549113__full-cat_1	7826	2.54911	3.50192	Unassigned	Unassigned	Unassigned
MBR	NODE_1633_length_7625_cov_2.364736__full-cat_1	7625	2.36474	3.24862	Caudovirales	Siphoviridae	Pa6virus	Propionibacterium phage	Propionibacterium phage PHL
MBR	NODE_171_length_31310_cov_2.691615__full_1-cat_1	31310	2.69162	3.69768	Unassigned	Unassigned	Unassigned
MBR	NODE_1956_length_6787_cov_1.955144__full-cat_1	6787	1.95514	2.68594	Unassigned	Unassigned	Unassigned
MBR	NODE_2_length_519037_cov_7.634845__0_partial-cat_1	519037	7.63485	10.4886	Unassigned	Unassigned	Unassigned
MBR	NODE_2426_length_5781_cov_8.392819__full-cat_1	5781	8.39282	11.5299	Caudovirales	Podoviridae	Bcep22virus	Burkholderia virus	Pseudomonas virus F116
MBR	NODE_2481_length_5681_cov_2.025260__full-cat_1	5681	2.02526	2.78226	Unassigned	Unassigned	Unassigned
MBR	NODE_2507_length_5643_cov_1.640332__full-cat_1	5643	1.64033	2.25345	Unassigned	Unassigned	Unassigned
MBR	NODE_2538_length_5590_cov_2.378255__full-cat_2	5590	2.37825	3.2672	Unassigned	Unassigned	Unassigned
MBR	NODE_2544_length_5582_cov_1.604049__full-cat_2	5582	1.60405	2.20361	Unassigned	Unassigned	Unassigned
MBR	NODE_2649_length_5427_cov_8.001689__full-cat_1	5427	8.00169	10.9925	Unassigned	Unassigned	Unassigned
MBR	NODE_2696_length_5365_cov_2.751044__full_1-cat_1	5365	2.75104	3.77933	Caudovirales	Myoviridae	Vhmlvirus	Vibrio phage	Vibrio phage vB_VpaM_MAR
MBR	NODE_2741_length_5307_cov_1.550499__full_1-cat_1	5307	1.5505	2.13004	Unassigned	Unassigned	Unassigned
MBR	NODE_2934_length_5076_cov_6.930279__full-cat_1	5076	6.93028	9.52067	Unassigned	Unassigned	Unassigned
MBR	NODE_2957_length_5041_cov_2.553015__full-cat_1	5041	2.55301	3.50728	Unassigned	Unassigned	Unassigned
MBR	NODE_2964_length_5034_cov_1.623506__full-cat_1	5034	1.62351	2.23034	Caudovirales	Myoviridae	Unassigned	Brevibacillus phage	Brevibacillus phage Abouo
MBR	NODE_3_length_415868_cov_7.461210__0_partial_1-cat_1	415868	7.46121	10.2501	Caudovirales	Myoviridae	Vhmlvirus	Vibrio phage	Vibrio phage vB_VpaM_MAR
MBR	NODE_3158_length_4819_cov_3.017797__full-cat_1	4819	3.0178	4.14579	Caudovirales	Myoviridae	Vhmlvirus	Vibrio phage	Vibrio phage vB_VpaM_MAR
MBR	NODE_3251_length_4725_cov_1.209901__full-cat_1	4725	1.2099	1.66214	Unassigned	Unassigned	Unassigned
MBR	NODE_3332_length_4652_cov_2.053152__full-cat_1	4652	2.05315	2.82058	Unassigned	Unassigned	Unassigned
MBR	NODE_3371_length_4617_cov_1.985834__full-cat_1	4617	1.98583	2.7281	Unassigned	Unassigned	Unassigned
MBR	NODE_3414_length_4574_cov_1.519553__full-cat_1	4574	1.51955	2.08753	Unassigned	Unassigned	Unassigned
MBR	NODE_3590_length_4425_cov_1.512483__full-cat_1	4425	1.51248	2.07782	Unassigned	Unassigned	Unassigned
MBR	NODE_3693_length_4336_cov_1.691055__full-cat_1	4336	1.69105	2.32314	Unassigned	Unassigned	Unassigned
MBR	NODE_3723_length_4314_cov_2.074733__full-cat_1	4314	2.07473	2.85022	Unassigned	Unassigned	Unassigned
MBR	NODE_3798_length_4252_cov_2.168794__full_1-cat_1	4252	2.16879	2.97944	Unassigned	Unassigned	Unassigned
MBR	NODE_3993_length_4094_cov_1.441552__full-cat_1	4094	1.44155	1.98037	Unassigned	Unassigned	Unassigned
MBR	NODE_4133_length_4007_cov_1.573695__full-cat_1	4007	1.5737	2.16191	Caudovirales	Myoviridae	Pbunavirus	Pseudomonas phage	Escherichia phage D108
MBR	NODE_417_length_18023_cov_2.641263__full-cat_1	18023	2.64126	3.62851	Caudovirales	Myoviridae	Peduovirus	Salmonella phage	Aggregatibacter phage S1249
MBR	NODE_423_length_17828_cov_4.114614__0_partial-cat_1	17828	4.11461	5.65257	Unassigned	Unassigned	Unassigned
MBR	NODE_4244_length_3938_cov_1.193800__full-cat_1	3938	1.1938	1.64002	Unassigned	Unassigned	Unassigned
MBR	NODE_425_length_17821_cov_4.008351__full-cat_1	17821	4.00835	5.50659	Unassigned	Unassigned	Unassigned
MBR	NODE_4283_length_3914_cov_1.685190__full-cat_1	3914	1.68519	2.31508	Unassigned	Unassigned	Unassigned
MBR	NODE_4303_length_3902_cov_3.074152__full-cat_1	3902	3.07415	4.2232	Unassigned	Unassigned	Unassigned
MBR	NODE_433_length_17514_cov_3.434109__full-cat_1	17514	3.43411	4.71771	Unassigned	Unassigned	Unassigned
MBR	NODE_4367_length_3864_cov_2.520850__full_1-cat_2	3864	2.52085	3.46309	Caudovirales	Siphoviridae	Pa6virus	Propionibacterium phage	Pseudoalteromonas phage Cr39582
MBR	NODE_4407_length_3841_cov_1.844468__full-cat_1	3841	1.84447	2.53389	Caudovirales	Siphoviridae	Beetrevirus	Pseudomonas phage	Escherichia phage D108
MBR	NODE_441_length_17383_cov_2.925769__full-cat_1	17383	2.92577	4.01936	Caudovirales	Siphoviridae	Pa6virus	Propionibacterium phage	Pseudomonas phage KPP25
MBR	NODE_4443_length_3818_cov_2.472977__full-cat_1	3818	2.47298	3.39732	Unassigned	Unassigned	Unassigned
MBR	NODE_4543_length_3762_cov_1.708709__full-cat_1	3762	1.70871	2.34739	Unassigned	Unassigned	Unassigned
MBR	NODE_4547_length_3760_cov_7.221524__full-cat_1	3760	7.22152	9.92078	Caudovirales	Podoviridae	Bcep22virus	Burkholderia virus	Pseudomonas virus F116
MBR	NODE_4739_length_3665_cov_1.115536__lt2gene-cat_1	3665	1.11554	1.5325	Unassigned	Unassigned	Unassigned
MBR	NODE_4802_length_3629_cov_1.399150__full-cat_2	3629	1.39915	1.92212	Unassigned	Unassigned	Unassigned
MBR	NODE_4864_length_3597_cov_2.904803__full-cat_1	3597	2.9048	3.99056	Unassigned	Unassigned	Unassigned
MBR	NODE_4958_length_3558_cov_1.597861__full-cat_1	3558	1.59786	2.19511	Unassigned	Unassigned	Unassigned
MBR	NODE_5085_length_3506_cov_1.903141__full-cat_2	3506	1.90314	2.61449	Unassigned	Unassigned	Unassigned
MBR	NODE_5094_length_3502_cov_1.632971__full-cat_2	3502	1.63297	2.24334	Unassigned	Unassigned	Unassigned
MBR	NODE_5130_length_3480_cov_2.238391__full-cat_2	3480	2.23839	3.07505	Unassigned	Unassigned	Unassigned
MBR	NODE_5137_length_3477_cov_2.156602__full-cat_1	3477	2.1566	2.96269	Unassigned	Unassigned	Unassigned
MBR	NODE_524_length_16028_cov_2.991902__full-cat_1	16028	2.9919	4.11021	Caudovirales	Siphoviridae	Pa6virus	Propionibacterium phage	Pseudomonas phage KPP25
MBR	NODE_5285_length_3414_cov_2.455204__full-cat_1	3414	2.4552	3.37291	Caudovirales	Siphoviridae	Beetrevirus	Pseudomonas phage	Escherichia phage D108
MBR	NODE_5518_length_3322_cov_2.025752__full-cat_1	3322	2.02575	2.78293	Unassigned	Unassigned	Unassigned
MBR	NODE_5585_length_3296_cov_1.627776__full-cat_1	3296	1.62778	2.2362	Unassigned	Unassigned	Unassigned
MBR	NODE_5714_length_3249_cov_8.357460__full-cat_2	3249	8.35746	11.4813	Caudovirales	Siphoviridae	Unassigned	Clostridium phage	Clostridium phage phiCD111
MBR	NODE_5732_length_3241_cov_1.763526__full-cat_2	3241	1.76353	2.42269	Unassigned	Unassigned	Unassigned
MBR	NODE_5861_length_3209_cov_0.966881__full-cat_1	3209	0.966881	1.32828	Unassigned	Unassigned	Unassigned
MBR	NODE_6016_length_3160_cov_2.320810__full-cat_2	3160	2.32081	3.18828	Unassigned	Unassigned	Unassigned
MBR	NODE_606_length_14513_cov_2.949285__full-cat_1	14513	2.94929	4.05166	Unassigned	Unassigned	Unassigned
MBR	NODE_6110_length_3131_cov_1.234169__full-cat_1	3131	1.23417	1.69548	Unassigned	Unassigned	Unassigned
MBR	NODE_6131_length_3124_cov_1.640331__full-cat_1	3124	1.64033	2.25345	Unassigned	Unassigned	Unassigned
MBR	NODE_6144_length_3120_cov_1.330685__full-cat_2	3120	1.33068	1.82807	Unassigned	Unassigned	Unassigned
MBR	NODE_6171_length_3108_cov_1.523762__full-cat_2	3108	1.52376	2.09331	Unassigned	Unassigned	Unassigned
MBR	NODE_6217_length_3097_cov_2.276851__full-cat_1	3097	2.27685	3.12789	Unassigned	Unassigned	Unassigned
MBR	NODE_6346_length_3054_cov_1.665990__full-cat_1	3054	1.66599	2.2887	Caudovirales	Siphoviridae	Pa6virus	Propionibacterium phage	Propionibacterium phage PHL
MBR	NODE_637_length_14066_cov_2.210138__full_1-cat_1	14066	2.21014	3.03624	Caudovirales	Myoviridae	Vhmlvirus	Vibrio phage	Vibrio phage vB_VpaM_MAR
MBR	NODE_6378_length_3046_cov_1.785205__full-cat_1	3046	1.7852	2.45248	Unassigned	Unassigned	Unassigned
MBR	NODE_6412_length_3035_cov_2.064714__full-cat_1	3035	2.06471	2.83646	Unassigned	Unassigned	Unassigned
MBR	NODE_646_length_13967_cov_2.370565__full_1-cat_1	13967	2.37057	3.25663	Unassigned	Unassigned	Unassigned
MBR	NODE_66_length_53066_cov_3.423433__0_partial-cat_1	53066	3.42343	4.70304	Caudovirales	Myoviridae	Pbunavirus	Pseudomonas phage	Escherichia phage D108
MBR	NODE_889_length_11310_cov_3.130854__full-cat_1	11310	3.13085	4.3011	Caudovirales	Myoviridae	Peduovirus	Salmonella phage	Aggregatibacter phage S1249
MSL	NODE_1049_length_4895_cov_3.046706__full-cat_1	4895	3.04671	58.0009	Unassigned	Unassigned	Unassigned
MSL	NODE_1151_length_4692_cov_2.612671__full-cat_1	4692	2.61267	49.7381	Caudovirales	Myoviridae	Drulisvirus	Klebsiella phage	Pseudomonas phage PaBG
MSL	NODE_1300_length_4435_cov_1.240775__full-cat_1	4435	1.24077	23.621	Unassigned	Unassigned	Unassigned
MSL	NODE_1468_length_4163_cov_1.899852__full-cat_1	4163	1.89985	36.168	Unassigned	Unassigned	Unassigned
MSL	NODE_1586_length_4004_cov_1.981818__full-cat_2	4004	1.98182	37.7284	Unassigned	Unassigned	Unassigned
MSL	NODE_171_length_11562_cov_2.788537__full-cat_1	11562	2.78854	53.0861	Unassigned	Unassigned	Unassigned
MSL	NODE_1792_length_3784_cov_1.781004__full-cat_1	3784	1.781	33.9054	Unassigned	Unassigned	Unassigned
MSL	NODE_1864_length_3711_cov_1.995017__full-cat_2	3711	1.99502	37.9797	Unassigned	Unassigned	Unassigned
MSL	NODE_1871_length_3703_cov_3.072697__full-cat_2	3703	3.0727	58.4957	Unassigned	Unassigned	Unassigned
MSL	NODE_2012_length_3569_cov_1.857637__full-cat_1	3569	1.85764	35.3643	Unassigned	Unassigned	Unassigned
MSL	NODE_2024_length_3559_cov_2.523699__full-cat_2	3559	2.5237	48.0443	Unassigned	Unassigned	Unassigned
MSL	NODE_2073_length_3516_cov_2.807433__full-cat_1	3516	2.80743	53.4458	Unassigned	Unassigned	Unassigned
MSL	NODE_2130_length_3459_cov_2.110417__full-cat_2	3459	2.11042	40.1766	Unassigned	Unassigned	Unassigned
MSL	NODE_2137_length_3454_cov_2.047392__full-cat_1	3454	2.04739	38.9767	Unassigned	Unassigned	Unassigned
MSL	NODE_2189_length_3410_cov_3.046814__full-cat_1	3410	3.04681	58.003	Caudovirales	Siphoviridae	Efquatrovirus	Enterococcus phage	Enterobacteria phage fd
MSL	NODE_23_length_29915_cov_4.083043__full_1-cat_1	29915	4.08304	77.7299	Unassigned	Unassigned	Unassigned
MSL	NODE_2309_length_3320_cov_1.989134__full-cat_1	3320	1.98913	37.8677	Unassigned	Unassigned	Unassigned
MSL	NODE_2312_length_3317_cov_2.095401__full-cat_1	3317	2.0954	39.8907	Unassigned	Unassigned	Unassigned
MSL	NODE_236_length_9974_cov_2.940253__full_1-cat_1	9974	2.94025	55.9744	Unassigned	Unassigned	Unassigned
MSL	NODE_2516_length_3185_cov_1.826636__full-cat_1	3185	1.82664	34.7741	Unassigned	Unassigned	Unassigned
MSL	NODE_350_length_8308_cov_2.543062__full-cat_1	8308	2.54306	48.4129	Unassigned	Unassigned	Unassigned
MSL	NODE_418_length_7488_cov_2.922182__full-cat_1	7488	2.92218	55.6303	Unassigned	Unassigned	Unassigned
MSL	NODE_596_length_6362_cov_2.592847__full-cat_1	6362	2.59285	49.3607	Caudovirales	Siphoviridae	Efquatrovirus	Enterococcus phage	Enterobacteria phage fd
MSL	NODE_781_length_5628_cov_2.979924__full-cat_1	5628	2.97992	56.7296	Unassigned	Unassigned	Unassigned
MSL	NODE_800_length_5585_cov_2.396281__full_1-cat_1	5585	2.39628	45.6186	Unassigned	Unassigned	Unassigned
MSL	NODE_930_length_5227_cov_1.937598__full-cat_1	5227	1.9376	36.8866	Unassigned	Unassigned	Unassigned
MSL	NODE_953_length_5136_cov_1.895573__full-cat_2	5136	1.89557	36.0865	Unassigned	Unassigned	Unassigned
MSL	NODE_96_length_15078_cov_3.059951__full-cat_1	15078	3.05995	58.2531	Caudovirales	Myoviridae	Peduovirus	Klebsiella phage	Burkholderia phage KL3
MSR	NODE_1062_length_5939_cov_1.703938__full-cat_1	5939	1.70394	6.72648	Unassigned	Unassigned	Unassigned
MSR	NODE_1398_length_5175_cov_1.452325__full-cat_1	5175	1.45233	5.73321	Unassigned	Unassigned	Unassigned
MSR	NODE_1471_length_5051_cov_2.011309__full-cat_1	5051	2.01131	7.93986	Unassigned	Unassigned	Unassigned
MSR	NODE_1659_length_4703_cov_1.669418__full-cat_1	4703	1.66942	6.59021	Unassigned	Unassigned	Unassigned
MSR	NODE_192_length_13093_cov_4.551716__full-cat_2	13093	4.55172	17.9684	Unassigned	Unassigned	Unassigned
MSR	NODE_2072_length_4188_cov_1.674737__full-cat_1	4188	1.67474	6.6112	Unassigned	Unassigned	Unassigned
MSR	NODE_2096_length_4164_cov_1.777368__full-cat_1	4164	1.77737	7.01635	Caudovirales	Siphoviridae	Corndogvirus	Leuconostoc phage	Mycobacterium phage Catdawg
MSR	NODE_2218_length_4017_cov_1.722052__full-cat_1	4017	1.72205	6.79798	Unassigned	Unassigned	Unassigned
MSR	NODE_2471_length_3763_cov_2.205240__full-cat_1	3763	2.20524	8.70542	Unassigned	Unassigned	Unassigned
MSR	NODE_2686_length_3611_cov_1.623292__full-cat_1	3611	1.62329	6.40812	Unassigned	Unassigned	Unassigned
MSR	NODE_2776_length_3549_cov_1.296232__full-cat_2	3549	1.29623	5.11701	Unassigned	Unassigned	Unassigned
MSR	NODE_288_length_10773_cov_1.979295__full-cat_1	10773	1.9793	7.81348	Unassigned	Unassigned	Unassigned
MSR	NODE_2924_length_3446_cov_4.268599__full-cat_1	3446	4.2686	16.8507	Unassigned	Unassigned	Unassigned
MSR	NODE_3_length_181142_cov_4.968991__0_partial_1-cat_1	181142	4.96899	19.6156	Unassigned	Unassigned	Unassigned
MSR	NODE_3103_length_3337_cov_2.304818__full-cat_2	3337	2.30482	9.09851	Unassigned	Unassigned	Unassigned
MSR	NODE_3114_length_3330_cov_1.451872__full-cat_1	3330	1.45187	5.73142	Unassigned	Unassigned	Unassigned
MSR	NODE_34_length_49981_cov_4.734513__full_1-cat_1	49981	4.73451	18.69	Caudovirales	Autographiviridae	Przondovirus	Klebsiella phage	Sphingomonas phage PAU
MSR	NODE_3495_length_3114_cov_2.198010__full-cat_2	3114	2.19801	8.67688	Unassigned	Unassigned	Unassigned
MSR	NODE_3528_length_3099_cov_1.461000__full-cat_2	3099	1.461	5.76745	Unassigned	Unassigned	Unassigned
MSR	NODE_3665_length_3034_cov_1.459625__full-cat_1	3034	1.45962	5.76203	Unassigned	Unassigned	Unassigned
MSR	NODE_57_length_32907_cov_3.945989__full-cat_1	32907	3.94599	15.5772	Caudovirales	Myoviridae	Unassigned	Brevibacillus phage	Brevibacillus phage Abouo
MSR	NODE_618_length_7745_cov_1.964033__full-cat_1	7745	1.96403	7.75323	Caudovirales	Myoviridae	Peduovirus	Vibrio phage	Vibrio phage vB_VpaM_MAR
MSR	NODE_63_length_27230_cov_4.433379__full-cat_1	27230	4.43338	17.5012	Caudovirales	Myoviridae	Unassigned	Brevibacillus phage	Brevibacillus phage Abouo
MSR	NODE_70_length_24695_cov_4.027362__full-cat_1	24695	4.02736	15.8984	Unassigned	Unassigned	Unassigned
MSR	NODE_71_length_24591_cov_5.999265__full_1-cat_1	24591	5.99927	23.6827	Caudovirales	Siphoviridae	Corndogvirus	Leuconostoc phage	Mycobacterium phage Catdawg
MSR	NODE_72_length_24292_cov_3.962096__full-cat_1	24292	3.9621	15.6408	Unassigned	Unassigned	Unassigned
MSR	NODE_8_length_133079_cov_4.920409__full_1-cat_1	133079	4.92041	19.4238	Unassigned	Unassigned	Unassigned
MSR	NODE_839_length_6679_cov_1.768997__full-cat_1	6679	1.769	6.9833	Unassigned	Unassigned	Unassigned
MSR	NODE_86_length_21580_cov_6.227457__full-cat_1	21580	6.22746	24.5836	Caudovirales	Myoviridae	Peduovirus	Vibrio phage	Vibrio phage vB_VpaM_MAR
MTC	NODE_1011_length_20093_cov_3.957237__full-cat_1	20093	3.95724	6.68847	Unassigned	Unassigned	Unassigned
MTC	NODE_1091_length_18652_cov_3.822401__full-cat_1	18652	3.8224	6.46058	Caudovirales	Autographiviridae	Drulisvirus	Klebsiella phage	Enterobacter phage phiKDA1
MTC	NODE_1094_length_18631_cov_4.765972__full-cat_1	18631	4.76597	8.05539	Unassigned	Unassigned	Unassigned
MTC	NODE_1117_length_18264_cov_17.623617__full_1-cat_1	18264	17.6236	29.7872	Unassigned	Unassigned	Unassigned
MTC	NODE_1123_length_18199_cov_6.617569__full-cat_1	18199	6.61757	11.1849	Unassigned	Unassigned	Unassigned
MTC	NODE_1133_length_18097_cov_3.433215__full_1-cat_1	18097	3.43322	5.80278	Unassigned	Unassigned	Unassigned
MTC	NODE_118_length_86177_cov_5.847359__0_partial_1-cat_1	86177	5.84736	9.88314	Caudovirales	Autographiviridae	Unassigned	Synechococcus phage	Synechococcus phage S-CBWM1
MTC	NODE_1226_length_16708_cov_13.008369__full-cat_4	16708	13.0084	21.9866	Unassigned	Unassigned	Unassigned
MTC	NODE_1246_length_16445_cov_3.078490__full-cat_1	16445	3.07849	5.20323	Caudovirales	Myoviridae	Peduovirus	Vibrio phage	Vibrio phage vB_VpaM_MAR
MTC	NODE_1270_length_16137_cov_4.603005__full-cat_1	16137	4.603	7.77994	Unassigned	Unassigned	Unassigned
MTC	NODE_1286_length_15967_cov_4.675763__full_1-cat_1	15967	4.67576	7.90292	Unassigned	Unassigned	Unassigned
MTC	NODE_13_length_297519_cov_37.002838__0_partial_1-cat_1	297519	37.0028	62.5417	Unassigned	Unassigned	Unassigned
MTC	NODE_14_length_283157_cov_19.214196__0_partial_1-cat_1	283157	19.2142	32.4756	Unassigned	Unassigned	Unassigned
MTC	NODE_1417_length_14459_cov_3.133217__full-cat_1	14459	3.13322	5.29573	Unassigned	Unassigned	Unassigned
MTC	NODE_1421_length_14444_cov_12.842454__full-cat_1	14444	12.8425	21.7062	Unassigned	Unassigned	Unassigned
MTC	NODE_1455_length_14158_cov_3.242692__full-cat_1	14158	3.24269	5.48076	Caudovirales	Myoviridae	Peduovirus	Vibrio phage	Vibrio phage vB_VpaM_MAR
MTC	NODE_1468_length_14064_cov_6.020408__full-cat_1	14064	6.02041	10.1756	Caudovirales	Siphoviridae	Emalynvirus	Gordonia phage	Gordonia phage Cozz
MTC	NODE_1488_length_13837_cov_3.699738__full-cat_1	13837	3.69974	6.25325	Unassigned	Unassigned	Unassigned
MTC	NODE_1511_length_13670_cov_3.777393__full-cat_1	13670	3.77739	6.3845	Unassigned	Unassigned	Unassigned
MTC	NODE_1514_length_13611_cov_4.898535__full_1-cat_2	13611	4.89853	8.27944	Unassigned	Unassigned	Unassigned
MTC	NODE_1569_length_13221_cov_5.145862__full-cat_1	13221	5.14586	8.69747	Unassigned	Unassigned	Unassigned
MTC	NODE_1575_length_13178_cov_6.464638__full-cat_1	13178	6.46464	10.9265	Caudovirales	Siphoviridae	Pa6virus	Propionibacterium phage	Propionibacterium phage ATCC29399B_C
MTC	NODE_161_length_72197_cov_64.524245__full_1-cat_1	72197	64.5242	109.058	Unassigned	Unassigned	Unassigned
MTC	NODE_1652_length_12534_cov_3.460877__full-cat_1	12534	3.46088	5.84953	Unassigned	Unassigned	Unassigned
MTC	NODE_17_length_268297_cov_61.683063__full_1-cat_1	268297	61.6831	104.256	Caudovirales	Myoviridae	Peduovirus	Vibrio phage	Vibrio phage vB_VpaM_MAR
MTC	NODE_1821_length_11197_cov_2.834565__full-cat_1	11197	2.83457	4.79095	Unassigned	Unassigned	Unassigned
MTC	NODE_183_length_65710_cov_38.422886__full_1-cat_1	65710	38.4229	64.9419	Caudovirales	Autographiviridae	Drulisvirus	Klebsiella phage	Pseudomonas phage LKA1
MTC	NODE_1908_length_10692_cov_2.888134__full-cat_1	10692	2.88813	4.88149	Unassigned	Unassigned	Unassigned
MTC	NODE_1949_length_10444_cov_3.532141__full-cat_1	10444	3.53214	5.96998	Unassigned	Unassigned	Unassigned
MTC	NODE_1962_length_10360_cov_2.575577__full-cat_1	10360	2.57558	4.35321	Unassigned	Unassigned	Unassigned
MTC	NODE_2_length_548010_cov_68.107519__0_partial-cat_1	548010	68.1075	115.115	Unassigned	Unassigned	Unassigned
MTC	NODE_2011_length_10076_cov_24.569811__full-cat_1	10076	24.5698	41.5276	Caudovirales	Siphoviridae	Pa6virus	Propionibacterium phage	Propionibacterium phage ATCC29399B_C
MTC	NODE_2012_length_10066_cov_4.493328__full-cat_2	10066	4.49333	7.59457	Caudovirales	Siphoviridae	C5virus	Staphylococcus phage	Flavobacterium phage 1H
MTC	NODE_2059_length_9832_cov_2.451659__full-cat_1	9832	2.45166	4.14376	Unassigned	Unassigned	Unassigned
MTC	NODE_209_length_59447_cov_60.217867__0_partial_1-cat_1	59447	60.2179	101.78	Unassigned	Unassigned	Unassigned
MTC	NODE_216_length_58931_cov_18.566086__full-cat_1	58931	18.5661	31.3802	Caudovirales	Siphoviridae	E125virus	Burkholderia virus	Burkholderia phage Bcep176
MTC	NODE_2239_length_8972_cov_3.486307__full-cat_1	8972	3.48631	5.89251	Unassigned	Unassigned	Unassigned
MTC	NODE_2242_length_8968_cov_3.603450__full-cat_2	8968	3.60345	6.09051	Caudovirales	Siphoviridae	C5virus	Staphylococcus phage	Flavobacterium phage 1H
MTC	NODE_2274_length_8762_cov_3.795452__full-cat_1	8762	3.79545	6.41503	Caudovirales	Siphoviridae	Hk578virus	Escherichia phage	Cyanophage S-TIM5
MTC	NODE_2359_length_8398_cov_4.610074__full-cat_2	8398	4.61007	7.79189	Caudovirales	Myoviridae	Cp8virus	Campylobacter virus	Campylobacter phage CP30A
MTC	NODE_236_length_55481_cov_27.408707__full_1-cat_1	55481	27.4087	46.3259	Unassigned	Unassigned	Unassigned
MTC	NODE_2401_length_8232_cov_2.530186__full_1-cat_1	8232	2.53019	4.27649	Unassigned	Unassigned	Unassigned
MTC	NODE_2410_length_8204_cov_1.735842__full-cat_1	8204	1.73584	2.9339	Unassigned	Unassigned	Unassigned
MTC	NODE_2421_length_8151_cov_3.508693__full-cat_1	8151	3.50869	5.93035	Unassigned	Unassigned	Unassigned
MTC	NODE_2543_length_7766_cov_4.207382__full-cat_1	7766	4.20738	7.11127	Caudovirales	Podoviridae	Bcep22virus	Burkholderia virus	Pseudomonas virus F116
MTC	NODE_2561_length_7724_cov_3.323672__full-cat_1	7724	3.32367	5.61763	Unassigned	Unassigned	Unassigned
MTC	NODE_2581_length_7671_cov_3.464342__full-cat_1	7671	3.46434	5.85539	Unassigned	Unassigned	Unassigned
MTC	NODE_2586_length_7661_cov_28.265935__full-cat_1	7661	28.2659	47.7747	Unassigned	Unassigned	Unassigned
MTC	NODE_2719_length_7248_cov_4.498951__full-cat_1	7248	4.49895	7.60407	Caudovirales	Siphoviridae	Hk578virus	Escherichia phage	Cyanophage S-TIM5
MTC	NODE_28_length_218650_cov_36.064841__0_partial_1-cat_1	218650	36.0648	60.9564	Caudovirales	Myoviridae	Eneladusvirus	Escherichia phage	Pectobacterium phage CBB
MTC	NODE_2802_length_7048_cov_4.165060__full-cat_1	7048	4.16506	7.03973	Unassigned	Unassigned	Unassigned
MTC	NODE_2846_length_6938_cov_3.228688__full-cat_2	6938	3.22869	5.45709	Unassigned	Unassigned	Unassigned
MTC	NODE_2899_length_6811_cov_2.074046__full-cat_1	6811	2.07405	3.50553	Unassigned	Unassigned	Unassigned
MTC	NODE_2920_length_6754_cov_106.150413__full-cat_1	6754	106.15	179.414	Unassigned	Unassigned	Unassigned
MTC	NODE_294_length_47896_cov_6.703977__full-cat_1	47896	6.70398	11.331	Unassigned	Unassigned	Unassigned
MTC	NODE_2957_length_6656_cov_38.355193__full-cat_1	6656	38.3552	64.8275	Caudovirales	Myoviridae	Cp220virus	Campylobacter virus	Campylobacter virus CP21
MTC	NODE_2987_length_6573_cov_2.167593__full-cat_1	6573	2.16759	3.66364	Unassigned	Unassigned	Unassigned
MTC	NODE_3059_length_6413_cov_2.080298__full-cat_1	6413	2.0803	3.51609	Caudovirales	Myoviridae	Cp220virus	Campylobacter virus	Campylobacter virus CP21
MTC	NODE_306_length_46882_cov_8.706667__full_1-cat_1	46882	8.70667	14.7159	Unassigned	Unassigned	Unassigned
MTC	NODE_3068_length_6405_cov_2.542975__full-cat_2	6405	2.54298	4.29811	Unassigned	Unassigned	Unassigned
MTC	NODE_3145_length_6246_cov_2.511957__full-cat_1	6246	2.51196	4.24568	Caudovirales	Siphoviridae	Emalynvirus	Gordonia phage	Gordonia phage Cozz
MTC	NODE_317_length_45936_cov_6.350350__full_1-cat_1	45936	6.35035	10.7333	Unassigned	Unassigned	Unassigned
MTC	NODE_3201_length_6149_cov_49.496364__full_1-cat_1	6149	49.4964	83.6582	Unassigned	Unassigned	Unassigned
MTC	NODE_3263_length_6023_cov_2.701722__full-cat_1	6023	2.70172	4.56642	Caudovirales	Siphoviridae	Pa6virus	Propionibacterium phage	Pseudomonas phage PaP2
MTC	NODE_3282_length_5977_cov_5.186798__full-cat_1	5977	5.1868	8.76666	Unassigned	Unassigned	Unassigned
MTC	NODE_337_length_43652_cov_7.709687__full-cat_1	43652	7.70969	13.0308	Caudovirales	Microviridae	Alpha3microvirus	Escherichia phage	Enterobacteria phage WA13 sensu lato
MTC	NODE_3395_length_5760_cov_2.546193__full-cat_1	5760	2.54619	4.30354	Unassigned	Unassigned	Unassigned
MTC	NODE_348_length_42570_cov_19.787220__full_1-cat_1	42570	19.7872	33.4441	Unassigned	Unassigned	Unassigned
MTC	NODE_35_length_190455_cov_28.745487__0_partial_1-cat_1	190455	28.7455	48.5853	Caudovirales	Myoviridae	Peduovirus	Vibrio phage	Vibrio phage vB_VpaM_MAR
MTC	NODE_3518_length_5577_cov_1.594012__full-cat_1	5577	1.59401	2.69418	Unassigned	Unassigned	Unassigned
MTC	NODE_355_length_41718_cov_17.972104__full-cat_1	41718	17.9721	30.3762	Caudovirales	Siphoviridae	Casadabanvirus	Pseudomonas phage	Rhizobium phage vB_RleS_L338C
MTC	NODE_3587_length_5454_cov_3.499720__full-cat_1	5454	3.49972	5.91518	Unassigned	Unassigned	Unassigned
MTC	NODE_3652_length_5345_cov_2.757530__full-cat_2	5345	2.75753	4.66074	Unassigned	Unassigned	Unassigned
MTC	NODE_3682_length_5307_cov_2.278994__full-cat_1	5307	2.27899	3.85193	Unassigned	Unassigned	Unassigned
MTC	NODE_3688_length_5296_cov_1.897441__full-cat_1	5296	1.89744	3.20703	Unassigned	Unassigned	Unassigned
MTC	NODE_370_length_40380_cov_11.209081__full-cat_1	40380	11.2091	18.9455	Unassigned	Unassigned	Unassigned
MTC	NODE_3722_length_5231_cov_2.866329__full-cat_2	5231	2.86633	4.84463	Unassigned	Unassigned	Unassigned
MTC	NODE_3769_length_5166_cov_6.088810__full-cat_2	5166	6.08881	10.2912	Unassigned	Unassigned	Unassigned
MTC	NODE_379_length_39947_cov_5.239962__full-cat_1	39947	5.23996	8.85652	Caudovirales	Siphoviridae	Casadabanvirus	Pseudomonas phage	Rhizobium phage vB_RleS_L338C
MTC	NODE_3855_length_5064_cov_2.707956__full-cat_2	5064	2.70796	4.57695	Unassigned	Unassigned	Unassigned
MTC	NODE_3867_length_5047_cov_5.021423__full-cat_2	5047	5.02142	8.48715	Unassigned	Unassigned	Unassigned
MTC	NODE_3897_length_5010_cov_2.655875__full-cat_1	5010	2.65587	4.48893	Unassigned	Unassigned	Unassigned
MTC	NODE_3901_length_5002_cov_3.949419__full-cat_1	5002	3.94942	6.67526	Unassigned	Unassigned	Unassigned
MTC	NODE_404_length_38418_cov_25.697487__full_1-cat_1	38418	25.6975	43.4336	Caudovirales	Myoviridae	Unassigned	Agrobacterium phage	Agrobacterium phage 7-7-1
MTC	NODE_4127_length_4755_cov_1.605241__full-cat_1	4755	1.60524	2.71316	Unassigned	Unassigned	Unassigned
MTC	NODE_4242_length_4621_cov_3.224016__full-cat_2	4621	3.22402	5.44919	Unassigned	Unassigned	Unassigned
MTC	NODE_4254_length_4606_cov_2.264034__full-cat_1	4606	2.26403	3.82664	Unassigned	Unassigned	Unassigned
MTC	NODE_4263_length_4598_cov_12.864637__full_1-cat_1	4598	12.8646	21.7437	Caudovirales	Myoviridae	Cp220virus	Campylobacter virus	Campylobacter virus CP21
MTC	NODE_4277_length_4588_cov_2.012920__full-cat_2	4588	2.01292	3.40221	Unassigned	Unassigned	Unassigned
MTC	NODE_4317_length_4548_cov_8.234210__full-cat_1	4548	8.23421	13.9174	Unassigned	Unassigned	Unassigned
MTC	NODE_4375_length_4491_cov_3.088798__full-cat_1	4491	3.0888	5.22065	Unassigned	Unassigned	Unassigned
MTC	NODE_4445_length_4407_cov_2.349814__full-cat_1	4407	2.34981	3.97163	Unassigned	Unassigned	Unassigned
MTC	NODE_4483_length_4359_cov_8.962441__full-cat_1	4359	8.96244	15.1482	Unassigned	Unassigned	Unassigned
MTC	NODE_4525_length_4319_cov_1.803318__full-cat_1	4319	1.80332	3.04795	Unassigned	Unassigned	Unassigned
MTC	NODE_458_length_35680_cov_4.344538__full_1-cat_1	35680	4.34454	7.34309	Caudovirales	Myoviridae	Eneladusvirus	Escherichia phage	Pectobacterium phage CBB
MTC	NODE_4582_length_4270_cov_3.929753__full-cat_2	4270	3.92975	6.64202	Unassigned	Unassigned	Unassigned
MTC	NODE_4591_length_4263_cov_1.681076__full-cat_1	4263	1.68108	2.84133	Caudovirales	Podoviridae	Bcep22virus	Burkholderia virus	Pseudomonas virus F116
MTC	NODE_462_length_35466_cov_77.668618__0_partial_1-cat_1	35466	77.6686	131.275	Unassigned	Unassigned	Unassigned
MTC	NODE_4628_length_4229_cov_2.389831__full-cat_2	4229	2.38983	4.03926	Unassigned	Unassigned	Unassigned
MTC	NODE_4651_length_4211_cov_2.610895__full-cat_1	4211	2.6109	4.4129	Unassigned	Unassigned	Unassigned
MTC	NODE_4708_length_4172_cov_2.109502__full-cat_1	4172	2.1095	3.56545	Unassigned	Unassigned	Unassigned
MTC	NODE_4740_length_4144_cov_2.258838__full-cat_2	4144	2.25884	3.81786	Unassigned	Unassigned	Unassigned
MTC	NODE_4813_length_4091_cov_2.073647__full-cat_2	4091	2.07365	3.50485	Unassigned	Unassigned	Unassigned
MTC	NODE_4815_length_4088_cov_2.949110__full-cat_1	4088	2.94911	4.98455	Unassigned	Unassigned	Unassigned
MTC	NODE_4838_length_4071_cov_4.009315__full-cat_1	4071	4.00931	6.7765	Unassigned	Unassigned	Unassigned
MTC	NODE_4887_length_4027_cov_47.580703__full-cat_2	4027	47.5807	80.4203	Unassigned	Unassigned	Unassigned
MTC	NODE_4927_length_4000_cov_1.777749__full-cat_2	4000	1.77775	3.00473	Unassigned	Unassigned	Unassigned
MTC	NODE_495_length_34098_cov_4.370570__full-cat_1	34098	4.37057	7.38708	Unassigned	Unassigned	Unassigned
MTC	NODE_4984_length_3958_cov_2.219228__full-cat_1	3958	2.21923	3.75091	Caudovirales	Siphoviridae	Emalynvirus	Gordonia phage	Gordonia phage Cozz
MTC	NODE_5_length_364144_cov_17.438144__0_partial_1-cat_1	364144	17.4381	29.4737	Caudovirales	Myoviridae	Peduovirus	Vibrio phage	Vibrio phage vB_VpaM_MAR
MTC	NODE_5005_length_3942_cov_3.402550__full-cat_2	3942	3.40255	5.75095	Unassigned	Unassigned	Unassigned
MTC	NODE_5185_length_3828_cov_3.157951__full-cat_1	3828	3.15795	5.33753	Unassigned	Unassigned	Unassigned
MTC	NODE_524_length_32668_cov_4.324143__full_1-cat_1	32668	4.32414	7.30861	Unassigned	Unassigned	Unassigned
MTC	NODE_533_length_32107_cov_4.500250__full-cat_1	32107	4.50025	7.60627	Caudovirales	Myoviridae	Peduovirus	Vibrio phage	Vibrio phage vB_VpaM_MAR
MTC	NODE_5382_length_3710_cov_1.930213__full-cat_2	3710	1.93021	3.26242	Unassigned	Unassigned	Unassigned
MTC	NODE_5460_length_3659_cov_1.957584__full-cat_1	3659	1.95758	3.30868	Unassigned	Unassigned	Unassigned
MTC	NODE_5482_length_3652_cov_5.514495__full-cat_1	3652	5.5145	9.32053	Unassigned	Unassigned	Unassigned
MTC	NODE_5542_length_3609_cov_5.710826__full-cat_1	3609	5.71083	9.65237	Unassigned	Unassigned	Unassigned
MTC	NODE_5602_length_3571_cov_1.544643__full-cat_2	3571	1.54464	2.61074	Unassigned	Unassigned	Unassigned
MTC	NODE_5634_length_3554_cov_1.971925__full-cat_1	3554	1.97192	3.33292	Unassigned	Unassigned	Unassigned
MTC	NODE_5711_length_3515_cov_2.788934__full-cat_1	3515	2.78893	4.71382	Unassigned	Unassigned	Unassigned
MTC	NODE_5718_length_3511_cov_15.628077__full-cat_2	3511	15.6281	26.4144	Unassigned	Unassigned	Unassigned
MTC	NODE_5849_length_3446_cov_1.939050__full-cat_1	3446	1.93905	3.27736	Caudovirales	Microviridae	Unassigned	Flavobacterium phage	Chlamydia virus Chp1
MTC	NODE_5856_length_3437_cov_2.548232__full-cat_2	3437	2.54823	4.30699	Unassigned	Unassigned	Unassigned
MTC	NODE_5946_length_3399_cov_2.105455__full-cat_2	3399	2.10546	3.55861	Caudovirales	Siphoviridae	Pa6virus	Propionibacterium phage	Pseudomonas phage PaP2
MTC	NODE_5955_length_3393_cov_4.507893__full-cat_2	3393	4.50789	7.61919	Unassigned	Unassigned	Unassigned
MTC	NODE_6053_length_3348_cov_2.065251__full-cat_1	3348	2.06525	3.49066	Unassigned	Unassigned	Unassigned
MTC	NODE_613_length_29042_cov_7.257921__full-cat_1	29042	7.25792	12.2672	Unassigned	Unassigned	Unassigned
MTC	NODE_6220_length_3269_cov_2.650473__lt2gene-cat_1	3269	2.65047	4.4798	Unassigned	Unassigned	Unassigned
MTC	NODE_6270_length_3251_cov_1.955584__full-cat_2	3251	1.95558	3.3053	Unassigned	Unassigned	Unassigned
MTC	NODE_6289_length_3242_cov_4.305122__lt2gene-cat_1	3242	4.30512	7.27646	Unassigned	Unassigned	Unassigned
MTC	NODE_63_length_138101_cov_16.361060__full_1-cat_1	138101	16.3611	27.6533	Unassigned	Unassigned	Unassigned
MTC	NODE_6344_length_3218_cov_2.228920__full-cat_2	3218	2.22892	3.76729	Unassigned	Unassigned	Unassigned
MTC	NODE_6409_length_3188_cov_2.158627__full-cat_1	3188	2.15863	3.64849	Unassigned	Unassigned	Unassigned
MTC	NODE_6452_length_3173_cov_7.510735__lt2gene-cat_1	3173	7.51074	12.6946	Unassigned	Unassigned	Unassigned
MTC	NODE_6495_length_3152_cov_1.706191__full-cat_2	3152	1.70619	2.88378	Unassigned	Unassigned	Unassigned
MTC	NODE_6632_length_3100_cov_4.557148__full-cat_2	3100	4.55715	7.70244	Unassigned	Unassigned	Unassigned
MTC	NODE_6655_length_3090_cov_2.127716__full-cat_1	3090	2.12772	3.59624	Unassigned	Unassigned	Unassigned
MTC	NODE_672_length_26907_cov_3.401820__full-cat_1	26907	3.40182	5.74971	Caudovirales	Myoviridae	Unassigned	Bacillus phage	Bacillus phage 0305phi8-36
MTC	NODE_6731_length_3055_cov_2.491543__full-cat_1	3055	2.49154	4.21118	Unassigned	Unassigned	Unassigned
MTC	NODE_6777_length_3035_cov_120.391008__lt2gene-cat_1	3035	120.391	203.483	Unassigned	Unassigned	Unassigned
MTC	NODE_6817_length_3022_cov_2.502908__full-cat_1	3022	2.50291	4.23038	Unassigned	Unassigned	Unassigned
MTC	NODE_6869_length_3007_cov_3.583219__full-cat_2	3007	3.58322	6.05631	Unassigned	Unassigned	Unassigned
MTC	NODE_697_length_26269_cov_5.856630__full_1-cat_1	26269	5.85663	9.8988	Unassigned	Unassigned	Unassigned
MTC	NODE_701_length_26160_cov_3.450482__full_1-cat_1	26160	3.45048	5.83196	Unassigned	Unassigned	Unassigned
MTC	NODE_74_length_118773_cov_21.334117__0_partial_1-cat_1	118773	21.3341	36.0587	Caudovirales	Autographiviridae	Unassigned	Synechococcus phage	Synechococcus phage S-CBWM1
MTC	NODE_79_length_114240_cov_60.063851__0_partial_1-cat_1	114240	60.0639	101.519	Caudovirales	Myoviridae	Peduovirus	Vibrio phage	Vibrio phage vB_VpaM_MAR
MTC	NODE_834_length_23240_cov_4.896504__full_1-cat_1	23240	4.8965	8.27601	Caudovirales	Myoviridae	Unassigned	Bacillus phage	Bacillus phage 0305phi8-36
MTC	NODE_840_length_23126_cov_4.305120__full-cat_1	23126	4.30512	7.27646	Unassigned	Unassigned	Unassigned
MTC	NODE_861_length_22795_cov_3.404168__full-cat_1	22795	3.40417	5.75368	Unassigned	Unassigned	Unassigned
MTC	NODE_882_length_22342_cov_3.956840__full_1-cat_1	22342	3.95684	6.6878	Unassigned	Unassigned	Unassigned
MTC	NODE_901_length_21897_cov_7.531425__full-cat_1	21897	7.53142	12.7295	Unassigned	Unassigned	Unassigned
MTC	NODE_908_length_21786_cov_4.580209__full-cat_1	21786	4.58021	7.74141	Caudovirales	Myoviridae	Unassigned	Bacillus phage	Bacillus phage 0305phi8-36
MTC	NODE_915_length_21740_cov_4.722471__full-cat_2	21740	4.72247	7.98186	Caudovirales	Autographiviridae	Drulisvirus	Klebsiella phage	Enterobacter phage phiKDA1
MTC	NODE_92_length_104863_cov_31.972815__0_partial_1-cat_1	104863	31.9728	54.0401	Unassigned	Unassigned	Unassigned
MTC	NODE_933_length_21448_cov_50.853764__full_1-cat_1	21448	50.8538	85.9524	Unassigned	Unassigned	Unassigned
MTL	NODE_1095_length_6258_cov_2.635655__full-cat_1	6258	2.63565	28.1284	Unassigned	Unassigned	Unassigned
MTL	NODE_1169_length_6055_cov_3.770484__full-cat_1	6055	3.77048	40.2396	Caudovirales	Myoviridae	Unassigned	Agrobacterium phage	Agrobacterium phage 7-7-1
MTL	NODE_134_length_19994_cov_4.503292__full-cat_1	19994	4.50329	48.0603	Unassigned	Unassigned	Unassigned
MTL	NODE_1356_length_5606_cov_2.324496__full-cat_1	5606	2.3245	24.8076	Unassigned	Unassigned	Unassigned
MTL	NODE_1444_length_5407_cov_2.686134__full_1-cat_1	5407	2.68613	28.6671	Unassigned	Unassigned	Unassigned
MTL	NODE_1479_length_5345_cov_2.369234__full-cat_1	5345	2.36923	25.2851	Unassigned	Unassigned	Unassigned
MTL	NODE_163_length_17425_cov_2.538266__full_1-cat_1	17425	2.53827	27.089	Unassigned	Unassigned	Unassigned
MTL	NODE_1710_length_4899_cov_2.064792__full-cat_1	4899	2.06479	22.036	Unassigned	Unassigned	Unassigned
MTL	NODE_1793_length_4739_cov_2.920905__full-cat_2	4739	2.9209	31.1726	Unassigned	Unassigned	Unassigned
MTL	NODE_22_length_114133_cov_6.621420__0_partial_1-cat_1	114133	6.62142	70.6655	Unassigned	Unassigned	Unassigned
MTL	NODE_226_length_14462_cov_8.361136__full_1-cat_1	14462	8.36114	89.2321	Unassigned	Unassigned	Unassigned
MTL	NODE_2326_length_4027_cov_2.484470__full-cat_2	4027	2.48447	26.5149	Unassigned	Unassigned	Unassigned
MTL	NODE_237_length_13884_cov_4.421835__full-cat_1	13884	4.42183	47.1909	Unassigned	Unassigned	Unassigned
MTL	NODE_2391_length_3954_cov_2.230610__full-cat_1	3954	2.23061	23.8056	Unassigned	Unassigned	Unassigned
MTL	NODE_2393_length_3953_cov_1.889206__full-cat_1	3953	1.88921	20.1621	Caudovirales	Myoviridae	Drulisvirus	Klebsiella phage	Pseudomonas phage PaBG
MTL	NODE_2506_length_3822_cov_1.827827__full-cat_1	3822	1.82783	19.507	Unassigned	Unassigned	Unassigned
MTL	NODE_251_length_13359_cov_6.058371__full-cat_1	13359	6.05837	64.6565	Caudovirales	Siphoviridae	Hk97virus	Escherichia phage	Brucella phage BiPBO1
MTL	NODE_26_length_107206_cov_7.003651__full_1-cat_1	107206	7.00365	74.7447	Unassigned	Unassigned	Unassigned
MTL	NODE_2731_length_3597_cov_2.113493__full-cat_1	3597	2.11349	22.5557	Caudovirales	Myoviridae	Drulisvirus	Klebsiella phage	Pseudomonas phage PaBG
MTL	NODE_278_length_12784_cov_7.088924__full-cat_1	12784	7.08892	75.6548	Caudovirales	Siphoviridae	Hk97virus	Escherichia phage	Brucella phage BiPBO1
MTL	NODE_2875_length_3488_cov_2.286220__full-cat_1	3488	2.28622	24.3991	Unassigned	Unassigned	Unassigned
MTL	NODE_2964_length_3409_cov_2.088822__full-cat_1	3409	2.08882	22.2924	Unassigned	Unassigned	Unassigned
MTL	NODE_297_length_12272_cov_3.397355__full-cat_1	12272	3.39736	36.2574	Unassigned	Unassigned	Unassigned
MTL	NODE_2988_length_3391_cov_6.694411__full-cat_1	3391	6.69441	71.4444	Caudovirales	Myoviridae	Unassigned	Mycobacterium phage	Mycoplasma phage MAV1
MTL	NODE_3076_length_3332_cov_1.942468__full-cat_1	3332	1.94247	20.7305	Unassigned	Unassigned	Unassigned
MTL	NODE_31_length_101675_cov_6.583100__0_partial_1-cat_1	101675	6.5831	70.2565	Caudovirales	Myoviridae	Drulisvirus	Klebsiella phage	Pseudomonas phage PaBG
MTL	NODE_3160_length_3262_cov_1.758457__full-cat_1	3262	1.75846	18.7667	Unassigned	Unassigned	Unassigned
MTL	NODE_341_length_11568_cov_2.388090__full-cat_1	11568	2.38809	25.4863	Caudovirales	Myoviridae	Unassigned	Agrobacterium phage	Agrobacterium phage 7-7-1
MTL	NODE_36_length_93031_cov_6.477381__0_partial-cat_1	93031	6.47738	69.1282	Unassigned	Unassigned	Unassigned
MTL	NODE_41_length_88320_cov_6.720633__full_1-cat_1	88320	6.72063	71.7243	Caudovirales	Siphoviridae	Pbunavirus	Pseudomonas phage	Rhizobium phage RR1-B
MTL	NODE_562_length_8924_cov_6.287932__full-cat_1	8924	6.28793	67.1064	Caudovirales	Myoviridae	Unassigned	Mycobacterium phage	Mycoplasma phage MAV1
MTL	NODE_62_length_60874_cov_7.184138__0_partial_1-cat_1	60874	7.18414	76.6709	Unassigned	Unassigned	Unassigned
MTL	NODE_678_length_8071_cov_6.411315__full-cat_1	8071	6.41132	68.4232	Unassigned	Unassigned	Unassigned
MTL	NODE_72_length_51663_cov_6.643084__0_partial-cat_1	51663	6.64308	70.8967	Unassigned	Unassigned	Unassigned
MTL	NODE_864_length_7124_cov_13.203843__full-cat_1	7124	13.2038	140.915	Unassigned	Unassigned	Unassigned
WHC	NODE_1269_length_1471_cov_0.607143__full-cat_2	1471	0.607143	4.85714	Caudovirales	Siphoviridae	Casadabanvirus	Pseudomonas phage	Pseudomonas phage H70
WHC	NODE_1278_length_1463_cov_0.866569__full-cat_2	1463	0.866569	6.93255	Unassigned	Unassigned	Unassigned
WHC	NODE_1287_length_1459_cov_0.921324__full-cat_2	1459	0.921324	7.37059	Unassigned	Unassigned	Unassigned
WHC	NODE_1323_length_1438_cov_2.397311__full-cat_2	1438	2.39731	19.1785	Unassigned	Unassigned	Unassigned
WHC	NODE_1395_length_1397_cov_0.413713__full-cat_2	1397	0.413713	3.3097	Unassigned	Unassigned	Unassigned
WHC	NODE_1589_length_1285_cov_0.683811__full-cat_2	1285	0.683811	5.47049	Unassigned	Unassigned	Unassigned
WHC	NODE_2003_length_1145_cov_0.794455__full-cat_2	1145	0.794455	6.35564	Unassigned	Unassigned	Unassigned
WHC	NODE_2404_length_1048_cov_0.476291__full-cat_2	1048	0.476291	3.81033	Unassigned	Unassigned	Unassigned
WHC	NODE_2408_length_1047_cov_0.498945__full-cat_2	1047	0.498945	3.99156	Unassigned	Unassigned	Unassigned
WHC	NODE_2579_length_1009_cov_0.656044__lt2gene-cat_1	1009	0.656044	5.24835	Unassigned	Unassigned	Unassigned
WHC	NODE_2848_length_953_cov_0.127635__full-cat_2	953	0.127635	1.02108	Unassigned	Unassigned	Unassigned
WHC	NODE_2872_length_949_cov_0.368235__full-cat_2	949	0.368235	2.94588	Unassigned	Unassigned	Unassigned
WHC	NODE_2922_length_939_cov_0.667857__full-cat_2	939	0.667857	5.34286	Unassigned	Unassigned	Unassigned
WHC	NODE_297_length_5942_cov_2.147527__full_1-cat_2	5942	2.14753	17.1802	Unassigned	Unassigned	Unassigned
WHC	NODE_3669_length_830_cov_0.621067__lt2gene-cat_1	830	0.621067	4.96854	Unassigned	Unassigned	Unassigned
WHC	NODE_4088_length_784_cov_0.646715__lt2gene-cat_1	784	0.646715	5.17372	Unassigned	Unassigned	Unassigned
WHC	NODE_4156_length_778_cov_0.279823__lt2gene-cat_1	778	0.279823	2.23858	Unassigned	Unassigned	Unassigned
WHC	NODE_4322_length_763_cov_0.433735__full-cat_2	763	0.433735	3.46988	Unassigned	Unassigned	Unassigned
WHC	NODE_4451_length_750_cov_0.649770__full-cat_2	750	0.64977	5.19816	Caudovirales	Siphoviridae	Casadabanvirus	Pseudomonas phage	Pseudomonas phage H70
WHC	NODE_4851_length_716_cov_0.585089__full-cat_1	716	0.585089	4.68071	Unassigned	Unassigned	Unassigned
WHC	NODE_4900_length_712_cov_1.008157__lt2gene-cat_1	712	1.00816	8.06526	Unassigned	Unassigned	Unassigned
WHC	NODE_5096_length_697_cov_0.709030__lt2gene-cat_1	697	0.70903	5.67224	Unassigned	Unassigned	Unassigned
WHC	NODE_5410_length_676_cov_1.266898__full-cat_2	676	1.2669	10.1352	Unassigned	Unassigned	Unassigned
WHC	NODE_5825_length_650_cov_0.433757__full-cat_2	650	0.433757	3.47006	Unassigned	Unassigned	Unassigned
WHC	NODE_5882_length_647_cov_0.510949__lt2gene-cat_1	647	0.510949	4.08759	Unassigned	Unassigned	Unassigned
WHC	NODE_7101_length_585_cov_0.325103__lt2gene-cat_1	585	0.325103	2.60082	Unassigned	Unassigned	Unassigned
WHC	NODE_7511_length_566_cov_0.882227__lt2gene-cat_1	566	0.882227	7.05782	Unassigned	Unassigned	Unassigned
WHC	NODE_7914_length_551_cov_0.272124__lt2gene-cat_1	551	0.272124	2.17699	Unassigned	Unassigned	Unassigned
WHC	NODE_8359_length_534_cov_0.508046__lt2gene-cat_1	534	0.508046	4.06437	Unassigned	Unassigned	Unassigned
WHC	NODE_8502_length_528_cov_1.275058__lt2gene-cat_1	528	1.27506	10.2005	Unassigned	Unassigned	Unassigned
WHC	NODE_8875_length_515_cov_1.050481__lt2gene-cat_1	515	1.05048	8.40385	Unassigned	Unassigned	Unassigned

## Sheet: GDV-GenusAbund
PhageGenus	BBC	MBR	MSR	MTC	DCR	FHC	WHC	BBL	MBL	MSL	MTL	FHL	Sum
Rhizobium phage	26.65	0	6.708	128.736	59.89	129.203	0	1162	37.6904	23.56	341.84	63.477	1979.75
Vhulanivirus	7.9	0	0	5.584	5.7452	3.38	0	896.324	0	0	20.8	0	939.733
Salmonella phage	45.62	2.184	32.0658	220.864	30.8375	49.972	2.176	89.2188	0	159.581	83.8	12.219	728.538
Brucella phage	0	0	0	0	0	3.679	0	554.4	0	52.82	0	0	610.899
Noahvirus	0	0	0	0	0	0	0	576.4	0	0	0	0	576.4
Rhodovulum phage	2.9	2.067	23.3961	8.368	25.24	0	0	296.252	0	35.91	133.1	0	527.233
Eganvirus	0	14.144	0	179.808	19.116	3.471	0	0	121.343	171.608	0	0	509.49
Peduovirus	0	9.971	0	121.296	0	122.889	0	0	81.6816	135.337	0	0	471.175
Nanhaivirus	0	0	0	0	0	5.174	0	295.24	0	36.005	86.9	0	423.319
Brunovirus	0	9.9242	0	77.664	4.2824	133.588	0	0	18.0136	97.907	19.4	0	360.779
Pseudomonas phage	3.24	12.53	0	116.688	20.352	13.195	5.672	106.332	0	34.58	25.3	0	337.889
Phabquatrovirus	0	0	17.745	0	0	0	0	295.592	0	0	0	0	313.337
Yersinia phage	0	23.1803	0	126.88	0	84.63	0	0	0	58.121	0	0	292.811
Justusliebigvirus	0	0	0	0	0	0	0	286	0	0	0	0	286
Aguilavirus	0	0	0	100.992	18.1196	56.94	0	8.8	76.2256	0	0	0	261.077
Quadragintavirus	0	0	0	110.64	0	143.299	0	0	0	0	0	0	253.939
Rhodobacter phage	0	3.887	33.2	6.32	0	0	0	11.264	0	0	193.41	0	248.081
Unassigned	0	13.715	21.099	27.488	4.982	22.49	66.792	75.768	0	0	0	0	232.334
Burkholderia phage	5.59	2.678	5.655	52	0	0	0	2.596	57.288	0	103.9	0	229.707
Polybotosvirus	0	0	0	192	8.0772	0	0	17.776	0	0	0	0	217.853
Pectobacterium phage	0	0	0	65.04	18.0836	51.662	0	0	76.5072	0	0	0	211.293
Klebsiella phage	9.97	0	0	126.752	2.8408	60.58	0	4.884	0	0	0	0	205.027
Stenotrophomonas phage	20.84	3.068	0	9.344	28.09	0	0	62.3216	21.8592	56.601	0	0	202.124
Ochrobactrum phage	14.7	3.796	16.7	28.64	21.6664	8.294	5.44	0	34.6456	0	64.77	0	198.652
Novemvirus	0	2.613	0	72.16	0	0	0	0	68.552	37.62	0	0	180.945
Aresaunavirus	3.66	0	0	0	0	0	0	118.032	58.3	0	0	0	179.992
Vhmlvirus	6.1	0	6.318	0	5.8936	0	0	10.032	0	55.86	83.6	0	167.804
Escherichia phage	21.1	2.106	0	30.72	0	61.23	17.176	5.5	24.464	0	0	0	162.296
Felsduovirus	0	3.432	0	102.5	0	6.76	0	13.816	0	0	0	0	126.508
Yautsimvirus	0	0	0	124.16	0	0	0	0	0	0	0	0	124.16
Enterobacteria phage	41.5	0	0	33.12	0	6.149	0	6.072	18.304	0	0	0	105.145
Tetraselmis viridis virus	4.1	0	0	0	0	0	0	0	0	0	81.1	16.98	102.18
Kapieceevirus	0	0	0	96.32	0	0	0	0	0	0	0	0	96.32
Caulobacter virus	0	2.21	0	0	0	0	0	13.728	37.5584	37.62	0	0	91.1164
Pantoea phage	0	0	0	0	0	0	0	8.184	0	80.674	0	0	88.858
Enterobacter phage	15.1	0	0	14.08	0	4.043	0	5.94	0	47.88	0	0	87.043
Citexvirus	3.7	10.9629	0	27.888	27.348	0	0	11.44	0	0	0	0	81.3389
Xuanwuvirus	0	0	0	76	0	0	0	0	0	0	0	0	76
Planktothrix phage	0	0	0	2.72	18.7408	0	27.72	15.928	0	0	0	0	65.1088
Xylella phage	0	0	0	6.992	3.9008	0	0	0	0	0	52.4	0	63.2928
Rahariannevirus	2.8	0	6.513	4.32	0	0	0	5.676	0	0	41.1	0	60.409
Feofaniavirus	16.9	9.8787	15.7053	12.432	0	4.719	0	0	0	0	0	0	59.635
Vimunumvirus	0	24.206	0	7.2	0	0	0	23.232	0	0	0	0	54.638
Erwinia phage	25.4	0	0	5.44	0	0	0	0	23.32	0	0	0	54.16
Xipdecavirus	0	0	0	0	0	0	0	0	0	53.2	0	0	53.2
Kayeltresvirus	4.2	0	0	0	0	0	0	26.356	21.648	0	0	0	52.204
Bonnellvirus	0	0	0	51.04	0	0	0	0	0	0	0	0	51.04
Lederbergvirus	0	0	0	43.84	0	0	0	7.084	0	0	0	0	50.924
Sinorhizobium phage	0	0	0	16.56	5.9784	3.991	3.76	14.872	0	0	0	0	45.1614
Peternellavirus	0	0	0	0	0	0	0	0	0	0	45	0	45
Flavobacterium phage	0	0	0	0	0	0	0	0	0	0	44.2	0	44.2
Agrobacterium phage	15.9	0	0	27.2	0	0	0	0	0	0	0	0	43.1
Evevirus	0	0	0	40.96	0	0	0	0	0	0	0	0	40.96
Paracoccus phage	0	0	0	0	5.8088	0	0	0	35.024	0	0	0	40.8328
Cafeteria roenbergensis virus	0	0	0	0	0	0	0	0	0	40.09	0	0	40.09
Reginaelenavirus	0	0	0	0	0	0	0	0	0	38.76	0	0	38.76
Ravarandavirus	0	0	0	0	0	0	0	0	0	37.81	0	0	37.81
Ravinvirus	0	0	19.3752	16.976	0	0	0	0	0	0	0	0	36.3512
Uetakevirus	12.8	0	15.3855	3.616	0	0	0	3.4628	0	0	0	0	35.2643
Aurantimonas phage	0	0	0	0	20.458	0	0	13.684	0	0	0	0	34.142
Stanholtvirus	2.7	10.855	0	0	0	5.538	9.992	3.256	0	0	0	0	32.341
Rauchvirus	0	0	0	0	23.4	0	0	7.92	0	0	0	0	31.32
Ralstonia phage	0	4.472	0	0	0	0	0	0	0	0	26.8	0	31.272
Arsyunavirus	3	5.343	0	3.312	0	0	0	0	0	0	18.2	0	29.855
Arthrobacter phage	2.6	0	0	0	0	3.809	0	23.1308	0	0	0	0	29.5398
Pseudomonas virus	16	0	0	0	0	0	0	8.228	0	0	0	4.29	28.518
Duodecimduovirus	0	0	0	0	0	2.6	0	0	24.816	0	0	0	27.416
Waedenswilvirus	0	0	0	0	0	0	0	0	0	0	26.3	0	26.3
Cronobacter phage	0	0	0	12.72	0	0	7.36	5.016	0	0	0	0	25.096
Henunavirus	0	0	0	24.96	0	0	0	0	0	0	0	0	24.96
Xanthomonas citri phage	0	0	0	0	0	0	0	0	0	0	24.8	0	24.8
Sulfitobacter phage	9.37	0	0	0	10.7696	4.563	0	0	0	0	0	0	24.7026
Aeromonas phage	0	0	0	5.44	0	0	0	0	18.9728	0	0	0	24.4128
Bcepmuvirus	0	0	0	0	5.4696	0	0	0	18.304	0	0	0	23.7736
Salicola phage	0	0	0	0	0	0	0	0	0	0	22.8	0	22.8
Lessievirus	0	0	0	0	5.088	0	0	16.8652	0	0	0	0	21.9532
Anaposvirus	0	0	0	0	0	0	0	0	21.736	0	0	0	21.736
Betatectivirus	0	0	0	0	0	0	0	0	0	0	0	21.6	21.6
Borockvirus	0	0	0	20.8	0	0	0	0	0	0	0	0	20.8
Dagavirus	3.93	0	0	0	0	0	0	16.456	0	0	0	0	20.386
Bievrevirus	0	0	0	0	0	0	0	0	20.152	0	0	0	20.152
Azospirillum phage	0	0	5.655	0	0	0	0	14.124	0	0	0	0	19.779
Kelquatrovirus	0	1.599	17.2887	0	0	0	0	0	0	0	0	0	18.8877
Geobacillus phage	0	0	0	0	0	0	0	0	0	0	18.8	0	18.8
Pairvirus	0	0	18.4626	0	0	0	0	0	0	0	0	0	18.4626
Detrevirus	0	0	0	0	0	2.002	0	16.06	0	0	0	0	18.062
Goslarvirus	0	0	0	0	0	0	0	0	17.864	0	0	0	17.864
Kwaitsingvirus	0	0	0	17.456	0	0	0	0	0	0	0	0	17.456
Bacillus phage	0	2.691	14.274	0	0	0	0	0	0	0	0	0	16.965
Foxunavirus	0	6.541	0	0	0	3.978	0	6.248	0	0	0	0	16.767
Tigrvirus	0	6.903	0	0	6.8264	0	0	2.904	0	0	0	0	16.6334
Enterobacterial phage	0	0	0	15.808	0	0	0	0	0	0	0	0	15.808
Shigella phage	4.1	0	0	7.2	0	3.25	1.016	0	0	0	0	0	15.566
Vibrio phage	5.9	2.392	6.63	0	0	0	0	0	0	0	0	0	14.922
Wongtaivirus	0	0	0	11.424	0	3.354	0	0	0	0	0	0	14.778
Flaumdravirus	0	0	0	14.336	0	0	0	0	0	0	0	0	14.336
Stx2-converting phage	0	0	0	3.296	4.6428	0	6.32	0	0	0	0	0	14.2588
Jilinvirus	2.1	0	0	5.52	6.0208	0	0	0	0	0	0	0	13.6408
Entnonagintavirus	0	9.009	0	0	0	0	0	4.356	0	0	0	0	13.365
Simpcentumvirus	8.82	3.926	0	0	0	0	0	0	0	0	0	0	12.746
Chakrabartyvirus	0	0	0	0	0	0	0	0	12.408	0	0	0	12.408
Kisquattuordecimvirus	3.89	1.963	6.474	0	0	0	0	0	0	0	0	0	12.327
Drulisvirus	0	0	0	12.32	0	0	0	0	0	0	0	0	12.32
Primolicivirus	0	0	0	12.048	0	0	0	0	0	0	0	0	12.048
Marienburgvirus	0	0	0	4.48	6.6992	0	0	0	0	0	0	0	11.1792
Beetrevirus	0	8.333	0	2.688	0	0	0	0	0	0	0	0	11.021
Fernvirus	0	0	6.8952	0	0	4.043	0	0	0	0	0	0	10.9382
Colossusvirus	0	1.963	0	0	4.7488	0	4.064	0	0	0	0	0	10.7758
Epseptimavirus	0	0	0	10.72	0	0	0	0	0	0	0	0	10.72
Streptomyces phage	0	0	0	0	0	0	2.232	8.404	0	0	0	0	10.636
Gegevirus	0	0	0	5.536	0	0	0	4.796	0	0	0	0	10.332
Xooduovirus	0	0	0	0	5.83	0	0	4.488	0	0	0	0	10.318
Poindextervirus	0	0	0	0	0	0	0	10.296	0	0	0	0	10.296
Manovirus	0	0	0	0	9.8	0	0	0	0	0	0	0	9.8
Pandoravirus	4.27	0	0	0	0	0	5.336	0	0	0	0	0	9.606
Dinavirus	0	0	0	0	0	8.463	0	0	0	0	0	0	8.463
Pagevirus	0	2.119	0	0	6.3388	0	0	0	0	0	0	0	8.4578
Saikungvirus	0	0	0	4	0	4.316	0	0	0	0	0	0	8.316
Shapirovirus	8.3	0	0	0	0	0	0	0	0	0	0	0	8.3
Lidleunavirus	8.2	0	0	0	0	0	0	0	0	0	0	0	8.2
Dunaliella viridis virus	7.92	0	0	0	0	0	0	0	0	0	0	0	7.92
Denvervirus	0	0	0	0	7.844	0	0	0	0	0	0	0	7.844
Burkholderia virus	0	0	7.839	0	0	0	0	0	0	0	0	0	7.839
Halomonas phage	0	0	0	0	0	7.709	0	0	0	0	0	0	7.709
Gaiavirus	0	0	7.683	0	0	0	0	0	0	0	0	0	7.683
Oslovirus	0	0	0	7.552	0	0	0	0	0	0	0	0	7.552
Wanchaivirus	0	0	0	7.52	0	0	0	0	0	0	0	0	7.52
Tunavirus	0	0	0	0	0	0	0	7.4756	0	0	0	0	7.4756
Iapetusvirus	0	0	0	0	0	0	0	7.26	0	0	0	0	7.26
Spbetavirus	0	0	0	0	0	0	0	7.172	0	0	0	0	7.172
Hanrivervirus	0	0	0	0	0	0	7.056	0	0	0	0	0	7.056
Moturavirus	0	0	0	6.88	0	0	0	0	0	0	0	0	6.88
Staphylococcus phage	0	0	0	0	0	0	6.88	0	0	0	0	0	6.88
Immutovirus	0	0	0	0	6.8688	0	0	0	0	0	0	0	6.8688
Diegovirus	0	0	0	6.832	0	0	0	0	0	0	0	0	6.832
Shamshuipovirus	0	0	0	0	0	0	0	6.424	0	0	0	0	6.424
Phapecoctavirus	0	0	0	6.304	0	0	0	0	0	0	0	0	6.304
Nipunavirus	0	0	0	0	6.1056	0	0	0	0	0	0	0	6.1056
Banchanvirus	0	0	0	0	6.0632	0	0	0	0	0	0	0	6.0632
Bertelyvirus	0	0	0	0	5.8936	0	0	0	0	0	0	0	5.8936
Seunavirus	0	2.951	0	0	0	2.912	0	0	0	0	0	0	5.863
Yonginvirus	0	0	0	0	0	5.798	0	0	0	0	0	0	5.798
Synechococcus phage	0	0	0	0	0	0	0	5.72	0	0	0	0	5.72
Parlovirus	0	0	0	5.568	0	0	0	0	0	0	0	0	5.568
Trichoplusia ni granulovirus	0	0	0	0	5.512	0	0	0	0	0	0	0	5.512
Brucesealvirus	0	0	0	0	0	0	0	0	0	0	0	5.46	5.46
Cimandefvirus	0	0	0	0	0	0	0	5.456	0	0	0	0	5.456
Kolesnikvirus	0	0	0	0	0	0	0	5.28	0	0	0	0	5.28
Diachasmimorpha longicaudata entomopoxvirus	0	0	0	0	0	0	5.168	0	0	0	0	0	5.168
Hollowayvirus	0	0	5.031	0	0	0	0	0	0	0	0	0	5.031
Yoloswagvirus	0	0	0	0	0	0	0	4.928	0	0	0	0	4.928
Stockinghallvirus	0	0	0	4.8	0	0	0	0	0	0	0	0	4.8
Baikalvirus	0	0	0	0	0	0	0	4.488	0	0	0	0	4.488
Agricanvirus	0	0	0	0	0	0	0	4.356	0	0	0	0	4.356
Kenoshavirus	0	0	0	0	0	0	0	4.356	0	0	0	0	4.356
Lokivirus	0	0	0	4.24	0	0	0	0	0	0	0	0	4.24
Serratia phage	0	0	0	4.064	0	0	0	0	0	0	0	0	4.064
Microviridae	0	0	0	4.048	0	0	0	0	0	0	0	0	4.048
Bjornvirus	0	0	0	0	4.028	0	0	0	0	0	0	0	4.028
Maxdohrnvirus	0	0	0	0	3.816	0	0	0	0	0	0	0	3.816
Mycobacterium virus	0	0	0	0	0	3.744	0	0	0	0	0	0	3.744
Cuauhtlivirus	0	0	0	3.536	0	0	0	0	0	0	0	0	3.536
Myrnavirus	0	0	0	0	3.5192	0	0	0	0	0	0	0	3.5192
Elveevirus	0	3.497	0	0	0	0	0	0	0	0	0	0	3.497
Slashvirus	0	0	0	0	3.4556	0	0	0	0	0	0	0	3.4556
Seongnamvirus	0	0	0	3.44	0	0	0	0	0	0	0	0	3.44
Alachuavirus	3.31	0	0	0	0	0	0	0	0	0	0	0	3.31
Thornevirus	0	0	0	0	0	3.289	0	0	0	0	0	0	3.289
Staminivirus	0	3.276	0	0	0	0	0	0	0	0	0	0	3.276
Nampongvirus	0	3.185	0	0	0	0	0	0	0	0	0	0	3.185
Kagunavirus	0	0	0	0	0	3.172	0	0	0	0	0	0	3.172
Psychrobacter phage	0	0	0	0	0	0	0	3.124	0	0	0	0	3.124
Arawnvirus	0	0	0	0	0	3.081	0	0	0	0	0	0	3.081
Bonaevitaevirus	0	3.081	0	0	0	0	0	0	0	0	0	0	3.081
Trigintaduovirus	0	0	0	0	0	2.912	0	0	0	0	0	0	2.912
Listeria phage	0	2.899	0	0	0	0	0	0	0	0	0	0	2.899
Przondovirus	0	0	0	2.88	0	0	0	0	0	0	0	0	2.88
uncultured Caudovirales	0	2.808	0	0	0	0	0	0	0	0	0	0	2.808
Haemophilus phage	2.8	0	0	0	0	0	0	0	0	0	0	0	2.8
Byrnievirus	0	0	0	0	0	2.704	0	0	0	0	0	0	2.704
Streptococcus phage	0	2.574	0	0	0	0	0	0	0	0	0	0	2.574
Cinunavirus	0	0	0	0	0	2.353	0	0	0	0	0	0	2.353
Gediminasvirus	0	2.314	0	0	0	0	0	0	0	0	0	0	2.314
Svunavirus	0	2.158	0	0	0	0	0	0	0	0	0	0	2.158
Nonagvirus	0	2.132	0	0	0	0	0	0	0	0	0	0	2.132
Jiangsuvirus	0	2.106	0	0	0	0	0	0	0	0	0	0	2.106
Kryptosalinivirus	0	1.976	0	0	0	0	0	0	0	0	0	0	1.976
Llyrvirus	0	1.56	0	0	0	0	0	0	0	0	0	0	1.56
Ruegeria phage	0	1.443	0	0	0	0	0	0	0	0	0	0	1.443
Sarumanvirus	0	1.248	0	0	0	0	0	0	0	0	0	0	1.248
Risjevirus	0	0	0	0	0	0	0	0	0	0	0	0	0

## Sheet: GDV-GenusRootLeaf
PhageGenus	BBC	MBR	MSR	MTC	DCR	FHC	WHC	Sum						PhageGenus	BBL	MBL	MSL	MTL	FHL	Sum
Salmonella phage	45.62	2.184	32.0658	220.864	30.8375	49.972	2.176	383.719						Rhizobium phage	1162	37.6904	23.56	341.84	63.477	1628.56
Rhizobium phage	26.65	0	6.708	128.736	59.89	129.203	0	351.187						Vhulanivirus	896.324	0	0	20.8	0	917.124
unassigned	0	9.971	0	121.296	0	122.889	0	254.156						Brucella phage	554.4	0	52.82	0	0	607.22
Quadragintavirus	0	0	0	110.64	0	143.299	0	253.939						Noahvirus	576.4	0	0	0	0	576.4
Yersinia phage	0	23.1803	0	126.88	0	84.63	0	234.69						Rhodovulum phage	296.252	0	35.91	133.1	0	465.262
Brunovirus	0	9.9242	0	77.664	4.2824	133.588	0	225.459						Nanhaivirus	295.24	0	36.005	86.9	0	418.145
Eganvirus	0	14.144	0	179.808	19.116	3.471	0	216.539						Salmonella phage	89.2188	0	159.581	83.8	12.219	344.819
Klebsiella phage	9.97	0	0	126.752	2.8408	60.58	0	200.143						Phabquatrovirus	295.592	0	0	0	0	295.592
Polybotosvirus	0	0	0	192	8.0772	0	0	200.077						Eganvirus	0	121.343	171.608	0	0	292.951
Aguilavirus	0	0	0	100.992	18.1196	56.94	0	176.052						Justusliebigvirus	286	0	0	0	0	286
Pseudomonas phage	3.24	12.53	0	116.688	20.352	13.195	5.672	171.677						Peduovirus	0	81.6816	135.337	0	0	217.019
Unassigned	0	13.715	21.099	27.488	4.982	22.49	66.792	156.566						Rhodobacter phage	11.264	0	0	193.41	0	204.674
Pectobacterium phage	0	0	0	65.04	18.0836	51.662	0	134.786						Aresaunavirus	118.032	58.3	0	0	0	176.332
Escherichia phage	21.1	2.106	0	30.72	0	61.23	17.176	132.332						Pseudomonas phage	106.332	0	34.58	25.3	0	166.212
Yautsimvirus	0	0	0	124.16	0	0	0	124.16						Burkholderia phage	2.596	57.288	0	103.9	0	163.784
Felsduovirus	0	3.432	0	102.5	0	6.76	0	112.692						Vhmlvirus	10.032	0	55.86	83.6	0	149.492
Ochrobactrum phage	14.7	3.796	16.7	28.64	21.6664	8.294	5.44	99.2364						Stenotrophomonas phage	62.3216	21.8592	56.601	0	0	140.782
Kapieceevirus	0	0	0	96.32	0	0	0	96.32						Brunovirus	0	18.0136	97.907	19.4	0	135.321
Enterobacteria phage	41.5	0	0	33.12	0	6.149	0	80.769						Novemvirus	0	68.552	37.62	0	0	106.172
Xuanwuvirus	0	0	0	76	0	0	0	76						Ochrobactrum phage	0	34.6456	0	64.77	0	99.4156
Novemvirus	0	2.613	0	72.16	0	0	0	74.773						Tetraselmis viridis virus	0	0	0	81.1	16.98	98.08
Citexvirus	3.7	10.9629	0	27.888	27.348	0	0	69.8989						Caulobacter virus	13.728	37.5584	37.62	0	0	88.9064
Burkholderia phage	5.59	2.678	5.655	52	0	0	0	65.923						Pantoea phage	8.184	0	80.674	0	0	88.858
Rhodovulum phage	2.9	2.067	23.3961	8.368	25.24	0	0	61.9711						Aguilavirus	8.8	76.2256	0	0	0	85.0256
Stenotrophomonas phage	20.84	3.068	0	9.344	28.09	0	0	61.342						Pectobacterium phage	0	76.5072	0	0	0	76.5072
Feofaniavirus	16.9	9.8787	15.7053	12.432	0	4.719	0	59.635						Unassigned	75.768	0	0	0	0	75.768
Bonnellvirus	0	0	0	51.04	0	0	0	51.04						Yersinia phage	0	0	58.121	0	0	58.121
Planktothrix phage	0	0	0	2.72	18.7408	0	27.72	49.1808						Enterobacter phage	5.94	0	47.88	0	0	53.82
Lederbergvirus	0	0	0	43.84	0	0	0	43.84						Xipdecavirus	0	0	53.2	0	0	53.2
Rhodobacter phage	0	3.887	33.2	6.32	0	0	0	43.407						Xylella phage	0	0	0	52.4	0	52.4
Agrobacterium phage	15.9	0	0	27.2	0	0	0	43.1						Kayeltresvirus	26.356	21.648	0	0	0	48.004
Evevirus	0	0	0	40.96	0	0	0	40.96						Rahariannevirus	5.676	0	0	41.1	0	46.776
Ravinvirus	0	0	19.3752	16.976	0	0	0	36.3512						Peternellavirus	0	0	0	45	0	45
Enterobacter phage	15.1	0	0	14.08	0	4.043	0	33.223						Flavobacterium phage	0	0	0	44.2	0	44.2
Uetakevirus	12.8	0	15.3855	3.616	0	0	0	31.8015						Cafeteria roenbergensis virus	0	0	40.09	0	0	40.09
Vimunumvirus	0	24.206	0	7.2	0	0	0	31.406						Reginaelenavirus	0	0	38.76	0	0	38.76
Erwinia phage	25.4	0	0	5.44	0	0	0	30.84						Ravarandavirus	0	0	37.81	0	0	37.81
Sinorhizobium phage	0	0	0	16.56	5.9784	3.991	3.76	30.2894						Paracoccus phage	0	35.024	0	0	0	35.024
Stanholtvirus	2.7	10.855	0	0	0	5.538	9.992	29.085						Escherichia phage	5.5	24.464	0	0	0	29.964
Henunavirus	0	0	0	24.96	0	0	0	24.96						Ralstonia phage	0	0	0	26.8	0	26.8
Sulfitobacter phage	9.37	0	0	0	10.7696	4.563	0	24.7026						Waedenswilvirus	0	0	0	26.3	0	26.3
Rauchvirus	0	0	0	0	23.4	0	0	23.4						Duodecimduovirus	0	24.816	0	0	0	24.816
Vhulanivirus	7.9	0	0	5.584	5.7452	3.38	0	22.6092						Xanthomonas citri phage	0	0	0	24.8	0	24.8
Borockvirus	0	0	0	20.8	0	0	0	20.8						Enterobacteria phage	6.072	18.304	0	0	0	24.376
Aurantimonas phage	0	0	0	0	20.458	0	0	20.458						Erwinia phage	0	23.32	0	0	0	23.32
Cronobacter phage	0	0	0	12.72	0	0	7.36	20.08						Vimunumvirus	23.232	0	0	0	0	23.232
Kelquatrovirus	0	1.599	17.2887	0	0	0	0	18.8877						Arthrobacter phage	23.1308	0	0	0	0	23.1308
Pairvirus	0	0	18.4626	0	0	0	0	18.4626						Salicola phage	0	0	0	22.8	0	22.8
Vhmlvirus	6.1	0	6.318	0	5.8936	0	0	18.3116						Anaposvirus	0	21.736	0	0	0	21.736
Phabquatrovirus	0	0	17.745	0	0	0	0	17.745						Betatectivirus	0	0	0	0	21.6	21.6
Kwaitsingvirus	0	0	0	17.456	0	0	0	17.456						Bievrevirus	0	20.152	0	0	0	20.152
Bacillus phage	0	2.691	14.274	0	0	0	0	16.965						Aeromonas phage	0	18.9728	0	0	0	18.9728
Pseudomonas virus	16	0	0	0	0	0	0	16						Geobacillus phage	0	0	0	18.8	0	18.8
Enterobacterial phage	0	0	0	15.808	0	0	0	15.808						Bcepmuvirus	0	18.304	0	0	0	18.304
Shigella phage	4.1	0	0	7.2	0	3.25	1.016	15.566						Arsyunavirus	0	0	0	18.2	0	18.2
Vibrio phage	5.9	2.392	6.63	0	0	0	0	14.922						Goslarvirus	0	17.864	0	0	0	17.864
Wongtaivirus	0	0	0	11.424	0	3.354	0	14.778						Polybotosvirus	17.776	0	0	0	0	17.776
Flaumdravirus	0	0	0	14.336	0	0	0	14.336						Lessievirus	16.8652	0	0	0	0	16.8652
Stx2-converting phage	0	0	0	3.296	4.6428	0	6.32	14.2588						Dagavirus	16.456	0	0	0	0	16.456
Tigrvirus	0	6.903	0	0	6.8264	0	0	13.7294						Detrevirus	16.06	0	0	0	0	16.06
Jilinvirus	2.1	0	0	5.52	6.0208	0	0	13.6408						Planktothrix phage	15.928	0	0	0	0	15.928
Rahariannevirus	2.8	0	6.513	4.32	0	0	0	13.633						Sinorhizobium phage	14.872	0	0	0	0	14.872
Simpcentumvirus	8.82	3.926	0	0	0	0	0	12.746						Azospirillum phage	14.124	0	0	0	0	14.124
Kisquattuordecimvirus	3.89	1.963	6.474	0	0	0	0	12.327						Felsduovirus	13.816	0	0	0	0	13.816
Drulisvirus	0	0	0	12.32	0	0	0	12.32						Aurantimonas phage	13.684	0	0	0	0	13.684
Primolicivirus	0	0	0	12.048	0	0	0	12.048						Pseudomonas virus	8.228	0	0	0	4.29	12.518
Arsyunavirus	3	5.343	0	3.312	0	0	0	11.655						Chakrabartyvirus	0	12.408	0	0	0	12.408
Marienburgvirus	0	0	0	4.48	6.6992	0	0	11.1792						Citexvirus	11.44	0	0	0	0	11.44
Beetrevirus	0	8.333	0	2.688	0	0	0	11.021						Poindextervirus	10.296	0	0	0	0	10.296
Fernvirus	0	0	6.8952	0	0	4.043	0	10.9382						Streptomyces phage	8.404	0	0	0	0	8.404
Xylella phage	0	0	0	6.992	3.9008	0	0	10.8928						Rauchvirus	7.92	0	0	0	0	7.92
Colossusvirus	0	1.963	0	0	4.7488	0	4.064	10.7758						Tunavirus	7.4756	0	0	0	0	7.4756
Epseptimavirus	0	0	0	10.72	0	0	0	10.72						Iapetusvirus	7.26	0	0	0	0	7.26
Foxunavirus	0	6.541	0	0	0	3.978	0	10.519						Spbetavirus	7.172	0	0	0	0	7.172
Manovirus	0	0	0	0	9.8	0	0	9.8						Lederbergvirus	7.084	0	0	0	0	7.084
Pandoravirus	4.27	0	0	0	0	0	5.336	9.606						Shamshuipovirus	6.424	0	0	0	0	6.424
Entnonagintavirus	0	9.009	0	0	0	0	0	9.009						Foxunavirus	6.248	0	0	0	0	6.248
Dinavirus	0	0	0	0	0	8.463	0	8.463						Synechococcus phage	5.72	0	0	0	0	5.72
Pagevirus	0	2.119	0	0	6.3388	0	0	8.4578						Brucesealvirus	0	0	0	0	5.46	5.46
Saikungvirus	0	0	0	4	0	4.316	0	8.316						Cimandefvirus	5.456	0	0	0	0	5.456
Shapirovirus	8.3	0	0	0	0	0	0	8.3						Kolesnikvirus	5.28	0	0	0	0	5.28
Lidleunavirus	8.2	0	0	0	0	0	0	8.2						Cronobacter phage	5.016	0	0	0	0	5.016
Dunaliella viridis virus	7.92	0	0	0	0	0	0	7.92						Yoloswagvirus	4.928	0	0	0	0	4.928
Denvervirus	0	0	0	0	7.844	0	0	7.844						Klebsiella phage	4.884	0	0	0	0	4.884
Burkholderia virus	0	0	7.839	0	0	0	0	7.839						Gegevirus	4.796	0	0	0	0	4.796
Halomonas phage	0	0	0	0	0	7.709	0	7.709						Xooduovirus	4.488	0	0	0	0	4.488
Gaiavirus	0	0	7.683	0	0	0	0	7.683						Baikalvirus	4.488	0	0	0	0	4.488
Oslovirus	0	0	0	7.552	0	0	0	7.552						Entnonagintavirus	4.356	0	0	0	0	4.356
Wanchaivirus	0	0	0	7.52	0	0	0	7.52						Agricanvirus	4.356	0	0	0	0	4.356
Hanrivervirus	0	0	0	0	0	0	7.056	7.056						Kenoshavirus	4.356	0	0	0	0	4.356
Moturavirus	0	0	0	6.88	0	0	0	6.88						Uetakevirus	3.4628	0	0	0	0	3.4628
Staphylococcus phage	0	0	0	0	0	0	6.88	6.88						Stanholtvirus	3.256	0	0	0	0	3.256
Immutovirus	0	0	0	0	6.8688	0	0	6.8688						Psychrobacter phage	3.124	0	0	0	0	3.124
Diegovirus	0	0	0	6.832	0	0	0	6.832						Tigrvirus	2.904	0	0	0	0	2.904
Arthrobacter phage	2.6	0	0	0	0	3.809	0	6.409						Quadragintavirus	0	0	0	0	0	0
Phapecoctavirus	0	0	0	6.304	0	0	0	6.304						Yautsimvirus	0	0	0	0	0	0
Nipunavirus	0	0	0	0	6.1056	0	0	6.1056						Kapieceevirus	0	0	0	0	0	0
Banchanvirus	0	0	0	0	6.0632	0	0	6.0632						Xuanwuvirus	0	0	0	0	0	0
Bertelyvirus	0	0	0	0	5.8936	0	0	5.8936						Feofaniavirus	0	0	0	0	0	0
Seunavirus	0	2.951	0	0	0	2.912	0	5.863						Bonnellvirus	0	0	0	0	0	0
Xooduovirus	0	0	0	0	5.83	0	0	5.83						Agrobacterium phage	0	0	0	0	0	0
Paracoccus phage	0	0	0	0	5.8088	0	0	5.8088						Evevirus	0	0	0	0	0	0
Yonginvirus	0	0	0	0	0	5.798	0	5.798						Ravinvirus	0	0	0	0	0	0
Azospirillum phage	0	0	5.655	0	0	0	0	5.655						Henunavirus	0	0	0	0	0	0
Parlovirus	0	0	0	5.568	0	0	0	5.568						Sulfitobacter phage	0	0	0	0	0	0
Gegevirus	0	0	0	5.536	0	0	0	5.536						Borockvirus	0	0	0	0	0	0
Trichoplusia ni granulovirus	0	0	0	0	5.512	0	0	5.512						Kelquatrovirus	0	0	0	0	0	0
Bcepmuvirus	0	0	0	0	5.4696	0	0	5.4696						Pairvirus	0	0	0	0	0	0
Aeromonas phage	0	0	0	5.44	0	0	0	5.44						Kwaitsingvirus	0	0	0	0	0	0
Nanhaivirus	0	0	0	0	0	5.174	0	5.174						Bacillus phage	0	0	0	0	0	0
Diachasmimorpha longicaudata entomopoxvirus	0	0	0	0	0	0	5.168	5.168						Enterobacterial phage	0	0	0	0	0	0
Lessievirus	0	0	0	0	5.088	0	0	5.088						Shigella phage	0	0	0	0	0	0
Hollowayvirus	0	0	5.031	0	0	0	0	5.031						Vibrio phage	0	0	0	0	0	0
Stockinghallvirus	0	0	0	4.8	0	0	0	4.8						Wongtaivirus	0	0	0	0	0	0
Ralstonia phage	0	4.472	0	0	0	0	0	4.472						Flaumdravirus	0	0	0	0	0	0
Lokivirus	0	0	0	4.24	0	0	0	4.24						Stx2-converting phage	0	0	0	0	0	0
Kayeltresvirus	4.2	0	0	0	0	0	0	4.2						Jilinvirus	0	0	0	0	0	0
Tetraselmis viridis virus	4.1	0	0	0	0	0	0	4.1						Simpcentumvirus	0	0	0	0	0	0
Serratia phage	0	0	0	4.064	0	0	0	4.064						Kisquattuordecimvirus	0	0	0	0	0	0
Microviridae	0	0	0	4.048	0	0	0	4.048						Drulisvirus	0	0	0	0	0	0
Bjornvirus	0	0	0	0	4.028	0	0	4.028						Primolicivirus	0	0	0	0	0	0
Dagavirus	3.93	0	0	0	0	0	0	3.93						Marienburgvirus	0	0	0	0	0	0
Maxdohrnvirus	0	0	0	0	3.816	0	0	3.816						Beetrevirus	0	0	0	0	0	0
Mycobacterium virus	0	0	0	0	0	3.744	0	3.744						Fernvirus	0	0	0	0	0	0
Brucella phage	0	0	0	0	0	3.679	0	3.679						Colossusvirus	0	0	0	0	0	0
Aresaunavirus	3.66	0	0	0	0	0	0	3.66						Epseptimavirus	0	0	0	0	0	0
Cuauhtlivirus	0	0	0	3.536	0	0	0	3.536						Manovirus	0	0	0	0	0	0
Myrnavirus	0	0	0	0	3.5192	0	0	3.5192						Pandoravirus	0	0	0	0	0	0
Elveevirus	0	3.497	0	0	0	0	0	3.497						Dinavirus	0	0	0	0	0	0
Slashvirus	0	0	0	0	3.4556	0	0	3.4556						Pagevirus	0	0	0	0	0	0
Seongnamvirus	0	0	0	3.44	0	0	0	3.44						Saikungvirus	0	0	0	0	0	0
Alachuavirus	3.31	0	0	0	0	0	0	3.31						Shapirovirus	0	0	0	0	0	0
Thornevirus	0	0	0	0	0	3.289	0	3.289						Lidleunavirus	0	0	0	0	0	0
Staminivirus	0	3.276	0	0	0	0	0	3.276						Dunaliella viridis virus	0	0	0	0	0	0
Nampongvirus	0	3.185	0	0	0	0	0	3.185						Denvervirus	0	0	0	0	0	0
Kagunavirus	0	0	0	0	0	3.172	0	3.172						Burkholderia virus	0	0	0	0	0	0
Arawnvirus	0	0	0	0	0	3.081	0	3.081						Halomonas phage	0	0	0	0	0	0
Bonaevitaevirus	0	3.081	0	0	0	0	0	3.081						Gaiavirus	0	0	0	0	0	0
Trigintaduovirus	0	0	0	0	0	2.912	0	2.912						Oslovirus	0	0	0	0	0	0
Listeria phage	0	2.899	0	0	0	0	0	2.899						Wanchaivirus	0	0	0	0	0	0
Przondovirus	0	0	0	2.88	0	0	0	2.88						Hanrivervirus	0	0	0	0	0	0
uncultured Caudovirales	0	2.808	0	0	0	0	0	2.808						Moturavirus	0	0	0	0	0	0
Haemophilus phage	2.8	0	0	0	0	0	0	2.8						Staphylococcus phage	0	0	0	0	0	0
Byrnievirus	0	0	0	0	0	2.704	0	2.704						Immutovirus	0	0	0	0	0	0
Duodecimduovirus	0	0	0	0	0	2.6	0	2.6						Diegovirus	0	0	0	0	0	0
Streptococcus phage	0	2.574	0	0	0	0	0	2.574						Phapecoctavirus	0	0	0	0	0	0
Cinunavirus	0	0	0	0	0	2.353	0	2.353						Nipunavirus	0	0	0	0	0	0
Gediminasvirus	0	2.314	0	0	0	0	0	2.314						Banchanvirus	0	0	0	0	0	0
Streptomyces phage	0	0	0	0	0	0	2.232	2.232						Bertelyvirus	0	0	0	0	0	0
Caulobacter virus	0	2.21	0	0	0	0	0	2.21						Seunavirus	0	0	0	0	0	0
Svunavirus	0	2.158	0	0	0	0	0	2.158						Yonginvirus	0	0	0	0	0	0
Nonagvirus	0	2.132	0	0	0	0	0	2.132						Parlovirus	0	0	0	0	0	0
Jiangsuvirus	0	2.106	0	0	0	0	0	2.106						Trichoplusia ni granulovirus	0	0	0	0	0	0
Detrevirus	0	0	0	0	0	2.002	0	2.002						Diachasmimorpha longicaudata entomopoxvirus	0	0	0	0	0	0
Kryptosalinivirus	0	1.976	0	0	0	0	0	1.976						Hollowayvirus	0	0	0	0	0	0
Llyrvirus	0	1.56	0	0	0	0	0	1.56						Stockinghallvirus	0	0	0	0	0	0
Ruegeria phage	0	1.443	0	0	0	0	0	1.443						Lokivirus	0	0	0	0	0	0
Sarumanvirus	0	1.248	0	0	0	0	0	1.248						Serratia phage	0	0	0	0	0	0
Noahvirus	0	0	0	0	0	0	0	0						Microviridae	0	0	0	0	0	0
Justusliebigvirus	0	0	0	0	0	0	0	0						Bjornvirus	0	0	0	0	0	0
Pantoea phage	0	0	0	0	0	0	0	0						Maxdohrnvirus	0	0	0	0	0	0
Xipdecavirus	0	0	0	0	0	0	0	0						Mycobacterium virus	0	0	0	0	0	0
Peternellavirus	0	0	0	0	0	0	0	0						Cuauhtlivirus	0	0	0	0	0	0
Flavobacterium phage	0	0	0	0	0	0	0	0						Myrnavirus	0	0	0	0	0	0
Cafeteria roenbergensis virus	0	0	0	0	0	0	0	0						Elveevirus	0	0	0	0	0	0
Reginaelenavirus	0	0	0	0	0	0	0	0						Slashvirus	0	0	0	0	0	0
Ravarandavirus	0	0	0	0	0	0	0	0						Seongnamvirus	0	0	0	0	0	0
Waedenswilvirus	0	0	0	0	0	0	0	0						Alachuavirus	0	0	0	0	0	0
Xanthomonas citri phage	0	0	0	0	0	0	0	0						Thornevirus	0	0	0	0	0	0
Salicola phage	0	0	0	0	0	0	0	0						Staminivirus	0	0	0	0	0	0
Anaposvirus	0	0	0	0	0	0	0	0						Nampongvirus	0	0	0	0	0	0
Betatectivirus	0	0	0	0	0	0	0	0						Kagunavirus	0	0	0	0	0	0
Bievrevirus	0	0	0	0	0	0	0	0						Arawnvirus	0	0	0	0	0	0
Geobacillus phage	0	0	0	0	0	0	0	0						Bonaevitaevirus	0	0	0	0	0	0
Goslarvirus	0	0	0	0	0	0	0	0						Trigintaduovirus	0	0	0	0	0	0
Chakrabartyvirus	0	0	0	0	0	0	0	0						Listeria phage	0	0	0	0	0	0
Poindextervirus	0	0	0	0	0	0	0	0						Przondovirus	0	0	0	0	0	0
Tunavirus	0	0	0	0	0	0	0	0						uncultured Caudovirales	0	0	0	0	0	0
Iapetusvirus	0	0	0	0	0	0	0	0						Haemophilus phage	0	0	0	0	0	0
Spbetavirus	0	0	0	0	0	0	0	0						Byrnievirus	0	0	0	0	0	0
Shamshuipovirus	0	0	0	0	0	0	0	0						Streptococcus phage	0	0	0	0	0	0
Synechococcus phage	0	0	0	0	0	0	0	0						Cinunavirus	0	0	0	0	0	0
Brucesealvirus	0	0	0	0	0	0	0	0						Gediminasvirus	0	0	0	0	0	0
Cimandefvirus	0	0	0	0	0	0	0	0						Svunavirus	0	0	0	0	0	0
Kolesnikvirus	0	0	0	0	0	0	0	0						Nonagvirus	0	0	0	0	0	0
Yoloswagvirus	0	0	0	0	0	0	0	0						Jiangsuvirus	0	0	0	0	0	0
Baikalvirus	0	0	0	0	0	0	0	0						Kryptosalinivirus	0	0	0	0	0	0
Agricanvirus	0	0	0	0	0	0	0	0						Llyrvirus	0	0	0	0	0	0
Kenoshavirus	0	0	0	0	0	0	0	0						Ruegeria phage	0	0	0	0	0	0
Psychrobacter phage	0	0	0	0	0	0	0	0						Sarumanvirus	0	0	0	0	0	0
Risjevirus	0	0	0	0	0	0	0	0						Risjevirus	0	0	0	0	0	0

## Sheet: GDV-GenusUniversal
PhageGenus	BBC	MBR	MSR	MTC	DCR	FHC	WHC	BBL	MBL	MSL	MTL	FHL	Zeros
Salmonella phage	45.62	2.184	32.0658	220.864	30.8375	49.972	2.176	89.2188	0	159.581	83.8	12.219	1
Rhizobium phage	26.65	0	6.708	128.736	59.89	129.203	0	1162	37.6904	23.56	341.84	63.477	2
Pseudomonas phage	3.24	12.53	0	116.688	20.352	13.195	5.672	106.332	0	34.58	25.3	0	3
Ochrobactrum phage	14.7	3.796	16.7	28.64	21.6664	8.294	5.44	0	34.6456	0	64.77	0	3
Rhodovulum phage	2.9	2.067	23.3961	8.368	25.24	0	0	296.252	0	35.91	133.1	0	4
Brunovirus	0	9.9242	0	77.664	4.2824	133.588	0	0	18.0136	97.907	19.4	0	5
Unassigned	0	13.715	21.099	27.488	4.982	22.49	66.792	75.768	0	0	0	0	5
Burkholderia phage	5.59	2.678	5.655	52	0	0	0	2.596	57.288	0	103.9	0	5
Stenotrophomonas phage	20.84	3.068	0	9.344	28.09	0	0	62.3216	21.8592	56.601	0	0	5
Escherichia phage	21.1	2.106	0	30.72	0	61.23	17.176	5.5	24.464	0	0	0	5
Vhulanivirus	7.9	0	0	5.584	5.7452	3.38	0	896.324	0	0	20.8	0	6
Eganvirus	0	14.144	0	179.808	19.116	3.471	0	0	121.343	171.608	0	0	6
Vhmlvirus	6.1	0	6.318	0	5.8936	0	0	10.032	0	55.86	83.6	0	6
Peduovirus	0	9.971	0	121.296	0	122.889	0	0	81.6816	135.337	0	0	7
Aguilavirus	0	0	0	100.992	18.1196	56.94	0	8.8	76.2256	0	0	0	7
Rhodobacter phage	0	3.887	33.2	6.32	0	0	0	11.264	0	0	193.41	0	7
Klebsiella phage	9.97	0	0	126.752	2.8408	60.58	0	4.884	0	0	0	0	7
Enterobacteria phage	41.5	0	0	33.12	0	6.149	0	6.072	18.304	0	0	0	7
Enterobacter phage	15.1	0	0	14.08	0	4.043	0	5.94	0	47.88	0	0	7
Citexvirus	3.7	10.9629	0	27.888	27.348	0	0	11.44	0	0	0	0	7
Rahariannevirus	2.8	0	6.513	4.32	0	0	0	5.676	0	0	41.1	0	7
Feofaniavirus	16.9	9.8787	15.7053	12.432	0	4.719	0	0	0	0	0	0	7
Sinorhizobium phage	0	0	0	16.56	5.9784	3.991	3.76	14.872	0	0	0	0	7
Stanholtvirus	2.7	10.855	0	0	0	5.538	9.992	3.256	0	0	0	0	7
Nanhaivirus	0	0	0	0	0	5.174	0	295.24	0	36.005	86.9	0	8
Yersinia phage	0	23.1803	0	126.88	0	84.63	0	0	0	58.121	0	0	8
Pectobacterium phage	0	0	0	65.04	18.0836	51.662	0	0	76.5072	0	0	0	8
Novemvirus	0	2.613	0	72.16	0	0	0	0	68.552	37.62	0	0	8
Felsduovirus	0	3.432	0	102.5	0	6.76	0	13.816	0	0	0	0	8
Caulobacter virus	0	2.21	0	0	0	0	0	13.728	37.5584	37.62	0	0	8
Planktothrix phage	0	0	0	2.72	18.7408	0	27.72	15.928	0	0	0	0	8
Uetakevirus	12.8	0	15.3855	3.616	0	0	0	3.4628	0	0	0	0	8
Arsyunavirus	3	5.343	0	3.312	0	0	0	0	0	0	18.2	0	8
Shigella phage	4.1	0	0	7.2	0	3.25	1.016	0	0	0	0	0	8
Brucella phage	0	0	0	0	0	3.679	0	554.4	0	52.82	0	0	9
Polybotosvirus	0	0	0	192	8.0772	0	0	17.776	0	0	0	0	9
Aresaunavirus	3.66	0	0	0	0	0	0	118.032	58.3	0	0	0	9
Tetraselmis viridis virus	4.1	0	0	0	0	0	0	0	0	0	81.1	16.98	9
Xylella phage	0	0	0	6.992	3.9008	0	0	0	0	0	52.4	0	9
Vimunumvirus	0	24.206	0	7.2	0	0	0	23.232	0	0	0	0	9
Erwinia phage	25.4	0	0	5.44	0	0	0	0	23.32	0	0	0	9
Kayeltresvirus	4.2	0	0	0	0	0	0	26.356	21.648	0	0	0	9
Arthrobacter phage	2.6	0	0	0	0	3.809	0	23.1308	0	0	0	0	9
Pseudomonas virus	16	0	0	0	0	0	0	8.228	0	0	0	4.29	9
Cronobacter phage	0	0	0	12.72	0	0	7.36	5.016	0	0	0	0	9
Sulfitobacter phage	9.37	0	0	0	10.7696	4.563	0	0	0	0	0	0	9
Foxunavirus	0	6.541	0	0	0	3.978	0	6.248	0	0	0	0	9
Tigrvirus	0	6.903	0	0	6.8264	0	0	2.904	0	0	0	0	9
Vibrio phage	5.9	2.392	6.63	0	0	0	0	0	0	0	0	0	9
Stx2-converting phage	0	0	0	3.296	4.6428	0	6.32	0	0	0	0	0	9
Jilinvirus	2.1	0	0	5.52	6.0208	0	0	0	0	0	0	0	9
Kisquattuordecimvirus	3.89	1.963	6.474	0	0	0	0	0	0	0	0	0	9
Colossusvirus	0	1.963	0	0	4.7488	0	4.064	0	0	0	0	0	9
Phabquatrovirus	0	0	17.745	0	0	0	0	295.592	0	0	0	0	10
Quadragintavirus	0	0	0	110.64	0	143.299	0	0	0	0	0	0	10
Pantoea phage	0	0	0	0	0	0	0	8.184	0	80.674	0	0	10
Lederbergvirus	0	0	0	43.84	0	0	0	7.084	0	0	0	0	10
Agrobacterium phage	15.9	0	0	27.2	0	0	0	0	0	0	0	0	10
Paracoccus phage	0	0	0	0	5.8088	0	0	0	35.024	0	0	0	10
Ravinvirus	0	0	19.3752	16.976	0	0	0	0	0	0	0	0	10
Aurantimonas phage	0	0	0	0	20.458	0	0	13.684	0	0	0	0	10
Rauchvirus	0	0	0	0	23.4	0	0	7.92	0	0	0	0	10
Ralstonia phage	0	4.472	0	0	0	0	0	0	0	0	26.8	0	10
Duodecimduovirus	0	0	0	0	0	2.6	0	0	24.816	0	0	0	10
Aeromonas phage	0	0	0	5.44	0	0	0	0	18.9728	0	0	0	10
Bcepmuvirus	0	0	0	0	5.4696	0	0	0	18.304	0	0	0	10
Lessievirus	0	0	0	0	5.088	0	0	16.8652	0	0	0	0	10
Dagavirus	3.93	0	0	0	0	0	0	16.456	0	0	0	0	10
Azospirillum phage	0	0	5.655	0	0	0	0	14.124	0	0	0	0	10
Kelquatrovirus	0	1.599	17.2887	0	0	0	0	0	0	0	0	0	10
Detrevirus	0	0	0	0	0	2.002	0	16.06	0	0	0	0	10
Bacillus phage	0	2.691	14.274	0	0	0	0	0	0	0	0	0	10
Wongtaivirus	0	0	0	11.424	0	3.354	0	0	0	0	0	0	10
Entnonagintavirus	0	9.009	0	0	0	0	0	4.356	0	0	0	0	10
Simpcentumvirus	8.82	3.926	0	0	0	0	0	0	0	0	0	0	10
Marienburgvirus	0	0	0	4.48	6.6992	0	0	0	0	0	0	0	10
Beetrevirus	0	8.333	0	2.688	0	0	0	0	0	0	0	0	10
Fernvirus	0	0	6.8952	0	0	4.043	0	0	0	0	0	0	10
Streptomyces phage	0	0	0	0	0	0	2.232	8.404	0	0	0	0	10
Gegevirus	0	0	0	5.536	0	0	0	4.796	0	0	0	0	10
Xooduovirus	0	0	0	0	5.83	0	0	4.488	0	0	0	0	10
Pandoravirus	4.27	0	0	0	0	0	5.336	0	0	0	0	0	10
Pagevirus	0	2.119	0	0	6.3388	0	0	0	0	0	0	0	10
Saikungvirus	0	0	0	4	0	4.316	0	0	0	0	0	0	10
Seunavirus	0	2.951	0	0	0	2.912	0	0	0	0	0	0	10
Noahvirus	0	0	0	0	0	0	0	576.4	0	0	0	0	11
Justusliebigvirus	0	0	0	0	0	0	0	286	0	0	0	0	11
Yautsimvirus	0	0	0	124.16	0	0	0	0	0	0	0	0	11
Kapieceevirus	0	0	0	96.32	0	0	0	0	0	0	0	0	11
Xuanwuvirus	0	0	0	76	0	0	0	0	0	0	0	0	11
Xipdecavirus	0	0	0	0	0	0	0	0	0	53.2	0	0	11
Bonnellvirus	0	0	0	51.04	0	0	0	0	0	0	0	0	11
Peternellavirus	0	0	0	0	0	0	0	0	0	0	45	0	11
Flavobacterium phage	0	0	0	0	0	0	0	0	0	0	44.2	0	11
Evevirus	0	0	0	40.96	0	0	0	0	0	0	0	0	11
Cafeteria roenbergensis virus	0	0	0	0	0	0	0	0	0	40.09	0	0	11
Reginaelenavirus	0	0	0	0	0	0	0	0	0	38.76	0	0	11
Ravarandavirus	0	0	0	0	0	0	0	0	0	37.81	0	0	11
Waedenswilvirus	0	0	0	0	0	0	0	0	0	0	26.3	0	11
Henunavirus	0	0	0	24.96	0	0	0	0	0	0	0	0	11
Xanthomonas citri phage	0	0	0	0	0	0	0	0	0	0	24.8	0	11
Salicola phage	0	0	0	0	0	0	0	0	0	0	22.8	0	11
Anaposvirus	0	0	0	0	0	0	0	0	21.736	0	0	0	11
Betatectivirus	0	0	0	0	0	0	0	0	0	0	0	21.6	11
Borockvirus	0	0	0	20.8	0	0	0	0	0	0	0	0	11
Bievrevirus	0	0	0	0	0	0	0	0	20.152	0	0	0	11
Geobacillus phage	0	0	0	0	0	0	0	0	0	0	18.8	0	11
Pairvirus	0	0	18.4626	0	0	0	0	0	0	0	0	0	11
Goslarvirus	0	0	0	0	0	0	0	0	17.864	0	0	0	11
Kwaitsingvirus	0	0	0	17.456	0	0	0	0	0	0	0	0	11
Enterobacterial phage	0	0	0	15.808	0	0	0	0	0	0	0	0	11
Flaumdravirus	0	0	0	14.336	0	0	0	0	0	0	0	0	11
Chakrabartyvirus	0	0	0	0	0	0	0	0	12.408	0	0	0	11
Drulisvirus	0	0	0	12.32	0	0	0	0	0	0	0	0	11
Primolicivirus	0	0	0	12.048	0	0	0	0	0	0	0	0	11
Epseptimavirus	0	0	0	10.72	0	0	0	0	0	0	0	0	11
Poindextervirus	0	0	0	0	0	0	0	10.296	0	0	0	0	11
Manovirus	0	0	0	0	9.8	0	0	0	0	0	0	0	11
Dinavirus	0	0	0	0	0	8.463	0	0	0	0	0	0	11
Shapirovirus	8.3	0	0	0	0	0	0	0	0	0	0	0	11
Lidleunavirus	8.2	0	0	0	0	0	0	0	0	0	0	0	11
Dunaliella viridis virus	7.92	0	0	0	0	0	0	0	0	0	0	0	11
Denvervirus	0	0	0	0	7.844	0	0	0	0	0	0	0	11
Burkholderia virus	0	0	7.839	0	0	0	0	0	0	0	0	0	11
Halomonas phage	0	0	0	0	0	7.709	0	0	0	0	0	0	11
Gaiavirus	0	0	7.683	0	0	0	0	0	0	0	0	0	11
Oslovirus	0	0	0	7.552	0	0	0	0	0	0	0	0	11
Wanchaivirus	0	0	0	7.52	0	0	0	0	0	0	0	0	11
Tunavirus	0	0	0	0	0	0	0	7.4756	0	0	0	0	11
Iapetusvirus	0	0	0	0	0	0	0	7.26	0	0	0	0	11
Spbetavirus	0	0	0	0	0	0	0	7.172	0	0	0	0	11
Hanrivervirus	0	0	0	0	0	0	7.056	0	0	0	0	0	11
Moturavirus	0	0	0	6.88	0	0	0	0	0	0	0	0	11
Staphylococcus phage	0	0	0	0	0	0	6.88	0	0	0	0	0	11
Immutovirus	0	0	0	0	6.8688	0	0	0	0	0	0	0	11
Diegovirus	0	0	0	6.832	0	0	0	0	0	0	0	0	11
Shamshuipovirus	0	0	0	0	0	0	0	6.424	0	0	0	0	11
Phapecoctavirus	0	0	0	6.304	0	0	0	0	0	0	0	0	11
Nipunavirus	0	0	0	0	6.1056	0	0	0	0	0	0	0	11
Banchanvirus	0	0	0	0	6.0632	0	0	0	0	0	0	0	11
Bertelyvirus	0	0	0	0	5.8936	0	0	0	0	0	0	0	11
Yonginvirus	0	0	0	0	0	5.798	0	0	0	0	0	0	11
Synechococcus phage	0	0	0	0	0	0	0	5.72	0	0	0	0	11
Parlovirus	0	0	0	5.568	0	0	0	0	0	0	0	0	11
Trichoplusia ni granulovirus	0	0	0	0	5.512	0	0	0	0	0	0	0	11
Brucesealvirus	0	0	0	0	0	0	0	0	0	0	0	5.46	11
Cimandefvirus	0	0	0	0	0	0	0	5.456	0	0	0	0	11
Kolesnikvirus	0	0	0	0	0	0	0	5.28	0	0	0	0	11
Diachasmimorpha longicaudata entomopoxvirus	0	0	0	0	0	0	5.168	0	0	0	0	0	11
Hollowayvirus	0	0	5.031	0	0	0	0	0	0	0	0	0	11
Yoloswagvirus	0	0	0	0	0	0	0	4.928	0	0	0	0	11
Stockinghallvirus	0	0	0	4.8	0	0	0	0	0	0	0	0	11
Baikalvirus	0	0	0	0	0	0	0	4.488	0	0	0	0	11
Agricanvirus	0	0	0	0	0	0	0	4.356	0	0	0	0	11
Kenoshavirus	0	0	0	0	0	0	0	4.356	0	0	0	0	11
Lokivirus	0	0	0	4.24	0	0	0	0	0	0	0	0	11
Serratia phage	0	0	0	4.064	0	0	0	0	0	0	0	0	11
Microviridae	0	0	0	4.048	0	0	0	0	0	0	0	0	11
Bjornvirus	0	0	0	0	4.028	0	0	0	0	0	0	0	11
Maxdohrnvirus	0	0	0	0	3.816	0	0	0	0	0	0	0	11
Mycobacterium virus	0	0	0	0	0	3.744	0	0	0	0	0	0	11
Cuauhtlivirus	0	0	0	3.536	0	0	0	0	0	0	0	0	11
Myrnavirus	0	0	0	0	3.5192	0	0	0	0	0	0	0	11
Elveevirus	0	3.497	0	0	0	0	0	0	0	0	0	0	11
Slashvirus	0	0	0	0	3.4556	0	0	0	0	0	0	0	11
Seongnamvirus	0	0	0	3.44	0	0	0	0	0	0	0	0	11
Alachuavirus	3.31	0	0	0	0	0	0	0	0	0	0	0	11
Thornevirus	0	0	0	0	0	3.289	0	0	0	0	0	0	11
Staminivirus	0	3.276	0	0	0	0	0	0	0	0	0	0	11
Nampongvirus	0	3.185	0	0	0	0	0	0	0	0	0	0	11
Kagunavirus	0	0	0	0	0	3.172	0	0	0	0	0	0	11
Psychrobacter phage	0	0	0	0	0	0	0	3.124	0	0	0	0	11
Arawnvirus	0	0	0	0	0	3.081	0	0	0	0	0	0	11
Bonaevitaevirus	0	3.081	0	0	0	0	0	0	0	0	0	0	11
Trigintaduovirus	0	0	0	0	0	2.912	0	0	0	0	0	0	11
Listeria phage	0	2.899	0	0	0	0	0	0	0	0	0	0	11
Przondovirus	0	0	0	2.88	0	0	0	0	0	0	0	0	11
uncultured Caudovirales	0	2.808	0	0	0	0	0	0	0	0	0	0	11
Haemophilus phage	2.8	0	0	0	0	0	0	0	0	0	0	0	11
Byrnievirus	0	0	0	0	0	2.704	0	0	0	0	0	0	11
Streptococcus phage	0	2.574	0	0	0	0	0	0	0	0	0	0	11
Cinunavirus	0	0	0	0	0	2.353	0	0	0	0	0	0	11
Gediminasvirus	0	2.314	0	0	0	0	0	0	0	0	0	0	11
Svunavirus	0	2.158	0	0	0	0	0	0	0	0	0	0	11
Nonagvirus	0	2.132	0	0	0	0	0	0	0	0	0	0	11
Jiangsuvirus	0	2.106	0	0	0	0	0	0	0	0	0	0	11
Kryptosalinivirus	0	1.976	0	0	0	0	0	0	0	0	0	0	11
Llyrvirus	0	1.56	0	0	0	0	0	0	0	0	0	0	11
Ruegeria phage	0	1.443	0	0	0	0	0	0	0	0	0	0	11
Sarumanvirus	0	1.248	0	0	0	0	0	0	0	0	0	0	11
Risjevirus	0	0	0	0	0	0	0	0	0	0	0	0	12

## Sheet: GDV-IsolateAll
	BBC	MBR	MSR	MTC	DCR	FHC	WHC	ALLisolates	UniqueIsolates	BBC	MBR	MSR	MTC	DCR	FHC	WHC	BBL	MBL	MSL	MTL	FHL		BBC	BBL	BB	MBR	MBL	MB	MTC	MTL	MT	FHC	FHL	FH			BB	MB	MT	FH
Aeromonas phage pAEv1818				5.44				Aeromonas phage pAEv1818	Aeromonas phage pAEv1818	0	0	0	5.44	0	0	0	0	18.9728	0	0	0		3.66	47.7	2	0	0	0	0	3.4556	1	3.66	0	1	ProportionShared
Agrobacterium phage Atu_ph08	15.9			27.2				Agrobacterium phage Atu_ph08	Agricanvirus Ea3570	0	0	0	0	0	0	0	4.356	0	0	0	0		2.6	11.0748	2	0	0	0	0	0	0	0	7.172	1	Root&Leaf	RootOnly
Aguilavirus mEp043				33.632	18.1196			Aguilavirus mEp043	Agrobacterium phage Atu_ph08	15.9	0	0	27.2	0	0	0	0	0	0	0	0		3.93	16.456	2	4.356	0	1	0	0	0	2.6	0	1		Shared
Aguilavirus mEp213				67.36		56.94		Aguilavirus mEp213	Aguilavirus mEp043	0	0	0	33.632	18.1196	0	0	8.8	76.2256	0	0	0		4.2	26.356	2	0	3.276	1	0	0	0	3.93	0	1		LeafOnly
Alachuavirus Xp15	3.31							Alachuavirus Xp15	Aguilavirus mEp213	0	0	0	67.36	0	56.94	0	0	0	0	0	0		9.97	4.884	2	8.8	0	1	0	0	0	4.2	0	1
Arawnvirus arawn						3.081		Arawnvirus arawn	Alachuavirus Xp15	3.31	0	0	0	0	0	0	0	0	0	0	0		2.8	5.676	2	0	0	0	0	0	0	9.97	0	1
Aresaunavirus RSA1	3.66							Aresaunavirus RSA1	Anaposvirus socalone	0	0	0	0	0	0	0	0	21.736	0	0	0		10.6	1128.6	2	0	10.855	1	0	0	0	0	0	0
Arsyunavirus RSY1	3	5.343		3.312				Arsyunavirus RSY1	Arawnvirus arawn	0	0	0	0	0	3.081	0	0	0	0	0	0		8.3	5.94	2	0	0	0	0	0	0	2.8	0	1
Arthrobacter phage Faja	2.6							Arthrobacter phage Faja	Aresaunavirus RSA1	3.66	0	0	0	0	0	0	47.7	58.3	0	0	0		2.9	296.252	2	0	0	0	0	0	0	10.6	3.256	2
Arthrobacter phage Richie						3.809		Arthrobacter phage Richie	Aresaunavirus RsoM1USA	0	0	0	0	0	0	0	70.332	0	0	0	0		23.82	75.5788	2	0	0	0	0	0	0	0	0	0
Aurantimonas phage AmM-1					20.458			Aurantimonas phage AmM-1	Arsyunavirus RSY1	3	5.343	0	3.312	0	0	0	0	0	0	18.2	0		14.9	13.64	2	0	3.068	1	0	7.3564	1	8.3	6.9828	2
Azospirillum phage Cd			5.655					Azospirillum phage Cd	Arthrobacter phage Faja	2.6	0	0	0	0	0	0	11.0748	0	0	0	0		5	6.9828	2	47.7	0	1	0	20.7336	1	2.9	51.1588	2
Bacillus phage 0305phi8-36			8.58					Bacillus phage 0305phi8-36	Arthrobacter phage Richie	0	0	0	0	0	3.809	0	0	0	0	0	0		11.19	51.1588	2	70.332	0	1	0	0	0	23.82	0	1
Bacillus phage BceA1		2.691						Bacillus phage BceA1	Arthrobacter phage vB_ArS-ArV2	0	0	0	0	0	0	0	12.056	0	0	0	0		4.65	4.18	2	0	0	0	0	0	0	0	4.18	1
Bacillus phage vB_BanS-Tsamsa			5.694					Bacillus phage vB_BanS-Tsamsa	Aurantimonas phage AmM-1	0	0	0	0	20.458	0	0	13.684	0	0	0	0		12.8	3.4628	2	0	0	0	18.2	0	1	14.9	0	1
Banchanvirus SS1201					6.0632			Banchanvirus SS1201	Azospirillum phage Cd	0	0	5.655	0	0	0	0	14.124	0	0	0	0		7.9	896.324	2	11.0748	0	1	0	0	0	5	0	1
Bcepmuvirus E255					5.4696			Bcepmuvirus E255	Bacillus phage 0305phi8-36	0	0	8.58	0	0	0	0	0	0	0	0	0		0	4.356	1	0	0	0	0	0	0	11.19	0	1
Beetrevirus JBD67		4.342						Beetrevirus JBD67	Bacillus phage BceA1	0	2.691	0	0	0	0	0	0	0	0	0	0		15.9	0	1	12.056	0	1	0	0	0	4.65	0	1
Beetrevirus JD18				2.688				Beetrevirus JD18	Bacillus phage vB_BanS-Tsamsa	0	0	5.694	0	0	0	0	0	0	0	0	0		0	8.8	1	13.684	0	1	0	0	0	12.8	0	1
Beetrevirus PM105		3.991						Beetrevirus PM105	Baikalvirus PaBG	0	0	0	0	0	0	0	4.488	0	0	0	0		3.31	0	1	0	2.574	1	0	0	0	0	0	0
Bertelyvirus SC					5.8936			Bertelyvirus SC	Banchanvirus SS1201	0	0	0	0	6.0632	0	0	0	0	0	0	0		0	70.332	1	14.124	0	1	0	0	0	7.9	0	1
Bjornvirus bjorn					4.028			Bjornvirus bjorn	Bcepmuvirus E255	0	0	0	0	5.4696	0	0	0	18.304	0	0	0		3	0	1	0	0	0	0	0	0	0	5.06	1
Bonaevitaevirus bonaevitae		3.081						Bonaevitaevirus bonaevitae	Beetrevirus JBD67	0	4.342	0	0	0	0	0	0	0	0	0	0		0	12.056	1	0	0	0	0	0	0	15.9	0	1
Bonnellvirus lidtsur				51.04				Bonnellvirus lidtsur	Beetrevirus JD18	0	0	0	2.688	0	0	0	0	0	0	0	0		0	13.684	1	0	0	0	0	0	0	0	0	0
Borockvirus brock				20.8				Borockvirus brock	Beetrevirus PM105	0	3.991	0	0	0	0	0	0	0	0	0	0		0	14.124	1	4.488	0	1	0	0	0	3.31	0	1
Brucella phage BiPBO1						3.679		Brucella phage BiPBO1	Bertelyvirus SC	0	0	0	0	5.8936	0	0	0	0	0	0	0		0	4.488	1	0	0	0	0	0	0	0	0	0
Brunovirus SEN34	13.2-0	9.9242		77.664	4.2824	133.588		Brunovirus SEN34	Betatectivirus AP50	0	0	0	0	0	0	0	0	0	0	0	21.6		0	554.4	1	0	0	0	0	0	0	0	3.344	1
Burkholderia phage BcepMu				13.92				Burkholderia phage BcepMu	Bievrevirus bv4A7	0	0	0	0	0	0	0	0	20.152	0	0	0		0	2.596	1	0	0	0	0	4.6428	1	0	0	0
Burkholderia phage BgManors32				3.808				Burkholderia phage BgManors32	Bjornvirus bjorn	0	0	0	0	4.028	0	0	0	0	0	0	0		2.3	0	1	0	0	0	0	0	0	3	0	1
Burkholderia phage FLC10		2.678						Burkholderia phage FLC10	Bonaevitaevirus bonaevitae	0	3.081	0	0	0	0	0	0	0	0	0	0		3.29	0	1	0	0	0	0	0	0	0	0	0
Burkholderia phage KS10	2.3		5.655					Burkholderia phage KS10	Bonnellvirus lidtsur	0	0	0	51.04	0	0	0	0	0	0	0	0		0	13.728	1	0	0	0	0	0	0	0	0	0
Burkholderia phage Magia				8.192				Burkholderia phage Magia	Borockvirus brock	0	0	0	20.8	0	0	0	0	0	0	0	0		0	5.456	1	0	0	0	0	0	0	0	0	0
Burkholderia phage phi1026b	3.29			26.08				Burkholderia phage phi1026b	Brucella phage BiPBO1	0	0	0	0	0	3.679	0	554.4	0	52.82	0	0		3.7	0	1	0	0	0	0	4.4944	1	0	0	0
Burkholderia virus BcepNazgul			7.839					Burkholderia virus BcepNazgul	Brucesealvirus ZP2	0	0	0	0	0	0	0	0	0	0	0	5.46		0	3.476	1	0	0	0	0	6.2752	1	0	0	0
Byrnievirus HK97						2.704		Byrnievirus HK97	Brunovirus SEN34	0	9.9242	0	77.664	4.2824	133.588	0	0	18.0136	97.907	19.4	0		0	7.964	1	0	2.158	1	0	0	0	0	0	0
Caulobacter virus Sansa		2.21						Caulobacter virus Sansa	Burkholderia phage Bcep176	0	0	0	0	0	0	0	2.596	0	0	0	0		0	5.016	1	0	0	0	0	0	0	0	5.72	1
Cinunavirus CN1A						2.353		Cinunavirus CN1A	Burkholderia phage BcepMu	0	0	0	13.92	0	0	0	0	36.432	0	0	0		0	6.732	1	0	0	0	0	0	0	0	0	0
Citexvirus BR319A	3.7			27.888				Citexvirus BR319A	Burkholderia phage BgManors32	0	0	0	3.808	0	0	0	0	0	0	0	0		0	9.328	1	0	0	0	0	0	0	2.3	0	1
Citexvirus dobby		10.9629			27.348			Citexvirus dobby	Burkholderia phage FLC10	0	2.678	0	0	0	0	0	0	0	0	0	0		7.92	0	1	0	0	0	0	0	0	3.29	0	1
Colossusvirus colossus		1.963			4.7488			Colossusvirus colossus	Burkholderia phage KS10	2.3	0	5.655	0	0	0	0	0	0	0	0	0		15.1	0	1	0	0	0	0	0	0	0	0	0
Colossusvirus PW							4.064	Colossusvirus PW	Burkholderia phage Magia	0	0	0	8.192	0	0	0	0	0	0	70	0		0	5.94	1	0	0	0	0	0	0	0	0	0
Cronobacter phage ENT39118				12.72			7.36	Cronobacter phage ENT39118	Burkholderia phage phi1026b	3.29	0	0	26.08	0	0	0	0	20.856	0	0	0		0	6.072	1	554.4	0	1	0	0	0	3.7	2.904	2
Cuauhtlivirus mEpX1				3.536				Cuauhtlivirus mEpX1	Burkholderia phage PhiBP82.2	0	0	0	0	0	0	0	0	0	0	33.9	0		14.9	0	1	0	2.444	1	0	6.8264	1	0	0	0
Dagavirus ST13OXA48phi121	3.93							Dagavirus ST13OXA48phi121	Burkholderia virus BcepNazgul	0	0	7.839	0	0	0	0	0	0	0	0	0		13.3	0	1	0	0	0	0	0	0	0	0	0
Denvervirus dv9183					7.844			Denvervirus dv9183	Byrnievirus HK97	0	0	0	0	0	2.704	0	0	0	0	0	0		13.3	0	1	0	0	0	19.4	0	1	0	0	0
Detrevirus D3						2.002		Detrevirus D3	Cafeteria roenbergensis virus	0	0	0	0	0	0	0	0	0	40.09	0	0		0	4.356	1	0	4.459	1	0	0	0	0	0	0
Diachasmimorpha longicaudata entomopoxvirus (segment NC_043455.1)							5.168	Diachasmimorpha longicaudata entomopoxvirus (segment NC_043455.1)	Caulobacter virus Sansa	0	2.21	0	0	0	0	0	13.728	37.5584	37.62	0	0		25.4	0	1	2.596	0	1	0	5.512	1	0	0	0
Diegovirus dv7502Stx				4.064				Diegovirus dv7502Stx	Chakrabartyvirus pf16	0	0	0	0	0	0	0	0	12.408	0	0	0		0	5.5	1	0	0	0	0	0	0	0	0	0
Diegovirus POCJ13				2.768				Diegovirus POCJ13	Cimandefvirus Ggerry	0	0	0	0	0	0	0	5.456	0	0	0	0		21.1	0	1	0	0	0	0	0	0	0	7.4756	1
Dinavirus dina						8.463		Dinavirus dina	Cinunavirus CN1A	0	0	0	0	0	2.353	0	0	0	0	0	0		0	7.788	1	0	0	0	0	0	0	0	0	0
Drulisvirus SU552A				12.32				Drulisvirus SU552A	Citexvirus BR319A	3.7	0	0	27.888	0	0	0	0	0	0	0	0		0	6.028	1	0	0	0	0	0	0	0	0	0
Dunaliella viridis virus SI2	7.92							Dunaliella viridis virus SI2	Citexvirus dobby	0	10.9629	0	0	27.348	0	0	3.476	0	0	0	0		16.9	0	1	0	0	0	0	0	0	7.92	3.4628	2
Duodecimduovirus phiE122						2.6		Duodecimduovirus phiE122	Citexvirus phiCTX	0	0	0	0	0	0	0	7.964	0	0	0	0		0	6.248	1	0	0	0	0	0	0	0	0	0
Eganvirus EtG		11.271		98.528				Eganvirus EtG	Colossusvirus colossus	0	1.963	0	0	4.7488	0	0	0	0	0	0	0		0	4.796	1	0	0	0	0	0	0	15.1	0	1
Eganvirus PsP3		2.873		81.28	19.116	3.471		Eganvirus PsP3	Colossusvirus PW	0	0	0	0	0	0	4.064	0	0	0	0	0		2.8	0	1	0	0	0	70	0	1	0	0	0
Elveevirus 4LV2017		3.497						Elveevirus 4LV2017	Cronobacter phage ENT39118	0	0	0	12.72	0	0	7.36	0	0	0	0	0		0	7.26	1	0	0	0	0	0	0	0	0	0
Enterobacter phage Arya	15.1							Enterobacter phage Arya	Cronobacter phage ENT47670	0	0	0	0	0	0	0	5.016	0	0	0	0		2.1	0	1	0	13.715	1	0	4.982	1	0	75.768	1
Enterobacter phage Tyrion				14.08				Enterobacter phage Tyrion	Cuauhtlivirus mEpX1	0	0	0	3.536	0	0	0	0	0	0	0	0		0	286	1	0	0	0	33.9	0	1	14.9	0	1
Enterobacter phage vB_EclS_CobraSix						4.043		Enterobacter phage vB_EclS_CobraSix	Dagavirus ST13OXA48phi121	3.93	0	0	0	0	0	0	16.456	0	0	0	0		0	4.356	1	0	2.808	1	0	0	0	13.3	0	1
Enterobacteria phage cdtI				8.8				Enterobacteria phage cdtI	Denvervirus dv9183	0	0	0	0	7.844	0	0	0	0	0	0	0		3.89	0	1	0	0	0	0	0	0	13.3	0	1
Enterobacteria phage ES18				7.04				Enterobacteria phage ES18	Detrevirus D3	0	0	0	0	0	2.002	0	6.732	0	0	0	0		0	5.28	1	0	0	0	0	5.8936	1	0	10.032	1
Enterobacteria phage HK225	14.9					3.419		Enterobacteria phage HK225	Detrevirus PMG1	0	0	0	0	0	0	0	9.328	0	0	0	0		0	7.084	1	0	0	0	0	0	0	0	0	0
Enterobacteria phage IME10				3.088				Enterobacteria phage IME10	Diachasmimorpha longicaudata entomopoxvirus (segment NC_043455.1)	0	0	0	0	0	0	5.168	0	0	0	0	0		0	10.2212	1	13.728	0	1	0	0	0	25.4	0	1
Enterobacteria phage mEp237				9.04				Enterobacteria phage mEp237	Diegovirus dv7502Stx	0	0	0	4.064	0	0	0	0	0	0	0	0		0	6.644	1	0	0	0	0	0	0	0	0	0
Enterobacteria phage mEp460	13.3							Enterobacteria phage mEp460	Diegovirus POCJ13	0	0	0	2.768	0	0	0	0	0	0	0	0		8.2	0	1	5.456	0	1	0	0	0	21.1	0	1
Enterobacteria phage phi80	13.3							Enterobacteria phage phi80	Dinavirus dina	0	0	0	0	0	8.463	0	0	0	0	0	0		0	295.24	1	0	0	0	0	0	0	0	0	0
Enterobacteria phage phiP27				5.152				Enterobacteria phage phiP27	Drulisvirus SU552A	0	0	0	12.32	0	0	0	0	0	0	0	0		0	576.4	1	0	0	0	0	0	0	0	0	0
Enterobacteria phage SfV						2.73		Enterobacteria phage SfV	Dunaliella viridis virus SI2	7.92	0	0	0	0	0	0	0	0	0	0	0		14.7	0	1	3.476	0	1	0	0	0	16.9	0	1
Enterobacterial phage mEp390				15.808				Enterobacterial phage mEp390	Duodecimduovirus phiE122	0	0	0	0	0	2.6	0	0	24.816	0	0	0		4.27	0	1	7.964	0	1	0	0	0	0	0	0
Entnonagintavirus ENT90		9.009						Entnonagintavirus ENT90	Eganvirus EtG	0	11.271	0	98.528	0	0	0	0	32.4632	171.608	0	0		0	8.184	1	0	0	0	0	5.7452	1	0	896.324	1
Epseptimavirus saus132				10.72				Epseptimavirus saus132	Eganvirus PsP3	0	2.873	0	81.28	19.116	3.471	0	0	88.88	0	0	0		0	295.592	1	0	0	0	0	0	0	2.8	0	1
Erwinia phage Midgardsormr38	25.4							Erwinia phage Midgardsormr38	Elveevirus 4LV2017	0	3.497	0	0	0	0	0	0	0	0	0	0		0	15.928	1	0	0	0	0	0	0	0	0	0
Erwinia phage pEa_SNUABM_7				5.44				Erwinia phage pEa_SNUABM_7	Enterobacter phage Arya	15.1	0	0	0	0	0	0	0	0	0	0	0		0	10.296	1	5.016	0	1	0	0	0	2.1	0	1
Escherichia phage Cartapus							17.176	Escherichia phage Cartapus	Enterobacter phage Tyrion	0	0	0	14.08	0	0	0	0	0	0	0	0		0	17.776	1	0	0	0	0	0	0	0	0	0
Escherichia phage D108						3.614		Escherichia phage D108	Enterobacter phage vB_EclS_CobraSix	0	0	0	0	0	4.043	0	5.94	0	47.88	0	0		0	1.54	1	16.456	2.392	2	0	0	0	0	0	0
Escherichia phage HK639				30.72		3.926		Escherichia phage HK639	Enterobacteria phage cdtI	0	0	0	8.8	0	0	0	6.072	0	0	0	0		0	5.808	1	0	24.206	1	0	0	0	3.89	23.232	2
Escherichia phage phiV10		2.106						Escherichia phage phiV10	Enterobacteria phage ES18	0	0	0	7.04	0	0	0	0	0	0	0	0		0	14.6	1	6.732	0	1	0	0	0	0	0	0
Escherichia phage T2	21.1							Escherichia phage T2	Enterobacteria phage HK225	14.9	0	0	0	0	3.419	0	0	18.304	0	0	0		3.24	0	1	9.328	0	1	0	0	0	0	0	0
Escherichia phage vB_EcoM-Ro157c2YLVW						53.69		Escherichia phage vB_EcoM-Ro157c2YLVW	Enterobacteria phage IME10	0	0	0	3.088	0	0	0	0	0	0	0	0		0	14.432	1	0	0	0	0	0	0	0	0	0
Evevirus ev239				40.96				Evevirus ev239	Enterobacteria phage mEp237	0	0	0	9.04	0	0	0	0	0	0	0	0		0	3.872	1	0	0	0	0	0	0	0	0	0
Felsduovirus RE2010		3.432		96		6.76		Felsduovirus RE2010	Enterobacteria phage mEp460	13.3	0	0	0	0	0	0	0	0	0	0	0		0	6.556	1	0	0	0	0	0	0	8.2	0	1
Felsduovirus SEN8				6.5				Felsduovirus SEN8	Enterobacteria phage phi80	13.3	0	0	0	0	0	0	0	0	0	0	0		0	59.524	1	0	0	0	0	0	0	0	0	0
Feofaniavirus Eho49		9.8787		9.6		4.719		Feofaniavirus Eho49	Enterobacteria phage phiP27	0	0	0	5.152	0	0	0	0	0	0	0	0		0	8.228	1	0	0	0	0	0	0	0	0	0
Feofaniavirus Eho59	16.9		15.7053	2.832				Feofaniavirus Eho59	Enterobacteria phage SfV	0	0	0	0	0	2.73	0	0	0	0	0	0		16	0	1	0	0	0	0	0	0	14.7	0	1
Fernvirus jacopo			6.8952					Fernvirus jacopo	Enterobacterial phage mEp390	0	0	0	15.808	0	0	0	0	0	0	0	0		0	3.124	1	0	0	0	0	0	0	4.27	0	1
Fernvirus yyerffej						4.043		Fernvirus yyerffej	Entnonagintavirus ENT90	0	9.009	0	0	0	0	0	4.356	0	0	0	0		0	7.92	1	0	0	0	0	0	0	0	0	0
Flaumdravirus KIL2				14.336				Flaumdravirus KIL2	Epseptimavirus saus132	0	0	0	10.72	0	0	0	0	0	0	0	0		0	6.512	1	0	0	0	0	0	0	0	0	0
Foxunavirus fox2		4.5						Foxunavirus fox2	Erwinia phage Midgardsormr38	25.4	0	0	0	0	0	0	0	23.32	0	0	0		0	6.16	1	0	0	0	0	0	0	0	0	0
Foxunavirus fox3		2.041				3.978		Foxunavirus fox3	Erwinia phage pEa_SNUABM_7	0	0	0	5.44	0	0	0	0	0	0	0	0		0	14.784	1	0	0	0	0	0	0	0	0	0
Gaiavirus gaia			7.683					Gaiavirus gaia	Escherichia phage Cartapus	0	0	0	0	0	0	17.176	0	0	0	0	0		7.75	0	1	0	0	0	0	0	0	0	0	0
Gediminasvirus AchV4		2.314						Gediminasvirus AchV4	Escherichia phage D108	0	0	0	0	0	3.614	0	0	0	0	0	0		0	6.996	1	5.94	0	1	0	0	0	0	0	0
Gegevirus ST437OXA245phi41				5.536				Gegevirus ST437OXA245phi41	Escherichia phage HK639	0	0	0	30.72	0	3.926	0	5.5	0	0	0	0		0	4.268	1	6.072	0	1	0	0	0	0	0	0
Haemophilus phage SuMu	2.8							Haemophilus phage SuMu	Escherichia phage phiV10	0	2.106	0	0	0	0	0	0	0	0	0	0		6.9	0	1	0	0	0	0	0	0	0	0	0
Halomonas phage phiHAP-1						7.709		Halomonas phage phiHAP-1	Escherichia phage T2	21.1	0	0	0	0	0	0	0	0	0	0	0		0	6.424	1	0	0	0	0	0	0	3.24	0	1
Hanrivervirus haarsle							7.056	Hanrivervirus haarsle	Escherichia phage TL-2011b	0	0	0	0	0	0	0	0	24.464	0	0	0		8.3	0	1	0	0	0	0	0	0	0	0	0
Henunavirus SNUABM01				24.96				Henunavirus SNUABM01	Escherichia phage vB_EcoM-Ro157c2YLVW	0	0	0	0	0	53.69	0	0	0	0	0	0		4.1	0	1	0	0	0	0	0	0	0	0	0
Hollowayvirus F116			5.031					Hollowayvirus F116	Evevirus ev239	0	0	0	40.96	0	0	0	0	0	0	0	0		8.82	0	1	0	0	0	0	0	0	0	0	0
Immutovirus immuto					6.8688			Immutovirus immuto	Felsduovirus RE2010	0	3.432	0	96	0	6.76	0	7.788	0	0	0	0		0	14.872	1	0	0	0	0	0	0	0	0	0
Jiangsuvirus pspyzu05		2.106						Jiangsuvirus pspyzu05	Felsduovirus SEN8	0	0	0	6.5	0	0	0	6.028	0	0	0	0		0	7.172	1	0	0	0	0	5.83	1	0	4.488	1
Jilinvirus CVM10	2.1			5.52	6.0208			Jilinvirus CVM10	Feofaniavirus Eho49	0	9.8787	0	9.6	0	4.719	0	0	0	0	0	0		2.7	0	1	0	0	0	0	0	0	0	0	0
Kagunavirus K1H						3.172		Kagunavirus K1H	Feofaniavirus Eho59	16.9	0	15.7053	2.832	0	0	0	0	0	0	0	0		0	3.256	1	0	0	0	0	0	0	16	0	1
Kapieceevirus ST512KPC3phi132				96.32				Kapieceevirus ST512KPC3phi132	Fernvirus jacopo	0	0	6.8952	0	0	0	0	0	0	0	0	0		0	5.06	1	0	0	0	0	0	0	0	0	0
Kayeltresvirus KL3	4.2							Kayeltresvirus KL3	Fernvirus yyerffej	0	0	0	0	0	4.043	0	0	0	0	0	0		0	3.344	1	4.356	0	1	0	0	0	0	0	0
Kelquatrovirus KL4		1.599	17.2887					Kelquatrovirus KL4	Flaumdravirus KIL2	0	0	0	14.336	0	0	0	0	0	0	0	0		9.37	0	1	0	0	0	0	0	0	0	0	0
Kisquattuordecimvirus KS14	3.89	1.963	6.474					Kisquattuordecimvirus KS14	Flavobacterium phage vB_FspM_lotta8-1	0	0	0	0	0	0	0	0	0	0	44.2	0		0	5.72	1	0	0	0	0	0	0	0	0	0
Klebsiella phage Miami				108.96				Klebsiella phage Miami	Foxunavirus fox2	0	4.5	0	0	0	0	0	6.248	0	0	0	0		4.1	0	1	0	0	0	0	3.9008	1	0	0	0
Klebsiella phage phiKO2	9.97			17.792	2.8408			Klebsiella phage phiKO2	Foxunavirus fox3	0	2.041	0	0	0	3.978	0	0	0	0	0	0		0	2.904	1	0	0	0	0	0	0	0	0	0
Klebsiella phage ZCKP8						60.58		Klebsiella phage ZCKP8	Gaiavirus gaia	0	0	7.683	0	0	0	0	0	0	0	0	0		0	7.4756	1	0	0	0	0	0	0	7.75	0	1
Kryptosalinivirus M8CC19		1.976						Kryptosalinivirus M8CC19	Gediminasvirus AchV4	0	2.314	0	0	0	0	0	0	0	0	0	0		0	75.768	1	0	0	0	0	0	0	0	0	0
Kwaitsingvirus HK446				12.016				Kwaitsingvirus HK446	Gegevirus ST437OXA245phi41	0	0	0	5.536	0	0	0	4.796	0	0	0	0		0	10.032	1	5.5	0	1	0	0	0	0	0	0
Kwaitsingvirus HK544				5.44				Kwaitsingvirus HK544	Geobacillus phage GBK2	0	0	0	0	0	0	0	0	0	0	18.8	0		6.1	0	1	0	3.081	1	0	0	0	0	0	0
Lederbergvirus SE1Spa				43.84				Lederbergvirus SE1Spa	Goslarvirus goslar	0	0	0	0	0	0	0	0	17.864	0	0	0		5.9	0	1	0	9.6993	1	0	0	0	0	0	0
Lessievirus bcepmigl					5.088			Lessievirus bcepmigl	Haemophilus phage SuMu	2.8	0	0	0	0	0	0	0	0	0	0	0		0	23.232	1	0	0	0	0	0	0	6.9	0	1
Lidleunavirus Ldl1	8.2							Lidleunavirus Ldl1	Halomonas phage phiHAP-1	0	0	0	0	0	7.709	0	0	0	0	0	0		0	4.488	1	0	0	0	0	0	0	0	0	0
Listeria phage B054		2.899						Listeria phage B054	Hanrivervirus haarsle	0	0	0	0	0	0	7.056	0	0	0	0	0		0	4.928	1	0	0	0	0	0	0	8.3	0	1
Llyrvirus SSKS1		1.56						Llyrvirus SSKS1	Henunavirus SNUABM01	0	0	0	24.96	0	0	0	0	0	0	0	0		0	0	0	0	0	0	0	0	0	4.1	0	1
Lokivirus loki				4.24				Lokivirus loki	Hollowayvirus F116	0	0	5.031	0	0	0	0	0	0	0	0	0		0	0	0	0	0	0	0	0	0	8.82	0	1
Manovirus Mano					9.8			Manovirus Mano	Iapetusvirus EaH1	0	0	0	0	0	0	0	7.26	0	0	0	0		0	0	0	0	10.4	1	0	0	0	0	0	0
Marienburgvirus BP4795					6.6992			Marienburgvirus BP4795	Immutovirus immuto	0	0	0	0	6.8688	0	0	0	0	0	0	0		0	0	0	7.788	0	1	0	0	0	0	0	0
Marienburgvirus JLK2012				4.48				Marienburgvirus JLK2012	Jiangsuvirus pspyzu05	0	2.106	0	0	0	0	0	0	0	0	0	0		0	0	0	6.028	0	1	0	0	0	0	0	0
Maxdohrnvirus SS2019XI					3.816			Maxdohrnvirus SS2019XI	Jilinvirus CVM10	2.1	0	0	5.52	6.0208	0	0	0	0	0	0	0		0	0	0	0	0	0	0	0	0	2.7	0	1
Microviridae Fen7918_21				4.048				Microviridae Fen7918_21	Justusliebigvirus phi92	0	0	0	0	0	0	0	286	0	0	0	0		0	0	0	0	0	0	0	0	0	0	0	0
Moturavirus motura				6.88				Moturavirus motura	Kagunavirus K1H	0	0	0	0	0	3.172	0	0	0	0	0	0		0	0	0	0	0	0	0	0	0	0	0	0
Mycobacterium virus TChen						3.744		Mycobacterium virus TChen	Kapieceevirus ST512KPC3phi132	0	0	0	96.32	0	0	0	0	0	0	0	0		0	0	0	0	0	0	0	0	0	0	0	0
Myrnavirus myrna					3.5192			Myrnavirus myrna	Kayeltresvirus KL3	4.2	0	0	0	0	0	0	26.356	21.648	0	0	0		0	0	0	0	0	0	0	0	0	0	0	0
Nampongvirus ST79		3.185						Nampongvirus ST79	Kelquatrovirus KL4	0	1.599	17.2887	0	0	0	0	0	0	0	0	0		0	0	0	0	0	0	0	0	0	9.37	0	1
Nanhaivirus D5C						5.174		Nanhaivirus D5C	Kenoshavirus chikenjars	0	0	0	0	0	0	0	4.356	0	0	0	0		0	0	0	0	0	0	0	0	0	0	4.928	1
Nipunavirus NP1					6.1056			Nipunavirus NP1	Kisquattuordecimvirus KS14	3.89	1.963	6.474	0	0	0	0	0	0	0	0	0		0	0	0	0	0	0	44.2	0	1	0	0	0
Nonagvirus JenK1		2.132						Nonagvirus JenK1	Klebsiella phage Miami	0	0	0	108.96	0	0	0	0	0	0	0	0		0	0	0	6.248	0	1	0	0	0	4.1	0	1
Novemvirus T5282H		2.613		72.16				Novemvirus T5282H	Klebsiella phage phiKO2	9.97	0	0	17.792	2.8408	0	0	4.884	0	0	0	0		0	0	0	0	0	0	0	0	0	0	0	0
Ochrobactrum phage POA1180	14.7	3.796	16.7	28.64	21.6664	8.294		Ochrobactrum phage POA1180	Klebsiella phage ZCKP8	0	0	0	0	0	60.58	0	0	0	0	0	0		0	0	0	0	0	0	0	0	0	0	0	0
Ochrobactrum phage POI1126							5.44	Ochrobactrum phage POI1126	Kolesnikvirus Ea214	0	0	0	0	0	0	0	5.28	0	0	0	0		0	0	0	0	0	0	0	0	0	0	0	0
Oslovirus Lyz12581Vzw				7.552				Oslovirus Lyz12581Vzw	Kryptosalinivirus M8CC19	0	1.976	0	0	0	0	0	0	0	0	0	0		0	0	0	0	0	0	0	0	0	0	0	0
Pagevirus pony		2.119			6.3388			Pagevirus pony	Kwaitsingvirus HK446	0	0	0	12.016	0	0	0	0	0	0	0	0		0	0	0	4.796	0	1	0	0	0	0	0	0
Pairvirus Lo5R7ANS			18.4626					Pairvirus Lo5R7ANS	Kwaitsingvirus HK544	0	0	0	5.44	0	0	0	0	0	0	0	0		0	0	0	0	0	0	18.8	0	1	6.1	0	1
Pandoravirus macleodensis	4.27							Pandoravirus macleodensis	Lederbergvirus BTP1	0	0	0	0	0	0	0	7.084	0	0	0	0		0	0	0	0	0	0	0	0	0	0	0	0
Pandoravirus salinus							5.336	Pandoravirus salinus	Lederbergvirus SE1Spa	0	0	0	43.84	0	0	0	0	0	0	0	0		0	0	0	0	0	0	0	0	0	5.9	0	1
Paracoccus phage vB_PmaS-R3					5.8088			Paracoccus phage vB_PmaS-R3	Lessievirus bcep22	0	0	0	0	0	0	0	10.2212	0	0	0	0		0	0	0	0	0	0	0	0	0	0	0	0
Parlovirus parlo				5.568				Parlovirus parlo	Lessievirus bcepmigl	0	0	0	0	5.088	0	0	0	0	0	0	0		0	0	0	0	0	0	0	0	0	0	0	0
Pectobacterium phage ZF40				65.04	18.0836	51.662		Pectobacterium phage ZF40	Lessievirus DC1	0	0	0	0	0	0	0	6.644	0	0	0	0		0	0	0	0	0	0	0	0	0	0	0	0
Peduovirus P2		3.77		11.2		63.05		Peduovirus P2	Lidleunavirus Ldl1	8.2	0	0	0	0	0	0	0	0	0	0	0		0	0	0	0	0	0	0	0	0	0	0	0
Peduovirus P24E6b				20.48				Peduovirus P24E6b	Listeria phage B054	0	2.899	0	0	0	0	0	0	0	0	0	0		0	0	0	0	0	0	0	0	0	0	0	0
Peduovirus pro483						59.839		Peduovirus pro483	Llyrvirus SSKS1	0	1.56	0	0	0	0	0	0	0	0	0	0		0	0	0	0	0	0	0	0	0	0	0	0
Peduovirus pv12474III		2.626						Peduovirus pv12474III	Lokivirus loki	0	0	0	4.24	0	0	0	0	0	0	0	0		0	0	0	0	0	0	0	0	0	0	0	0
Peduovirus Wphi		3.575		89.616				Peduovirus Wphi	Manovirus Mano	0	0	0	0	9.8	0	0	0	0	0	0	0		0	0	0	7.26	0	1	0	0	0	0	0	0
Phabquatrovirus PHB04			17.745					Phabquatrovirus PHB04	Marienburgvirus BP4795	0	0	0	0	6.6992	0	0	0	0	0	0	0		0	0	0	0	0	0	0	0	0	0	0	0
Phapecoctavirus anhysbys				6.304				Phapecoctavirus anhysbys	Marienburgvirus JLK2012	0	0	0	4.48	0	0	0	0	0	0	0	0		0	0	0	0	0	0	0	0	0	0	0	0
Planktothrix phage PaV-LD				2.72	18.7408		27.72	Planktothrix phage PaV-LD	Maxdohrnvirus SS2019XI	0	0	0	0	3.816	0	0	0	0	0	0	0		0	0	0	0	0	0	0	0	0	0	0	0
Polybotosvirus Atuph07				192	8.0772			Polybotosvirus Atuph07	Microviridae Fen7918_21	0	0	0	4.048	0	0	0	0	0	0	0	0		0	0	0	286	0	1	0	0	0	0	0	0
Primolicivirus Pf1				12.048				Primolicivirus Pf1	Moturavirus motura	0	0	0	6.88	0	0	0	0	0	0	0	0		0	0	0	0	0	0	0	0	0	0	0	0
Przondovirus KN41				2.88				Przondovirus KN41	Mycobacterium virus TChen	0	0	0	0	0	3.744	0	0	0	0	0	0		0	0	0	0	0	0	0	0	0	0	0	0
Pseudomonas phage AIIMS-Pa-B1					3.9856			Pseudomonas phage AIIMS-Pa-B1	Myrnavirus myrna	0	0	0	0	3.5192	0	0	0	0	0	0	0		0	0	0	26.356	0	1	0	0	0	0	0	0
Pseudomonas phage F10		5.9						Pseudomonas phage F10	Nampongvirus ST79	0	3.185	0	0	0	0	0	0	0	0	0	0		0	0	0	0	0	0	0	0	0	0	0	0
Pseudomonas phage Itty13				4.48				Pseudomonas phage Itty13	Nanhaivirus D5C	0	0	0	0	0	5.174	0	295.24	0	36.005	86.9	0		0	0	0	4.356	0	1	0	0	0	0	0	0
Pseudomonas phage JBD25		2.626						Pseudomonas phage JBD25	Nipunavirus NP1	0	0	0	0	6.1056	0	0	0	0	0	0	0		0	0	0	0	0	0	0	0	0	0	0	0
Pseudomonas phage JBD93				10.16				Pseudomonas phage JBD93	Noahvirus arc	0	0	0	0	0	0	0	576.4	0	0	0	0		0	0	0	0	0	0	0	0	0	0	0	0
Pseudomonas phage K8				3.152		2.704		Pseudomonas phage K8	Nonagvirus JenK1	0	2.132	0	0	0	0	0	0	0	0	0	0		0	0	0	0	0	0	0	0	0	0	0	0
Pseudomonas phage Lu11		1.807						Pseudomonas phage Lu11	Novemvirus T5282H	0	2.613	0	72.16	0	0	0	0	68.552	37.62	0	0		0	0	0	4.884	0	1	0	0	0	0	0	0
Pseudomonas phage PAJU2					5.5968	7.488	5.672	Pseudomonas phage PAJU2	Ochrobactrum phage POA1180	14.7	3.796	16.7	28.64	21.6664	8.294	0	0	34.6456	0	64.77	0		0	0	0	0	0	0	0	0	0	0	0	0
Pseudomonas phage phi2				34.08	5.512	3.003		Pseudomonas phage phi2	Ochrobactrum phage POI1126	0	0	0	0	0	0	5.44	0	0	0	0	0		0	0	0	5.28	0	1	0	0	0	0	0	0
Pseudomonas phage phi297				3.552				Pseudomonas phage phi297	Oslovirus Lyz12581Vzw	0	0	0	7.552	0	0	0	0	0	0	0	0		0	0	0	0	0	0	0	0	0	0	0	0
Pseudomonas phage phiPSA1		2.197						Pseudomonas phage phiPSA1	Pagevirus pony	0	2.119	0	0	6.3388	0	0	0	0	0	0	0		0	0	0	0	0	0	0	0	0	0	0	0
Pseudomonas phage PPpW-3	3.24							Pseudomonas phage PPpW-3	Pairvirus Lo5R7ANS	0	0	18.4626	0	0	0	0	0	0	0	0	0		0	0	0	0	0	0	0	0	0	0	0	0
Pseudomonas phage PS-1				45.12				Pseudomonas phage PS-1	Pandoravirus macleodensis	4.27	0	0	0	0	0	0	0	0	0	0	0		0	0	0	7.084	0	1	0	0	0	0	0	0
Pseudomonas phage vB_PaeP_Tr60_Ab31				3.456				Pseudomonas phage vB_PaeP_Tr60_Ab31	Pandoravirus salinus	0	0	0	0	0	0	5.336	0	0	0	0	0		0	0	0	0	0	0	0	0	0	0	0	0
Pseudomonas phage YMC11/02/R656				9.6	5.2576			Pseudomonas phage YMC11/02/R656	Pantoea phage PdC23	0	0	0	0	0	0	0	8.184	0	80.674	0	0		0	0	0	0	0	0	0	0	0	0	0	0
Pseudomonas phage YMC11/07/P54_PAE_BP				3.088				Pseudomonas phage YMC11/07/P54_PAE_BP	Paracoccus phage vB_PmaS-R3	0	0	0	0	5.8088	0	0	0	35.024	0	0	0		0	0	0	10.2212	0	1	0	0	0	0	0	0
Pseudomonas virus Yua	16							Pseudomonas virus Yua	Parlovirus parlo	0	0	0	5.568	0	0	0	0	0	0	0	0		0	0	0	0	0	0	0	0	0	0	0	0
Quadragintavirus ev015				110.64		143.299		Quadragintavirus ev015	Pectobacterium phage ZF40	0	0	0	65.04	18.0836	51.662	0	0	76.5072	0	0	0		0	0	0	6.644	0	1	0	0	0	0	0	0
Rahariannevirus raharianne	2.8		6.513	4.32				Rahariannevirus raharianne	Peduovirus P2	0	3.77	0	11.2	0	63.05	0	0	55.4576	0	0	0		0	0	0	0	0	0	0	0	0	0	0	0
Ralstonia phage RS138		2.6						Ralstonia phage RS138	Peduovirus P24C9	0	0	0	0	0	0	0	0	0	57.76	0	0		0	0	0	0	0	0	0	0	0	0	0	0
Ralstonia phage RSP15		1.872						Ralstonia phage RSP15	Peduovirus P24E6b	0	0	0	20.48	0	0	0	0	0	0	0	0		0	0	0	0	0	0	0	0	0	0	0	0
Rauchvirus BPP1					23.4			Rauchvirus BPP1	Peduovirus pro483	0	0	0	0	0	59.839	0	0	0	0	0	0		0	0	0	0	0	0	0	0	0	0	0	0
Ravinvirus N15			19.3752	16.976				Ravinvirus N15	Peduovirus pv12474III	0	2.626	0	0	0	0	0	0	0	0	0	0		0	0	0	0	0	0	0	0	0	0	0	0
Rhizobium phage 16-3	10.6			29.6		8.45		Rhizobium phage 16-3	Peduovirus Wphi	0	3.575	0	89.616	0	0	0	0	26.224	77.577	0	0		0	0	0	0	0	0	0	0	0	0	0	0
Rhizobium phage RR1-A	8.3			79.936	27.3268	25.753		Rhizobium phage RR1-A	Peternellavirus peternella	0	0	0	0	0	0	0	0	0	0	45	0		0	0	0	0	0	0	0	0	0	0	0	0
Rhizobium phage RR1-B				19.2	32.5632			Rhizobium phage RR1-B	Phabquatrovirus PHB04	0	0	17.745	0	0	0	0	295.592	0	0	0	0		0	0	0	0	0	0	0	0	0	0	0	0
Rhizobium phage vB_RleM_PPF1	7.75		6.708			95		Rhizobium phage vB_RleM_PPF1	Phapecoctavirus anhysbys	0	0	0	6.304	0	0	0	0	0	0	0	0		0	0	0	0	0	0	0	0	0	0	0	0
Rhodobacter phage RC1			33.2					Rhodobacter phage RC1	Planktothrix phage PaV-LD	0	0	0	2.72	18.7408	0	27.72	15.928	0	0	0	0		0	0	0	0	0	0	0	0	0	0	0	0
Rhodobacter phage RcapMu		3.887		6.32				Rhodobacter phage RcapMu	Poindextervirus BL10	0	0	0	0	0	0	0	10.296	0	0	0	0		0	0	0	0	0	0	0	0	0	0	0	0
Rhodovulum phage RS1	2.9	2.067	23.3961	8.368	25.24			Rhodovulum phage RS1	Polybotosvirus Atuph07	0	0	0	192	8.0772	0	0	17.776	0	0	0	0		0	0	0	0	0	0	0	0	0	0	0	0
Risjevirus RSJ2								Risjevirus RSJ2	Primolicivirus Pf1	0	0	0	12.048	0	0	0	0	0	0	0	0		0	0	0	0	0	0	0	0	0	0	0	0
Ruegeria phage DSS3-P1		1.443						Ruegeria phage DSS3-P1	Przondovirus KN41	0	0	0	2.88	0	0	0	0	0	0	0	0		0	0	0	0	0	0	0	0	0	0	0	0
Saikungvirus HK75				4		4.316		Saikungvirus HK75	Pseudomonas phage AF	0	0	0	0	0	0	0	1.54	0	0	0	0		0	0	0	0	0	0	0	0	0	0	0	0
Salmonella phage 118970_sal3	23.82	2.184	16.614	202.08	25.5799	39.39	2.176	Salmonella phage 118970_sal3	Pseudomonas phage AIIMS-Pa-B1	0	0	0	0	3.9856	0	0	0	0	0	0	0		0	0	0	0	0	0	0	0	0	0	0	0
Salmonella phage BIS20						2.067		Salmonella phage BIS20	Pseudomonas phage F10	0	5.9	0	0	0	0	0	0	0	0	0	0		0	0	0	0	0	0	0	0	0	0	0	0
Salmonella phage SE131					5.2576			Salmonella phage SE131	Pseudomonas phage Itty13	0	0	0	4.48	0	0	0	5.808	0	0	0	0		0	0	0	295.24	0	1	86.9	0	1	0	0	0
Salmonella phage SEN4	6.9							Salmonella phage SEN4	Pseudomonas phage JBD25	0	2.626	0	0	0	0	0	0	0	0	0	0		0	0	0	0	0	0	0	0	0	0	0	0
Salmonella phage SEN5				8.032				Salmonella phage SEN5	Pseudomonas phage JBD93	0	0	0	10.16	0	0	0	0	0	0	0	0		0	0	0	576.4	0	1	0	0	0	0	0	0
Salmonella phage SPN3UB			15.4518	5.152		4.082		Salmonella phage SPN3UB	Pseudomonas phage K8	0	0	0	3.152	0	2.704	0	0	0	0	0	0		0	0	0	0	0	0	0	0	0	0	0	0
Salmonella phage SSU5	14.9							Salmonella phage SSU5	Pseudomonas phage Lu11	0	1.807	0	0	0	0	0	0	0	0	0	0		0	0	0	0	0	0	0	0	0	0	0	0
Salmonella phage vB_SosS_Oslo				5.6		4.433		Salmonella phage vB_SosS_Oslo	Pseudomonas phage MD8	0	0	0	0	0	0	0	0	0	34.58	0	0		0	0	0	0	0	0	0	0	0	0	0	0
Sarumanvirus bcepsauron		1.248						Sarumanvirus bcepsauron	Pseudomonas phage PAJU2	0	0	0	0	5.5968	7.488	5.672	14.6	0	0	0	0		0	0	0	0	0	0	64.77	0	1	0	0	0
Seongnamvirus ESSI2				3.44				Seongnamvirus ESSI2	Pseudomonas phage phi2	0	0	0	34.08	5.512	3.003	0	0	0	0	0	0		0	0	0	0	0	0	0	0	0	0	0	0
Serratia phage phiMAM1				4.064				Serratia phage phiMAM1	Pseudomonas phage phi297	0	0	0	3.552	0	0	0	0	0	0	0	0		0	0	0	0	0	0	0	0	0	0	0	0
Seunavirus PVPSE1		2.951				2.912		Seunavirus PVPSE1	Pseudomonas phage phiPSA1	0	2.197	0	0	0	0	0	0	0	0	0	0		0	0	0	0	0	0	0	0	0	0	0	0
Shapirovirus cbk	8.3							Shapirovirus cbk	Pseudomonas phage PPpW-3	3.24	0	0	0	0	0	0	0	0	0	0	0		0	0	0	0	0	0	0	0	0	0	0	0
Shigella phage SfII				7.2		3.25		Shigella phage SfII	Pseudomonas phage PS-1	0	0	0	45.12	0	0	0	14.432	0	0	0	0		0	0	0	0	0	0	0	0	0	0	0	0
Shigella phage SfIV	4.1						1.016	Shigella phage SfIV	Pseudomonas phage Skulduggery	0	0	0	0	0	0	0	3.872	0	0	0	0		0	0	0	0	0	0	0	0	0	0	0	0
Simpcentumvirus Smp131	8.82	3.926						Simpcentumvirus Smp131	Pseudomonas phage UFJF_PfDIW6	0	0	0	0	0	0	0	6.556	0	0	0	0		0	0	0	0	0	0	0	0	0	0	0	0
Sinorhizobium phage PBC5				4.96		3.991	3.76	Sinorhizobium phage PBC5	Pseudomonas phage vB_PaeP_Tr60_Ab31	0	0	0	3.456	0	0	0	59.524	0	0	0	0		0	0	0	0	0	0	0	0	0	0	0	0
Sinorhizobium phage phiLM21				11.6	5.9784			Sinorhizobium phage phiLM21	Pseudomonas phage YMC11/02/R656	0	0	0	9.6	5.2576	0	0	0	0	0	0	0		0	0	0	8.184	0	1	0	0	0	0	0	0
Slashvirus stahl					3.4556			Slashvirus stahl	Pseudomonas phage YMC11/07/P54_PAE_BP	0	0	0	3.088	0	0	0	0	0	0	0	0		0	0	0	0	0	0	0	0	0	0	0	0
Staminivirus SMA9		3.276						Staminivirus SMA9	Pseudomonas phage YMC12/01/R24	0	0	0	0	0	0	0	0	0	0	25.3	0		0	0	0	0	0	0	0	0	0	0	0	0
Stanholtvirus E125	2.7	10.855				2.821	9.992	Stanholtvirus E125	Pseudomonas virus MP1412	0	0	0	0	0	0	0	8.228	0	0	0	0		0	0	0	0	0	0	0	0	0	0	0	0
Stanholtvirus sv6442						2.717		Stanholtvirus sv6442	Pseudomonas virus Yua	16	0	0	0	0	0	0	0	0	0	0	4.29		0	0	0	0	0	0	0	0	0	0	0	0
Staphylococcus phage SPbeta-like							6.88	Staphylococcus phage SPbeta-like	Psychrobacter phage pOW20-A	0	0	0	0	0	0	0	3.124	0	0	0	0		0	0	0	0	0	0	0	0	0	0	0	0
Stenotrophomonas phage IME-SM1	5	3.068			7.3564			Stenotrophomonas phage IME-SM1	Quadragintavirus ev015	0	0	0	110.64	0	143.299	0	0	0	0	0	0		0	0	0	0	0	0	0	0	0	0	0	0
Stenotrophomonas phage S1	11.19			9.344	20.7336			Stenotrophomonas phage S1	Rahariannevirus raharianne	2.8	0	6.513	4.32	0	0	0	5.676	0	0	41.1	0		0	0	0	0	0	0	0	0	0	0	0	0
Stenotrophomonas phage Salva	4.65							Stenotrophomonas phage Salva	Ralstonia phage RS138	0	2.6	0	0	0	0	0	0	0	0	26.8	0		0	0	0	0	0	0	0	0	0	0	0	0
Stockinghallvirus FSLSP004				4.8				Stockinghallvirus FSLSP004	Ralstonia phage RSP15	0	1.872	0	0	0	0	0	0	0	0	0	0		0	0	0	0	0	0	0	0	0	0	0	0
Streptococcus phage EJ-1		2.574						Streptococcus phage EJ-1	Rauchvirus BPP1	0	0	0	0	23.4	0	0	7.92	0	0	0	0		0	0	0	0	0	0	0	0	0	0	0	0
Streptomyces phage mu1/6							2.232	Streptomyces phage mu1/6	Ravarandavirus kac65v151	0	0	0	0	0	0	0	0	0	37.81	0	0		0	0	0	0	0	0	0	0	0	0	0	0
Stx2-converting phage 1717				3.296	4.6428		6.32	Stx2-converting phage 1717	Ravinvirus N15	0	0	19.3752	16.976	0	0	0	0	0	0	0	0		0	0	0	0	0	0	0	0	0	0	0	0
Sulfitobacter phage NYA-2014a	9.37				4.4944	4.563		Sulfitobacter phage NYA-2014a	Reginaelenavirus rv3LV2017	0	0	0	0	0	0	0	0	0	38.76	0	0		0	0	0	0	0	0	0	0	0	0	0	0
Sulfitobacter phage pCB2047-A					6.2752			Sulfitobacter phage pCB2047-A	Rhizobium phage 16-3	10.6	0	0	29.6	0	8.45	0	1128.6	0	23.56	274.64	0		0	0	0	0	0	0	0	0	0	0	0	0
Svunavirus sv1		2.158						Svunavirus sv1	Rhizobium phage RHEph04	0	0	0	0	0	0	0	6.512	0	0	0	0		0	0	0	0	0	0	0	0	0	0	0	0
Tetraselmis viridis virus S20	4.1							Tetraselmis viridis virus S20	Rhizobium phage RHph_Y65	0	0	0	0	0	0	0	6.16	0	0	0	0		0	0	0	0	0	0	0	0	0	0	0	0
Thornevirus SP15						3.289		Thornevirus SP15	Rhizobium phage RR1-A	8.3	0	0	79.936	27.3268	25.753	0	5.94	0	0	0	63.477		0	0	0	0	0	0	45	0	1	0	0	0
Tigrvirus phi52237		2.444			6.8264			Tigrvirus phi52237	Rhizobium phage RR1-B	0	0	0	19.2	32.5632	0	0	14.784	37.6904	0	67.2	0		0	0	0	295.592	0	1	0	0	0	0	0	0
Tigrvirus phiE094		4.459						Tigrvirus phiE094	Rhizobium phage vB_RleM_PPF1	7.75	0	6.708	0	0	95	0	0	0	0	0	0		0	0	0	0	0	0	0	0	0	0	0	0
Trichoplusia ni granulovirus					5.512			Trichoplusia ni granulovirus	Rhodobacter phage RC1	0	0	33.2	0	0	0	0	0	0	0	193.41	0		0	0	0	15.928	0	1	0	0	0	0	0	0
Trigintaduovirus 32HC						2.912		Trigintaduovirus 32HC	Rhodobacter phage RcapMu	0	3.887	0	6.32	0	0	0	0	0	0	0	0		0	0	0	10.296	0	1	0	0	0	0	0	0
Uetakevirus epsilon15	12.8							Uetakevirus epsilon15	Rhodobacter phage RcapNL	0	0	0	0	0	0	0	6.996	0	0	0	0		0	0	0	0	0	0	0	0	0	0	0	0
Uetakevirus SPN1S			15.3855	3.616				Uetakevirus SPN1S	Rhodobacter phage RcRhea	0	0	0	0	0	0	0	4.268	0	0	0	0		0	0	0	0	0	0	0	0	0	0	0	0
Unassigned		13.715	21.099	27.488	4.982	22.49	66.792	Unassigned	Rhodovulum phage RS1	2.9	2.067	23.3961	8.368	25.24	0	0	296.252	0	35.91	133.1	0		0	0	0	17.776	0	1	0	0	0	0	0	0
uncultured Caudovirales phage		2.808						uncultured Caudovirales phage	Risjevirus RSJ2	0	0	0	0	0	0	0	0	0	0	0	0		0	0	0	0	0	0	0	0	0	0	0	0
Vhmlvirus mar					5.8936			Vhmlvirus mar	Ruegeria phage DSS3-P1	0	1.443	0	0	0	0	0	0	0	0	0	0		0	0	0	0	0	0	0	0	0	0	0	0
Vhmlvirus VHML			6.318					Vhmlvirus VHML	Saikungvirus HK75	0	0	0	4	0	4.316	0	0	0	0	0	0		0	0	0	1.54	0	1	0	0	0	0	0	0
Vhmlvirus VP585	6.1							Vhmlvirus VP585	Salicola phage CGphi29	0	0	0	0	0	0	0	0	0	0	22.8	0		0	0	0	0	0	0	0	0	0	0	0	0
Vhulanivirus Shpa	7.9			5.584	5.7452	3.38		Vhulanivirus Shpa	Salmonella phage 118970_sal3	23.82	2.184	16.614	202.08	25.5799	39.39	2.176	75.5788	0	73.53	83.8	12.219		0	0	0	0	0	0	0	0	0	0	0	0
Vibrio phage martha 12B12	5.9							Vibrio phage martha 12B12	Salmonella phage BIS20	0	0	0	0	0	2.067	0	0	0	49.248	0	0		0	0	0	0	0	0	0	0	0	0	0	0
Vibrio phage VvAW1		2.392						Vibrio phage VvAW1	Salmonella phage SE131	0	0	0	0	5.2576	0	0	0	0	0	0	0		0	0	0	5.808	0	1	0	0	0	0	0	0
Vibrio phage X29			6.63					Vibrio phage X29	Salmonella phage SEN4	6.9	0	0	0	0	0	0	0	0	0	0	0		0	0	0	0	0	0	0	0	0	0	0	0
Vimunumvirus ST147VIM1phi71		24.206		7.2				Vimunumvirus ST147VIM1phi71	Salmonella phage SEN5	0	0	0	8.032	0	0	0	0	0	0	0	0		0	0	0	0	0	0	0	0	0	0	0	0
Wanchaivirus HK106				7.52				Wanchaivirus HK106	Salmonella phage SPN3UB	0	0	15.4518	5.152	0	4.082	0	0	0	0	0	0		0	0	0	0	0	0	0	0	0	0	0	0
Wongtaivirus ECP1				4.24		3.354		Wongtaivirus ECP1	Salmonella phage SSU5	14.9	0	0	0	0	0	0	13.64	0	0	0	0		0	0	0	0	0	0	0	0	0	0	0	0
Wongtaivirus HK542				7.184				Wongtaivirus HK542	Salmonella phage vB_SenS_Sasha	0	0	0	0	0	0	0	0	0	36.803	0	0		0	0	0	0	0	0	0	0	0	0	0	0
Xooduovirus Xoosp2					5.83			Xooduovirus Xoosp2	Salmonella phage vB_SosS_Oslo	0	0	0	5.6	0	4.433	0	0	0	0	0	0		0	0	0	0	0	0	0	0	0	0	0	0
Xuanwuvirus xv503458				76				Xuanwuvirus xv503458	Sarumanvirus bcepsauron	0	1.248	0	0	0	0	0	0	0	0	0	0		0	0	0	14.6	0	1	0	0	0	0	0	0
Xylella phage Xfas53				6.992	3.9008			Xylella phage Xfas53	Seongnamvirus ESSI2	0	0	0	3.44	0	0	0	0	0	0	0	0		0	0	0	0	0	0	0	0	0	0	0	0
Yautsimvirus HK140				124.16				Yautsimvirus HK140	Serratia phage phiMAM1	0	0	0	4.064	0	0	0	0	0	0	0	0		0	0	0	0	0	0	0	0	0	0	0	0
Yersinia phage P37		3.081		103.2		84.63		Yersinia phage P37	Seunavirus PVPSE1	0	2.951	0	0	0	2.912	0	0	0	0	0	0		0	0	0	0	0	0	0	0	0	0	0	0
Yersinia phage vB_YenM_06.16-2		9.6993		16.72				Yersinia phage vB_YenM_06.16-2	Shamshuipovirus HK022	0	0	0	0	0	0	0	6.424	0	0	0	0		0	0	0	0	0	0	0	0	0	0	0	0
Yersinia phage vB_YenM_201.16		10.4						Yersinia phage vB_YenM_201.16	Shapirovirus cbk	8.3	0	0	0	0	0	0	0	0	0	0	0		0	0	0	0	0	0	0	0	0	0	0	0
Yersinia phage vB_YenM_31.17				3.328				Yersinia phage vB_YenM_31.17	Shigella phage SfII	0	0	0	7.2	0	3.25	0	0	0	0	0	0		0	0	0	14.432	0	1	0	0	0	0	0	0
Yersinia phage vB_YenM_324				3.632				Yersinia phage vB_YenM_324	Shigella phage SfIV	4.1	0	0	0	0	0	1.016	0	0	0	0	0		0	0	0	3.872	0	1	0	0	0	0	0	0
Yonginvirus EaP8						5.798		Yonginvirus EaP8	Simpcentumvirus Smp131	8.82	3.926	0	0	0	0	0	0	0	0	0	0		0	0	0	6.556	0	1	0	0	0	0	0	0
									Sinorhizobium phage PBC5	0	0	0	4.96	0	3.991	3.76	0	0	0	0	0		0	0	0	59.524	0	1	0	0	0	0	0	0
	BBL	MBL	MSL	MTL	FHL				Sinorhizobium phage phiLM21	0	0	0	11.6	5.9784	0	0	14.872	0	0	0	0		0	0	0	0	0	0	0	0	0	0	0	0
Aeromonas phage pAEv1818		18.9728						Aeromonas phage pAEv1818	Slashvirus stahl	0	0	0	0	3.4556	0	0	0	0	0	0	0		0	0	0	0	0	0	0	0	0	0	0	0
Agricanvirus Ea3570	4.356							Agricanvirus Ea3570	Spbetavirus SPbeta	0	0	0	0	0	0	0	7.172	0	0	0	0		0	0	0	0	0	0	0	0	0	0	0	0
Aguilavirus mEp043	8.8	76.2256						Aguilavirus mEp043	Staminivirus SMA9	0	3.276	0	0	0	0	0	0	0	0	0	0		0	0	0	0	0	0	25.3	0	1	0	0	0
Anaposvirus socalone		21.736						Anaposvirus socalone	Stanholtvirus E125	2.7	10.855	0	0	0	2.821	9.992	0	0	0	0	0		0	0	0	8.228	0	1	0	0	0	0	0	0
Aresaunavirus RSA1	47.7	58.3						Aresaunavirus RSA1	Stanholtvirus sv6442	0	0	0	0	0	2.717	0	3.256	0	0	0	0		0	0	0	0	0	0	0	0	0	0	0	0
Aresaunavirus RsoM1USA	70.332							Aresaunavirus RsoM1USA	Staphylococcus phage SPbeta-like	0	0	0	0	0	0	6.88	0	0	0	0	0		0	0	0	3.124	0	1	0	0	0	0	0	0
Arsyunavirus RSY1				18.2				Arsyunavirus RSY1	Stenotrophomonas phage IME-SM1	5	3.068	0	0	7.3564	0	0	6.9828	0	0	0	0		0	0	0	0	0	0	0	0	0	0	0	0
Arthrobacter phage Faja	11.0748							Arthrobacter phage Faja	Stenotrophomonas phage S1	11.19	0	0	9.344	20.7336	0	0	51.1588	0	56.601	0	0		0	0	0	5.676	0	1	41.1	0	1	0	0	0
Arthrobacter phage vB_ArS-ArV2	12.056							Arthrobacter phage vB_ArS-ArV2	Stenotrophomonas phage Salva	4.65	0	0	0	0	0	0	4.18	0	0	0	0		0	0	0	0	0	0	26.8	0	1	0	0	0
Aurantimonas phage AmM-1	13.684							Aurantimonas phage AmM-1	Stenotrophomonas phage vB_SmaM_Ps15	0	0	0	0	0	0	0	0	21.8592	0	0	0		0	0	0	0	0	0	0	0	0	0	0	0
Azospirillum phage Cd	14.124							Azospirillum phage Cd	Stockinghallvirus FSLSP004	0	0	0	4.8	0	0	0	0	0	0	0	0		0	0	0	0	0	0	0	0	0	0	0	0
Baikalvirus PaBG	4.488							Baikalvirus PaBG	Streptococcus phage EJ-1	0	2.574	0	0	0	0	0	0	0	0	0	0		0	0	0	7.92	0	1	0	0	0	0	0	0
Bcepmuvirus E255		18.304						Bcepmuvirus E255	Streptomyces phage JXY1	0	0	0	0	0	0	0	5.06	0	0	0	0		0	0	0	0	0	0	0	0	0	0	0	0
Betatectivirus AP50					21.6			Betatectivirus AP50	Streptomyces phage mu1/6	0	0	0	0	0	0	2.232	3.344	0	0	0	0		0	0	0	0	0	0	0	0	0	0	0	0
Bievrevirus bv4A7		20.152						Bievrevirus bv4A7	Stx2-converting phage 1717	0	0	0	3.296	4.6428	0	6.32	0	0	0	0	0		0	0	0	0	0	0	0	0	0	0	0	0
Brucella phage BiPBO1	554.4		52.82					Brucella phage BiPBO1	Sulfitobacter phage NYA-2014a	9.37	0	0	0	4.4944	4.563	0	0	0	0	0	0		0	0	0	0	0	0	0	0	0	0	0	0
Brucesealvirus ZP2					5.46			Brucesealvirus ZP2	Sulfitobacter phage pCB2047-A	0	0	0	0	6.2752	0	0	0	0	0	0	0		0	0	0	1128.6	0	1	274.64	0	1	0	0	0
Brunovirus SEN34		18.0136	97.907	19.4				Brunovirus SEN34	Svunavirus sv1	0	2.158	0	0	0	0	0	0	0	0	0	0		0	0	0	6.512	0	1	0	0	0	0	0	0
Burkholderia phage Bcep176	2.596							Burkholderia phage Bcep176	Synechococcus phage S-CBS3	0	0	0	0	0	0	0	5.72	0	0	0	0		0	0	0	0	0	0	0	0	0	0	0	0
Burkholderia phage BcepMu		36.432						Burkholderia phage BcepMu	Tetraselmis viridis virus S20	4.1	0	0	0	0	0	0	0	0	0	81.1	16.98		0	0	0	6.16	0	1	0	0	0	0	0	0
Burkholderia phage Magia				70				Burkholderia phage Magia	Thornevirus SP15	0	0	0	0	0	3.289	0	0	0	0	0	0		0	0	0	5.94	0	1	0	0	0	0	0	0
Burkholderia phage phi1026b		20.856						Burkholderia phage phi1026b	Tigrvirus E202	0	0	0	0	0	0	0	2.904	0	0	0	0		0	0	0	0	0	0	0	0	0	0	0	0
Burkholderia phage PhiBP82.2				33.9				Burkholderia phage PhiBP82.2	Tigrvirus phi52237	0	2.444	0	0	6.8264	0	0	0	0	0	0	0		0	0	0	14.784	0	1	67.2	0	1	0	0	0
Cafeteria roenbergensis virus			40.09					Cafeteria roenbergensis virus	Tigrvirus phiE094	0	4.459	0	0	0	0	0	0	0	0	0	0		0	0	0	0	0	0	0	0	0	0	0	0
Caulobacter virus Sansa	13.728	37.5584	37.62					Caulobacter virus Sansa	Trichoplusia ni granulovirus	0	0	0	0	5.512	0	0	0	0	0	0	0		0	0	0	0	0	0	193.41	0	1	0	0	0
Chakrabartyvirus pf16		12.408						Chakrabartyvirus pf16	Trigintaduovirus 32HC	0	0	0	0	0	2.912	0	0	0	0	0	0		0	0	0	0	0	0	0	0	0	0	0	0
Cimandefvirus Ggerry	5.456							Cimandefvirus Ggerry	Tunavirus Sfin1	0	0	0	0	0	0	0	7.4756	0	0	0	0		0	0	0	0	0	0	0	0	0	0	0	0
Citexvirus dobby	3.476							Citexvirus dobby	Uetakevirus epsilon15	12.8	0	0	0	0	0	0	3.4628	0	0	0	0		0	0	0	6.996	0	1	0	0	0	0	0	0
Citexvirus phiCTX	7.964							Citexvirus phiCTX	Uetakevirus SPN1S	0	0	15.3855	3.616	0	0	0	0	0	0	0	0		0	0	0	4.268	0	1	0	0	0	0	0	0
Cronobacter phage ENT47670	5.016							Cronobacter phage ENT47670	Unassigned	0	13.715	21.099	27.488	4.982	22.49	66.792	75.768	0	0	0	0		0	0	0	296.252	0	1	133.1	0	1	0	0	0
Dagavirus ST13OXA48phi121	16.456							Dagavirus ST13OXA48phi121	uncultured Caudovirales phage	0	2.808	0	0	0	0	0	0	0	0	0	0		0	0	0	0	0	0	0	0	0	0	0	0
Detrevirus D3	6.732							Detrevirus D3	Vhmlvirus mar	0	0	0	0	5.8936	0	0	10.032	0	0	83.6	0		0	0	0	0	0	0	0	0	0	0	0	0
Detrevirus PMG1	9.328							Detrevirus PMG1	Vhmlvirus VHML	0	0	6.318	0	0	0	0	0	0	55.86	0	0		0	0	0	0	0	0	0	0	0	0	0	0
Duodecimduovirus phiE122		24.816						Duodecimduovirus phiE122	Vhmlvirus VP585	6.1	0	0	0	0	0	0	0	0	0	0	0		0	0	0	0	0	0	22.8	0	1	0	0	0
Eganvirus EtG		32.4632	171.608					Eganvirus EtG	Vhulanivirus Shpa	7.9	0	0	5.584	5.7452	3.38	0	896.324	0	0	20.8	0		0	0	0	75.5788	0	1	83.8	0	1	0	0	0
Eganvirus PsP3		88.88						Eganvirus PsP3	Vibrio phage martha 12B12	5.9	0	0	0	0	0	0	0	0	0	0	0		0	0	0	0	0	0	0	0	0	0	0	0
Enterobacter phage vB_EclS_CobraSix	5.94							Enterobacter phage vB_EclS_CobraSix	Vibrio phage VvAW1	0	2.392	0	0	0	0	0	0	0	0	0	0		0	0	0	0	0	0	0	0	0	0	0	0
Enterobacter phage vB_EclS_CobraSix			47.88					Enterobacter phage vB_EclS_CobraSix	Vibrio phage X29	0	0	6.63	0	0	0	0	0	0	0	0	0		0	0	0	0	0	0	0	0	0	0	0	0
Enterobacteria phage cdtI	6.072							Enterobacteria phage cdtI	Vimunumvirus ST147VIM1phi71	0	24.206	0	7.2	0	0	0	23.232	0	0	0	0		0	0	0	0	0	0	0	0	0	0	0	0
Enterobacteria phage HK225		18.304						Enterobacteria phage HK225	Waedenswilvirus S6	0	0	0	0	0	0	0	0	0	0	26.3	0		0	0	0	0	0	0	0	0	0	0	0	0
Entnonagintavirus ENT90	4.356							Entnonagintavirus ENT90	Wanchaivirus HK106	0	0	0	7.52	0	0	0	0	0	0	0	0		0	0	0	0	0	0	0	0	0	0	0	0
Erwinia phage Midgardsormr38		23.32						Erwinia phage Midgardsormr38	Wongtaivirus ECP1	0	0	0	4.24	0	3.354	0	0	0	0	0	0		0	0	0	13.64	0	1	0	0	0	0	0	0
Escherichia phage HK639	5.5							Escherichia phage HK639	Wongtaivirus HK542	0	0	0	7.184	0	0	0	0	0	0	0	0		0	0	0	0	0	0	0	0	0	0	0	0
Escherichia phage TL-2011b		24.464						Escherichia phage TL-2011b	Xanthomonas citri phage CP2	0	0	0	0	0	0	0	0	0	0	24.8	0		0	0	0	0	0	0	0	0	0	0	0	0
Felsduovirus RE2010	7.788							Felsduovirus RE2010	Xipdecavirus Xp10	0	0	0	0	0	0	0	0	0	53.2	0	0		0	0	0	0	0	0	0	0	0	0	0	0
Felsduovirus SEN8	6.028							Felsduovirus SEN8	Xooduovirus Xoosp2	0	0	0	0	5.83	0	0	4.488	0	0	0	0		0	0	0	0	0	0	0	0	0	0	0	0
Flavobacterium phage vB_FspM_lotta8-1				44.2				Flavobacterium phage vB_FspM_lotta8-1	Xuanwuvirus xv503458	0	0	0	76	0	0	0	0	0	0	0	0		0	0	0	0	0	0	0	0	0	0	0	0
Foxunavirus fox2	6.248							Foxunavirus fox2	Xylella phage Xfas53	0	0	0	6.992	3.9008	0	0	0	0	0	52.4	0		0	0	0	0	0	0	0	0	0	0	0	0
Gegevirus ST437OXA245phi41	4.796							Gegevirus ST437OXA245phi41	Yautsimvirus HK140	0	0	0	124.16	0	0	0	0	0	0	0	0		0	0	0	0	0	0	0	0	0	0	0	0
Geobacillus phage GBK2				18.8				Geobacillus phage GBK2	Yersinia phage P37	0	3.081	0	103.2	0	84.63	0	0	0	58.121	0	0		0	0	0	0	0	0	0	0	0	0	0	0
Goslarvirus goslar		17.864						Goslarvirus goslar	Yersinia phage vB_YenM_06.16-2	0	9.6993	0	16.72	0	0	0	0	0	0	0	0		0	0	0	6.424	0	1	0	0	0	0	0	0
Iapetusvirus EaH1	7.26							Iapetusvirus EaH1	Yersinia phage vB_YenM_201.16	0	10.4	0	0	0	0	0	0	0	0	0	0		0	0	0	0	0	0	0	0	0	0	0	0
Justusliebigvirus phi92	286							Justusliebigvirus phi92	Yersinia phage vB_YenM_31.17	0	0	0	3.328	0	0	0	0	0	0	0	0		0	0	0	0	0	0	0	0	0	0	0	0
Kayeltresvirus KL3	26.356	21.648						Kayeltresvirus KL3	Yersinia phage vB_YenM_324	0	0	0	3.632	0	0	0	0	0	0	0	0		0	0	0	0	0	0	0	0	0	0	0	0
Kenoshavirus chikenjars	4.356							Kenoshavirus chikenjars	Yoloswagvirus yoloswag	0	0	0	0	0	0	0	4.928	0	0	0	0		0	0	0	0	0	0	0	0	0	0	0	0
Klebsiella phage phiKO2	4.884							Klebsiella phage phiKO2	Yonginvirus EaP8	0	0	0	0	0	5.798	0	0	0	0	0	0		0	0	0	0	0	0	0	0	0	0	0	0
Kolesnikvirus Ea214	5.28							Kolesnikvirus Ea214
Lederbergvirus BTP1	7.084							Lederbergvirus BTP1
Lessievirus bcep22	10.2212							Lessievirus bcep22
Lessievirus DC1	6.644							Lessievirus DC1
Nanhaivirus D5C	295.24		36.005	86.9				Nanhaivirus D5C
Noahvirus arc	576.4							Noahvirus arc
Novemvirus T5282H		68.552	37.62					Novemvirus T5282H
Ochrobactrum phage POA1180		34.6456		64.77				Ochrobactrum phage POA1180
Pantoea phage PdC23	8.184		80.674					Pantoea phage PdC23
Paracoccus phage vB_PmaS-R3		35.024						Paracoccus phage vB_PmaS-R3
Pectobacterium phage ZF40		76.5072						Pectobacterium phage ZF40
Peduovirus P2		55.4576						Peduovirus P2
Peduovirus P24C9			57.76					Peduovirus P24C9
Peduovirus Wphi		26.224	77.577					Peduovirus Wphi
Peternellavirus peternella				45				Peternellavirus peternella
Phabquatrovirus PHB04	295.592							Phabquatrovirus PHB04
Planktothrix phage PaV-LD	15.928							Planktothrix phage PaV-LD
Poindextervirus BL10	10.296							Poindextervirus BL10
Polybotosvirus Atuph07	17.776							Polybotosvirus Atuph07
Pseudomonas phage AF	1.54							Pseudomonas phage AF
Pseudomonas phage Itty13	5.808							Pseudomonas phage Itty13
Pseudomonas phage MD8			34.58					Pseudomonas phage MD8
Pseudomonas phage PAJU2	14.6							Pseudomonas phage PAJU2
Pseudomonas phage PS-1	14.432							Pseudomonas phage PS-1
Pseudomonas phage Skulduggery	3.872							Pseudomonas phage Skulduggery
Pseudomonas phage UFJF_PfDIW6	6.556							Pseudomonas phage UFJF_PfDIW6
Pseudomonas phage vB_PaeP_Tr60_Ab31	59.524							Pseudomonas phage vB_PaeP_Tr60_Ab31
Pseudomonas phage YMC12/01/R24				25.3				Pseudomonas phage YMC12/01/R24
Pseudomonas virus MP1412	8.228							Pseudomonas virus MP1412
Pseudomonas virus Yua					4.29			Pseudomonas virus Yua
Psychrobacter phage pOW20-A	3.124							Psychrobacter phage pOW20-A
Rahariannevirus raharianne	5.676			41.1				Rahariannevirus raharianne
Ralstonia phage RS138				26.8				Ralstonia phage RS138
Rauchvirus BPP1	7.92							Rauchvirus BPP1
Ravarandavirus kac65v151			37.81					Ravarandavirus kac65v151
Reginaelenavirus rv3LV2017			38.76					Reginaelenavirus rv3LV2017
Rhizobium phage 16-3	1128.6		23.56	274.64				Rhizobium phage 16-3
Rhizobium phage RHEph04	6.512							Rhizobium phage RHEph04
Rhizobium phage RHph_Y65	6.16							Rhizobium phage RHph_Y65
Rhizobium phage RR1-A	5.94				63.477			Rhizobium phage RR1-A
Rhizobium phage RR1-B	14.784	37.6904		67.2				Rhizobium phage RR1-B
Rhodobacter phage RC1				193.41				Rhodobacter phage RC1
Rhodobacter phage RcapNL	6.996							Rhodobacter phage RcapNL
Rhodobacter phage RcRhea	4.268							Rhodobacter phage RcRhea
Rhodovulum phage RS1	296.252		35.91	133.1				Rhodovulum phage RS1
Salicola phage CGphi29				22.8				Salicola phage CGphi29
Salmonella phage 118970_sal3	75.5788		73.53	83.8	12.219			Salmonella phage 118970_sal3
Salmonella phage BIS20			49.248					Salmonella phage BIS20
Salmonella phage SSU5	13.64							Salmonella phage SSU5
Salmonella phage vB_SenS_Sasha			36.803					Salmonella phage vB_SenS_Sasha
Shamshuipovirus HK022	6.424							Shamshuipovirus HK022
Sinorhizobium phage phiLM21	14.872							Sinorhizobium phage phiLM21
Spbetavirus SPbeta	7.172							Spbetavirus SPbeta
Stanholtvirus sv6442	3.256							Stanholtvirus sv6442
Stenotrophomonas phage IME-SM1	6.9828							Stenotrophomonas phage IME-SM1
Stenotrophomonas phage S1	51.1588		56.601					Stenotrophomonas phage S1
Stenotrophomonas phage Salva	4.18							Stenotrophomonas phage Salva
Stenotrophomonas phage vB_SmaM_Ps15		21.8592						Stenotrophomonas phage vB_SmaM_Ps15
Streptomyces phage JXY1	5.06							Streptomyces phage JXY1
Streptomyces phage mu1/6	3.344							Streptomyces phage mu1/6
Synechococcus phage S-CBS3	5.72							Synechococcus phage S-CBS3
Tetraselmis viridis virus S20				81.1	16.98			Tetraselmis viridis virus S20
Tigrvirus E202	2.904							Tigrvirus E202
Tunavirus Sfin1	7.4756							Tunavirus Sfin1
Uetakevirus epsilon15	3.4628							Uetakevirus epsilon15
Unassigned	75.768							Unassigned
Vhmlvirus mar	10.032			83.6				Vhmlvirus mar
Vhmlvirus VHML			55.86					Vhmlvirus VHML
Vhulanivirus Shpa	896.324			20.8				Vhulanivirus Shpa
Vimunumvirus ST147VIM1phi71	23.232							Vimunumvirus ST147VIM1phi71
Waedenswilvirus S6				26.3				Waedenswilvirus S6
Xanthomonas citri phage CP2				24.8				Xanthomonas citri phage CP2
Xipdecavirus Xp10			53.2					Xipdecavirus Xp10
Xooduovirus Xoosp2	4.488							Xooduovirus Xoosp2
Xylella phage Xfas53				52.4				Xylella phage Xfas53
Yersinia phage P37			58.121					Yersinia phage P37
Yoloswagvirus yoloswag	4.928							Yoloswagvirus yoloswag

## Sheet: GDV-IsolateAbund
UniqueIsolates	BBC	MBR	MSR	MTC	DCR	FHC	WHC	BBL	MBL	MSL	MTL	FHL	Sum
Rhizobium phage 16-3	10.6	0	0	29.6	0	8.45	0	1128.6	0	23.56	274.64	0	1475.45
Vhulanivirus Shpa	7.9	0	0	5.584	5.7452	3.38	0	896.324	0	0	20.8	0	939.733
Brucella phage BiPBO1	0	0	0	0	0	3.679	0	554.4	0	52.82	0	0	610.899
Noahvirus arc	0	0	0	0	0	0	0	576.4	0	0	0	0	576.4
Salmonella phage 118970_sal3	23.82	2.184	16.614	202.08	25.5799	39.39	2.176	75.5788	0	73.53	83.8	12.219	556.972
Rhodovulum phage RS1	2.9	2.067	23.3961	8.368	25.24	0	0	296.252	0	35.91	133.1	0	527.233
Nanhaivirus D5C	0	0	0	0	0	5.174	0	295.24	0	36.005	86.9	0	423.319
Brunovirus SEN34	0	9.9242	0	77.664	4.2824	133.588	0	0	18.0136	97.907	19.4	0	360.779
Eganvirus EtG	0	11.271	0	98.528	0	0	0	0	32.4632	171.608	0	0	313.87
Phabquatrovirus PHB04	0	0	17.745	0	0	0	0	295.592	0	0	0	0	313.337
Justusliebigvirus phi92	0	0	0	0	0	0	0	286	0	0	0	0	286
Quadragintavirus ev015	0	0	0	110.64	0	143.299	0	0	0	0	0	0	253.939
Yersinia phage P37	0	3.081	0	103.2	0	84.63	0	0	0	58.121	0	0	249.032
Unassigned	0	13.715	21.099	27.488	4.982	22.49	66.792	75.768	0	0	0	0	232.334
Rhodobacter phage RC1	0	0	33.2	0	0	0	0	0	0	0	193.41	0	226.61
Polybotosvirus Atuph07	0	0	0	192	8.0772	0	0	17.776	0	0	0	0	217.853
Pectobacterium phage ZF40	0	0	0	65.04	18.0836	51.662	0	0	76.5072	0	0	0	211.293
Rhizobium phage RR1-A	8.3	0	0	79.936	27.3268	25.753	0	5.94	0	0	0	63.477	210.733
Peduovirus Wphi	0	3.575	0	89.616	0	0	0	0	26.224	77.577	0	0	196.992
Eganvirus PsP3	0	2.873	0	81.28	19.116	3.471	0	0	88.88	0	0	0	195.62
Ochrobactrum phage POA1180	14.7	3.796	16.7	28.64	21.6664	8.294	0	0	34.6456	0	64.77	0	193.212
Novemvirus T5282H	0	2.613	0	72.16	0	0	0	0	68.552	37.62	0	0	180.945
Rhizobium phage RR1-B	0	0	0	19.2	32.5632	0	0	14.784	37.6904	0	67.2	0	171.438
Stenotrophomonas phage S1	11.19	0	0	9.344	20.7336	0	0	51.1588	0	56.601	0	0	149.027
Aguilavirus mEp043	0	0	0	33.632	18.1196	0	0	8.8	76.2256	0	0	0	136.777
Peduovirus P2	0	3.77	0	11.2	0	63.05	0	0	55.4576	0	0	0	133.478
Aguilavirus mEp213	0	0	0	67.36	0	56.94	0	0	0	0	0	0	124.3
Yautsimvirus HK140	0	0	0	124.16	0	0	0	0	0	0	0	0	124.16
Felsduovirus RE2010	0	3.432	0	96	0	6.76	0	7.788	0	0	0	0	113.98
Aresaunavirus RSA1	3.66	0	0	0	0	0	0	47.7	58.3	0	0	0	109.66
Rhizobium phage vB_RleM_PPF1	7.75	0	6.708	0	0	95	0	0	0	0	0	0	109.458
Klebsiella phage Miami	0	0	0	108.96	0	0	0	0	0	0	0	0	108.96
Tetraselmis viridis virus S20	4.1	0	0	0	0	0	0	0	0	0	81.1	16.98	102.18
Vhmlvirus mar	0	0	0	0	5.8936	0	0	10.032	0	0	83.6	0	99.5256
Kapieceevirus ST512KPC3phi132	0	0	0	96.32	0	0	0	0	0	0	0	0	96.32
Caulobacter virus Sansa	0	2.21	0	0	0	0	0	13.728	37.5584	37.62	0	0	91.1164
Pantoea phage PdC23	0	0	0	0	0	0	0	8.184	0	80.674	0	0	88.858
Burkholderia phage Magia	0	0	0	8.192	0	0	0	0	0	0	70	0	78.192
Xuanwuvirus xv503458	0	0	0	76	0	0	0	0	0	0	0	0	76
Aresaunavirus RsoM1USA	0	0	0	0	0	0	0	70.332	0	0	0	0	70.332
Planktothrix phage PaV-LD	0	0	0	2.72	18.7408	0	27.72	15.928	0	0	0	0	65.1088
Xylella phage Xfas53	0	0	0	6.992	3.9008	0	0	0	0	0	52.4	0	63.2928
Pseudomonas phage vB_PaeP_Tr60_Ab31	0	0	0	3.456	0	0	0	59.524	0	0	0	0	62.98
Vhmlvirus VHML	0	0	6.318	0	0	0	0	0	0	55.86	0	0	62.178
Klebsiella phage ZCKP8	0	0	0	0	0	60.58	0	0	0	0	0	0	60.58
Rahariannevirus raharianne	2.8	0	6.513	4.32	0	0	0	5.676	0	0	41.1	0	60.409
Peduovirus pro483	0	0	0	0	0	59.839	0	0	0	0	0	0	59.839
Pseudomonas phage PS-1	0	0	0	45.12	0	0	0	14.432	0	0	0	0	59.552
Enterobacter phage vB_EclS_CobraSix	0	0	0	0	0	4.043	0	5.94	0	47.88	0	0	57.863
Peduovirus P24C9	0	0	0	0	0	0	0	0	0	57.76	0	0	57.76
Vimunumvirus ST147VIM1phi71	0	24.206	0	7.2	0	0	0	23.232	0	0	0	0	54.638
Escherichia phage vB_EcoM-Ro157c2YLVW	0	0	0	0	0	53.69	0	0	0	0	0	0	53.69
Xipdecavirus Xp10	0	0	0	0	0	0	0	0	0	53.2	0	0	53.2
Kayeltresvirus KL3	4.2	0	0	0	0	0	0	26.356	21.648	0	0	0	52.204
Salmonella phage BIS20	0	0	0	0	0	2.067	0	0	0	49.248	0	0	51.315
Bonnellvirus lidtsur	0	0	0	51.04	0	0	0	0	0	0	0	0	51.04
Burkholderia phage BcepMu	0	0	0	13.92	0	0	0	0	36.432	0	0	0	50.352
Burkholderia phage phi1026b	3.29	0	0	26.08	0	0	0	0	20.856	0	0	0	50.226
Erwinia phage Midgardsormr38	25.4	0	0	0	0	0	0	0	23.32	0	0	0	48.72
Peternellavirus peternella	0	0	0	0	0	0	0	0	0	0	45	0	45
Flavobacterium phage vB_FspM_lotta8-1	0	0	0	0	0	0	0	0	0	0	44.2	0	44.2
Lederbergvirus SE1Spa	0	0	0	43.84	0	0	0	0	0	0	0	0	43.84
Agrobacterium phage Atu_ph08	15.9	0	0	27.2	0	0	0	0	0	0	0	0	43.1
Pseudomonas phage phi2	0	0	0	34.08	5.512	3.003	0	0	0	0	0	0	42.595
Citexvirus dobby	0	10.9629	0	0	27.348	0	0	3.476	0	0	0	0	41.7869
Evevirus ev239	0	0	0	40.96	0	0	0	0	0	0	0	0	40.96
Paracoccus phage vB_PmaS-R3	0	0	0	0	5.8088	0	0	0	35.024	0	0	0	40.8328
Escherichia phage HK639	0	0	0	30.72	0	3.926	0	5.5	0	0	0	0	40.146
Cafeteria roenbergensis virus	0	0	0	0	0	0	0	0	0	40.09	0	0	40.09
Reginaelenavirus rv3LV2017	0	0	0	0	0	0	0	0	0	38.76	0	0	38.76
Ravarandavirus kac65v151	0	0	0	0	0	0	0	0	0	37.81	0	0	37.81
Salmonella phage vB_SenS_Sasha	0	0	0	0	0	0	0	0	0	36.803	0	0	36.803
Enterobacteria phage HK225	14.9	0	0	0	0	3.419	0	0	18.304	0	0	0	36.623
Ravinvirus N15	0	0	19.3752	16.976	0	0	0	0	0	0	0	0	36.3512
Klebsiella phage phiKO2	9.97	0	0	17.792	2.8408	0	0	4.884	0	0	0	0	35.4868
Feofaniavirus Eho59	16.9	0	15.7053	2.832	0	0	0	0	0	0	0	0	35.4373
Pseudomonas phage MD8	0	0	0	0	0	0	0	0	0	34.58	0	0	34.58
Aurantimonas phage AmM-1	0	0	0	0	20.458	0	0	13.684	0	0	0	0	34.142
Burkholderia phage PhiBP82.2	0	0	0	0	0	0	0	0	0	0	33.9	0	33.9
Pseudomonas phage PAJU2	0	0	0	0	5.5968	7.488	5.672	14.6	0	0	0	0	33.3568
Sinorhizobium phage phiLM21	0	0	0	11.6	5.9784	0	0	14.872	0	0	0	0	32.4504
Citexvirus BR319A	3.7	0	0	27.888	0	0	0	0	0	0	0	0	31.588
Rauchvirus BPP1	0	0	0	0	23.4	0	0	7.92	0	0	0	0	31.32
Arsyunavirus RSY1	3	5.343	0	3.312	0	0	0	0	0	0	18.2	0	29.855
Ralstonia phage RS138	0	2.6	0	0	0	0	0	0	0	0	26.8	0	29.4
Salmonella phage SSU5	14.9	0	0	0	0	0	0	13.64	0	0	0	0	28.54
Duodecimduovirus phiE122	0	0	0	0	0	2.6	0	0	24.816	0	0	0	27.416
Yersinia phage vB_YenM_06.16-2	0	9.6993	0	16.72	0	0	0	0	0	0	0	0	26.4193
Stanholtvirus E125	2.7	10.855	0	0	0	2.821	9.992	0	0	0	0	0	26.368
Waedenswilvirus S6	0	0	0	0	0	0	0	0	0	0	26.3	0	26.3
Pseudomonas phage YMC12/01/R24	0	0	0	0	0	0	0	0	0	0	25.3	0	25.3
Henunavirus SNUABM01	0	0	0	24.96	0	0	0	0	0	0	0	0	24.96
Xanthomonas citri phage CP2	0	0	0	0	0	0	0	0	0	0	24.8	0	24.8
Salmonella phage SPN3UB	0	0	15.4518	5.152	0	4.082	0	0	0	0	0	0	24.6858
Escherichia phage TL-2011b	0	0	0	0	0	0	0	0	24.464	0	0	0	24.464
Aeromonas phage pAEv1818	0	0	0	5.44	0	0	0	0	18.9728	0	0	0	24.4128
Feofaniavirus Eho49	0	9.8787	0	9.6	0	4.719	0	0	0	0	0	0	24.1977
Bcepmuvirus E255	0	0	0	0	5.4696	0	0	0	18.304	0	0	0	23.7736
Salicola phage CGphi29	0	0	0	0	0	0	0	0	0	0	22.8	0	22.8
Stenotrophomonas phage IME-SM1	5	3.068	0	0	7.3564	0	0	6.9828	0	0	0	0	22.4072
Stenotrophomonas phage vB_SmaM_Ps15	0	0	0	0	0	0	0	0	21.8592	0	0	0	21.8592
Anaposvirus socalone	0	0	0	0	0	0	0	0	21.736	0	0	0	21.736
Betatectivirus AP50	0	0	0	0	0	0	0	0	0	0	0	21.6	21.6
Escherichia phage T2	21.1	0	0	0	0	0	0	0	0	0	0	0	21.1
Borockvirus brock	0	0	0	20.8	0	0	0	0	0	0	0	0	20.8
Peduovirus P24E6b	0	0	0	20.48	0	0	0	0	0	0	0	0	20.48
Dagavirus ST13OXA48phi121	3.93	0	0	0	0	0	0	16.456	0	0	0	0	20.386
Pseudomonas virus Yua	16	0	0	0	0	0	0	0	0	0	0	4.29	20.29
Bievrevirus bv4A7	0	0	0	0	0	0	0	0	20.152	0	0	0	20.152
Cronobacter phage ENT39118	0	0	0	12.72	0	0	7.36	0	0	0	0	0	20.08
Azospirillum phage Cd	0	0	5.655	0	0	0	0	14.124	0	0	0	0	19.779
Uetakevirus SPN1S	0	0	15.3855	3.616	0	0	0	0	0	0	0	0	19.0015
Kelquatrovirus KL4	0	1.599	17.2887	0	0	0	0	0	0	0	0	0	18.8877
Geobacillus phage GBK2	0	0	0	0	0	0	0	0	0	0	18.8	0	18.8
Pairvirus Lo5R7ANS	0	0	18.4626	0	0	0	0	0	0	0	0	0	18.4626
Sulfitobacter phage NYA-2014a	9.37	0	0	0	4.4944	4.563	0	0	0	0	0	0	18.4274
Goslarvirus goslar	0	0	0	0	0	0	0	0	17.864	0	0	0	17.864
Escherichia phage Cartapus	0	0	0	0	0	0	17.176	0	0	0	0	0	17.176
Uetakevirus epsilon15	12.8	0	0	0	0	0	0	3.4628	0	0	0	0	16.2628
Enterobacterial phage mEp390	0	0	0	15.808	0	0	0	0	0	0	0	0	15.808
Enterobacter phage Arya	15.1	0	0	0	0	0	0	0	0	0	0	0	15.1
Enterobacteria phage cdtI	0	0	0	8.8	0	0	0	6.072	0	0	0	0	14.872
Pseudomonas phage YMC11/02/R656	0	0	0	9.6	5.2576	0	0	0	0	0	0	0	14.8576
Flaumdravirus KIL2	0	0	0	14.336	0	0	0	0	0	0	0	0	14.336
Stx2-converting phage 1717	0	0	0	3.296	4.6428	0	6.32	0	0	0	0	0	14.2588
Enterobacter phage Tyrion	0	0	0	14.08	0	0	0	0	0	0	0	0	14.08
Arthrobacter phage Faja	2.6	0	0	0	0	0	0	11.0748	0	0	0	0	13.6748
Jilinvirus CVM10	2.1	0	0	5.52	6.0208	0	0	0	0	0	0	0	13.6408
Entnonagintavirus ENT90	0	9.009	0	0	0	0	0	4.356	0	0	0	0	13.365
Enterobacteria phage mEp460	13.3	0	0	0	0	0	0	0	0	0	0	0	13.3
Enterobacteria phage phi80	13.3	0	0	0	0	0	0	0	0	0	0	0	13.3
Simpcentumvirus Smp131	8.82	3.926	0	0	0	0	0	0	0	0	0	0	12.746
Sinorhizobium phage PBC5	0	0	0	4.96	0	3.991	3.76	0	0	0	0	0	12.711
Felsduovirus SEN8	0	0	0	6.5	0	0	0	6.028	0	0	0	0	12.528
Chakrabartyvirus pf16	0	0	0	0	0	0	0	0	12.408	0	0	0	12.408
Kisquattuordecimvirus KS14	3.89	1.963	6.474	0	0	0	0	0	0	0	0	0	12.327
Drulisvirus SU552A	0	0	0	12.32	0	0	0	0	0	0	0	0	12.32
Arthrobacter phage vB_ArS-ArV2	0	0	0	0	0	0	0	12.056	0	0	0	0	12.056
Primolicivirus Pf1	0	0	0	12.048	0	0	0	0	0	0	0	0	12.048
Kwaitsingvirus HK446	0	0	0	12.016	0	0	0	0	0	0	0	0	12.016
Foxunavirus fox2	0	4.5	0	0	0	0	0	6.248	0	0	0	0	10.748
Epseptimavirus saus132	0	0	0	10.72	0	0	0	0	0	0	0	0	10.72
Shigella phage SfII	0	0	0	7.2	0	3.25	0	0	0	0	0	0	10.45
Yersinia phage vB_YenM_201.16	0	10.4	0	0	0	0	0	0	0	0	0	0	10.4
Gegevirus ST437OXA245phi41	0	0	0	5.536	0	0	0	4.796	0	0	0	0	10.332
Xooduovirus Xoosp2	0	0	0	0	5.83	0	0	4.488	0	0	0	0	10.318
Poindextervirus BL10	0	0	0	0	0	0	0	10.296	0	0	0	0	10.296
Pseudomonas phage Itty13	0	0	0	4.48	0	0	0	5.808	0	0	0	0	10.288
Lessievirus bcep22	0	0	0	0	0	0	0	10.2212	0	0	0	0	10.2212
Rhodobacter phage RcapMu	0	3.887	0	6.32	0	0	0	0	0	0	0	0	10.207
Pseudomonas phage JBD93	0	0	0	10.16	0	0	0	0	0	0	0	0	10.16
Salmonella phage vB_SosS_Oslo	0	0	0	5.6	0	4.433	0	0	0	0	0	0	10.033
Manovirus Mano	0	0	0	0	9.8	0	0	0	0	0	0	0	9.8
Detrevirus PMG1	0	0	0	0	0	0	0	9.328	0	0	0	0	9.328
Tigrvirus phi52237	0	2.444	0	0	6.8264	0	0	0	0	0	0	0	9.2704
Enterobacteria phage mEp237	0	0	0	9.04	0	0	0	0	0	0	0	0	9.04
Stenotrophomonas phage Salva	4.65	0	0	0	0	0	0	4.18	0	0	0	0	8.83
Detrevirus D3	0	0	0	0	0	2.002	0	6.732	0	0	0	0	8.734
Bacillus phage 0305phi8-36	0	0	8.58	0	0	0	0	0	0	0	0	0	8.58
Dinavirus dina	0	0	0	0	0	8.463	0	0	0	0	0	0	8.463
Pagevirus pony	0	2.119	0	0	6.3388	0	0	0	0	0	0	0	8.4578
Saikungvirus HK75	0	0	0	4	0	4.316	0	0	0	0	0	0	8.316
Shapirovirus cbk	8.3	0	0	0	0	0	0	0	0	0	0	0	8.3
Pseudomonas virus MP1412	0	0	0	0	0	0	0	8.228	0	0	0	0	8.228
Lidleunavirus Ldl1	8.2	0	0	0	0	0	0	0	0	0	0	0	8.2
Salmonella phage SEN5	0	0	0	8.032	0	0	0	0	0	0	0	0	8.032
Citexvirus phiCTX	0	0	0	0	0	0	0	7.964	0	0	0	0	7.964
Burkholderia phage KS10	2.3	0	5.655	0	0	0	0	0	0	0	0	0	7.955
Dunaliella viridis virus SI2	7.92	0	0	0	0	0	0	0	0	0	0	0	7.92
Denvervirus dv9183	0	0	0	0	7.844	0	0	0	0	0	0	0	7.844
Burkholderia virus BcepNazgul	0	0	7.839	0	0	0	0	0	0	0	0	0	7.839
Halomonas phage phiHAP-1	0	0	0	0	0	7.709	0	0	0	0	0	0	7.709
Gaiavirus gaia	0	0	7.683	0	0	0	0	0	0	0	0	0	7.683
Wongtaivirus ECP1	0	0	0	4.24	0	3.354	0	0	0	0	0	0	7.594
Oslovirus Lyz12581Vzw	0	0	0	7.552	0	0	0	0	0	0	0	0	7.552
Wanchaivirus HK106	0	0	0	7.52	0	0	0	0	0	0	0	0	7.52
Tunavirus Sfin1	0	0	0	0	0	0	0	7.4756	0	0	0	0	7.4756
Iapetusvirus EaH1	0	0	0	0	0	0	0	7.26	0	0	0	0	7.26
Wongtaivirus HK542	0	0	0	7.184	0	0	0	0	0	0	0	0	7.184
Spbetavirus SPbeta	0	0	0	0	0	0	0	7.172	0	0	0	0	7.172
Lederbergvirus BTP1	0	0	0	0	0	0	0	7.084	0	0	0	0	7.084
Hanrivervirus haarsle	0	0	0	0	0	0	7.056	0	0	0	0	0	7.056
Enterobacteria phage ES18	0	0	0	7.04	0	0	0	0	0	0	0	0	7.04
Rhodobacter phage RcapNL	0	0	0	0	0	0	0	6.996	0	0	0	0	6.996
Salmonella phage SEN4	6.9	0	0	0	0	0	0	0	0	0	0	0	6.9
Fernvirus jacopo	0	0	6.8952	0	0	0	0	0	0	0	0	0	6.8952
Moturavirus motura	0	0	0	6.88	0	0	0	0	0	0	0	0	6.88
Staphylococcus phage SPbeta-like	0	0	0	0	0	0	6.88	0	0	0	0	0	6.88
Immutovirus immuto	0	0	0	0	6.8688	0	0	0	0	0	0	0	6.8688
Colossusvirus colossus	0	1.963	0	0	4.7488	0	0	0	0	0	0	0	6.7118
Marienburgvirus BP4795	0	0	0	0	6.6992	0	0	0	0	0	0	0	6.6992
Lessievirus DC1	0	0	0	0	0	0	0	6.644	0	0	0	0	6.644
Vibrio phage X29	0	0	6.63	0	0	0	0	0	0	0	0	0	6.63
Pseudomonas phage UFJF_PfDIW6	0	0	0	0	0	0	0	6.556	0	0	0	0	6.556
Rhizobium phage RHEph04	0	0	0	0	0	0	0	6.512	0	0	0	0	6.512
Shamshuipovirus HK022	0	0	0	0	0	0	0	6.424	0	0	0	0	6.424
Phapecoctavirus anhysbys	0	0	0	6.304	0	0	0	0	0	0	0	0	6.304
Sulfitobacter phage pCB2047-A	0	0	0	0	6.2752	0	0	0	0	0	0	0	6.2752
Rhizobium phage RHph_Y65	0	0	0	0	0	0	0	6.16	0	0	0	0	6.16
Nipunavirus NP1	0	0	0	0	6.1056	0	0	0	0	0	0	0	6.1056
Vhmlvirus VP585	6.1	0	0	0	0	0	0	0	0	0	0	0	6.1
Banchanvirus SS1201	0	0	0	0	6.0632	0	0	0	0	0	0	0	6.0632
Foxunavirus fox3	0	2.041	0	0	0	3.978	0	0	0	0	0	0	6.019
Stanholtvirus sv6442	0	0	0	0	0	2.717	0	3.256	0	0	0	0	5.973
Pseudomonas phage F10	0	5.9	0	0	0	0	0	0	0	0	0	0	5.9
Vibrio phage martha 12B12	5.9	0	0	0	0	0	0	0	0	0	0	0	5.9
Bertelyvirus SC	0	0	0	0	5.8936	0	0	0	0	0	0	0	5.8936
Seunavirus PVPSE1	0	2.951	0	0	0	2.912	0	0	0	0	0	0	5.863
Pseudomonas phage K8	0	0	0	3.152	0	2.704	0	0	0	0	0	0	5.856
Yonginvirus EaP8	0	0	0	0	0	5.798	0	0	0	0	0	0	5.798
Synechococcus phage S-CBS3	0	0	0	0	0	0	0	5.72	0	0	0	0	5.72
Bacillus phage vB_BanS-Tsamsa	0	0	5.694	0	0	0	0	0	0	0	0	0	5.694
Streptomyces phage mu1/6	0	0	0	0	0	0	2.232	3.344	0	0	0	0	5.576
Parlovirus parlo	0	0	0	5.568	0	0	0	0	0	0	0	0	5.568
Trichoplusia ni granulovirus	0	0	0	0	5.512	0	0	0	0	0	0	0	5.512
Brucesealvirus ZP2	0	0	0	0	0	0	0	0	0	0	0	5.46	5.46
Cimandefvirus Ggerry	0	0	0	0	0	0	0	5.456	0	0	0	0	5.456
Erwinia phage pEa_SNUABM_7	0	0	0	5.44	0	0	0	0	0	0	0	0	5.44
Kwaitsingvirus HK544	0	0	0	5.44	0	0	0	0	0	0	0	0	5.44
Ochrobactrum phage POI1126	0	0	0	0	0	0	5.44	0	0	0	0	0	5.44
Pandoravirus salinus	0	0	0	0	0	0	5.336	0	0	0	0	0	5.336
Kolesnikvirus Ea214	0	0	0	0	0	0	0	5.28	0	0	0	0	5.28
Salmonella phage SE131	0	0	0	0	5.2576	0	0	0	0	0	0	0	5.2576
Diachasmimorpha longicaudata entomopoxvirus (segment NC_043455.1)	0	0	0	0	0	0	5.168	0	0	0	0	0	5.168
Enterobacteria phage phiP27	0	0	0	5.152	0	0	0	0	0	0	0	0	5.152
Shigella phage SfIV	4.1	0	0	0	0	0	1.016	0	0	0	0	0	5.116
Lessievirus bcepmigl	0	0	0	0	5.088	0	0	0	0	0	0	0	5.088
Streptomyces phage JXY1	0	0	0	0	0	0	0	5.06	0	0	0	0	5.06
Hollowayvirus F116	0	0	5.031	0	0	0	0	0	0	0	0	0	5.031
Cronobacter phage ENT47670	0	0	0	0	0	0	0	5.016	0	0	0	0	5.016
Yoloswagvirus yoloswag	0	0	0	0	0	0	0	4.928	0	0	0	0	4.928
Stockinghallvirus FSLSP004	0	0	0	4.8	0	0	0	0	0	0	0	0	4.8
Baikalvirus PaBG	0	0	0	0	0	0	0	4.488	0	0	0	0	4.488
Marienburgvirus JLK2012	0	0	0	4.48	0	0	0	0	0	0	0	0	4.48
Tigrvirus phiE094	0	4.459	0	0	0	0	0	0	0	0	0	0	4.459
Agricanvirus Ea3570	0	0	0	0	0	0	0	4.356	0	0	0	0	4.356
Kenoshavirus chikenjars	0	0	0	0	0	0	0	4.356	0	0	0	0	4.356
Beetrevirus JBD67	0	4.342	0	0	0	0	0	0	0	0	0	0	4.342
Pandoravirus macleodensis	4.27	0	0	0	0	0	0	0	0	0	0	0	4.27
Rhodobacter phage RcRhea	0	0	0	0	0	0	0	4.268	0	0	0	0	4.268
Lokivirus loki	0	0	0	4.24	0	0	0	0	0	0	0	0	4.24
Colossusvirus PW	0	0	0	0	0	0	4.064	0	0	0	0	0	4.064
Diegovirus dv7502Stx	0	0	0	4.064	0	0	0	0	0	0	0	0	4.064
Serratia phage phiMAM1	0	0	0	4.064	0	0	0	0	0	0	0	0	4.064
Microviridae Fen7918_21	0	0	0	4.048	0	0	0	0	0	0	0	0	4.048
Fernvirus yyerffej	0	0	0	0	0	4.043	0	0	0	0	0	0	4.043
Bjornvirus bjorn	0	0	0	0	4.028	0	0	0	0	0	0	0	4.028
Beetrevirus PM105	0	3.991	0	0	0	0	0	0	0	0	0	0	3.991
Pseudomonas phage AIIMS-Pa-B1	0	0	0	0	3.9856	0	0	0	0	0	0	0	3.9856
Pseudomonas phage Skulduggery	0	0	0	0	0	0	0	3.872	0	0	0	0	3.872
Maxdohrnvirus SS2019XI	0	0	0	0	3.816	0	0	0	0	0	0	0	3.816
Arthrobacter phage Richie	0	0	0	0	0	3.809	0	0	0	0	0	0	3.809
Burkholderia phage BgManors32	0	0	0	3.808	0	0	0	0	0	0	0	0	3.808
Mycobacterium virus TChen	0	0	0	0	0	3.744	0	0	0	0	0	0	3.744
Yersinia phage vB_YenM_324	0	0	0	3.632	0	0	0	0	0	0	0	0	3.632
Escherichia phage D108	0	0	0	0	0	3.614	0	0	0	0	0	0	3.614
Pseudomonas phage phi297	0	0	0	3.552	0	0	0	0	0	0	0	0	3.552
Cuauhtlivirus mEpX1	0	0	0	3.536	0	0	0	0	0	0	0	0	3.536
Myrnavirus myrna	0	0	0	0	3.5192	0	0	0	0	0	0	0	3.5192
Elveevirus 4LV2017	0	3.497	0	0	0	0	0	0	0	0	0	0	3.497
Slashvirus stahl	0	0	0	0	3.4556	0	0	0	0	0	0	0	3.4556
Seongnamvirus ESSI2	0	0	0	3.44	0	0	0	0	0	0	0	0	3.44
Yersinia phage vB_YenM_31.17	0	0	0	3.328	0	0	0	0	0	0	0	0	3.328
Alachuavirus Xp15	3.31	0	0	0	0	0	0	0	0	0	0	0	3.31
Thornevirus SP15	0	0	0	0	0	3.289	0	0	0	0	0	0	3.289
Staminivirus SMA9	0	3.276	0	0	0	0	0	0	0	0	0	0	3.276
Pseudomonas phage PPpW-3	3.24	0	0	0	0	0	0	0	0	0	0	0	3.24
Nampongvirus ST79	0	3.185	0	0	0	0	0	0	0	0	0	0	3.185
Kagunavirus K1H	0	0	0	0	0	3.172	0	0	0	0	0	0	3.172
Psychrobacter phage pOW20-A	0	0	0	0	0	0	0	3.124	0	0	0	0	3.124
Enterobacteria phage IME10	0	0	0	3.088	0	0	0	0	0	0	0	0	3.088
Pseudomonas phage YMC11/07/P54_PAE_BP	0	0	0	3.088	0	0	0	0	0	0	0	0	3.088
Arawnvirus arawn	0	0	0	0	0	3.081	0	0	0	0	0	0	3.081
Bonaevitaevirus bonaevitae	0	3.081	0	0	0	0	0	0	0	0	0	0	3.081
Trigintaduovirus 32HC	0	0	0	0	0	2.912	0	0	0	0	0	0	2.912
Tigrvirus E202	0	0	0	0	0	0	0	2.904	0	0	0	0	2.904
Listeria phage B054	0	2.899	0	0	0	0	0	0	0	0	0	0	2.899
Przondovirus KN41	0	0	0	2.88	0	0	0	0	0	0	0	0	2.88
uncultured Caudovirales phage	0	2.808	0	0	0	0	0	0	0	0	0	0	2.808
Haemophilus phage SuMu	2.8	0	0	0	0	0	0	0	0	0	0	0	2.8
Diegovirus POCJ13	0	0	0	2.768	0	0	0	0	0	0	0	0	2.768
Enterobacteria phage SfV	0	0	0	0	0	2.73	0	0	0	0	0	0	2.73
Byrnievirus HK97	0	0	0	0	0	2.704	0	0	0	0	0	0	2.704
Bacillus phage BceA1	0	2.691	0	0	0	0	0	0	0	0	0	0	2.691
Beetrevirus JD18	0	0	0	2.688	0	0	0	0	0	0	0	0	2.688
Burkholderia phage FLC10	0	2.678	0	0	0	0	0	0	0	0	0	0	2.678
Peduovirus pv12474III	0	2.626	0	0	0	0	0	0	0	0	0	0	2.626
Pseudomonas phage JBD25	0	2.626	0	0	0	0	0	0	0	0	0	0	2.626
Burkholderia phage Bcep176	0	0	0	0	0	0	0	2.596	0	0	0	0	2.596
Streptococcus phage EJ-1	0	2.574	0	0	0	0	0	0	0	0	0	0	2.574
Vibrio phage VvAW1	0	2.392	0	0	0	0	0	0	0	0	0	0	2.392
Cinunavirus CN1A	0	0	0	0	0	2.353	0	0	0	0	0	0	2.353
Gediminasvirus AchV4	0	2.314	0	0	0	0	0	0	0	0	0	0	2.314
Pseudomonas phage phiPSA1	0	2.197	0	0	0	0	0	0	0	0	0	0	2.197
Svunavirus sv1	0	2.158	0	0	0	0	0	0	0	0	0	0	2.158
Nonagvirus JenK1	0	2.132	0	0	0	0	0	0	0	0	0	0	2.132
Escherichia phage phiV10	0	2.106	0	0	0	0	0	0	0	0	0	0	2.106
Jiangsuvirus pspyzu05	0	2.106	0	0	0	0	0	0	0	0	0	0	2.106
Kryptosalinivirus M8CC19	0	1.976	0	0	0	0	0	0	0	0	0	0	1.976
Ralstonia phage RSP15	0	1.872	0	0	0	0	0	0	0	0	0	0	1.872
Pseudomonas phage Lu11	0	1.807	0	0	0	0	0	0	0	0	0	0	1.807
Llyrvirus SSKS1	0	1.56	0	0	0	0	0	0	0	0	0	0	1.56
Pseudomonas phage AF	0	0	0	0	0	0	0	1.54	0	0	0	0	1.54
Ruegeria phage DSS3-P1	0	1.443	0	0	0	0	0	0	0	0	0	0	1.443
Sarumanvirus bcepsauron	0	1.248	0	0	0	0	0	0	0	0	0	0	1.248
Risjevirus RSJ2	0	0	0	0	0	0	0	0	0	0	0	0	0

## Sheet: GDV-IsolateRootLeaf
UniqueIsolates	BBC	MBR	MSR	MTC	DCR	FHC	WHC	Sum			UniqueIsolates	BBL	MBL	MSL	MTL	FHL	Sum
Salmonella phage 118970_sal3	23.82	2.184	16.614	202.08	25.5799	39.39	2.176	311.844			Rhizobium phage 16-3	1128.6	0	23.56	274.64	0	1426.8
Quadragintavirus ev015	0	0	0	110.64	0	143.299	0	253.939			Vhulanivirus Shpa	896.324	0	0	20.8	0	917.124
Brunovirus SEN34	0	9.9242	0	77.664	4.2824	133.588	0	225.459			Brucella phage BiPBO1	554.4	0	52.82	0	0	607.22
Polybotosvirus Atuph07	0	0	0	192	8.0772	0	0	200.077			Noahvirus arc	576.4	0	0	0	0	576.4
Yersinia phage P37	0	3.081	0	103.2	0	84.63	0	190.911			Rhodovulum phage RS1	296.252	0	35.91	133.1	0	465.262
Unassigned	0	13.715	21.099	27.488	4.982	22.49	66.792	156.566			Nanhaivirus D5C	295.24	0	36.005	86.9	0	418.145
Rhizobium phage RR1-A	8.3	0	0	79.936	27.3268	25.753	0	141.316			Phabquatrovirus PHB04	295.592	0	0	0	0	295.592
Pectobacterium phage ZF40	0	0	0	65.04	18.0836	51.662	0	134.786			Justusliebigvirus phi92	286	0	0	0	0	286
Aguilavirus mEp213	0	0	0	67.36	0	56.94	0	124.3			Salmonella phage 118970_sal3	75.5788	0	73.53	83.8	12.219	245.128
Yautsimvirus HK140	0	0	0	124.16	0	0	0	124.16			Eganvirus EtG	0	32.4632	171.608	0	0	204.071
Eganvirus EtG	0	11.271	0	98.528	0	0	0	109.799			Rhodobacter phage RC1	0	0	0	193.41	0	193.41
Rhizobium phage vB_RleM_PPF1	7.75	0	6.708	0	0	95	0	109.458			Brunovirus SEN34	0	18.0136	97.907	19.4	0	135.321
Klebsiella phage Miami	0	0	0	108.96	0	0	0	108.96			Rhizobium phage RR1-B	14.784	37.6904	0	67.2	0	119.674
Eganvirus PsP3	0	2.873	0	81.28	19.116	3.471	0	106.74			Stenotrophomonas phage S1	51.1588	0	56.601	0	0	107.76
Felsduovirus RE2010	0	3.432	0	96	0	6.76	0	106.192			Novemvirus T5282H	0	68.552	37.62	0	0	106.172
Kapieceevirus ST512KPC3phi132	0	0	0	96.32	0	0	0	96.32			Aresaunavirus RSA1	47.7	58.3	0	0	0	106
Ochrobactrum phage POA1180	14.7	3.796	16.7	28.64	21.6664	8.294	0	93.7964			Peduovirus Wphi	0	26.224	77.577	0	0	103.801
Peduovirus Wphi	0	3.575	0	89.616	0	0	0	93.191			Ochrobactrum phage POA1180	0	34.6456	0	64.77	0	99.4156
Peduovirus P2	0	3.77	0	11.2	0	63.05	0	78.02			Tetraselmis viridis virus S20	0	0	0	81.1	16.98	98.08
Xuanwuvirus xv503458	0	0	0	76	0	0	0	76			Vhmlvirus mar	10.032	0	0	83.6	0	93.632
Novemvirus T5282H	0	2.613	0	72.16	0	0	0	74.773			Caulobacter virus Sansa	13.728	37.5584	37.62	0	0	88.9064
Rhodovulum phage RS1	2.9	2.067	23.3961	8.368	25.24	0	0	61.9711			Eganvirus PsP3	0	88.88	0	0	0	88.88
Klebsiella phage ZCKP8	0	0	0	0	0	60.58	0	60.58			Pantoea phage PdC23	8.184	0	80.674	0	0	88.858
Peduovirus pro483	0	0	0	0	0	59.839	0	59.839			Aguilavirus mEp043	8.8	76.2256	0	0	0	85.0256
Escherichia phage vB_EcoM-Ro157c2YLVW	0	0	0	0	0	53.69	0	53.69			Pectobacterium phage ZF40	0	76.5072	0	0	0	76.5072
Rhizobium phage RR1-B	0	0	0	19.2	32.5632	0	0	51.7632			Unassigned	75.768	0	0	0	0	75.768
Aguilavirus mEp043	0	0	0	33.632	18.1196	0	0	51.7516			Aresaunavirus RsoM1USA	70.332	0	0	0	0	70.332
Bonnellvirus lidtsur	0	0	0	51.04	0	0	0	51.04			Burkholderia phage Magia	0	0	0	70	0	70
Planktothrix phage PaV-LD	0	0	0	2.72	18.7408	0	27.72	49.1808			Rhizobium phage RR1-A	5.94	0	0	0	63.477	69.417
Rhizobium phage 16-3	10.6	0	0	29.6	0	8.45	0	48.65			Pseudomonas phage vB_PaeP_Tr60_Ab31	59.524	0	0	0	0	59.524
Pseudomonas phage PS-1	0	0	0	45.12	0	0	0	45.12			Yersinia phage P37	0	0	58.121	0	0	58.121
Lederbergvirus SE1Spa	0	0	0	43.84	0	0	0	43.84			Peduovirus P24C9	0	0	57.76	0	0	57.76
Agrobacterium phage Atu_ph08	15.9	0	0	27.2	0	0	0	43.1			Vhmlvirus VHML	0	0	55.86	0	0	55.86
Pseudomonas phage phi2	0	0	0	34.08	5.512	3.003	0	42.595			Peduovirus P2	0	55.4576	0	0	0	55.4576
Stenotrophomonas phage S1	11.19	0	0	9.344	20.7336	0	0	41.2676			Enterobacter phage vB_EclS_CobraSix	5.94	0	47.88	0	0	53.82
Evevirus ev239	0	0	0	40.96	0	0	0	40.96			Xipdecavirus Xp10	0	0	53.2	0	0	53.2
Citexvirus dobby	0	10.9629	0	0	27.348	0	0	38.3109			Xylella phage Xfas53	0	0	0	52.4	0	52.4
Ravinvirus N15	0	0	19.3752	16.976	0	0	0	36.3512			Salmonella phage BIS20	0	0	49.248	0	0	49.248
Feofaniavirus Eho59	16.9	0	15.7053	2.832	0	0	0	35.4373			Kayeltresvirus KL3	26.356	21.648	0	0	0	48.004
Escherichia phage HK639	0	0	0	30.72	0	3.926	0	34.646			Rahariannevirus raharianne	5.676	0	0	41.1	0	46.776
Rhodobacter phage RC1	0	0	33.2	0	0	0	0	33.2			Peternellavirus peternella	0	0	0	45	0	45
Citexvirus BR319A	3.7	0	0	27.888	0	0	0	31.588			Flavobacterium phage vB_FspM_lotta8-1	0	0	0	44.2	0	44.2
Vimunumvirus ST147VIM1phi71	0	24.206	0	7.2	0	0	0	31.406			Cafeteria roenbergensis virus	0	0	40.09	0	0	40.09
Klebsiella phage phiKO2	9.97	0	0	17.792	2.8408	0	0	30.6028			Reginaelenavirus rv3LV2017	0	0	38.76	0	0	38.76
Burkholderia phage phi1026b	3.29	0	0	26.08	0	0	0	29.37			Ravarandavirus kac65v151	0	0	37.81	0	0	37.81
Yersinia phage vB_YenM_06.16-2	0	9.6993	0	16.72	0	0	0	26.4193			Salmonella phage vB_SenS_Sasha	0	0	36.803	0	0	36.803
Stanholtvirus E125	2.7	10.855	0	0	0	2.821	9.992	26.368			Burkholderia phage BcepMu	0	36.432	0	0	0	36.432
Erwinia phage Midgardsormr38	25.4	0	0	0	0	0	0	25.4			Paracoccus phage vB_PmaS-R3	0	35.024	0	0	0	35.024
Henunavirus SNUABM01	0	0	0	24.96	0	0	0	24.96			Pseudomonas phage MD8	0	0	34.58	0	0	34.58
Salmonella phage SPN3UB	0	0	15.4518	5.152	0	4.082	0	24.6858			Burkholderia phage PhiBP82.2	0	0	0	33.9	0	33.9
Feofaniavirus Eho49	0	9.8787	0	9.6	0	4.719	0	24.1977			Ralstonia phage RS138	0	0	0	26.8	0	26.8
Rauchvirus BPP1	0	0	0	0	23.4	0	0	23.4			Waedenswilvirus S6	0	0	0	26.3	0	26.3
Vhulanivirus Shpa	7.9	0	0	5.584	5.7452	3.38	0	22.6092			Pseudomonas phage YMC12/01/R24	0	0	0	25.3	0	25.3
Escherichia phage T2	21.1	0	0	0	0	0	0	21.1			Duodecimduovirus phiE122	0	24.816	0	0	0	24.816
Borockvirus brock	0	0	0	20.8	0	0	0	20.8			Xanthomonas citri phage CP2	0	0	0	24.8	0	24.8
Peduovirus P24E6b	0	0	0	20.48	0	0	0	20.48			Escherichia phage TL-2011b	0	24.464	0	0	0	24.464
Aurantimonas phage AmM-1	0	0	0	0	20.458	0	0	20.458			Erwinia phage Midgardsormr38	0	23.32	0	0	0	23.32
Cronobacter phage ENT39118	0	0	0	12.72	0	0	7.36	20.08			Vimunumvirus ST147VIM1phi71	23.232	0	0	0	0	23.232
Uetakevirus SPN1S	0	0	15.3855	3.616	0	0	0	19.0015			Salicola phage CGphi29	0	0	0	22.8	0	22.8
Kelquatrovirus KL4	0	1.599	17.2887	0	0	0	0	18.8877			Stenotrophomonas phage vB_SmaM_Ps15	0	21.8592	0	0	0	21.8592
Pseudomonas phage PAJU2	0	0	0	0	5.5968	7.488	5.672	18.7568			Anaposvirus socalone	0	21.736	0	0	0	21.736
Pairvirus Lo5R7ANS	0	0	18.4626	0	0	0	0	18.4626			Betatectivirus AP50	0	0	0	0	21.6	21.6
Sulfitobacter phage NYA-2014a	9.37	0	0	0	4.4944	4.563	0	18.4274			Burkholderia phage phi1026b	0	20.856	0	0	0	20.856
Enterobacteria phage HK225	14.9	0	0	0	0	3.419	0	18.319			Bievrevirus bv4A7	0	20.152	0	0	0	20.152
Phabquatrovirus PHB04	0	0	17.745	0	0	0	0	17.745			Aeromonas phage pAEv1818	0	18.9728	0	0	0	18.9728
Sinorhizobium phage phiLM21	0	0	0	11.6	5.9784	0	0	17.5784			Geobacillus phage GBK2	0	0	0	18.8	0	18.8
Escherichia phage Cartapus	0	0	0	0	0	0	17.176	17.176			Enterobacteria phage HK225	0	18.304	0	0	0	18.304
Pseudomonas virus Yua	16	0	0	0	0	0	0	16			Bcepmuvirus E255	0	18.304	0	0	0	18.304
Enterobacterial phage mEp390	0	0	0	15.808	0	0	0	15.808			Arsyunavirus RSY1	0	0	0	18.2	0	18.2
Stenotrophomonas phage IME-SM1	5	3.068	0	0	7.3564	0	0	15.4244			Goslarvirus goslar	0	17.864	0	0	0	17.864
Enterobacter phage Arya	15.1	0	0	0	0	0	0	15.1			Polybotosvirus Atuph07	17.776	0	0	0	0	17.776
Salmonella phage SSU5	14.9	0	0	0	0	0	0	14.9			Dagavirus ST13OXA48phi121	16.456	0	0	0	0	16.456
Pseudomonas phage YMC11/02/R656	0	0	0	9.6	5.2576	0	0	14.8576			Planktothrix phage PaV-LD	15.928	0	0	0	0	15.928
Flaumdravirus KIL2	0	0	0	14.336	0	0	0	14.336			Sinorhizobium phage phiLM21	14.872	0	0	0	0	14.872
Stx2-converting phage 1717	0	0	0	3.296	4.6428	0	6.32	14.2588			Pseudomonas phage PAJU2	14.6	0	0	0	0	14.6
Enterobacter phage Tyrion	0	0	0	14.08	0	0	0	14.08			Pseudomonas phage PS-1	14.432	0	0	0	0	14.432
Burkholderia phage BcepMu	0	0	0	13.92	0	0	0	13.92			Azospirillum phage Cd	14.124	0	0	0	0	14.124
Jilinvirus CVM10	2.1	0	0	5.52	6.0208	0	0	13.6408			Aurantimonas phage AmM-1	13.684	0	0	0	0	13.684
Rahariannevirus raharianne	2.8	0	6.513	4.32	0	0	0	13.633			Salmonella phage SSU5	13.64	0	0	0	0	13.64
Enterobacteria phage mEp460	13.3	0	0	0	0	0	0	13.3			Chakrabartyvirus pf16	0	12.408	0	0	0	12.408
Enterobacteria phage phi80	13.3	0	0	0	0	0	0	13.3			Arthrobacter phage vB_ArS-ArV2	12.056	0	0	0	0	12.056
Uetakevirus epsilon15	12.8	0	0	0	0	0	0	12.8			Arthrobacter phage Faja	11.0748	0	0	0	0	11.0748
Simpcentumvirus Smp131	8.82	3.926	0	0	0	0	0	12.746			Poindextervirus BL10	10.296	0	0	0	0	10.296
Sinorhizobium phage PBC5	0	0	0	4.96	0	3.991	3.76	12.711			Lessievirus bcep22	10.2212	0	0	0	0	10.2212
Kisquattuordecimvirus KS14	3.89	1.963	6.474	0	0	0	0	12.327			Detrevirus PMG1	9.328	0	0	0	0	9.328
Drulisvirus SU552A	0	0	0	12.32	0	0	0	12.32			Pseudomonas virus MP1412	8.228	0	0	0	0	8.228
Primolicivirus Pf1	0	0	0	12.048	0	0	0	12.048			Citexvirus phiCTX	7.964	0	0	0	0	7.964
Kwaitsingvirus HK446	0	0	0	12.016	0	0	0	12.016			Rauchvirus BPP1	7.92	0	0	0	0	7.92
Arsyunavirus RSY1	3	5.343	0	3.312	0	0	0	11.655			Felsduovirus RE2010	7.788	0	0	0	0	7.788
Xylella phage Xfas53	0	0	0	6.992	3.9008	0	0	10.8928			Tunavirus Sfin1	7.4756	0	0	0	0	7.4756
Epseptimavirus saus132	0	0	0	10.72	0	0	0	10.72			Iapetusvirus EaH1	7.26	0	0	0	0	7.26
Shigella phage SfII	0	0	0	7.2	0	3.25	0	10.45			Spbetavirus SPbeta	7.172	0	0	0	0	7.172
Yersinia phage vB_YenM_201.16	0	10.4	0	0	0	0	0	10.4			Lederbergvirus BTP1	7.084	0	0	0	0	7.084
Rhodobacter phage RcapMu	0	3.887	0	6.32	0	0	0	10.207			Rhodobacter phage RcapNL	6.996	0	0	0	0	6.996
Pseudomonas phage JBD93	0	0	0	10.16	0	0	0	10.16			Stenotrophomonas phage IME-SM1	6.9828	0	0	0	0	6.9828
Salmonella phage vB_SosS_Oslo	0	0	0	5.6	0	4.433	0	10.033			Detrevirus D3	6.732	0	0	0	0	6.732
Manovirus Mano	0	0	0	0	9.8	0	0	9.8			Lessievirus DC1	6.644	0	0	0	0	6.644
Tigrvirus phi52237	0	2.444	0	0	6.8264	0	0	9.2704			Pseudomonas phage UFJF_PfDIW6	6.556	0	0	0	0	6.556
Enterobacteria phage mEp237	0	0	0	9.04	0	0	0	9.04			Rhizobium phage RHEph04	6.512	0	0	0	0	6.512
Entnonagintavirus ENT90	0	9.009	0	0	0	0	0	9.009			Shamshuipovirus HK022	6.424	0	0	0	0	6.424
Enterobacteria phage cdtI	0	0	0	8.8	0	0	0	8.8			Foxunavirus fox2	6.248	0	0	0	0	6.248
Bacillus phage 0305phi8-36	0	0	8.58	0	0	0	0	8.58			Rhizobium phage RHph_Y65	6.16	0	0	0	0	6.16
Dinavirus dina	0	0	0	0	0	8.463	0	8.463			Enterobacteria phage cdtI	6.072	0	0	0	0	6.072
Pagevirus pony	0	2.119	0	0	6.3388	0	0	8.4578			Felsduovirus SEN8	6.028	0	0	0	0	6.028
Saikungvirus HK75	0	0	0	4	0	4.316	0	8.316			Pseudomonas phage Itty13	5.808	0	0	0	0	5.808
Shapirovirus cbk	8.3	0	0	0	0	0	0	8.3			Synechococcus phage S-CBS3	5.72	0	0	0	0	5.72
Lidleunavirus Ldl1	8.2	0	0	0	0	0	0	8.2			Escherichia phage HK639	5.5	0	0	0	0	5.5
Burkholderia phage Magia	0	0	0	8.192	0	0	0	8.192			Brucesealvirus ZP2	0	0	0	0	5.46	5.46
Salmonella phage SEN5	0	0	0	8.032	0	0	0	8.032			Cimandefvirus Ggerry	5.456	0	0	0	0	5.456
Burkholderia phage KS10	2.3	0	5.655	0	0	0	0	7.955			Kolesnikvirus Ea214	5.28	0	0	0	0	5.28
Dunaliella viridis virus SI2	7.92	0	0	0	0	0	0	7.92			Streptomyces phage JXY1	5.06	0	0	0	0	5.06
Denvervirus dv9183	0	0	0	0	7.844	0	0	7.844			Cronobacter phage ENT47670	5.016	0	0	0	0	5.016
Burkholderia virus BcepNazgul	0	0	7.839	0	0	0	0	7.839			Yoloswagvirus yoloswag	4.928	0	0	0	0	4.928
Halomonas phage phiHAP-1	0	0	0	0	0	7.709	0	7.709			Klebsiella phage phiKO2	4.884	0	0	0	0	4.884
Gaiavirus gaia	0	0	7.683	0	0	0	0	7.683			Gegevirus ST437OXA245phi41	4.796	0	0	0	0	4.796
Wongtaivirus ECP1	0	0	0	4.24	0	3.354	0	7.594			Xooduovirus Xoosp2	4.488	0	0	0	0	4.488
Oslovirus Lyz12581Vzw	0	0	0	7.552	0	0	0	7.552			Baikalvirus PaBG	4.488	0	0	0	0	4.488
Wanchaivirus HK106	0	0	0	7.52	0	0	0	7.52			Entnonagintavirus ENT90	4.356	0	0	0	0	4.356
Wongtaivirus HK542	0	0	0	7.184	0	0	0	7.184			Agricanvirus Ea3570	4.356	0	0	0	0	4.356
Hanrivervirus haarsle	0	0	0	0	0	0	7.056	7.056			Kenoshavirus chikenjars	4.356	0	0	0	0	4.356
Enterobacteria phage ES18	0	0	0	7.04	0	0	0	7.04			Pseudomonas virus Yua	0	0	0	0	4.29	4.29
Salmonella phage SEN4	6.9	0	0	0	0	0	0	6.9			Rhodobacter phage RcRhea	4.268	0	0	0	0	4.268
Fernvirus jacopo	0	0	6.8952	0	0	0	0	6.8952			Stenotrophomonas phage Salva	4.18	0	0	0	0	4.18
Moturavirus motura	0	0	0	6.88	0	0	0	6.88			Pseudomonas phage Skulduggery	3.872	0	0	0	0	3.872
Staphylococcus phage SPbeta-like	0	0	0	0	0	0	6.88	6.88			Citexvirus dobby	3.476	0	0	0	0	3.476
Immutovirus immuto	0	0	0	0	6.8688	0	0	6.8688			Uetakevirus epsilon15	3.4628	0	0	0	0	3.4628
Colossusvirus colossus	0	1.963	0	0	4.7488	0	0	6.7118			Streptomyces phage mu1/6	3.344	0	0	0	0	3.344
Marienburgvirus BP4795	0	0	0	0	6.6992	0	0	6.6992			Stanholtvirus sv6442	3.256	0	0	0	0	3.256
Vibrio phage X29	0	0	6.63	0	0	0	0	6.63			Psychrobacter phage pOW20-A	3.124	0	0	0	0	3.124
Felsduovirus SEN8	0	0	0	6.5	0	0	0	6.5			Tigrvirus E202	2.904	0	0	0	0	2.904
Vhmlvirus VHML	0	0	6.318	0	0	0	0	6.318			Burkholderia phage Bcep176	2.596	0	0	0	0	2.596
Phapecoctavirus anhysbys	0	0	0	6.304	0	0	0	6.304			Pseudomonas phage AF	1.54	0	0	0	0	1.54
Sulfitobacter phage pCB2047-A	0	0	0	0	6.2752	0	0	6.2752			Quadragintavirus ev015	0	0	0	0	0	0
Nipunavirus NP1	0	0	0	0	6.1056	0	0	6.1056			Aguilavirus mEp213	0	0	0	0	0	0
Vhmlvirus VP585	6.1	0	0	0	0	0	0	6.1			Yautsimvirus HK140	0	0	0	0	0	0
Banchanvirus SS1201	0	0	0	0	6.0632	0	0	6.0632			Rhizobium phage vB_RleM_PPF1	0	0	0	0	0	0
Foxunavirus fox3	0	2.041	0	0	0	3.978	0	6.019			Klebsiella phage Miami	0	0	0	0	0	0
Pseudomonas phage F10	0	5.9	0	0	0	0	0	5.9			Kapieceevirus ST512KPC3phi132	0	0	0	0	0	0
Vibrio phage martha 12B12	5.9	0	0	0	0	0	0	5.9			Xuanwuvirus xv503458	0	0	0	0	0	0
Vhmlvirus mar	0	0	0	0	5.8936	0	0	5.8936			Klebsiella phage ZCKP8	0	0	0	0	0	0
Bertelyvirus SC	0	0	0	0	5.8936	0	0	5.8936			Peduovirus pro483	0	0	0	0	0	0
Seunavirus PVPSE1	0	2.951	0	0	0	2.912	0	5.863			Escherichia phage vB_EcoM-Ro157c2YLVW	0	0	0	0	0	0
Pseudomonas phage K8	0	0	0	3.152	0	2.704	0	5.856			Bonnellvirus lidtsur	0	0	0	0	0	0
Xooduovirus Xoosp2	0	0	0	0	5.83	0	0	5.83			Lederbergvirus SE1Spa	0	0	0	0	0	0
Paracoccus phage vB_PmaS-R3	0	0	0	0	5.8088	0	0	5.8088			Agrobacterium phage Atu_ph08	0	0	0	0	0	0
Yonginvirus EaP8	0	0	0	0	0	5.798	0	5.798			Pseudomonas phage phi2	0	0	0	0	0	0
Bacillus phage vB_BanS-Tsamsa	0	0	5.694	0	0	0	0	5.694			Evevirus ev239	0	0	0	0	0	0
Azospirillum phage Cd	0	0	5.655	0	0	0	0	5.655			Ravinvirus N15	0	0	0	0	0	0
Parlovirus parlo	0	0	0	5.568	0	0	0	5.568			Feofaniavirus Eho59	0	0	0	0	0	0
Gegevirus ST437OXA245phi41	0	0	0	5.536	0	0	0	5.536			Citexvirus BR319A	0	0	0	0	0	0
Trichoplusia ni granulovirus	0	0	0	0	5.512	0	0	5.512			Yersinia phage vB_YenM_06.16-2	0	0	0	0	0	0
Bcepmuvirus E255	0	0	0	0	5.4696	0	0	5.4696			Stanholtvirus E125	0	0	0	0	0	0
Aeromonas phage pAEv1818	0	0	0	5.44	0	0	0	5.44			Henunavirus SNUABM01	0	0	0	0	0	0
Erwinia phage pEa_SNUABM_7	0	0	0	5.44	0	0	0	5.44			Salmonella phage SPN3UB	0	0	0	0	0	0
Kwaitsingvirus HK544	0	0	0	5.44	0	0	0	5.44			Feofaniavirus Eho49	0	0	0	0	0	0
Ochrobactrum phage POI1126	0	0	0	0	0	0	5.44	5.44			Escherichia phage T2	0	0	0	0	0	0
Pandoravirus salinus	0	0	0	0	0	0	5.336	5.336			Borockvirus brock	0	0	0	0	0	0
Salmonella phage SE131	0	0	0	0	5.2576	0	0	5.2576			Peduovirus P24E6b	0	0	0	0	0	0
Nanhaivirus D5C	0	0	0	0	0	5.174	0	5.174			Cronobacter phage ENT39118	0	0	0	0	0	0
Diachasmimorpha longicaudata entomopoxvirus (segment NC_043455.1)	0	0	0	0	0	0	5.168	5.168			Uetakevirus SPN1S	0	0	0	0	0	0
Enterobacteria phage phiP27	0	0	0	5.152	0	0	0	5.152			Kelquatrovirus KL4	0	0	0	0	0	0
Shigella phage SfIV	4.1	0	0	0	0	0	1.016	5.116			Pairvirus Lo5R7ANS	0	0	0	0	0	0
Lessievirus bcepmigl	0	0	0	0	5.088	0	0	5.088			Sulfitobacter phage NYA-2014a	0	0	0	0	0	0
Hollowayvirus F116	0	0	5.031	0	0	0	0	5.031			Escherichia phage Cartapus	0	0	0	0	0	0
Stockinghallvirus FSLSP004	0	0	0	4.8	0	0	0	4.8			Enterobacterial phage mEp390	0	0	0	0	0	0
Stenotrophomonas phage Salva	4.65	0	0	0	0	0	0	4.65			Enterobacter phage Arya	0	0	0	0	0	0
Foxunavirus fox2	0	4.5	0	0	0	0	0	4.5			Pseudomonas phage YMC11/02/R656	0	0	0	0	0	0
Pseudomonas phage Itty13	0	0	0	4.48	0	0	0	4.48			Flaumdravirus KIL2	0	0	0	0	0	0
Marienburgvirus JLK2012	0	0	0	4.48	0	0	0	4.48			Stx2-converting phage 1717	0	0	0	0	0	0
Tigrvirus phiE094	0	4.459	0	0	0	0	0	4.459			Enterobacter phage Tyrion	0	0	0	0	0	0
Beetrevirus JBD67	0	4.342	0	0	0	0	0	4.342			Jilinvirus CVM10	0	0	0	0	0	0
Pandoravirus macleodensis	4.27	0	0	0	0	0	0	4.27			Enterobacteria phage mEp460	0	0	0	0	0	0
Lokivirus loki	0	0	0	4.24	0	0	0	4.24			Enterobacteria phage phi80	0	0	0	0	0	0
Kayeltresvirus KL3	4.2	0	0	0	0	0	0	4.2			Simpcentumvirus Smp131	0	0	0	0	0	0
Tetraselmis viridis virus S20	4.1	0	0	0	0	0	0	4.1			Sinorhizobium phage PBC5	0	0	0	0	0	0
Colossusvirus PW	0	0	0	0	0	0	4.064	4.064			Kisquattuordecimvirus KS14	0	0	0	0	0	0
Diegovirus dv7502Stx	0	0	0	4.064	0	0	0	4.064			Drulisvirus SU552A	0	0	0	0	0	0
Serratia phage phiMAM1	0	0	0	4.064	0	0	0	4.064			Primolicivirus Pf1	0	0	0	0	0	0
Microviridae Fen7918_21	0	0	0	4.048	0	0	0	4.048			Kwaitsingvirus HK446	0	0	0	0	0	0
Enterobacter phage vB_EclS_CobraSix	0	0	0	0	0	4.043	0	4.043			Epseptimavirus saus132	0	0	0	0	0	0
Fernvirus yyerffej	0	0	0	0	0	4.043	0	4.043			Shigella phage SfII	0	0	0	0	0	0
Bjornvirus bjorn	0	0	0	0	4.028	0	0	4.028			Yersinia phage vB_YenM_201.16	0	0	0	0	0	0
Beetrevirus PM105	0	3.991	0	0	0	0	0	3.991			Rhodobacter phage RcapMu	0	0	0	0	0	0
Pseudomonas phage AIIMS-Pa-B1	0	0	0	0	3.9856	0	0	3.9856			Pseudomonas phage JBD93	0	0	0	0	0	0
Dagavirus ST13OXA48phi121	3.93	0	0	0	0	0	0	3.93			Salmonella phage vB_SosS_Oslo	0	0	0	0	0	0
Maxdohrnvirus SS2019XI	0	0	0	0	3.816	0	0	3.816			Manovirus Mano	0	0	0	0	0	0
Arthrobacter phage Richie	0	0	0	0	0	3.809	0	3.809			Tigrvirus phi52237	0	0	0	0	0	0
Burkholderia phage BgManors32	0	0	0	3.808	0	0	0	3.808			Enterobacteria phage mEp237	0	0	0	0	0	0
Mycobacterium virus TChen	0	0	0	0	0	3.744	0	3.744			Bacillus phage 0305phi8-36	0	0	0	0	0	0
Brucella phage BiPBO1	0	0	0	0	0	3.679	0	3.679			Dinavirus dina	0	0	0	0	0	0
Aresaunavirus RSA1	3.66	0	0	0	0	0	0	3.66			Pagevirus pony	0	0	0	0	0	0
Yersinia phage vB_YenM_324	0	0	0	3.632	0	0	0	3.632			Saikungvirus HK75	0	0	0	0	0	0
Escherichia phage D108	0	0	0	0	0	3.614	0	3.614			Shapirovirus cbk	0	0	0	0	0	0
Pseudomonas phage phi297	0	0	0	3.552	0	0	0	3.552			Lidleunavirus Ldl1	0	0	0	0	0	0
Cuauhtlivirus mEpX1	0	0	0	3.536	0	0	0	3.536			Salmonella phage SEN5	0	0	0	0	0	0
Myrnavirus myrna	0	0	0	0	3.5192	0	0	3.5192			Burkholderia phage KS10	0	0	0	0	0	0
Elveevirus 4LV2017	0	3.497	0	0	0	0	0	3.497			Dunaliella viridis virus SI2	0	0	0	0	0	0
Pseudomonas phage vB_PaeP_Tr60_Ab31	0	0	0	3.456	0	0	0	3.456			Denvervirus dv9183	0	0	0	0	0	0
Slashvirus stahl	0	0	0	0	3.4556	0	0	3.4556			Burkholderia virus BcepNazgul	0	0	0	0	0	0
Seongnamvirus ESSI2	0	0	0	3.44	0	0	0	3.44			Halomonas phage phiHAP-1	0	0	0	0	0	0
Yersinia phage vB_YenM_31.17	0	0	0	3.328	0	0	0	3.328			Gaiavirus gaia	0	0	0	0	0	0
Alachuavirus Xp15	3.31	0	0	0	0	0	0	3.31			Wongtaivirus ECP1	0	0	0	0	0	0
Thornevirus SP15	0	0	0	0	0	3.289	0	3.289			Oslovirus Lyz12581Vzw	0	0	0	0	0	0
Staminivirus SMA9	0	3.276	0	0	0	0	0	3.276			Wanchaivirus HK106	0	0	0	0	0	0
Pseudomonas phage PPpW-3	3.24	0	0	0	0	0	0	3.24			Wongtaivirus HK542	0	0	0	0	0	0
Nampongvirus ST79	0	3.185	0	0	0	0	0	3.185			Hanrivervirus haarsle	0	0	0	0	0	0
Kagunavirus K1H	0	0	0	0	0	3.172	0	3.172			Enterobacteria phage ES18	0	0	0	0	0	0
Enterobacteria phage IME10	0	0	0	3.088	0	0	0	3.088			Salmonella phage SEN4	0	0	0	0	0	0
Pseudomonas phage YMC11/07/P54_PAE_BP	0	0	0	3.088	0	0	0	3.088			Fernvirus jacopo	0	0	0	0	0	0
Arawnvirus arawn	0	0	0	0	0	3.081	0	3.081			Moturavirus motura	0	0	0	0	0	0
Bonaevitaevirus bonaevitae	0	3.081	0	0	0	0	0	3.081			Staphylococcus phage SPbeta-like	0	0	0	0	0	0
Trigintaduovirus 32HC	0	0	0	0	0	2.912	0	2.912			Immutovirus immuto	0	0	0	0	0	0
Listeria phage B054	0	2.899	0	0	0	0	0	2.899			Colossusvirus colossus	0	0	0	0	0	0
Przondovirus KN41	0	0	0	2.88	0	0	0	2.88			Marienburgvirus BP4795	0	0	0	0	0	0
uncultured Caudovirales phage	0	2.808	0	0	0	0	0	2.808			Vibrio phage X29	0	0	0	0	0	0
Haemophilus phage SuMu	2.8	0	0	0	0	0	0	2.8			Phapecoctavirus anhysbys	0	0	0	0	0	0
Diegovirus POCJ13	0	0	0	2.768	0	0	0	2.768			Sulfitobacter phage pCB2047-A	0	0	0	0	0	0
Enterobacteria phage SfV	0	0	0	0	0	2.73	0	2.73			Nipunavirus NP1	0	0	0	0	0	0
Stanholtvirus sv6442	0	0	0	0	0	2.717	0	2.717			Vhmlvirus VP585	0	0	0	0	0	0
Byrnievirus HK97	0	0	0	0	0	2.704	0	2.704			Banchanvirus SS1201	0	0	0	0	0	0
Bacillus phage BceA1	0	2.691	0	0	0	0	0	2.691			Foxunavirus fox3	0	0	0	0	0	0
Beetrevirus JD18	0	0	0	2.688	0	0	0	2.688			Pseudomonas phage F10	0	0	0	0	0	0
Burkholderia phage FLC10	0	2.678	0	0	0	0	0	2.678			Vibrio phage martha 12B12	0	0	0	0	0	0
Peduovirus pv12474III	0	2.626	0	0	0	0	0	2.626			Bertelyvirus SC	0	0	0	0	0	0
Pseudomonas phage JBD25	0	2.626	0	0	0	0	0	2.626			Seunavirus PVPSE1	0	0	0	0	0	0
Ralstonia phage RS138	0	2.6	0	0	0	0	0	2.6			Pseudomonas phage K8	0	0	0	0	0	0
Duodecimduovirus phiE122	0	0	0	0	0	2.6	0	2.6			Yonginvirus EaP8	0	0	0	0	0	0
Arthrobacter phage Faja	2.6	0	0	0	0	0	0	2.6			Bacillus phage vB_BanS-Tsamsa	0	0	0	0	0	0
Streptococcus phage EJ-1	0	2.574	0	0	0	0	0	2.574			Parlovirus parlo	0	0	0	0	0	0
Vibrio phage VvAW1	0	2.392	0	0	0	0	0	2.392			Trichoplusia ni granulovirus	0	0	0	0	0	0
Cinunavirus CN1A	0	0	0	0	0	2.353	0	2.353			Erwinia phage pEa_SNUABM_7	0	0	0	0	0	0
Gediminasvirus AchV4	0	2.314	0	0	0	0	0	2.314			Kwaitsingvirus HK544	0	0	0	0	0	0
Streptomyces phage mu1/6	0	0	0	0	0	0	2.232	2.232			Ochrobactrum phage POI1126	0	0	0	0	0	0
Caulobacter virus Sansa	0	2.21	0	0	0	0	0	2.21			Pandoravirus salinus	0	0	0	0	0	0
Pseudomonas phage phiPSA1	0	2.197	0	0	0	0	0	2.197			Salmonella phage SE131	0	0	0	0	0	0
Svunavirus sv1	0	2.158	0	0	0	0	0	2.158			Diachasmimorpha longicaudata entomopoxvirus (segment NC_043455.1)	0	0	0	0	0	0
Nonagvirus JenK1	0	2.132	0	0	0	0	0	2.132			Enterobacteria phage phiP27	0	0	0	0	0	0
Escherichia phage phiV10	0	2.106	0	0	0	0	0	2.106			Shigella phage SfIV	0	0	0	0	0	0
Jiangsuvirus pspyzu05	0	2.106	0	0	0	0	0	2.106			Lessievirus bcepmigl	0	0	0	0	0	0
Salmonella phage BIS20	0	0	0	0	0	2.067	0	2.067			Hollowayvirus F116	0	0	0	0	0	0
Detrevirus D3	0	0	0	0	0	2.002	0	2.002			Stockinghallvirus FSLSP004	0	0	0	0	0	0
Kryptosalinivirus M8CC19	0	1.976	0	0	0	0	0	1.976			Marienburgvirus JLK2012	0	0	0	0	0	0
Ralstonia phage RSP15	0	1.872	0	0	0	0	0	1.872			Tigrvirus phiE094	0	0	0	0	0	0
Pseudomonas phage Lu11	0	1.807	0	0	0	0	0	1.807			Beetrevirus JBD67	0	0	0	0	0	0
Llyrvirus SSKS1	0	1.56	0	0	0	0	0	1.56			Pandoravirus macleodensis	0	0	0	0	0	0
Ruegeria phage DSS3-P1	0	1.443	0	0	0	0	0	1.443			Lokivirus loki	0	0	0	0	0	0
Sarumanvirus bcepsauron	0	1.248	0	0	0	0	0	1.248			Colossusvirus PW	0	0	0	0	0	0
Noahvirus arc	0	0	0	0	0	0	0	0			Diegovirus dv7502Stx	0	0	0	0	0	0
Justusliebigvirus phi92	0	0	0	0	0	0	0	0			Serratia phage phiMAM1	0	0	0	0	0	0
Pantoea phage PdC23	0	0	0	0	0	0	0	0			Microviridae Fen7918_21	0	0	0	0	0	0
Aresaunavirus RsoM1USA	0	0	0	0	0	0	0	0			Fernvirus yyerffej	0	0	0	0	0	0
Peduovirus P24C9	0	0	0	0	0	0	0	0			Bjornvirus bjorn	0	0	0	0	0	0
Xipdecavirus Xp10	0	0	0	0	0	0	0	0			Beetrevirus PM105	0	0	0	0	0	0
Peternellavirus peternella	0	0	0	0	0	0	0	0			Pseudomonas phage AIIMS-Pa-B1	0	0	0	0	0	0
Flavobacterium phage vB_FspM_lotta8-1	0	0	0	0	0	0	0	0			Maxdohrnvirus SS2019XI	0	0	0	0	0	0
Cafeteria roenbergensis virus	0	0	0	0	0	0	0	0			Arthrobacter phage Richie	0	0	0	0	0	0
Reginaelenavirus rv3LV2017	0	0	0	0	0	0	0	0			Burkholderia phage BgManors32	0	0	0	0	0	0
Ravarandavirus kac65v151	0	0	0	0	0	0	0	0			Mycobacterium virus TChen	0	0	0	0	0	0
Salmonella phage vB_SenS_Sasha	0	0	0	0	0	0	0	0			Yersinia phage vB_YenM_324	0	0	0	0	0	0
Pseudomonas phage MD8	0	0	0	0	0	0	0	0			Escherichia phage D108	0	0	0	0	0	0
Burkholderia phage PhiBP82.2	0	0	0	0	0	0	0	0			Pseudomonas phage phi297	0	0	0	0	0	0
Waedenswilvirus S6	0	0	0	0	0	0	0	0			Cuauhtlivirus mEpX1	0	0	0	0	0	0
Pseudomonas phage YMC12/01/R24	0	0	0	0	0	0	0	0			Myrnavirus myrna	0	0	0	0	0	0
Xanthomonas citri phage CP2	0	0	0	0	0	0	0	0			Elveevirus 4LV2017	0	0	0	0	0	0
Escherichia phage TL-2011b	0	0	0	0	0	0	0	0			Slashvirus stahl	0	0	0	0	0	0
Salicola phage CGphi29	0	0	0	0	0	0	0	0			Seongnamvirus ESSI2	0	0	0	0	0	0
Stenotrophomonas phage vB_SmaM_Ps15	0	0	0	0	0	0	0	0			Yersinia phage vB_YenM_31.17	0	0	0	0	0	0
Anaposvirus socalone	0	0	0	0	0	0	0	0			Alachuavirus Xp15	0	0	0	0	0	0
Betatectivirus AP50	0	0	0	0	0	0	0	0			Thornevirus SP15	0	0	0	0	0	0
Bievrevirus bv4A7	0	0	0	0	0	0	0	0			Staminivirus SMA9	0	0	0	0	0	0
Geobacillus phage GBK2	0	0	0	0	0	0	0	0			Pseudomonas phage PPpW-3	0	0	0	0	0	0
Goslarvirus goslar	0	0	0	0	0	0	0	0			Nampongvirus ST79	0	0	0	0	0	0
Chakrabartyvirus pf16	0	0	0	0	0	0	0	0			Kagunavirus K1H	0	0	0	0	0	0
Arthrobacter phage vB_ArS-ArV2	0	0	0	0	0	0	0	0			Enterobacteria phage IME10	0	0	0	0	0	0
Poindextervirus BL10	0	0	0	0	0	0	0	0			Pseudomonas phage YMC11/07/P54_PAE_BP	0	0	0	0	0	0
Lessievirus bcep22	0	0	0	0	0	0	0	0			Arawnvirus arawn	0	0	0	0	0	0
Detrevirus PMG1	0	0	0	0	0	0	0	0			Bonaevitaevirus bonaevitae	0	0	0	0	0	0
Pseudomonas virus MP1412	0	0	0	0	0	0	0	0			Trigintaduovirus 32HC	0	0	0	0	0	0
Citexvirus phiCTX	0	0	0	0	0	0	0	0			Listeria phage B054	0	0	0	0	0	0
Tunavirus Sfin1	0	0	0	0	0	0	0	0			Przondovirus KN41	0	0	0	0	0	0
Iapetusvirus EaH1	0	0	0	0	0	0	0	0			uncultured Caudovirales phage	0	0	0	0	0	0
Spbetavirus SPbeta	0	0	0	0	0	0	0	0			Haemophilus phage SuMu	0	0	0	0	0	0
Lederbergvirus BTP1	0	0	0	0	0	0	0	0			Diegovirus POCJ13	0	0	0	0	0	0
Rhodobacter phage RcapNL	0	0	0	0	0	0	0	0			Enterobacteria phage SfV	0	0	0	0	0	0
Lessievirus DC1	0	0	0	0	0	0	0	0			Byrnievirus HK97	0	0	0	0	0	0
Pseudomonas phage UFJF_PfDIW6	0	0	0	0	0	0	0	0			Bacillus phage BceA1	0	0	0	0	0	0
Rhizobium phage RHEph04	0	0	0	0	0	0	0	0			Beetrevirus JD18	0	0	0	0	0	0
Shamshuipovirus HK022	0	0	0	0	0	0	0	0			Burkholderia phage FLC10	0	0	0	0	0	0
Rhizobium phage RHph_Y65	0	0	0	0	0	0	0	0			Peduovirus pv12474III	0	0	0	0	0	0
Synechococcus phage S-CBS3	0	0	0	0	0	0	0	0			Pseudomonas phage JBD25	0	0	0	0	0	0
Brucesealvirus ZP2	0	0	0	0	0	0	0	0			Streptococcus phage EJ-1	0	0	0	0	0	0
Cimandefvirus Ggerry	0	0	0	0	0	0	0	0			Vibrio phage VvAW1	0	0	0	0	0	0
Kolesnikvirus Ea214	0	0	0	0	0	0	0	0			Cinunavirus CN1A	0	0	0	0	0	0
Streptomyces phage JXY1	0	0	0	0	0	0	0	0			Gediminasvirus AchV4	0	0	0	0	0	0
Cronobacter phage ENT47670	0	0	0	0	0	0	0	0			Pseudomonas phage phiPSA1	0	0	0	0	0	0
Yoloswagvirus yoloswag	0	0	0	0	0	0	0	0			Svunavirus sv1	0	0	0	0	0	0
Baikalvirus PaBG	0	0	0	0	0	0	0	0			Nonagvirus JenK1	0	0	0	0	0	0
Agricanvirus Ea3570	0	0	0	0	0	0	0	0			Escherichia phage phiV10	0	0	0	0	0	0
Kenoshavirus chikenjars	0	0	0	0	0	0	0	0			Jiangsuvirus pspyzu05	0	0	0	0	0	0
Rhodobacter phage RcRhea	0	0	0	0	0	0	0	0			Kryptosalinivirus M8CC19	0	0	0	0	0	0
Pseudomonas phage Skulduggery	0	0	0	0	0	0	0	0			Ralstonia phage RSP15	0	0	0	0	0	0
Psychrobacter phage pOW20-A	0	0	0	0	0	0	0	0			Pseudomonas phage Lu11	0	0	0	0	0	0
Tigrvirus E202	0	0	0	0	0	0	0	0			Llyrvirus SSKS1	0	0	0	0	0	0
Burkholderia phage Bcep176	0	0	0	0	0	0	0	0			Ruegeria phage DSS3-P1	0	0	0	0	0	0
Pseudomonas phage AF	0	0	0	0	0	0	0	0			Sarumanvirus bcepsauron	0	0	0	0	0	0
Risjevirus RSJ2	0	0	0	0	0	0	0	0			Risjevirus RSJ2	0	0	0	0	0	0

## Sheet: GDV-IsolateUniversal
UniqueIsolates	BBC	MBR	MSR	MTC	DCR	FHC	WHC	BBL	MBL	MSL	MTL	FHL	Zeros
Salmonella phage 118970_sal3	23.82	2.184	16.614	202.08	25.5799	39.39	2.176	75.5788	0	73.53	83.8	12.219	1
Ochrobactrum phage POA1180	14.7	3.796	16.7	28.64	21.6664	8.294	0	0	34.6456	0	64.77	0	4
Rhodovulum phage RS1	2.9	2.067	23.3961	8.368	25.24	0	0	296.252	0	35.91	133.1	0	4
Brunovirus SEN34	0	9.9242	0	77.664	4.2824	133.588	0	0	18.0136	97.907	19.4	0	5
Unassigned	0	13.715	21.099	27.488	4.982	22.49	66.792	75.768	0	0	0	0	5
Rhizobium phage 16-3	10.6	0	0	29.6	0	8.45	0	1128.6	0	23.56	274.64	0	6
Rhizobium phage RR1-A	8.3	0	0	79.936	27.3268	25.753	0	5.94	0	0	0	63.477	6
Vhulanivirus Shpa	7.9	0	0	5.584	5.7452	3.38	0	896.324	0	0	20.8	0	6
Eganvirus PsP3	0	2.873	0	81.28	19.116	3.471	0	0	88.88	0	0	0	7
Rahariannevirus raharianne	2.8	0	6.513	4.32	0	0	0	5.676	0	0	41.1	0	7
Rhizobium phage RR1-B	0	0	0	19.2	32.5632	0	0	14.784	37.6904	0	67.2	0	7
Stenotrophomonas phage S1	11.19	0	0	9.344	20.7336	0	0	51.1588	0	56.601	0	0	7
Aguilavirus mEp043	0	0	0	33.632	18.1196	0	0	8.8	76.2256	0	0	0	8
Arsyunavirus RSY1	3	5.343	0	3.312	0	0	0	0	0	0	18.2	0	8
Caulobacter virus Sansa	0	2.21	0	0	0	0	0	13.728	37.5584	37.62	0	0	8
Eganvirus EtG	0	11.271	0	98.528	0	0	0	0	32.4632	171.608	0	0	8
Felsduovirus RE2010	0	3.432	0	96	0	6.76	0	7.788	0	0	0	0	8
Klebsiella phage phiKO2	9.97	0	0	17.792	2.8408	0	0	4.884	0	0	0	0	8
Nanhaivirus D5C	0	0	0	0	0	5.174	0	295.24	0	36.005	86.9	0	8
Novemvirus T5282H	0	2.613	0	72.16	0	0	0	0	68.552	37.62	0	0	8
Pectobacterium phage ZF40	0	0	0	65.04	18.0836	51.662	0	0	76.5072	0	0	0	8
Peduovirus P2	0	3.77	0	11.2	0	63.05	0	0	55.4576	0	0	0	8
Peduovirus Wphi	0	3.575	0	89.616	0	0	0	0	26.224	77.577	0	0	8
Planktothrix phage PaV-LD	0	0	0	2.72	18.7408	0	27.72	15.928	0	0	0	0	8
Pseudomonas phage PAJU2	0	0	0	0	5.5968	7.488	5.672	14.6	0	0	0	0	8
Stanholtvirus E125	2.7	10.855	0	0	0	2.821	9.992	0	0	0	0	0	8
Stenotrophomonas phage IME-SM1	5	3.068	0	0	7.3564	0	0	6.9828	0	0	0	0	8
Yersinia phage P37	0	3.081	0	103.2	0	84.63	0	0	0	58.121	0	0	8
Aresaunavirus RSA1	3.66	0	0	0	0	0	0	47.7	58.3	0	0	0	9
Brucella phage BiPBO1	0	0	0	0	0	3.679	0	554.4	0	52.82	0	0	9
Burkholderia phage phi1026b	3.29	0	0	26.08	0	0	0	0	20.856	0	0	0	9
Citexvirus dobby	0	10.9629	0	0	27.348	0	0	3.476	0	0	0	0	9
Enterobacter phage vB_EclS_CobraSix	0	0	0	0	0	4.043	0	5.94	0	47.88	0	0	9
Enterobacteria phage HK225	14.9	0	0	0	0	3.419	0	0	18.304	0	0	0	9
Escherichia phage HK639	0	0	0	30.72	0	3.926	0	5.5	0	0	0	0	9
Feofaniavirus Eho49	0	9.8787	0	9.6	0	4.719	0	0	0	0	0	0	9
Feofaniavirus Eho59	16.9	0	15.7053	2.832	0	0	0	0	0	0	0	0	9
Jilinvirus CVM10	2.1	0	0	5.52	6.0208	0	0	0	0	0	0	0	9
Kayeltresvirus KL3	4.2	0	0	0	0	0	0	26.356	21.648	0	0	0	9
Kisquattuordecimvirus KS14	3.89	1.963	6.474	0	0	0	0	0	0	0	0	0	9
Polybotosvirus Atuph07	0	0	0	192	8.0772	0	0	17.776	0	0	0	0	9
Pseudomonas phage phi2	0	0	0	34.08	5.512	3.003	0	0	0	0	0	0	9
Rhizobium phage vB_RleM_PPF1	7.75	0	6.708	0	0	95	0	0	0	0	0	0	9
Salmonella phage SPN3UB	0	0	15.4518	5.152	0	4.082	0	0	0	0	0	0	9
Sinorhizobium phage PBC5	0	0	0	4.96	0	3.991	3.76	0	0	0	0	0	9
Sinorhizobium phage phiLM21	0	0	0	11.6	5.9784	0	0	14.872	0	0	0	0	9
Stx2-converting phage 1717	0	0	0	3.296	4.6428	0	6.32	0	0	0	0	0	9
Sulfitobacter phage NYA-2014a	9.37	0	0	0	4.4944	4.563	0	0	0	0	0	0	9
Tetraselmis viridis virus S20	4.1	0	0	0	0	0	0	0	0	0	81.1	16.98	9
Vhmlvirus mar	0	0	0	0	5.8936	0	0	10.032	0	0	83.6	0	9
Vimunumvirus ST147VIM1phi71	0	24.206	0	7.2	0	0	0	23.232	0	0	0	0	9
Xylella phage Xfas53	0	0	0	6.992	3.9008	0	0	0	0	0	52.4	0	9
Aeromonas phage pAEv1818	0	0	0	5.44	0	0	0	0	18.9728	0	0	0	10
Agrobacterium phage Atu_ph08	15.9	0	0	27.2	0	0	0	0	0	0	0	0	10
Aguilavirus mEp213	0	0	0	67.36	0	56.94	0	0	0	0	0	0	10
Arthrobacter phage Faja	2.6	0	0	0	0	0	0	11.0748	0	0	0	0	10
Aurantimonas phage AmM-1	0	0	0	0	20.458	0	0	13.684	0	0	0	0	10
Azospirillum phage Cd	0	0	5.655	0	0	0	0	14.124	0	0	0	0	10
Bcepmuvirus E255	0	0	0	0	5.4696	0	0	0	18.304	0	0	0	10
Burkholderia phage BcepMu	0	0	0	13.92	0	0	0	0	36.432	0	0	0	10
Burkholderia phage KS10	2.3	0	5.655	0	0	0	0	0	0	0	0	0	10
Burkholderia phage Magia	0	0	0	8.192	0	0	0	0	0	0	70	0	10
Citexvirus BR319A	3.7	0	0	27.888	0	0	0	0	0	0	0	0	10
Colossusvirus colossus	0	1.963	0	0	4.7488	0	0	0	0	0	0	0	10
Cronobacter phage ENT39118	0	0	0	12.72	0	0	7.36	0	0	0	0	0	10
Dagavirus ST13OXA48phi121	3.93	0	0	0	0	0	0	16.456	0	0	0	0	10
Detrevirus D3	0	0	0	0	0	2.002	0	6.732	0	0	0	0	10
Duodecimduovirus phiE122	0	0	0	0	0	2.6	0	0	24.816	0	0	0	10
Enterobacteria phage cdtI	0	0	0	8.8	0	0	0	6.072	0	0	0	0	10
Entnonagintavirus ENT90	0	9.009	0	0	0	0	0	4.356	0	0	0	0	10
Erwinia phage Midgardsormr38	25.4	0	0	0	0	0	0	0	23.32	0	0	0	10
Felsduovirus SEN8	0	0	0	6.5	0	0	0	6.028	0	0	0	0	10
Foxunavirus fox2	0	4.5	0	0	0	0	0	6.248	0	0	0	0	10
Foxunavirus fox3	0	2.041	0	0	0	3.978	0	0	0	0	0	0	10
Gegevirus ST437OXA245phi41	0	0	0	5.536	0	0	0	4.796	0	0	0	0	10
Kelquatrovirus KL4	0	1.599	17.2887	0	0	0	0	0	0	0	0	0	10
Pagevirus pony	0	2.119	0	0	6.3388	0	0	0	0	0	0	0	10
Pantoea phage PdC23	0	0	0	0	0	0	0	8.184	0	80.674	0	0	10
Paracoccus phage vB_PmaS-R3	0	0	0	0	5.8088	0	0	0	35.024	0	0	0	10
Phabquatrovirus PHB04	0	0	17.745	0	0	0	0	295.592	0	0	0	0	10
Pseudomonas phage Itty13	0	0	0	4.48	0	0	0	5.808	0	0	0	0	10
Pseudomonas phage K8	0	0	0	3.152	0	2.704	0	0	0	0	0	0	10
Pseudomonas phage PS-1	0	0	0	45.12	0	0	0	14.432	0	0	0	0	10
Pseudomonas phage vB_PaeP_Tr60_Ab31	0	0	0	3.456	0	0	0	59.524	0	0	0	0	10
Pseudomonas phage YMC11/02/R656	0	0	0	9.6	5.2576	0	0	0	0	0	0	0	10
Pseudomonas virus Yua	16	0	0	0	0	0	0	0	0	0	0	4.29	10
Quadragintavirus ev015	0	0	0	110.64	0	143.299	0	0	0	0	0	0	10
Ralstonia phage RS138	0	2.6	0	0	0	0	0	0	0	0	26.8	0	10
Rauchvirus BPP1	0	0	0	0	23.4	0	0	7.92	0	0	0	0	10
Ravinvirus N15	0	0	19.3752	16.976	0	0	0	0	0	0	0	0	10
Rhodobacter phage RC1	0	0	33.2	0	0	0	0	0	0	0	193.41	0	10
Rhodobacter phage RcapMu	0	3.887	0	6.32	0	0	0	0	0	0	0	0	10
Saikungvirus HK75	0	0	0	4	0	4.316	0	0	0	0	0	0	10
Salmonella phage BIS20	0	0	0	0	0	2.067	0	0	0	49.248	0	0	10
Salmonella phage SSU5	14.9	0	0	0	0	0	0	13.64	0	0	0	0	10
Salmonella phage vB_SosS_Oslo	0	0	0	5.6	0	4.433	0	0	0	0	0	0	10
Seunavirus PVPSE1	0	2.951	0	0	0	2.912	0	0	0	0	0	0	10
Shigella phage SfII	0	0	0	7.2	0	3.25	0	0	0	0	0	0	10
Shigella phage SfIV	4.1	0	0	0	0	0	1.016	0	0	0	0	0	10
Simpcentumvirus Smp131	8.82	3.926	0	0	0	0	0	0	0	0	0	0	10
Stanholtvirus sv6442	0	0	0	0	0	2.717	0	3.256	0	0	0	0	10
Stenotrophomonas phage Salva	4.65	0	0	0	0	0	0	4.18	0	0	0	0	10
Streptomyces phage mu1/6	0	0	0	0	0	0	2.232	3.344	0	0	0	0	10
Tigrvirus phi52237	0	2.444	0	0	6.8264	0	0	0	0	0	0	0	10
Uetakevirus epsilon15	12.8	0	0	0	0	0	0	3.4628	0	0	0	0	10
Uetakevirus SPN1S	0	0	15.3855	3.616	0	0	0	0	0	0	0	0	10
Vhmlvirus VHML	0	0	6.318	0	0	0	0	0	0	55.86	0	0	10
Wongtaivirus ECP1	0	0	0	4.24	0	3.354	0	0	0	0	0	0	10
Xooduovirus Xoosp2	0	0	0	0	5.83	0	0	4.488	0	0	0	0	10
Yersinia phage vB_YenM_06.16-2	0	9.6993	0	16.72	0	0	0	0	0	0	0	0	10
Agricanvirus Ea3570	0	0	0	0	0	0	0	4.356	0	0	0	0	11
Alachuavirus Xp15	3.31	0	0	0	0	0	0	0	0	0	0	0	11
Anaposvirus socalone	0	0	0	0	0	0	0	0	21.736	0	0	0	11
Arawnvirus arawn	0	0	0	0	0	3.081	0	0	0	0	0	0	11
Aresaunavirus RsoM1USA	0	0	0	0	0	0	0	70.332	0	0	0	0	11
Arthrobacter phage Richie	0	0	0	0	0	3.809	0	0	0	0	0	0	11
Arthrobacter phage vB_ArS-ArV2	0	0	0	0	0	0	0	12.056	0	0	0	0	11
Bacillus phage 0305phi8-36	0	0	8.58	0	0	0	0	0	0	0	0	0	11
Bacillus phage BceA1	0	2.691	0	0	0	0	0	0	0	0	0	0	11
Bacillus phage vB_BanS-Tsamsa	0	0	5.694	0	0	0	0	0	0	0	0	0	11
Baikalvirus PaBG	0	0	0	0	0	0	0	4.488	0	0	0	0	11
Banchanvirus SS1201	0	0	0	0	6.0632	0	0	0	0	0	0	0	11
Beetrevirus JBD67	0	4.342	0	0	0	0	0	0	0	0	0	0	11
Beetrevirus JD18	0	0	0	2.688	0	0	0	0	0	0	0	0	11
Beetrevirus PM105	0	3.991	0	0	0	0	0	0	0	0	0	0	11
Bertelyvirus SC	0	0	0	0	5.8936	0	0	0	0	0	0	0	11
Betatectivirus AP50	0	0	0	0	0	0	0	0	0	0	0	21.6	11
Bievrevirus bv4A7	0	0	0	0	0	0	0	0	20.152	0	0	0	11
Bjornvirus bjorn	0	0	0	0	4.028	0	0	0	0	0	0	0	11
Bonaevitaevirus bonaevitae	0	3.081	0	0	0	0	0	0	0	0	0	0	11
Bonnellvirus lidtsur	0	0	0	51.04	0	0	0	0	0	0	0	0	11
Borockvirus brock	0	0	0	20.8	0	0	0	0	0	0	0	0	11
Brucesealvirus ZP2	0	0	0	0	0	0	0	0	0	0	0	5.46	11
Burkholderia phage Bcep176	0	0	0	0	0	0	0	2.596	0	0	0	0	11
Burkholderia phage BgManors32	0	0	0	3.808	0	0	0	0	0	0	0	0	11
Burkholderia phage FLC10	0	2.678	0	0	0	0	0	0	0	0	0	0	11
Burkholderia phage PhiBP82.2	0	0	0	0	0	0	0	0	0	0	33.9	0	11
Burkholderia virus BcepNazgul	0	0	7.839	0	0	0	0	0	0	0	0	0	11
Byrnievirus HK97	0	0	0	0	0	2.704	0	0	0	0	0	0	11
Cafeteria roenbergensis virus	0	0	0	0	0	0	0	0	0	40.09	0	0	11
Chakrabartyvirus pf16	0	0	0	0	0	0	0	0	12.408	0	0	0	11
Cimandefvirus Ggerry	0	0	0	0	0	0	0	5.456	0	0	0	0	11
Cinunavirus CN1A	0	0	0	0	0	2.353	0	0	0	0	0	0	11
Citexvirus phiCTX	0	0	0	0	0	0	0	7.964	0	0	0	0	11
Colossusvirus PW	0	0	0	0	0	0	4.064	0	0	0	0	0	11
Cronobacter phage ENT47670	0	0	0	0	0	0	0	5.016	0	0	0	0	11
Cuauhtlivirus mEpX1	0	0	0	3.536	0	0	0	0	0	0	0	0	11
Denvervirus dv9183	0	0	0	0	7.844	0	0	0	0	0	0	0	11
Detrevirus PMG1	0	0	0	0	0	0	0	9.328	0	0	0	0	11
Diachasmimorpha longicaudata entomopoxvirus (segment NC_043455.1)	0	0	0	0	0	0	5.168	0	0	0	0	0	11
Diegovirus dv7502Stx	0	0	0	4.064	0	0	0	0	0	0	0	0	11
Diegovirus POCJ13	0	0	0	2.768	0	0	0	0	0	0	0	0	11
Dinavirus dina	0	0	0	0	0	8.463	0	0	0	0	0	0	11
Drulisvirus SU552A	0	0	0	12.32	0	0	0	0	0	0	0	0	11
Dunaliella viridis virus SI2	7.92	0	0	0	0	0	0	0	0	0	0	0	11
Elveevirus 4LV2017	0	3.497	0	0	0	0	0	0	0	0	0	0	11
Enterobacter phage Arya	15.1	0	0	0	0	0	0	0	0	0	0	0	11
Enterobacter phage Tyrion	0	0	0	14.08	0	0	0	0	0	0	0	0	11
Enterobacteria phage ES18	0	0	0	7.04	0	0	0	0	0	0	0	0	11
Enterobacteria phage IME10	0	0	0	3.088	0	0	0	0	0	0	0	0	11
Enterobacteria phage mEp237	0	0	0	9.04	0	0	0	0	0	0	0	0	11
Enterobacteria phage mEp460	13.3	0	0	0	0	0	0	0	0	0	0	0	11
Enterobacteria phage phi80	13.3	0	0	0	0	0	0	0	0	0	0	0	11
Enterobacteria phage phiP27	0	0	0	5.152	0	0	0	0	0	0	0	0	11
Enterobacteria phage SfV	0	0	0	0	0	2.73	0	0	0	0	0	0	11
Enterobacterial phage mEp390	0	0	0	15.808	0	0	0	0	0	0	0	0	11
Epseptimavirus saus132	0	0	0	10.72	0	0	0	0	0	0	0	0	11
Erwinia phage pEa_SNUABM_7	0	0	0	5.44	0	0	0	0	0	0	0	0	11
Escherichia phage Cartapus	0	0	0	0	0	0	17.176	0	0	0	0	0	11
Escherichia phage D108	0	0	0	0	0	3.614	0	0	0	0	0	0	11
Escherichia phage phiV10	0	2.106	0	0	0	0	0	0	0	0	0	0	11
Escherichia phage T2	21.1	0	0	0	0	0	0	0	0	0	0	0	11
Escherichia phage TL-2011b	0	0	0	0	0	0	0	0	24.464	0	0	0	11
Escherichia phage vB_EcoM-Ro157c2YLVW	0	0	0	0	0	53.69	0	0	0	0	0	0	11
Evevirus ev239	0	0	0	40.96	0	0	0	0	0	0	0	0	11
Fernvirus jacopo	0	0	6.8952	0	0	0	0	0	0	0	0	0	11
Fernvirus yyerffej	0	0	0	0	0	4.043	0	0	0	0	0	0	11
Flaumdravirus KIL2	0	0	0	14.336	0	0	0	0	0	0	0	0	11
Flavobacterium phage vB_FspM_lotta8-1	0	0	0	0	0	0	0	0	0	0	44.2	0	11
Gaiavirus gaia	0	0	7.683	0	0	0	0	0	0	0	0	0	11
Gediminasvirus AchV4	0	2.314	0	0	0	0	0	0	0	0	0	0	11
Geobacillus phage GBK2	0	0	0	0	0	0	0	0	0	0	18.8	0	11
Goslarvirus goslar	0	0	0	0	0	0	0	0	17.864	0	0	0	11
Haemophilus phage SuMu	2.8	0	0	0	0	0	0	0	0	0	0	0	11
Halomonas phage phiHAP-1	0	0	0	0	0	7.709	0	0	0	0	0	0	11
Hanrivervirus haarsle	0	0	0	0	0	0	7.056	0	0	0	0	0	11
Henunavirus SNUABM01	0	0	0	24.96	0	0	0	0	0	0	0	0	11
Hollowayvirus F116	0	0	5.031	0	0	0	0	0	0	0	0	0	11
Iapetusvirus EaH1	0	0	0	0	0	0	0	7.26	0	0	0	0	11
Immutovirus immuto	0	0	0	0	6.8688	0	0	0	0	0	0	0	11
Jiangsuvirus pspyzu05	0	2.106	0	0	0	0	0	0	0	0	0	0	11
Justusliebigvirus phi92	0	0	0	0	0	0	0	286	0	0	0	0	11
Kagunavirus K1H	0	0	0	0	0	3.172	0	0	0	0	0	0	11
Kapieceevirus ST512KPC3phi132	0	0	0	96.32	0	0	0	0	0	0	0	0	11
Kenoshavirus chikenjars	0	0	0	0	0	0	0	4.356	0	0	0	0	11
Klebsiella phage Miami	0	0	0	108.96	0	0	0	0	0	0	0	0	11
Klebsiella phage ZCKP8	0	0	0	0	0	60.58	0	0	0	0	0	0	11
Kolesnikvirus Ea214	0	0	0	0	0	0	0	5.28	0	0	0	0	11
Kryptosalinivirus M8CC19	0	1.976	0	0	0	0	0	0	0	0	0	0	11
Kwaitsingvirus HK446	0	0	0	12.016	0	0	0	0	0	0	0	0	11
Kwaitsingvirus HK544	0	0	0	5.44	0	0	0	0	0	0	0	0	11
Lederbergvirus BTP1	0	0	0	0	0	0	0	7.084	0	0	0	0	11
Lederbergvirus SE1Spa	0	0	0	43.84	0	0	0	0	0	0	0	0	11
Lessievirus bcep22	0	0	0	0	0	0	0	10.2212	0	0	0	0	11
Lessievirus bcepmigl	0	0	0	0	5.088	0	0	0	0	0	0	0	11
Lessievirus DC1	0	0	0	0	0	0	0	6.644	0	0	0	0	11
Lidleunavirus Ldl1	8.2	0	0	0	0	0	0	0	0	0	0	0	11
Listeria phage B054	0	2.899	0	0	0	0	0	0	0	0	0	0	11
Llyrvirus SSKS1	0	1.56	0	0	0	0	0	0	0	0	0	0	11
Lokivirus loki	0	0	0	4.24	0	0	0	0	0	0	0	0	11
Manovirus Mano	0	0	0	0	9.8	0	0	0	0	0	0	0	11
Marienburgvirus BP4795	0	0	0	0	6.6992	0	0	0	0	0	0	0	11
Marienburgvirus JLK2012	0	0	0	4.48	0	0	0	0	0	0	0	0	11
Maxdohrnvirus SS2019XI	0	0	0	0	3.816	0	0	0	0	0	0	0	11
Microviridae Fen7918_21	0	0	0	4.048	0	0	0	0	0	0	0	0	11
Moturavirus motura	0	0	0	6.88	0	0	0	0	0	0	0	0	11
Mycobacterium virus TChen	0	0	0	0	0	3.744	0	0	0	0	0	0	11
Myrnavirus myrna	0	0	0	0	3.5192	0	0	0	0	0	0	0	11
Nampongvirus ST79	0	3.185	0	0	0	0	0	0	0	0	0	0	11
Nipunavirus NP1	0	0	0	0	6.1056	0	0	0	0	0	0	0	11
Noahvirus arc	0	0	0	0	0	0	0	576.4	0	0	0	0	11
Nonagvirus JenK1	0	2.132	0	0	0	0	0	0	0	0	0	0	11
Ochrobactrum phage POI1126	0	0	0	0	0	0	5.44	0	0	0	0	0	11
Oslovirus Lyz12581Vzw	0	0	0	7.552	0	0	0	0	0	0	0	0	11
Pairvirus Lo5R7ANS	0	0	18.4626	0	0	0	0	0	0	0	0	0	11
Pandoravirus macleodensis	4.27	0	0	0	0	0	0	0	0	0	0	0	11
Pandoravirus salinus	0	0	0	0	0	0	5.336	0	0	0	0	0	11
Parlovirus parlo	0	0	0	5.568	0	0	0	0	0	0	0	0	11
Peduovirus P24C9	0	0	0	0	0	0	0	0	0	57.76	0	0	11
Peduovirus P24E6b	0	0	0	20.48	0	0	0	0	0	0	0	0	11
Peduovirus pro483	0	0	0	0	0	59.839	0	0	0	0	0	0	11
Peduovirus pv12474III	0	2.626	0	0	0	0	0	0	0	0	0	0	11
Peternellavirus peternella	0	0	0	0	0	0	0	0	0	0	45	0	11
Phapecoctavirus anhysbys	0	0	0	6.304	0	0	0	0	0	0	0	0	11
Poindextervirus BL10	0	0	0	0	0	0	0	10.296	0	0	0	0	11
Primolicivirus Pf1	0	0	0	12.048	0	0	0	0	0	0	0	0	11
Przondovirus KN41	0	0	0	2.88	0	0	0	0	0	0	0	0	11
Pseudomonas phage AF	0	0	0	0	0	0	0	1.54	0	0	0	0	11
Pseudomonas phage AIIMS-Pa-B1	0	0	0	0	3.9856	0	0	0	0	0	0	0	11
Pseudomonas phage F10	0	5.9	0	0	0	0	0	0	0	0	0	0	11
Pseudomonas phage JBD25	0	2.626	0	0	0	0	0	0	0	0	0	0	11
Pseudomonas phage JBD93	0	0	0	10.16	0	0	0	0	0	0	0	0	11
Pseudomonas phage Lu11	0	1.807	0	0	0	0	0	0	0	0	0	0	11
Pseudomonas phage MD8	0	0	0	0	0	0	0	0	0	34.58	0	0	11
Pseudomonas phage phi297	0	0	0	3.552	0	0	0	0	0	0	0	0	11
Pseudomonas phage phiPSA1	0	2.197	0	0	0	0	0	0	0	0	0	0	11
Pseudomonas phage PPpW-3	3.24	0	0	0	0	0	0	0	0	0	0	0	11
Pseudomonas phage Skulduggery	0	0	0	0	0	0	0	3.872	0	0	0	0	11
Pseudomonas phage UFJF_PfDIW6	0	0	0	0	0	0	0	6.556	0	0	0	0	11
Pseudomonas phage YMC11/07/P54_PAE_BP	0	0	0	3.088	0	0	0	0	0	0	0	0	11
Pseudomonas phage YMC12/01/R24	0	0	0	0	0	0	0	0	0	0	25.3	0	11
Pseudomonas virus MP1412	0	0	0	0	0	0	0	8.228	0	0	0	0	11
Psychrobacter phage pOW20-A	0	0	0	0	0	0	0	3.124	0	0	0	0	11
Ralstonia phage RSP15	0	1.872	0	0	0	0	0	0	0	0	0	0	11
Ravarandavirus kac65v151	0	0	0	0	0	0	0	0	0	37.81	0	0	11
Reginaelenavirus rv3LV2017	0	0	0	0	0	0	0	0	0	38.76	0	0	11
Rhizobium phage RHEph04	0	0	0	0	0	0	0	6.512	0	0	0	0	11
Rhizobium phage RHph_Y65	0	0	0	0	0	0	0	6.16	0	0	0	0	11
Rhodobacter phage RcapNL	0	0	0	0	0	0	0	6.996	0	0	0	0	11
Rhodobacter phage RcRhea	0	0	0	0	0	0	0	4.268	0	0	0	0	11
Ruegeria phage DSS3-P1	0	1.443	0	0	0	0	0	0	0	0	0	0	11
Salicola phage CGphi29	0	0	0	0	0	0	0	0	0	0	22.8	0	11
Salmonella phage SE131	0	0	0	0	5.2576	0	0	0	0	0	0	0	11
Salmonella phage SEN4	6.9	0	0	0	0	0	0	0	0	0	0	0	11
Salmonella phage SEN5	0	0	0	8.032	0	0	0	0	0	0	0	0	11
Salmonella phage vB_SenS_Sasha	0	0	0	0	0	0	0	0	0	36.803	0	0	11
Sarumanvirus bcepsauron	0	1.248	0	0	0	0	0	0	0	0	0	0	11
Seongnamvirus ESSI2	0	0	0	3.44	0	0	0	0	0	0	0	0	11
Serratia phage phiMAM1	0	0	0	4.064	0	0	0	0	0	0	0	0	11
Shamshuipovirus HK022	0	0	0	0	0	0	0	6.424	0	0	0	0	11
Shapirovirus cbk	8.3	0	0	0	0	0	0	0	0	0	0	0	11
Slashvirus stahl	0	0	0	0	3.4556	0	0	0	0	0	0	0	11
Spbetavirus SPbeta	0	0	0	0	0	0	0	7.172	0	0	0	0	11
Staminivirus SMA9	0	3.276	0	0	0	0	0	0	0	0	0	0	11
Staphylococcus phage SPbeta-like	0	0	0	0	0	0	6.88	0	0	0	0	0	11
Stenotrophomonas phage vB_SmaM_Ps15	0	0	0	0	0	0	0	0	21.8592	0	0	0	11
Stockinghallvirus FSLSP004	0	0	0	4.8	0	0	0	0	0	0	0	0	11
Streptococcus phage EJ-1	0	2.574	0	0	0	0	0	0	0	0	0	0	11
Streptomyces phage JXY1	0	0	0	0	0	0	0	5.06	0	0	0	0	11
Sulfitobacter phage pCB2047-A	0	0	0	0	6.2752	0	0	0	0	0	0	0	11
Svunavirus sv1	0	2.158	0	0	0	0	0	0	0	0	0	0	11
Synechococcus phage S-CBS3	0	0	0	0	0	0	0	5.72	0	0	0	0	11
Thornevirus SP15	0	0	0	0	0	3.289	0	0	0	0	0	0	11
Tigrvirus E202	0	0	0	0	0	0	0	2.904	0	0	0	0	11
Tigrvirus phiE094	0	4.459	0	0	0	0	0	0	0	0	0	0	11
Trichoplusia ni granulovirus	0	0	0	0	5.512	0	0	0	0	0	0	0	11
Trigintaduovirus 32HC	0	0	0	0	0	2.912	0	0	0	0	0	0	11
Tunavirus Sfin1	0	0	0	0	0	0	0	7.4756	0	0	0	0	11
uncultured Caudovirales phage	0	2.808	0	0	0	0	0	0	0	0	0	0	11
Vhmlvirus VP585	6.1	0	0	0	0	0	0	0	0	0	0	0	11
Vibrio phage martha 12B12	5.9	0	0	0	0	0	0	0	0	0	0	0	11
Vibrio phage VvAW1	0	2.392	0	0	0	0	0	0	0	0	0	0	11
Vibrio phage X29	0	0	6.63	0	0	0	0	0	0	0	0	0	11
Waedenswilvirus S6	0	0	0	0	0	0	0	0	0	0	26.3	0	11
Wanchaivirus HK106	0	0	0	7.52	0	0	0	0	0	0	0	0	11
Wongtaivirus HK542	0	0	0	7.184	0	0	0	0	0	0	0	0	11
Xanthomonas citri phage CP2	0	0	0	0	0	0	0	0	0	0	24.8	0	11
Xipdecavirus Xp10	0	0	0	0	0	0	0	0	0	53.2	0	0	11
Xuanwuvirus xv503458	0	0	0	76	0	0	0	0	0	0	0	0	11
Yautsimvirus HK140	0	0	0	124.16	0	0	0	0	0	0	0	0	11
Yersinia phage vB_YenM_201.16	0	10.4	0	0	0	0	0	0	0	0	0	0	11
Yersinia phage vB_YenM_31.17	0	0	0	3.328	0	0	0	0	0	0	0	0	11
Yersinia phage vB_YenM_324	0	0	0	3.632	0	0	0	0	0	0	0	0	11
Yoloswagvirus yoloswag	0	0	0	0	0	0	0	4.928	0	0	0	0	11
Yonginvirus EaP8	0	0	0	0	0	5.798	0	0	0	0	0	0	11
Risjevirus RSJ2	0	0	0	0	0	0	0	0	0	0	0	0	12

## Sheet: SummaryBasics
BBC	assignment	length	begin	end	species	species-score			CountContig	68	MBR	assignment	length	begin	end	species	species-score		Cluster description	cov	norm	CountContig	77	MSR	assignment	length	begin	end	species	species-score	Cluster description	cov	norm	CountContig	29	MTC	assignment	length	begin	end	species	species-score	Cluster description	cov	norm	CountContig	156	DCR	assignment
NODE_1067_length_19860_cov_2.9	Unassigned	19755	14103	36419			Agrobacterium phage Atu_ph08	5.3	SumL	1420768	NODE_1039_length_10184_cov_2.6	Unassigned	10183	0	0				Eganvirus EtG	2.6	3.38	SumL	547688	NODE_1062_length_5939_cov_1.70	Unassigned	5818	0	0			Vibrio phage X29	1.7	6.63	SumL	351097	NODE_1011_length_20093_cov_3.9	Unassigned	19970	4413	23393			Feofaniavirus Eho49	3.9	6.24	SumL	2088849	NODE_1016_length_8327_cov_2.40	Unassigned
NODE_1135_length_19221_cov_7.5	Unassigned	18975	0	0			Agrobacterium phage Atu_ph08	5.2	CountUnass	0	NODE_1096_length_9817_cov_1.88	Unassigned	9542	459	10033				Tigrvirus phi52237	1.88	2.444	CountUnass	6	NODE_1398_length_5175_cov_1.45	Unassigned	5172					Unassigned	1.45	5.655	CountUnass	3	NODE_1091_length_18652_cov_3.8	Unassigned	18357	20096	40029			Enterobacterial phage mEp390	3.8	6.08	CountUnass	3	NODE_107_length_81860_cov_7.86	Unassigned
NODE_1211_length_18499_cov_2.1	Unassigned	18476	0	0			Agrobacterium phage Atu_ph08	5.4	Annotated	68	NODE_1099_length_9801_cov_2.00	Unassigned	9797	29450	39461				Ralstonia phage RS138	2	2.6	Annotated	71	NODE_1471_length_5051_cov_2.01	Unassigned	5048	0	0			Burkholderia virus BcepNazgul	2.01	7.839	Annotated	26	NODE_1094_length_18631_cov_4.7	2169920_NC_019768.1	18629	1	17072	Wanchaivirus HK106		Wanchaivirus HK106	4.7	7.52	Annotated	153	NODE_1081_length_8103_cov_2.13	Unassigned
NODE_1233_length_18221_cov_2.3	Unassigned	17026	10995	26652			Alachuavirus Xp15	3.31	MaxL	108191	NODE_1167_length_9445_cov_2.52	573591_NC_011589.1	9128	28573	29677	Stenotrophomonas phage S1			Stenotrophomonas phage S1	2.52	3.276	MaxL	49717	NODE_1659_length_4703_cov_1.66	Unassigned	4701	14495	19530			Kisquattuordecimvirus KS14	1.66	6.474	MaxL	42668	NODE_1117_length_18264_cov_17.	2024265_NC_070876.1	10980	42677	44098	Agrobacterium phage Atu_ph08		Agrobacterium phage Atu_ph08	17	27.2	MaxL	79051	NODE_1181_length_7738_cov_3.07	Unassigned
NODE_1250_length_18087_cov_5.9	Unassigned	17851	0	0			Aresaunavirus RSA1	3.66	Median	15392	NODE_1257_length_9039_cov_2.01	2844122_NC_049429.1	9037	23850	31978	Novemvirus T5282H			Novemvirus T5282H	2.01	2.613	Median	4467	NODE_192_length_13093_cov_4.55	Unassigned	11921	0	0			Phabquatrovirus PHB04	4.55	17.745	Median	5172	NODE_1123_length_18199_cov_6.6	Unassigned	17952	0	0			Salmonella phage 118970_sal3	6.6	10.56	Median	7374	NODE_1292_length_7399_cov_2.96	929834_NC_021557.1
NODE_1303_length_17664_cov_3.0	Unassigned	17184	0	0			Arsyunavirus RSY1	3			NODE_1307_length_8802_cov_3.02	Unassigned	8800	12301	21445				Simpcentumvirus Smp131	3.02	3.926			NODE_2072_length_4188_cov_1.67	Unassigned	4188	10801	15443			Rahariannevirus raharianne	1.67	6.513			NODE_1133_length_18097_cov_3.4	Unassigned	3330	207631	211213			Erwinia phage pEa_SNUABM_7	3.4	5.44			NODE_1302_length_7363_cov_2.78	Unassigned
NODE_1351_length_17314_cov_2.8	Unassigned	16974	0	0			Arthrobacter phage Faja	2.6			NODE_1575_length_7826_cov_2.54	2734058_NC_048109.1	7823	13964	22010	Citexvirus dobby			Citexvirus dobby	2.54	3.302			NODE_2096_length_4164_cov_1.77	Unassigned	4160					Unassigned	1.77	6.903			NODE_118_length_86177_cov_5.84	Unassigned	44091	0	0			Stenotrophomonas phage S1	5.84	9.344			NODE_1315_length_7328_cov_2.52	Unassigned
NODE_1382_length_17101_cov_4.1	Unassigned	12834	0	0			Brunovirus SEN34	13.2			NODE_1633_length_7625_cov_2.36	Unassigned	7622	0	0				Stenotrophomonas phage IME-SM1	2.36	3.068			NODE_2218_length_4017_cov_1.72	Unassigned	3730	10826	14790			Rhizobium phage vB_RleM_PPF1	1.72	6.708			NODE_1226_length_16708_cov_13.	Unassigned	14902	0	0			Borockvirus brock	13	20.8			NODE_140_length_58530_cov_6.52	2734058_NC_048109.1
NODE_1417_length_16830_cov_2.9	Unassigned	16827	7078	27610			Burkholderia phage KS10	2.3			NODE_171_length_31310_cov_2.69	2734062_NC_047818.1	14485	103	18033	Elveevirus 4LV2017			Elveevirus 4LV2017	2.69	3.497			NODE_2471_length_3763_cov_2.20	Unassigned	3720	0	0			Bacillus phage 0305phi8-36	2.2	8.58			NODE_1246_length_16445_cov_3.0	2560726_NC_021774.1	16445	596	14771	Stockinghallvirus FSLSP004		Stockinghallvirus FSLSP004	3	4.8			NODE_144_length_57211_cov_9.32	Unassigned
NODE_1499_length_16235_cov_4.2	Unassigned	11739	5933	18140			Burkholderia phage phi1026b	3.29			NODE_1956_length_6787_cov_1.95	Unassigned	6785	0	0				Foxunavirus fox2	1.95	2.535			NODE_2686_length_3611_cov_1.62	Unassigned	3610	0	0			Vhmlvirus VHML	1.62	6.318			NODE_1270_length_16137_cov_4.6	2918920_NC_070916.1	15895	1	14147	Yersinia phage vB_YenM_06.16-2		Yersinia phage vB_YenM_06.16-2	4.6	7.36			NODE_1708_length_6312_cov_2.46	Unassigned
NODE_1553_length_15915_cov_3.0	Unassigned	12300	11629	23676			Citexvirus BR319A	3.7			NODE_1_length_550138_cov_7.599	2734231_NC_048197.1	49717	2112	19046	Feofaniavirus Eho49			Feofaniavirus Eho49	7.599	9.8787			NODE_2776_length_3549_cov_1.29	Unassigned	3504	4673	8401			Hollowayvirus F116	1.29	5.031			NODE_1286_length_15967_cov_4.6	Unassigned	13159	11538	21275			Brunovirus SEN34	4.6	7.36			NODE_178_length_41417_cov_9.07	Unassigned
NODE_155_length_75348_cov_10.6	Unassigned	46044	0	0			Dagavirus ST13OXA48phi121	3.93			NODE_2426_length_5781_cov_8.39	Unassigned	5779	10162	14572				Vimunumvirus ST147VIM1phi71	8.39	10.907			NODE_288_length_10773_cov_1.97	Unassigned	10772	0	0			Gaiavirus gaia	1.97	7.683			NODE_13_length_297519_cov_37.0	Unassigned	43713	0	0			Aguilavirus mEp213	37	59.2			NODE_1790_length_6130_cov_2.34	Unassigned
NODE_1608_length_15578_cov_5.3	2024265_NC_070876.1	15437	26181	39995	Agrobacterium phage Atu_ph08		Dagavirus ST13OXA48phi121	3.95			NODE_2481_length_5681_cov_2.02	Unassigned	5679	25805	30498				Peduovirus pv12474III	2.02	2.626			NODE_2924_length_3446_cov_4.26	Unassigned	3444	496	3621			Salmonella phage 118970_sal3	4.26	16.614			NODE_1417_length_14459_cov_3.1	Unassigned	14458	17357	28289			Sinorhizobium phage PBC5	3.1	4.96			NODE_1954_length_5836_cov_2.74	Unassigned
NODE_1676_length_15315_cov_3.7	Unassigned	10708	13094	23388			Dunaliella viridis virus SI2	7.92			NODE_2507_length_5643_cov_1.64	Unassigned	5641	0	0				Nonagvirus JenK1	1.64	2.132			NODE_3103_length_3337_cov_2.30	Unassigned	3093	32869	35916			Rhodobacter phage RC1	2.3	8.97			NODE_1421_length_14444_cov_12.	Unassigned	13867					Unassigned	12	19.2			NODE_2028_length_5709_cov_2.50	Unassigned
NODE_16_length_237582_cov_13.2-0	2560731_NC_028699.1	22416	8748	19764	Brunovirus SEN34		Enterobacter phage Arya	13.2			NODE_2538_length_5590_cov_2.37	2955513_NC_052940.1	5531	1	8	Bonaevitaevirus bonaevitae			Bonaevitaevirus bonaevitae	2.37	3.081			NODE_3114_length_3330_cov_1.45	Unassigned	3328	0	0			Azospirillum phage Cd	1.45	5.655			NODE_1455_length_14158_cov_3.2	2734064_NC_047753.1	14155	4901	16843	Felsduovirus SEN8		Felsduovirus SEN8	3.2	5.12			NODE_2058_length_5664_cov_2.86	Unassigned
NODE_16_length_237582_cov_13.2-1	Unassigned	25675	0	0			Enterobacter phage Arya	2.9			NODE_2544_length_5582_cov_1.60	Unassigned	4786						Unassigned	1.6	2.08			NODE_3495_length_3114_cov_2.19	Unassigned	3112					Unassigned	2.19	8.541			NODE_1468_length_14064_cov_6.0	1755689_NC_028657.1	14064	22944	26237	Pseudomonas phage YMC11/02/R656		Pseudomonas phage YMC11/02/R656	6	9.6			NODE_2278_length_5339_cov_2.19	Unassigned
NODE_1700_length_15175_cov_5.2	2024265_NC_070876.1	15175	9957	23762	Agrobacterium phage Atu_ph08		Enterobacteria phage HK225	14.9			NODE_2649_length_5427_cov_8.00	2918921_NC_070914.1	5056	6902	11846	Yersinia phage vB_YenM_201.16			Yersinia phage vB_YenM_201.16	8	10.4			NODE_34_length_49981_cov_4.734	Unassigned	41324	11128	41625			Pairvirus Lo5R7ANS	4.734	18.4626			NODE_1488_length_13837_cov_3.6	1864623_NC_031077.1	13836	15231	16631	Enterobacter phage Tyrion		Enterobacter phage Tyrion	3.6	5.76			NODE_2393_length_5170_cov_3.20	Unassigned
NODE_183_length_68263_cov_4.10	Unassigned	14286	0	0			Enterobacteria phage mEp460	13.3			NODE_2696_length_5365_cov_2.75	103216_NC_005056.1	4746	16952	22414	Peduovirus Wphi			Peduovirus Wphi	2.75	3.575			NODE_3528_length_3099_cov_1.46	Unassigned	3097	0	0			Bacillus phage vB_BanS-Tsamsa	1.46	5.694			NODE_14_length_283157_cov_19.2	Unassigned	47606	0	0			Escherichia phage HK639	19.2	30.72			NODE_242_length_24063_cov_3.13	Unassigned
NODE_1867_length_14215_cov_3.2	1647465_NC_029015.2	14171	1	12460	Salmonella phage SEN4		Enterobacteria phage phi80	13.3			NODE_2741_length_5307_cov_1.55	Unassigned	4157	0	0				Foxunavirus fox2	1.55	2.015			NODE_3665_length_3034_cov_1.45	Unassigned	3034	26836	29656			Burkholderia phage KS10	1.45	5.655			NODE_1511_length_13670_cov_3.7	1147151_NC_019704.1	13103	5314	17575	Enterobacteria phage mEp237		Enterobacteria phage mEp237	3.7	5.92			NODE_2531_length_5002_cov_2.64	Unassigned
NODE_1953_length_13852_cov_5.0	Unassigned	13850	0	0			Erwinia phage Midgardsormr38	13			NODE_2934_length_5076_cov_6.93	2734061_NC_019932.1	5074	10634	15122	Entnonagintavirus ENT90			Entnonagintavirus ENT90	6.93	9.009			NODE_3_length_181142_cov_4.968	40631_NC_001901.1	16794	8559	17771	Ravinvirus N15		Ravinvirus N15	4.968	19.3752			NODE_1514_length_13611_cov_4.8	929833_NC_021560.1	5420	29966	34762	Rhizobium phage RR1-A		Rhizobium phage RR1-A	4.8	7.68			NODE_276_length_20231_cov_2.96	Unassigned
NODE_19_length_228703_cov_12.8	Unassigned	42339	0	0			Erwinia phage Midgardsormr38	13.4			NODE_2957_length_5041_cov_2.55	Unassigned	4959	0	0				Pseudomonas phage F10	2.55	3.315			NODE_57_length_32907_cov_3.945	Unassigned	32824	0	0			Uetakevirus SPN1S	3.945	15.3855			NODE_1569_length_13221_cov_5.1	Unassigned	13219	1251	14606			Aguilavirus mEp213	5.1	8.16			NODE_2779_length_4743_cov_2.24	Unassigned
NODE_2027_length_13538_cov_3.4	1813771_NC_031940.1	13535	37811	42123	Salmonella phage 118970_sal3		Escherichia phage T2	21.1			NODE_2964_length_5034_cov_1.62	Unassigned	5023	0	0				Escherichia phage phiV10	1.62	2.106			NODE_618_length_7745_cov_1.964	Unassigned	7742	1	3148			Ochrobactrum phage POA1180	1.964	7.6596			NODE_1575_length_13178_cov_6.4	929833_NC_021560.1	12586	20148	21662	Rhizobium phage RR1-A		Rhizobium phage RR1-A	6.4	10.24			NODE_2940_length_4606_cov_2.99	Unassigned
NODE_2107_length_13253_cov_4.6	Unassigned	13251	0	0			Feofaniavirus Eho59	16.9			NODE_2_length_519037_cov_7.634	2560731_NC_028699.1	29621	8733	19764	Brunovirus SEN34			Brunovirus SEN34	7.634	9.9242			NODE_63_length_27230_cov_4.433	Unassigned	27182	0	0			Kelquatrovirus KL4	4.433	17.2887			NODE_161_length_72197_cov_64.5	2724352_NC_070907.1	14326	10917	24084	Yersinia phage P37		Yersinia phage P37	64.5	103.2			NODE_298_length_18716_cov_3.57	Unassigned
NODE_2199_length_12959_cov_2.8	Unassigned	12725	0	0			Haemophilus phage SuMu	2.8			NODE_3158_length_4819_cov_3.01	2845097_NC_049451.1	4746	23530	28232	Vimunumvirus ST147VIM1phi71			Vimunumvirus ST147VIM1phi71	3.01	3.913			NODE_70_length_24695_cov_4.027	Unassigned	24627	1	21217			Feofaniavirus Eho59	4.027	15.7053			NODE_1652_length_12534_cov_3.4	Unassigned	12532	1342	13105			Kwaitsingvirus HK544	3.4	5.44			NODE_3096_length_4483_cov_3.81	Unassigned
NODE_21_length_224977_cov_21.1	Unassigned	33463	0	0			Jilinvirus CVM10	2.1			NODE_3251_length_4725_cov_1.20	Unassigned	4724	0	0				Llyrvirus SSKS1	1.2	1.56			NODE_71_length_24591_cov_5.999	754056_NC_020866.1	20490	23729	28813	Rhodovulum phage RS1		Rhodovulum phage RS1	5.999	23.3961			NODE_17_length_268297_cov_61.6	2956345_NC_049395.1	79051	1	28534	Quadragintavirus ev015		Quadragintavirus ev015	61.6	98.56			NODE_3193_length_4414_cov_2.48	Unassigned
NODE_2291_length_12622_cov_3.7	Unassigned	12622	1	10471			Kayeltresvirus KL3	4.2			NODE_3332_length_4652_cov_2.05	Unassigned	4650	0	0				Pseudomonas phage F10	2.05	2.665			NODE_72_length_24292_cov_3.962	1147140_NC_019545.1	24018	29279	42604	Salmonella phage SPN3UB		Salmonella phage SPN3UB	3.962	15.4518			NODE_1821_length_11197_cov_2.8	Unassigned	11195	26080	37611			Pseudomonas phage Itty13	2.8	4.48			NODE_3218_length_4389_cov_1.90	Unassigned
NODE_22_length_224819_cov_13.3-0	Unassigned	47739	0	0			Kisquattuordecimvirus KS14	3.89			NODE_3371_length_4617_cov_1.98	Unassigned	4616	0	0				Streptococcus phage EJ-1	1.98	2.574			NODE_839_length_6679_cov_1.768	Unassigned	6397	0	0			Fernvirus jacopo	1.768	6.8952			NODE_183_length_65710_cov_38.4	1127516_NC_019522.1	43907	15098	48015	Pectobacterium phage ZF40		Pectobacterium phage ZF40	38.4	61.44			NODE_32_length_193565_cov_6.83	Unassigned
NODE_22_length_224819_cov_13.3-1	Unassigned	37599	0	0			Klebsiella phage phiKO2	9.97			NODE_3414_length_4574_cov_1.51	Unassigned	4467	0	0				Kisquattuordecimvirus KS14	1.51	1.963			NODE_86_length_21580_cov_6.227	Unassigned	21579	18047	39573			Rhodobacter phage RC1	6.227	24.2853			NODE_1908_length_10692_cov_2.8	2844207_NC_049942.1	10603	26775	37220	Marienburgvirus JLK2012		Marienburgvirus JLK2012	2.8	4.48			NODE_3357_length_4269_cov_2.97	Unassigned
NODE_2356_length_12381_cov_13.	2663326_NC_070949.1	12379	8291	23478	Erwinia phage Midgardsormr38		Lidleunavirus Ldl1	8.2			NODE_3590_length_4425_cov_1.51	Unassigned	4332	0	0				Colossusvirus colossus	1.51	1.963			NODE_8_length_133079_cov_4.920	Unassigned	42668	0	0			Ochrobactrum phage POA1180	4.92	19.188			NODE_1949_length_10444_cov_3.5	Unassigned	10441	39772	49116			Salmonella phage vB_SosS_Oslo	3.5	5.6			NODE_33_length_190607_cov_8.21	Unassigned
NODE_2378_length_12285_cov_8.3	Unassigned	12028	0	0			Ochrobactrum phage POA1180	8.99			NODE_3693_length_4336_cov_1.69	Unassigned	4293	0	0				Pseudomonas phage phiPSA1	1.69	2.197															NODE_1962_length_10360_cov_2.5	255431_NC_005857.1	10325	532	10680	Klebsiella phage phiKO2		Klebsiella phage phiKO2	2.5	4			NODE_3444_length_4205_cov_2.35	Unassigned
NODE_240_length_54574_cov_16.0	Unassigned	15177	0	0			Ochrobactrum phage POA1180	5.87			NODE_3723_length_4314_cov_2.07	Unassigned	4311	68	4296				Bacillus phage BceA1	2.07	2.691															NODE_2011_length_10076_cov_24.	Unassigned	9777	0	0			Rhizobium phage RR1-A	24	38.4			NODE_348_length_16562_cov_2.92	929834_NC_021557.1
NODE_252_length_52512_cov_3.29	Unassigned	16564	1	6540			Pandoravirus macleodensis	4.27			NODE_3798_length_4252_cov_2.16	Unassigned	3738	0	0				uncultured Caudovirales phage	2.16	2.808															NODE_2012_length_10066_cov_4.4	101570_NC_006949.1	9921	38194	40234	Enterobacteria phage ES18		Enterobacteria phage ES18	4.4	7.04			NODE_3499_length_4163_cov_2.71	Unassigned
NODE_2536_length_11819_cov_2.6	Unassigned	11817	0	0			Pseudomonas phage PPpW-3	3.24			NODE_3993_length_4094_cov_1.44	Unassigned	4093	0	0				Ralstonia phage RSP15	1.44	1.872															NODE_2059_length_9832_cov_2.45	1864623_NC_031077.1	9830	5525	14489	Enterobacter phage Tyrion		Enterobacter phage Tyrion	2.45	3.92			NODE_356_length_16247_cov_3.47	Unassigned
NODE_2601_length_11655_cov_8.5	Unassigned	11521	0	0			Pseudomonas virus Yua	16			NODE_3_length_415868_cov_7.461	2918920_NC_070916.1	6427	24976	29546	Yersinia phage vB_YenM_06.16-2			Yersinia phage vB_YenM_06.16-2	7.461	9.6993															NODE_209_length_59447_cov_60.2	2956049_NC_049452.1	7754	24971	32302	Kapieceevirus ST512KPC3phi132		Kapieceevirus ST512KPC3phi132	60.2	96.32			NODE_3654_length_4064_cov_1.34	Unassigned
NODE_2677_length_11484_cov_2.8	Unassigned	11482	0	0			Rahariannevirus raharianne	2.8			NODE_4133_length_4007_cov_1.57	Unassigned	4005	0	0				Foxunavirus fox3	1.57	2.041															NODE_216_length_58931_cov_18.5	Unassigned	58801	0	0			Rhizobium phage 16-3	18.5	29.6			NODE_3671_length_4051_cov_3.70	Unassigned
NODE_271_length_49969_cov_9.37	1526550_NC_027299.1	31568	16096	25028	Sulfitobacter phage NYA-2014a		Rhizobium phage 16-3	10.6			NODE_417_length_18023_cov_2.64	2734063_NC_019488.1	17931	16766	33955	Felsduovirus RE2010			Felsduovirus RE2010	2.64	3.432															NODE_2239_length_8972_cov_3.48	Unassigned	8745	0	0			Parlovirus parlo	3.48	5.568			NODE_3695_length_4038_cov_2.84	Unassigned
NODE_2779_length_11200_cov_5.4	2024265_NC_070876.1	11198	56030	58966	Agrobacterium phage Atu_ph08		Rhizobium phage RR1-A	2.8			NODE_423_length_17828_cov_4.11	Unassigned	10290	0	0				Arsyunavirus RSY1	4.11	5.343															NODE_2242_length_8968_cov_3.60	2560731_NC_028699.1	8966	23504	24688	Brunovirus SEN34		Brunovirus SEN34	3.6	5.76			NODE_36_length_180374_cov_8.53	1127516_NC_019522.1
NODE_2824_length_11086_cov_2.9	Unassigned	11086	1	6530			Rhizobium phage RR1-A	8.5			NODE_4244_length_3938_cov_1.19	Unassigned	3936	30831	34754				Beetrevirus JBD67	1.19	1.547															NODE_2274_length_8762_cov_3.79	984175_NC_019934.1	8758	9937	18894	Cronobacter phage ENT39118		Cronobacter phage ENT39118	3.79	6.064			NODE_3734_length_4011_cov_2.36	Unassigned
NODE_2859_length_11012_cov_8.2	Unassigned	10934	0	0			Rhizobium phage vB_RleM_PPF1	3			NODE_425_length_17821_cov_4.00	Unassigned	16811	0	0				Stenotrophomonas phage S1	4	5.2															NODE_2359_length_8398_cov_4.61	Unassigned	8397	5266	13709			Rhizobium phage RR1-B	4.61	7.376			NODE_3781_length_3985_cov_1.79	Unassigned
NODE_2868_length_10998_cov_4.7	Unassigned	10900	0	0			Rhizobium phage vB_RleM_PPF1	4.75			NODE_4283_length_3914_cov_1.68	Unassigned	3913	0	0				Salmonella phage 118970_sal3	1.68	2.184															NODE_236_length_55481_cov_27.4	2560730_NC_011802.1	47858	3027	22369	Lederbergvirus SE1Spa		Lederbergvirus SE1Spa	27.4	43.84			NODE_3794_length_3976_cov_2.60	Unassigned
NODE_287_length_47570_cov_16.9	Unassigned	34179	0	0			Rhodovulum phage RS1	2.9			NODE_4303_length_3902_cov_3.07	Unassigned	3900	15217	18653				Beetrevirus PM105	3.07	3.991															NODE_2401_length_8232_cov_2.53	Unassigned	5880	1	4199			Microviridae Fen7918_21	2.53	4.048			NODE_3908_length_3903_cov_2.84	Unassigned
NODE_2885_length_10942_cov_2.7	Unassigned	10938	1	10030			Rhodovulum phage RS1	2.9			NODE_433_length_17514_cov_3.43	Unassigned	17415	2	14657				Tigrvirus phiE094	3.43	4.459															NODE_2410_length_8204_cov_1.73	Unassigned	8203	40078	48842			Diegovirus POCJ13	1.73	2.768			NODE_3984_length_3857_cov_2.27	Unassigned
NODE_2940_length_10797_cov_2.4	Unassigned	10524	0	0			Salmonella phage 118970_sal3	7.5			NODE_4367_length_3864_cov_2.52	Unassigned	3253	2695	5740				Staminivirus SMA9	2.52	3.276															NODE_2421_length_8151_cov_3.50	414970_NC_009514.1	7517	1	6630	Enterobacteria phage cdtI		Enterobacteria phage cdtI	3.5	5.6			NODE_4013_length_3838_cov_1.63	Unassigned
NODE_2967_length_10720_cov_2.8	Unassigned	10579	11800	25351			Salmonella phage 118970_sal3	2.8			NODE_4407_length_3841_cov_1.84	Unassigned	3839	0	0				Vibrio phage VvAW1	1.84	2.392															NODE_2543_length_7766_cov_4.20	929834_NC_021557.1	7759	13737	21425	Rhizobium phage RR1-B		Rhizobium phage RR1-B	4.2	6.72			NODE_4062_length_3810_cov_3.16	Unassigned
NODE_298_length_46733_cov_3.31	Unassigned	44519	16264	24185			Salmonella phage 118970_sal3	3.4			NODE_441_length_17383_cov_2.92	Unassigned	17382	0	0				Ochrobactrum phage POA1180	2.92	3.796															NODE_2561_length_7724_cov_3.32	Unassigned	7723	1	7569			Aguilavirus mEp043	3.32	5.312			NODE_4147_length_3762_cov_2.48	Unassigned
NODE_3008_length_10633_cov_2.0	Unassigned	10631	0	0			Salmonella phage 118970_sal3	2			NODE_4443_length_3818_cov_2.47	2734058_NC_048109.1	3713	8426	12077	Citexvirus dobby			Citexvirus dobby	2.47	3.211															NODE_2581_length_7671_cov_3.46	2955944_NC_049448.1	7501	2305	9705	Gegevirus ST437OXA245phi41		Gegevirus ST437OXA245phi41	3.46	5.536			NODE_4152_length_3759_cov_1.84	Unassigned
NODE_314_length_44725_cov_4.65	Unassigned	21482	0	0			Salmonella phage 118970_sal3	3.8			NODE_4543_length_3762_cov_1.70	Unassigned	3730	8155	9789				Caulobacter virus Sansa	1.7	2.21															NODE_2586_length_7661_cov_28.2	Unassigned	7660	0	0			Pseudomonas phage PS-1	28.2	45.12			NODE_4354_length_3670_cov_2.02	Unassigned
NODE_33_length_194978_cov_14.9	Unassigned	14347	6385	21946			Salmonella phage 118970_sal3	4.32			NODE_4547_length_3760_cov_7.22	2845097_NC_049451.1	3758	10162	14572	Vimunumvirus ST147VIM1phi71			Vimunumvirus ST147VIM1phi71	7.22	9.386															NODE_2719_length_7248_cov_4.49	2169922_NC_019769.1	7247	247	7595	Wongtaivirus HK542		Wongtaivirus HK542	4.49	7.184			NODE_4397_length_3645_cov_2.60	Unassigned
NODE_349_length_40829_cov_8.99	Unassigned	40826	0	0			Salmonella phage SEN4	3.7			NODE_4739_length_3665_cov_1.11	Unassigned	3665	0	0				Ruegeria phage DSS3-P1	1.11	1.443															NODE_2802_length_7048_cov_4.16	Unassigned	6882	22573	29448			Cronobacter phage ENT39118	4.16	6.656			NODE_4541_length_3570_cov_3.22	Unassigned
NODE_36_length_192449_cov_13.4	2663326_NC_070949.1	40964	7634	22282	Erwinia phage Midgardsormr38		Salmonella phage SEN4	3.2			NODE_4802_length_3629_cov_1.39	Unassigned	3627	0	0				Pseudomonas phage Lu11	1.39	1.807															NODE_2846_length_6938_cov_3.22	Unassigned	6632	30	6583			Enterobacteria phage phiP27	3.22	5.152			NODE_4580_length_3556_cov_3.24	Unassigned
NODE_393_length_37281_cov_4.75	Unassigned	37277	43885	53787			Salmonella phage SSU5	14.9			NODE_4864_length_3597_cov_2.90	10679_NC_001895.1	3498	16881	20440	Peduovirus P2			Peduovirus P2	2.9	3.77															NODE_2899_length_6811_cov_2.07	Unassigned	6810	0	0			Arsyunavirus RSY1	2.07	3.312			NODE_46_length_156543_cov_6.38	2734058_NC_048109.1
NODE_402_length_36718_cov_7.92	Unassigned	36645	0	0			Shapirovirus cbk	8.3			NODE_4958_length_3558_cov_1.59	Unassigned	3555	0	0				Rhodovulum phage RS1	1.59	2.067															NODE_28_length_218650_cov_36.0	Unassigned	38537	0	0			Brunovirus SEN34	36	57.6			NODE_4870_length_3412_cov_1.66	Unassigned
NODE_425_length_35688_cov_3.35	Unassigned	15347	0	0			Shigella phage SfIV	4.1			NODE_5085_length_3506_cov_1.90	Unassigned	3117						Unassigned	1.9	2.47															NODE_2920_length_6754_cov_106.	Unassigned	6752	1	3762			Salmonella phage 118970_sal3	106	169.6			NODE_5004_length_3352_cov_1.88	Unassigned
NODE_477_length_32881_cov_3.66	Unassigned	17399	13508	20584			Simpcentumvirus Smp131	8.82			NODE_5094_length_3502_cov_1.63	Unassigned	3487	0	0				Pagevirus pony	1.63	2.119															NODE_294_length_47896_cov_6.70	Unassigned	46587	0	0			Epseptimavirus saus132	6.7	10.72			NODE_5027_length_3341_cov_2.88	Unassigned
NODE_522_length_31026_cov_3.24	Unassigned	12131	0	0			Stanholtvirus E125	2.7			NODE_5130_length_3480_cov_2.23	Unassigned	3479	0	0				Listeria phage B054	2.23	2.899															NODE_2957_length_6656_cov_38.3	Unassigned	6508	10828	15752			Eganvirus EtG	38.3	61.28			NODE_5095_length_3311_cov_2.75	Unassigned
NODE_537_length_30614_cov_3.20	Unassigned	20714	1	9116			Stenotrophomonas phage IME-SM1	5			NODE_5137_length_3477_cov_2.15	Unassigned	3474	17478	21607				Beetrevirus JBD67	2.15	2.795															NODE_2987_length_6573_cov_2.16	Unassigned	6570	12524	19170			Pseudomonas phage vB_PaeP_Tr60_Ab31	2.16	3.456			NODE_5232_length_3260_cov_2.84	Unassigned
NODE_571_length_29156_cov_3.80	Unassigned	20834	2407	12910			Stenotrophomonas phage S1	4.6			NODE_524_length_16028_cov_2.99	Unassigned	16009	0	0				Rhodobacter phage RcapMu	2.99	3.887															NODE_2_length_548010_cov_68.10	2767581_NC_070950.1	14439	92711	94387	Klebsiella phage Miami		Klebsiella phage Miami	68.1	108.96			NODE_5233_length_3260_cov_2.12	Unassigned
NODE_599_length_28041_cov_3.93	Unassigned	10981	0	0			Stenotrophomonas phage S1	3.35			NODE_5285_length_3414_cov_2.45	Unassigned	3413	0	0				Nampongvirus ST79	2.45	3.185															NODE_3059_length_6413_cov_2.08	2914028_NC_070918.1	6336	21047	26974	Yersinia phage vB_YenM_31.17		Yersinia phage vB_YenM_31.17	2.08	3.328			NODE_5334_length_3217_cov_2.58	Unassigned
NODE_607_length_27842_cov_4.32	Unassigned	11441	0	0			Stenotrophomonas phage S1	3.24			NODE_5518_length_3322_cov_2.02	Unassigned	3318	18448	21801				Pseudomonas phage JBD25	2.02	2.626															NODE_3068_length_6405_cov_2.54	Unassigned	6405	8179	14796			Diegovirus dv7502Stx	2.54	4.064			NODE_5583_length_3141_cov_8.84	Unassigned
NODE_63_length_127960_cov_9.97	Unassigned	27940	0	0			Stenotrophomonas phage Salva	4.65			NODE_5585_length_3296_cov_1.62	Unassigned	3294	0	0				Jiangsuvirus pspyzu05	1.62	2.106															NODE_306_length_46882_cov_8.70	Unassigned	36664	365	35184			Burkholderia phage BcepMu	8.7	13.92			NODE_5746_length_3091_cov_2.78	Unassigned
NODE_688_length_25919_cov_3.89	2734065_NC_015273.1	25854	8184	16973	Kisquattuordecimvirus KS14		Sulfitobacter phage NYA-2014a	9.37			NODE_5714_length_3249_cov_8.35	Unassigned	3248	31879	35081				Stanholtvirus E125	8.35	10.855															NODE_3145_length_6246_cov_2.51	Unassigned	6245	11720	17246			Ravinvirus N15	2.51	4.016			NODE_577_length_11532_cov_2.82	Unassigned
NODE_764_length_24383_cov_3.54	Unassigned	18577	0	0			Tetraselmis viridis virus S20	4.1			NODE_5732_length_3241_cov_1.76	Unassigned	3241						Unassigned	1.76	2.288															NODE_317_length_45936_cov_6.35	1777054_NC_030918.1	20543	178	12081	Pseudomonas phage JBD93		Pseudomonas phage JBD93	6.35	10.16			NODE_5788_length_3075_cov_1.80	Unassigned
NODE_777_length_24104_cov_3.24	Unassigned	10993	7645	21045			Uetakevirus epsilon15	12.8			NODE_5861_length_3209_cov_0.96	Unassigned	3208	0	0				Sarumanvirus bcepsauron	0.96	1.248															NODE_3201_length_6149_cov_49.4	103216_NC_005056.1	5932	15836	22590	Peduovirus Wphi		Peduovirus Wphi	49.4	79.04			NODE_5_length_471288_cov_8.547	Unassigned
NODE_781_length_24040_cov_8.82	Unassigned	14415	14961	22328			Vhmlvirus VP585	2.4			NODE_6016_length_3160_cov_2.32	Unassigned	3158						Unassigned	2.32	3.016															NODE_3263_length_6023_cov_2.70	Unassigned	5540	0	0			Rahariannevirus raharianne	2.7	4.32			NODE_621_length_11017_cov_3.15	Unassigned
NODE_810_length_23321_cov_4.27	Unassigned	13557	0	0			Vhmlvirus VP585	3.54			NODE_606_length_14513_cov_2.94	2734059_NC_047833.1	14511	1	30413	Eganvirus EtG			Eganvirus EtG	2.94	3.822															NODE_3282_length_5977_cov_5.18	Unassigned	5918	0	0			Novemvirus T5282H	5.18	8.288			NODE_689_length_10304_cov_2.95	Unassigned
NODE_928_length_21531_cov_5.87	Unassigned	21531	28367	41655			Vhulanivirus Shpa	4.7			NODE_6110_length_3131_cov_1.23	Unassigned	3130	0	0				Kelquatrovirus KL4	1.23	1.599															NODE_337_length_43652_cov_7.70	1920779_NC_028870.1	43254	1239	43034	Drulisvirus SU552A		Drulisvirus SU552A	7.7	12.32			NODE_841_length_9285_cov_3.816	Unassigned
NODE_92_length_108290_cov_14.9	1177632_NC_018843.1	108191	35528	103299	Salmonella phage SSU5		Vhulanivirus Shpa	3.2			NODE_6131_length_3124_cov_1.64	Unassigned	3099						Unassigned	1.64	2.132															NODE_3395_length_5760_cov_2.54	40631_NC_001901.1	5758	21820	27681	Ravinvirus N15		Ravinvirus N15	2.54	4.064			NODE_8_length_383217_cov_9.017	Unassigned
NODE_992_length_20756_cov_3.95	Unassigned	20322	0	0			Vibrio phage martha 12B12	5.9			NODE_6144_length_3120_cov_1.33	Unassigned	3118						Unassigned	1.33	1.729															NODE_348_length_42570_cov_19.7	2734059_NC_047833.1	12888	11127	16836	Eganvirus EtG		Eganvirus EtG	19.7	31.52
											NODE_6171_length_3108_cov_1.52	Unassigned	3107	0	0				Kryptosalinivirus M8CC19	1.52	1.976															NODE_3518_length_5577_cov_1.59	Unassigned	5576	18010	20451			Rhizobium phage RR1-B	1.59	2.544
											NODE_6217_length_3097_cov_2.27	Unassigned	3095	0	0				Seunavirus PVPSE1	2.27	2.951															NODE_355_length_41718_cov_17.9	Unassigned	40059	0	0			Ochrobactrum phage POA1180	17.9	28.64
											NODE_6346_length_3054_cov_1.66	Unassigned	3054	0	0				Svunavirus sv1	1.66	2.158															NODE_3587_length_5454_cov_3.49	Unassigned	5412	0	0			Vhulanivirus Shpa	3.49	5.584
											NODE_6378_length_3046_cov_1.78	Unassigned	3044	56328	59117				Gediminasvirus AchV4	1.78	2.314															NODE_35_length_190455_cov_28.7	2844122_NC_049429.1	32552	9258	31978	Novemvirus T5282H		Novemvirus T5282H	28.7	45.92
											NODE_637_length_14066_cov_2.21	Unassigned	9846	13065	23021				Eganvirus PsP3	2.21	2.873															NODE_3652_length_5345_cov_2.75	1864623_NC_031077.1	5224	28625	34084	Enterobacter phage Tyrion		Enterobacter phage Tyrion	2.75	4.4
											NODE_6412_length_3035_cov_2.06	2906468_NC_070910.1	3033	32867	32867	Burkholderia phage FLC10			Burkholderia phage FLC10	2.06	2.678															NODE_3682_length_5307_cov_2.27	2914024_NC_070917.1	5264	7082	12053	Yersinia phage vB_YenM_324		Yersinia phage vB_YenM_324	2.27	3.632
											NODE_646_length_13967_cov_2.37	Unassigned	11025	1700	11175				Yersinia phage P37	2.37	3.081															NODE_3688_length_5296_cov_1.89	Unassigned	5296	0	0			Rhizobium phage RR1-A	1.89	3.024
											NODE_66_length_53066_cov_3.423	Unassigned	16341	21900	33738				Citexvirus dobby	3.423	4.4499															NODE_370_length_40380_cov_11.2	Unassigned	40104	0	0			Aguilavirus mEp043	11.2	17.92
											NODE_889_length_11310_cov_3.13	2734059_NC_047833.1	11250	4542	14653	Eganvirus EtG			Eganvirus EtG	3.13	4.069															NODE_3722_length_5231_cov_2.86	40631_NC_001901.1	5147	40661	45905	Ravinvirus N15		Ravinvirus N15	2.86	4.576
																																				NODE_3769_length_5166_cov_6.08	1147158_NC_019721.1	5163	35894	40029	Enterobacterial phage mEp390		Enterobacterial phage mEp390	6.08	9.728
																																				NODE_379_length_39947_cov_5.23	754056_NC_020866.1	38846	8367	37528	Rhodovulum phage RS1		Rhodovulum phage RS1	5.23	8.368
																																				NODE_3855_length_5064_cov_2.70	40631_NC_001901.1	4968	35247	40494	Ravinvirus N15		Ravinvirus N15	2.7	4.32
																																				NODE_3867_length_5047_cov_5.02	1647466_NC_028701.2	5045	25731	30544	Salmonella phage SEN5		Salmonella phage SEN5	5.02	8.032
																																				NODE_3897_length_5010_cov_2.65	2844189_NC_049926.1	5007	17299	22180	Wongtaivirus ECP1		Wongtaivirus ECP1	2.65	4.24
																																				NODE_3901_length_5002_cov_3.94	Unassigned	4950	0	0			Phapecoctavirus anhysbys	3.94	6.304
																																				NODE_404_length_38418_cov_25.6	Unassigned	28848	0	0			Evevirus ev239	25.6	40.96
																																				NODE_4127_length_4755_cov_1.60	Unassigned	4622	28339	32705			Rhizobium phage RR1-B	1.6	2.56
																																				NODE_4242_length_4621_cov_3.22	1147140_NC_019545.1	4360	28387	32856	Salmonella phage SPN3UB		Salmonella phage SPN3UB	3.22	5.152
																																				NODE_4254_length_4606_cov_2.26	Unassigned	4532	22686	27117			Uetakevirus SPN1S	2.26	3.616
																																				NODE_4263_length_4598_cov_12.8	2844222_NC_049389.1	3328	10246	13465	Peduovirus P24E6b		Peduovirus P24E6b	12.8	20.48
																																				NODE_4277_length_4588_cov_2.01	Unassigned	4289	36588	42073			Enterobacteria phage cdtI	2.01	3.216
																																				NODE_4317_length_4548_cov_8.23	Unassigned	4526	0	0			Salmonella phage 118970_sal3	8.23	13.168
																																				NODE_4375_length_4491_cov_3.08	Unassigned	4488					Unassigned	3.08	4.928
																																				NODE_4445_length_4407_cov_2.34	2767577_NC_070954.1	4403	8388	12572	Burkholderia phage Magia		Burkholderia phage Magia	2.34	3.744
																																				NODE_4483_length_4359_cov_8.96	Unassigned	4355	0	0			Flaumdravirus KIL2	8.96	14.336
																																				NODE_4525_length_4319_cov_1.80	Unassigned	4146	0	0			Przondovirus KN41	1.8	2.88
																																				NODE_4582_length_4270_cov_3.92	10679_NC_001895.1	4267	24636	28885	Peduovirus P2		Peduovirus P2	3.92	6.272
																																				NODE_458_length_35680_cov_4.34	Unassigned	22799	2708	25677			Brunovirus SEN34	4.34	6.944
																																				NODE_4591_length_4263_cov_1.68	Unassigned	4262	16479	20788			Beetrevirus JD18	1.68	2.688
																																				NODE_4628_length_4229_cov_2.38	Unassigned	3777	0	0			Burkholderia phage BgManors32	2.38	3.808
																																				NODE_462_length_35466_cov_77.6	Unassigned	10736	0	0			Yautsimvirus HK140	77.6	124.16
																																				NODE_4651_length_4211_cov_2.61	103216_NC_005056.1	4209	4885	9575	Peduovirus Wphi		Peduovirus Wphi	2.61	4.176
																																				NODE_4708_length_4172_cov_2.10	2734231_NC_048197.1	4068	5814	9377	Feofaniavirus Eho49		Feofaniavirus Eho49	2.1	3.36
																																				NODE_4740_length_4144_cov_2.25	1127516_NC_019522.1	4142	10208	15238	Pectobacterium phage ZF40		Pectobacterium phage ZF40	2.25	3.6
																																				NODE_4813_length_4091_cov_2.07	Unassigned	4090	0	0			Salmonella phage 118970_sal3	2.07	3.312
																																				NODE_4815_length_4088_cov_2.94	Unassigned	4086	2102	5676			Quadragintavirus ev015	2.94	4.704
																																				NODE_4838_length_4071_cov_4.00	Unassigned	3664	21368	25252			Peduovirus Wphi	4	6.4
																																				NODE_4887_length_4027_cov_47.5	Unassigned	3561	1	2842			Xuanwuvirus xv503458	47.5	76
																																				NODE_4927_length_4000_cov_1.77	2734232_NC_048198.1	4000	13058	17065	Feofaniavirus Eho59		Feofaniavirus Eho59	1.77	2.832
																																				NODE_495_length_34098_cov_4.37	Unassigned	33812	0	0			Xylella phage Xfas53	4.37	6.992
																																				NODE_4984_length_3958_cov_2.21	2169927_NC_019709.1	3958	11482	15237	Cuauhtlivirus mEpX1		Cuauhtlivirus mEpX1	2.21	3.536
																																				NODE_5005_length_3942_cov_3.40	Unassigned	3756	29458	34047			Salmonella phage 118970_sal3	3.4	5.44
																																				NODE_5185_length_3828_cov_3.15	Unassigned	3827	4483	9470			Peduovirus P2	3.15	5.04
																																				NODE_524_length_32668_cov_4.32	Unassigned	31975	0	0			Klebsiella phage phiKO2	4.32	6.912
																																				NODE_533_length_32107_cov_4.50	2845097_NC_049451.1	31728	1	27793	Vimunumvirus ST147VIM1phi71		Vimunumvirus ST147VIM1phi71	4.5	7.2
																																				NODE_5382_length_3710_cov_1.93	Unassigned	3707	1	3747			Pseudomonas phage YMC11/07/P54_PAE_BP	1.93	3.088
																																				NODE_5460_length_3659_cov_1.95	2844136_NC_019706.1	3658	5441	9087	Aguilavirus mEp043		Aguilavirus mEp043	1.95	3.12
																																				NODE_5482_length_3652_cov_5.51	2844122_NC_049429.1	3625	4245	7868	Novemvirus T5282H		Novemvirus T5282H	5.51	8.816
																																				NODE_5542_length_3609_cov_5.71	2844122_NC_049429.1	3537	25358	29054	Novemvirus T5282H		Novemvirus T5282H	5.71	9.136
																																				NODE_5602_length_3571_cov_1.54	Unassigned	3537	0	0			Felsduovirus SEN8	1.54	2.464
																																				NODE_5634_length_3554_cov_1.97	Unassigned	3552	0	0			Pseudomonas phage K8	1.97	3.152
																																				NODE_5711_length_3515_cov_2.78	2767577_NC_070954.1	3513	13482	17210	Burkholderia phage Magia		Burkholderia phage Magia	2.78	4.448
																																				NODE_5718_length_3511_cov_15.6	2844165_NC_048807.1	3062	107579	110715	Henunavirus SNUABM01		Henunavirus SNUABM01	15.6	24.96
																																				NODE_5849_length_3446_cov_1.93	1090133_NC_019501.1	3446	23051	26536	Enterobacteria phage IME10		Enterobacteria phage IME10	1.93	3.088
																																				NODE_5856_length_3437_cov_2.54	Unassigned	3437	0	0			Serratia phage phiMAM1	2.54	4.064
																																				NODE_5946_length_3399_cov_2.10	Unassigned	3337					Unassigned	2.1	3.36
																																				NODE_5955_length_3393_cov_4.50	Unassigned	3379	39114	41475			Shigella phage SfII	4.5	7.2
																																				NODE_5_length_364144_cov_17.43	Unassigned	41078	345	35343			Citexvirus BR319A	17.43	27.888
																																				NODE_6053_length_3348_cov_2.06	Unassigned	3347	0	0			Stx2-converting phage 1717	2.06	3.296
																																				NODE_613_length_29042_cov_7.25	Unassigned	28825	0	0			Sinorhizobium phage phiLM21	7.25	11.6
																																				NODE_6220_length_3269_cov_2.65	Unassigned	3269	0	0			Lokivirus loki	2.65	4.24
																																				NODE_6270_length_3251_cov_1.95	Unassigned	3179	32566	35540			Enterobacteria phage mEp237	1.95	3.12
																																				NODE_6289_length_3242_cov_4.30	Unassigned	3242	0	0			Moturavirus motura	4.3	6.88
																																				NODE_6344_length_3218_cov_2.22	Unassigned	3217	0	0			Pseudomonas phage phi297	2.22	3.552
																																				NODE_63_length_138101_cov_16.3	2881399_NC_005284.1	54721	8	19545	Burkholderia phage phi1026b		Burkholderia phage phi1026b	16.3	26.08
																																				NODE_6409_length_3188_cov_2.15	2734073_NC_047854.1	3186	10553	13749	Seongnamvirus ESSI2		Seongnamvirus ESSI2	2.15	3.44
																																				NODE_6452_length_3173_cov_7.51	2169921_NC_019714.1	3173	14102	17264	Kwaitsingvirus HK446		Kwaitsingvirus HK446	7.51	12.016
																																				NODE_6495_length_3152_cov_1.70	Unassigned	3150	0	0			Planktothrix phage PaV-LD	1.7	2.72
																																				NODE_6632_length_3100_cov_4.55	Unassigned	3098	0	0			Aguilavirus mEp043	4.55	7.28
																																				NODE_6655_length_3090_cov_2.12	2956347_NC_049394.1	3088	7271	10349	Quadragintavirus ev129		Quadragintavirus ev129	2.12	3.392
																																				NODE_672_length_26907_cov_3.40	929833_NC_021560.1	26904	37675	47700	Rhizobium phage RR1-A		Rhizobium phage RR1-A	3.4	5.44
																																				NODE_6731_length_3055_cov_2.49	Unassigned	3004	12453	15609			Quadragintavirus ev129	2.49	3.984
																																				NODE_6777_length_3035_cov_120.	Unassigned	3035	0	0			Polybotosvirus Atuph07	120	192
																																				NODE_6817_length_3022_cov_2.50	2169925_NC_016160.1	3019	16404	19814	Saikungvirus HK75		Saikungvirus HK75	2.5	4
																																				NODE_6869_length_3007_cov_3.58	2734059_NC_047833.1	3005	15768	18808	Eganvirus EtG		Eganvirus EtG	3.58	5.728
																																				NODE_697_length_26269_cov_5.85	2918920_NC_070916.1	14516	16136	29508	Yersinia phage vB_YenM_06.16-2		Yersinia phage vB_YenM_06.16-2	5.85	9.36
																																				NODE_701_length_26160_cov_3.45	Unassigned	13502	0	0			Jilinvirus CVM10	3.45	5.52
																																				NODE_74_length_118773_cov_21.3	Unassigned	37547	28503	35805			Pseudomonas phage phi2	21.3	34.08
																																				NODE_79_length_114240_cov_60.0	2734063_NC_019488.1	24393	1365	24399	Felsduovirus RE2010		Felsduovirus RE2010	60	96
																																				NODE_834_length_23240_cov_4.89	Unassigned	18052	3463	22455			Rhizobium phage RR1-A	4.89	7.824
																																				NODE_840_length_23126_cov_4.30	255431_NC_005857.1	23041	6179	26886	Klebsiella phage phiKO2		Klebsiella phage phiKO2	4.3	6.88
																																				NODE_861_length_22795_cov_3.40	2908746_NC_070759.1	22683	18439	29975	Aeromonas phage pAEv1818		Aeromonas phage pAEv1818	3.4	5.44
																																				NODE_882_length_22342_cov_3.95	Unassigned	17189	1	39283			Rhodobacter phage RcapMu	3.95	6.32
																																				NODE_901_length_21897_cov_7.53	Unassigned	21563	0	0			Primolicivirus Pf1	7.53	12.048
																																				NODE_908_length_21786_cov_4.58	929833_NC_021560.1	21531	34279	53102	Rhizobium phage RR1-A		Rhizobium phage RR1-A	4.58	7.328
																																				NODE_915_length_21740_cov_4.72	2844268_NC_049917.1	21549	14016	45401	Oslovirus Lyz12581Vzw		Oslovirus Lyz12581Vzw	4.72	7.552
																																				NODE_92_length_104863_cov_31.9	Unassigned	14506	0	0			Bonnellvirus lidtsur	31.9	51.04
																																				NODE_933_length_21448_cov_50.8	Unassigned	8606	21799	30636			Eganvirus PsP3	50.8	81.28
[truncated: 93 more columns]

## Sheet: forVenns
BBC		MBR		MSR		MTC		DCR		FHC		WHC		BBL		MBL		MSL		MTL		FHL
NODE_1067_length_19860_cov_2.9	Agrobacterium_phage_Atu_ph08	NODE_1039_length_10184_cov_2.6	Eganvirus_EtG	NODE_1062_length_5939_cov_1.70	Vibrio_phage_X29	NODE_1011_length_20093_cov_3.9	Feofaniavirus_Eho49	NODE_1016_length_8327_cov_2.40	Lessievirus_bcepmigl	NODE_1019_length_11692_cov_2.8	Salmonella_phage_118970_sal3	NODE_297_length_5942_cov_2.147	Escherichia_phage_Cartapus	NODE_1011_length_6593_cov_5.28	Vimunumvirus_ST147VIM1phi71	NODE_1003_length_6672_cov_3.60	Aresaunavirus_RSA1	NODE_1049_length_4895_cov_3.04	Peduovirus_P24C9	NODE_1095_length_6258_cov_2.63	Waedenswilvirus_S6	NODE_18_length_164204_cov_5.66	Stenotrophomonas_phage_S1
NODE_1135_length_19221_cov_7.5	Agrobacterium_phage_Atu_ph08	NODE_1096_length_9817_cov_1.88	Tigrvirus_phi52237	NODE_1398_length_5175_cov_1.45	Unassigned	NODE_1091_length_18652_cov_3.8	Enterobacterial_phage_mEp390	NODE_107_length_81860_cov_7.86	Aurantimonas_phage_AmM-1	NODE_1094_length_11188_cov_2.1	Enterobacteria_phage_SfV	NODE_1269_length_1471_cov_0.60	Stanholtvirus_E125	NODE_10203_length_886_cov_1.34	Unassigned	NODE_1110_length_6178_cov_2.37	Burkholderia_phage_phi1026b	NODE_1151_length_4692_cov_2.61	Brunovirus_SEN34	NODE_1169_length_6055_cov_3.77	Salmonella_phage_118970_sal3	NODE_1957_length_3628_cov_1.43	Pseudomonas_virus_Yua
NODE_1211_length_18499_cov_2.1	Agrobacterium_phage_Atu_ph08	NODE_1099_length_9801_cov_2.00	Ralstonia_phage_RS138	NODE_1471_length_5051_cov_2.01	Burkholderia_virus_BcepNazgul	NODE_1094_length_18631_cov_4.7	Wanchaivirus_HK106	NODE_1081_length_8103_cov_2.13	Manovirus_Mano	NODE_1096_length_11167_cov_2.5	Shigella_phage_SfII	NODE_1278_length_1463_cov_0.86	Staphylococcus_phage_SPbeta-like	NODE_105_length_28973_cov_3.27	Salmonella_phage_118970_sal3	NODE_11_length_345384_cov_10.1	Eganvirus_PsP3	NODE_1300_length_4435_cov_1.24	Rhizobium_phage_16-3	NODE_134_length_19994_cov_4.50	Peternellavirus_peternella	NODE_1_length_433938_cov_7.149	Rhizobium_phage_RR1-A
NODE_1233_length_18221_cov_2.3	Alachuavirus_Xp15	NODE_1167_length_9445_cov_2.52	Stenotrophomonas_phage_S1	NODE_1659_length_4703_cov_1.66	Kisquattuordecimvirus_KS14	NODE_1117_length_18264_cov_17.	Agrobacterium_phage_Atu_ph08	NODE_1181_length_7738_cov_3.07	Salmonella_phage_118970_sal3	NODE_11_length_378833_cov_41.3	Escherichia_phage_vB_EcoM-Ro157c2YLVW	NODE_1287_length_1459_cov_0.92	Cronobacter_phage_ENT39118	NODE_10971_length_843_cov_1.86	Pantoea_phage_PdC23	NODE_1267_length_5609_cov_2.03	Goslarvirus_goslar	NODE_1468_length_4163_cov_1.89	Rhodovulum_phage_RS1	NODE_1356_length_5606_cov_2.32	Xylella_phage_Xfas53	NODE_2250_length_3247_cov_1.82	Brucesealvirus_ZP2
NODE_1250_length_18087_cov_5.9	Aresaunavirus_RSA1	NODE_1257_length_9039_cov_2.01	Novemvirus_T5282H	NODE_192_length_13093_cov_4.55	Phabquatrovirus_PHB04	NODE_1123_length_18199_cov_6.6	Salmonella_phage_118970_sal3	NODE_1292_length_7399_cov_2.96	Rhizobium_phage_RR1-B	NODE_1208_length_10548_cov_3.3	Salmonella_phage_118970_sal3	NODE_1323_length_1438_cov_2.39	Planktothrix_phage_PaV-LD	NODE_11798_length_803_cov_0.90	Sinorhizobium_phage_phiLM21	NODE_129_length_34695_cov_3.98	Paracoccus_phage_vB_PmaS-R3	NODE_1586_length_4004_cov_1.98	Novemvirus_T5282H	NODE_1444_length_5407_cov_2.68	Ralstonia_phage_RS138	NODE_30_length_121767_cov_6.23	Rhizobium_phage_RR1-A
NODE_1303_length_17664_cov_3.0	Arsyunavirus_RSY1	NODE_1307_length_8802_cov_3.02	Simpcentumvirus_Smp131	NODE_2072_length_4188_cov_1.67	Rahariannevirus_raharianne	NODE_1133_length_18097_cov_3.4	Erwinia_phage_pEa_SNUABM_7	NODE_1302_length_7363_cov_2.78	Bertelyvirus_SC	NODE_125_length_56445_cov_6.50	Rhizobium_phage_16-3	NODE_1395_length_1397_cov_0.41	Unassigned	NODE_11893_length_799_cov_1.37	Dagavirus_ST13OXA48phi121	NODE_1528_length_4857_cov_2.08	Bcepmuvirus_E255	NODE_171_length_11562_cov_2.78	Brucella_phage_BiPBO1	NODE_1479_length_5345_cov_2.36	Rahariannevirus_raharianne	NODE_34_length_113542_cov_7.78	Rhizobium_phage_RR1-A
NODE_1351_length_17314_cov_2.8	Arthrobacter_phage_Faja	NODE_1575_length_7826_cov_2.54	Citexvirus_dobby	NODE_2096_length_4164_cov_1.77	Unassigned	NODE_118_length_86177_cov_5.84	Stenotrophomonas_phage_S1	NODE_1315_length_7328_cov_2.52	Ochrobactrum_phage_POA1180	NODE_139_length_50587_cov_4.38	Salmonella_phage_118970_sal3	NODE_1589_length_1285_cov_0.68	Ochrobactrum_phage_POI1126	NODE_13135_length_747_cov_3.28	Pseudomonas_phage_PS-1	NODE_1610_length_4697_cov_3.04	Aresaunavirus_RSA1	NODE_1792_length_3784_cov_1.78	Salmonella_phage_118970_sal3	NODE_163_length_17425_cov_2.53	Pseudomonas_phage_YMC12/01/R24	NODE_387_length_13326_cov_7.20	Betatectivirus_AP50
NODE_1382_length_17101_cov_4.1	Brunovirus_SEN34	NODE_1633_length_7625_cov_2.36	Stenotrophomonas_phage_IME-SM1	NODE_2218_length_4017_cov_1.72	Rhizobium_phage_vB_RleM_PPF1	NODE_1226_length_16708_cov_13.	Borockvirus_brock	NODE_140_length_58530_cov_6.52	Citexvirus_dobby	NODE_1492_length_9155_cov_2.88	Mycobacterium_virus_TChen	NODE_2003_length_1145_cov_0.79	Stx2-converting_phage_1717	NODE_13790_length_725_cov_0.58	Aguilavirus_mEp043	NODE_1852_length_4269_cov_2.98	Peduovirus_Wphi	NODE_1864_length_3711_cov_1.99	Ravarandavirus_kac65v151	NODE_1710_length_4899_cov_2.06	Tetraselmis_viridis_virus_S20	NODE_43_length_95331_cov_4.073	Rhodovulum_phage_RS1
NODE_1417_length_16830_cov_2.9	Burkholderia_phage_KS10	NODE_171_length_31310_cov_2.69	Elveevirus_4LV2017	NODE_2471_length_3763_cov_2.20	Bacillus_phage_0305phi8-36	NODE_1246_length_16445_cov_3.0	Stockinghallvirus_FSLSP004	NODE_144_length_57211_cov_9.32	Rhizobium_phage_RR1-A	NODE_1504_length_9106_cov_1.91	Dinavirus_dina	NODE_2404_length_1048_cov_0.47	Sinorhizobium_phage_PBC5	NODE_13810_length_724_cov_1.10	Pseudomonas_phage_vB_PaeP_Tr60_Ab31	NODE_1879_length_4239_cov_2.08	Enterobacteria_phage_HK225	NODE_1871_length_3703_cov_3.07	Eganvirus_EtG	NODE_1793_length_4739_cov_2.92	Xylella_phage_Xfas53
NODE_1499_length_16235_cov_4.2	Burkholderia_phage_phi1026b	NODE_1956_length_6787_cov_1.95	Foxunavirus_fox2	NODE_2686_length_3611_cov_1.62	Vhmlvirus_VHML	NODE_1270_length_16137_cov_4.6	Yersinia_phage_vB_YenM_06.16-2	NODE_1708_length_6312_cov_2.46	Ochrobactrum_phage_POA1180	NODE_1582_length_8811_cov_3.11	Enterobacter_phage_vB_EclS_CobraSix	NODE_2408_length_1047_cov_0.49	Planktothrix_phage_PaV-LD	NODE_13904_length_721_cov_1.02	Baikalvirus_PaBG	NODE_1980_length_4078_cov_2.29	Bievrevirus_bv4A7	NODE_2012_length_3569_cov_1.85	Pantoea_phage_PdC23	NODE_226_length_14462_cov_8.36	Vhmlvirus_mar
NODE_1553_length_15915_cov_3.0	Citexvirus_BR319A	NODE_1_length_550138_cov_7.599	Feofaniavirus_Eho49	NODE_2776_length_3549_cov_1.29	Hollowayvirus_F116	NODE_1286_length_15967_cov_4.6	Brunovirus_SEN34	NODE_178_length_41417_cov_9.07	Rhodovulum_phage_RS1	NODE_1583_length_8807_cov_2.09	Stanholtvirus_sv6442	NODE_2579_length_1009_cov_0.65	Unassigned	NODE_14169_length_711_cov_1.70	Arthrobacter_phage_vB_ArS-ArV2	NODE_1_length_672241_cov_8.694	Pectobacterium_phage_ZF40	NODE_2024_length_3559_cov_2.52	Enterobacter_phage_vB_EclS_CobraSix	NODE_22_length_114133_cov_6.62	Rhodovulum_phage_RS1
NODE_155_length_75348_cov_10.6	Dagavirus_ST13OXA48phi121	NODE_2426_length_5781_cov_8.39	Vimunumvirus_ST147VIM1phi71	NODE_288_length_10773_cov_1.97	Gaiavirus_gaia	NODE_13_length_297519_cov_37.0	Aguilavirus_mEp213	NODE_1790_length_6130_cov_2.34	Salmonella_phage_118970_sal3	NODE_164_length_42648_cov_5.20	Felsduovirus_RE2010	NODE_2848_length_953_cov_0.127	Shigella_phage_SfIV	NODE_14383_length_705_cov_0.71	Psychrobacter_phage_pOW20-A	NODE_20_length_179517_cov_7.79	Novemvirus_T5282H	NODE_2073_length_3516_cov_2.80	Xipdecavirus_Xp10	NODE_2326_length_4027_cov_2.48	Xanthomonas_citri_phage_CP2
NODE_1608_length_15578_cov_5.3	Dagavirus_ST13OXA48phi121	NODE_2481_length_5681_cov_2.02	Peduovirus_pv12474III	NODE_2924_length_3446_cov_4.26	Salmonella_phage_118970_sal3	NODE_1417_length_14459_cov_3.1	Sinorhizobium_phage_PBC5	NODE_1954_length_5836_cov_2.74	Paracoccus_phage_vB_PmaS-R3	NODE_169_length_41767_cov_3.14	Rhizobium_phage_RR1-A	NODE_2872_length_949_cov_0.368	Unassigned	NODE_14394_length_704_cov_1.58	Unassigned	NODE_2128_length_3866_cov_2.29	Burkholderia_phage_BcepMu	NODE_2130_length_3459_cov_2.11	Cafeteria_roenbergensis_virus	NODE_237_length_13884_cov_4.42	Flavobacterium_phage_vB_FspM_lotta8-1
NODE_1676_length_15315_cov_3.7	Dunaliella_viridis_virus_SI2	NODE_2507_length_5643_cov_1.64	Nonagvirus_JenK1	NODE_3103_length_3337_cov_2.30	Rhodobacter_phage_RC1	NODE_1421_length_14444_cov_12.	Unassigned	NODE_2028_length_5709_cov_2.50	Manovirus_Mano	NODE_1746_length_8270_cov_3.63	Feofaniavirus_Eho49	NODE_2922_length_939_cov_0.667	Pandoravirus_salinus	NODE_14404_length_704_cov_1.02	Xooduovirus_Xoosp2	NODE_2129_length_3864_cov_2.47	Anaposvirus_socalone	NODE_2137_length_3454_cov_2.04	Reginaelenavirus_rv3LV2017	NODE_2391_length_3954_cov_2.23	Salmonella_phage_118970_sal3
NODE_16_length_237582_cov_13.2-0	Enterobacter_phage_Arya	NODE_2538_length_5590_cov_2.37	Bonaevitaevirus_bonaevitae	NODE_3114_length_3330_cov_1.45	Azospirillum_phage_Cd	NODE_1455_length_14158_cov_3.2	Felsduovirus_SEN8	NODE_2058_length_5664_cov_2.86	Banchanvirus_SS1201	NODE_176_length_39257_cov_5.93	Halomonas_phage_phiHAP-1	NODE_297_length_5942_cov_2.147	Escherichia_phage_Cartapus	NODE_14470_length_702_cov_0.74	Stanholtvirus_sv6442	NODE_2205_length_3763_cov_1.85	Burkholderia_phage_BcepMu	NODE_2189_length_3410_cov_3.04	Eganvirus_EtG	NODE_2393_length_3953_cov_1.88	Geobacillus_phage_GBK2
NODE_16_length_237582_cov_13.2-1	Enterobacter_phage_Arya	NODE_2544_length_5582_cov_1.60	Unassigned	NODE_3495_length_3114_cov_2.19	Unassigned	NODE_1468_length_14064_cov_6.0	Pseudomonas_phage_YMC11/02/R656	NODE_2278_length_5339_cov_2.19	Stx2-converting_phage_1717	NODE_1907_length_7823_cov_3.02	Escherichia_phage_HK639	NODE_3669_length_830_cov_0.621	Unassigned	NODE_14483_length_701_cov_2.34	Poindextervirus_BL10	NODE_2611_length_3334_cov_2.46	Kayeltresvirus_KL3	NODE_2309_length_3320_cov_1.98	Caulobacter_virus_Sansa	NODE_2506_length_3822_cov_1.82	Arsyunavirus_RSY1
NODE_1700_length_15175_cov_5.2	Enterobacteria_phage_HK225	NODE_2649_length_5427_cov_8.00	Yersinia_phage_vB_YenM_201.16	NODE_34_length_49981_cov_4.734	Pairvirus_Lo5R7ANS	NODE_1488_length_13837_cov_3.6	Enterobacter_phage_Tyrion	NODE_2393_length_5170_cov_3.20	Rhizobium_phage_RR1-B	NODE_1_length_960088_cov_46.03-0	Peduovirus_pro483	NODE_4088_length_784_cov_0.646	Diachasmimorpha_longicaudata_entomopoxvirus_(segment_NC_043455.1)	NODE_14733_length_694_cov_2.11	Unassigned	NODE_2706_length_3230_cov_2.78	Escherichia_phage_TL-2011b	NODE_2312_length_3317_cov_2.09	Salmonella_phage_118970_sal3	NODE_251_length_13359_cov_6.05	Tetraselmis_viridis_virus_S20
NODE_183_length_68263_cov_4.10	Enterobacteria_phage_mEp460	NODE_2696_length_5365_cov_2.75	Peduovirus_Wphi	NODE_3528_length_3099_cov_1.46	Bacillus_phage_vB_BanS-Tsamsa	NODE_14_length_283157_cov_19.2	Escherichia_phage_HK639	NODE_242_length_24063_cov_3.13	Rhizobium_phage_RR1-B	NODE_1_length_960088_cov_46.03-1	Quadragintavirus_ev129	NODE_4156_length_778_cov_0.279	Streptomyces_phage_mu1/6	NODE_14992_length_686_cov_2.60	Unassigned	NODE_2762_length_3192_cov_2.82	Duodecimduovirus_phiE122	NODE_236_length_9974_cov_2.940	Vhmlvirus_VHML	NODE_26_length_107206_cov_7.00	Burkholderia_phage_Magia
NODE_1867_length_14215_cov_3.2	Enterobacteria_phage_phi80	NODE_2741_length_5307_cov_1.55	Foxunavirus_fox2	NODE_3665_length_3034_cov_1.45	Burkholderia_phage_KS10	NODE_1511_length_13670_cov_3.7	Enterobacteria_phage_mEp237	NODE_2531_length_5002_cov_2.64	Pseudomonas_phage_PAJU2	NODE_2051_length_7410_cov_2.24	Trigintaduovirus_32HC	NODE_4322_length_763_cov_0.433	Unassigned	NODE_15072_length_684_cov_1.51	Lessievirus_DC1	NODE_2805_length_3158_cov_1.41	Chakrabartyvirus_pf16	NODE_23_length_29915_cov_4.083	Peduovirus_Wphi	NODE_2731_length_3597_cov_2.11	Nanhaivirus_D5C
NODE_1953_length_13852_cov_5.0	Erwinia_phage_Midgardsormr38	NODE_2934_length_5076_cov_6.93	Entnonagintavirus_ENT90	NODE_3_length_181142_cov_4.968	Ravinvirus_N15	NODE_1514_length_13611_cov_4.8	Rhizobium_phage_RR1-A	NODE_276_length_20231_cov_2.96	Sulfitobacter_phage_pCB2047-A	NODE_210_length_34759_cov_4.46	Rhizobium_phage_vB_RleM_PPF1	NODE_4451_length_750_cov_0.649	Stanholtvirus_E125	NODE_15148_length_682_cov_1.11	Klebsiella_phage_phiKO2	NODE_39_length_88260_cov_4.268	Caulobacter_virus_Sansa	NODE_2516_length_3185_cov_1.82	Pseudomonas_phage_MD8	NODE_278_length_12784_cov_7.08	Rhizobium_phage_16-3
NODE_19_length_228703_cov_12.8	Erwinia_phage_Midgardsormr38	NODE_2957_length_5041_cov_2.55	Pseudomonas_phage_F10	NODE_57_length_32907_cov_3.945	Uetakevirus_SPN1S	NODE_1569_length_13221_cov_5.1	Aguilavirus_mEp213	NODE_2779_length_4743_cov_2.24	Colossusvirus_colossus	NODE_2129_length_7224_cov_4.22	Rhizobium_phage_RR1-A	NODE_4851_length_716_cov_0.585	Polybotosvirus_Atuph07	NODE_15216_length_680_cov_0.83	Salmonella_phage_118970_sal3	NODE_404_length_12802_cov_2.65	Erwinia_phage_Midgardsormr38	NODE_350_length_8308_cov_2.543	Brunovirus_SEN34	NODE_2875_length_3488_cov_2.28	Salicola_phage_CGphi29
NODE_2027_length_13538_cov_3.4	Escherichia_phage_T2	NODE_2964_length_5034_cov_1.62	Escherichia_phage_phiV10	NODE_618_length_7745_cov_1.964	Ochrobactrum_phage_POA1180	NODE_1575_length_13178_cov_6.4	Rhizobium_phage_RR1-A	NODE_2940_length_4606_cov_2.99	Pagevirus_pony	NODE_2146_length_7194_cov_11.0	Salmonella_phage_118970_sal3	NODE_4900_length_712_cov_1.008	Unassigned	NODE_1544_length_4476_cov_131.	Noahvirus_arc	NODE_48_length_75881_cov_3.937	Ochrobactrum_phage_POA1180	NODE_418_length_7488_cov_2.922	Eganvirus_EtG	NODE_2964_length_3409_cov_2.08	Vhulanivirus_Shpa
NODE_2107_length_13253_cov_4.6	Feofaniavirus_Eho59	NODE_2_length_519037_cov_7.634	Brunovirus_SEN34	NODE_63_length_27230_cov_4.433	Kelquatrovirus_KL4	NODE_161_length_72197_cov_64.5	Yersinia_phage_P37	NODE_298_length_18716_cov_3.57	Rhizobium_phage_RR1-A	NODE_215_length_34055_cov_48.5	Peduovirus_P2	NODE_5096_length_697_cov_0.709	Pseudomonas_phage_PAJU2	NODE_15877_length_663_cov_0.99	Kenoshavirus_chikenjars	NODE_567_length_9846_cov_2.156	Aeromonas_phage_pAEv1818	NODE_596_length_6362_cov_2.592	Salmonella_phage_BIS20	NODE_297_length_12272_cov_3.39	Burkholderia_phage_PhiBP82.2
NODE_2199_length_12959_cov_2.8	Haemophilus_phage_SuMu	NODE_3158_length_4819_cov_3.01	Vimunumvirus_ST147VIM1phi71	NODE_70_length_24695_cov_4.027	Feofaniavirus_Eho59	NODE_1652_length_12534_cov_3.4	Kwaitsingvirus_HK544	NODE_3096_length_4483_cov_3.81	Polybotosvirus_Atuph07	NODE_2180_length_7146_cov_2.44	Kagunavirus_K1H	NODE_5410_length_676_cov_1.266	Unassigned	NODE_15888_length_663_cov_0.59	Burkholderia_phage_Bcep176	NODE_65_length_60603_cov_6.302	Peduovirus_P2	NODE_781_length_5628_cov_2.979	Stenotrophomonas_phage_S1	NODE_2988_length_3391_cov_6.69	Rhodovulum_phage_RS1
NODE_21_length_224977_cov_21.1	Jilinvirus_CVM10	NODE_3251_length_4725_cov_1.20	Llyrvirus_SSKS1	NODE_71_length_24591_cov_5.999	Rhodovulum_phage_RS1	NODE_17_length_268297_cov_61.6	Quadragintavirus_ev015	NODE_3193_length_4414_cov_2.48	Salmonella_phage_SE131	NODE_220_length_33355_cov_3.41	Brunovirus_SEN34	NODE_5825_length_650_cov_0.433	Unassigned	NODE_16011_length_660_cov_1.06	Salmonella_phage_SSU5	NODE_6_length_471587_cov_8.662	Aguilavirus_mEp043	NODE_800_length_5585_cov_2.396	Pantoea_phage_PdC23	NODE_3076_length_3332_cov_1.94	Brunovirus_SEN34
NODE_2291_length_12622_cov_3.7	Kayeltresvirus_KL3	NODE_3332_length_4652_cov_2.05	Pseudomonas_phage_F10	NODE_72_length_24292_cov_3.962	Salmonella_phage_SPN3UB	NODE_1821_length_11197_cov_2.8	Pseudomonas_phage_Itty13	NODE_3218_length_4389_cov_1.90	Bjornvirus_bjorn	NODE_224_length_33089_cov_6.05	Rhizobium_phage_RR1-A	NODE_5882_length_647_cov_0.510	Unassigned	NODE_1611_length_4297_cov_4.04	Polybotosvirus_Atuph07	NODE_74_length_55528_cov_4.283	Rhizobium_phage_RR1-B	NODE_930_length_5227_cov_1.937	Salmonella_phage_vB_SenS_Sasha	NODE_3160_length_3262_cov_1.75	Rahariannevirus_raharianne
NODE_22_length_224819_cov_13.3-0	Kisquattuordecimvirus_KS14	NODE_3371_length_4617_cov_1.98	Streptococcus_phage_EJ-1	NODE_839_length_6679_cov_1.768	Fernvirus_jacopo	NODE_183_length_65710_cov_38.4	Pectobacterium_phage_ZF40	NODE_32_length_193565_cov_6.83	Stenotrophomonas_phage_S1	NODE_2381_length_6728_cov_2.63	Enterobacteria_phage_HK225	NODE_7101_length_585_cov_0.325	Unassigned	NODE_16420_length_650_cov_1.15	Aurantimonas_phage_AmM-1	NODE_754_length_8001_cov_2.047	Brunovirus_SEN34	NODE_953_length_5136_cov_1.895	Nanhaivirus_D5C	NODE_31_length_101675_cov_6.58	Nanhaivirus_D5C
NODE_22_length_224819_cov_13.3-1	Klebsiella_phage_phiKO2	NODE_3414_length_4574_cov_1.51	Kisquattuordecimvirus_KS14	NODE_86_length_21580_cov_6.227	Rhodobacter_phage_RC1	NODE_1908_length_10692_cov_2.8	Marienburgvirus_JLK2012	NODE_3357_length_4269_cov_2.97	Ochrobactrum_phage_POA1180	NODE_241_length_31891_cov_3.51	Sulfitobacter_phage_NYA-2014a	NODE_7511_length_566_cov_0.882	Hanrivervirus_haarsle	NODE_16552_length_647_cov_0.92	Rhodovulum_phage_RS1	NODE_766_length_7950_cov_2.484	Stenotrophomonas_phage_vB_SmaM_Ps15	NODE_96_length_15078_cov_3.059	Yersinia_phage_P37	NODE_341_length_11568_cov_2.38	Salmonella_phage_118970_sal3
NODE_2356_length_12381_cov_13.	Lidleunavirus_Ldl1	NODE_3590_length_4425_cov_1.51	Colossusvirus_colossus	NODE_8_length_133079_cov_4.920	Ochrobactrum_phage_POA1180	NODE_1949_length_10444_cov_3.5	Salmonella_phage_vB_SosS_Oslo	NODE_33_length_190607_cov_8.21	Rauchvirus_BPP1	NODE_246_length_31032_cov_4.46	Yonginvirus_EaP8	NODE_7914_length_551_cov_0.272	Salmonella_phage_118970_sal3	NODE_1722_length_4030_cov_2.28	Vhmlvirus_mar	NODE_815_length_7565_cov_3.689	Eganvirus_EtG			NODE_36_length_93031_cov_6.477	Ochrobactrum_phage_POA1180
NODE_2378_length_12285_cov_8.3	Ochrobactrum_phage_POA1180	NODE_3693_length_4336_cov_1.69	Pseudomonas_phage_phiPSA1			NODE_1962_length_10360_cov_2.5	Klebsiella_phage_phiKO2	NODE_3444_length_4205_cov_2.35	Unassigned	NODE_2614_length_6278_cov_2.83	Brucella_phage_BiPBO1	NODE_8359_length_534_cov_0.508	Colossusvirus_PW	NODE_17584_length_624_cov_1.15	Streptomyces_phage_JXY1					NODE_41_length_88320_cov_6.720	Rhizobium_phage_RR1-B
NODE_240_length_54574_cov_16.0	Ochrobactrum_phage_POA1180	NODE_3723_length_4314_cov_2.07	Bacillus_phage_BceA1			NODE_2011_length_10076_cov_24.	Rhizobium_phage_RR1-A	NODE_348_length_16562_cov_2.92	Rhizobium_phage_RR1-B	NODE_2649_length_6229_cov_2.28	Pseudomonas_phage_PAJU2	NODE_8502_length_528_cov_1.275	Unassigned	NODE_17714_length_622_cov_0.35	Pseudomonas_phage_AF					NODE_562_length_8924_cov_6.287	Rhodobacter_phage_RC1
NODE_252_length_52512_cov_3.29	Pandoravirus_macleodensis	NODE_3798_length_4252_cov_2.16	uncultured_Caudovirales_phage			NODE_2012_length_10066_cov_4.4	Enterobacteria_phage_ES18	NODE_3499_length_4163_cov_2.71	Vhulanivirus_Shpa	NODE_2738_length_6082_cov_2.60	Vhulanivirus_Shpa	NODE_8875_length_515_cov_1.050	Unassigned	NODE_18006_length_615_cov_1.81	Citexvirus_phiCTX					NODE_62_length_60874_cov_7.184	Rhizobium_phage_16-3
NODE_2536_length_11819_cov_2.6	Pseudomonas_phage_PPpW-3	NODE_3993_length_4094_cov_1.44	Ralstonia_phage_RSP15			NODE_2059_length_9832_cov_2.45	Enterobacter_phage_Tyrion	NODE_356_length_16247_cov_3.47	Stenotrophomonas_phage_IME-SM1	NODE_273_length_28493_cov_3.24	Salmonella_phage_118970_sal3			NODE_18127_length_613_cov_0.95	Unassigned					NODE_678_length_8071_cov_6.411	Rhodobacter_phage_RC1
NODE_2601_length_11655_cov_8.5	Pseudomonas_virus_Yua	NODE_3_length_415868_cov_7.461	Yersinia_phage_vB_YenM_06.16-2			NODE_209_length_59447_cov_60.2	Kapieceevirus_ST512KPC3phi132	NODE_3654_length_4064_cov_1.34	Klebsiella_phage_phiKO2	NODE_2841_length_5937_cov_2.31	Pseudomonas_phage_phi2			NODE_18554_length_604_cov_2.37	Dagavirus_ST13OXA48phi121					NODE_72_length_51663_cov_6.643	Rhodobacter_phage_RC1
NODE_2677_length_11484_cov_2.8	Rahariannevirus_raharianne	NODE_4133_length_4007_cov_1.57	Foxunavirus_fox3			NODE_216_length_58931_cov_18.5	Rhizobium_phage_16-3	NODE_3671_length_4051_cov_3.70	Denvervirus_dv9183	NODE_2902_length_5842_cov_3.26	Escherichia_phage_HK639			NODE_18642_length_603_cov_0.99	Agricanvirus_Ea3570					NODE_864_length_7124_cov_13.20	Rhizobium_phage_16-3
NODE_271_length_49969_cov_9.37	Rhizobium_phage_16-3	NODE_417_length_18023_cov_2.64	Felsduovirus_RE2010			NODE_2239_length_8972_cov_3.48	Parlovirus_parlo	NODE_3695_length_4038_cov_2.84	Risjevirus_RSJ2	NODE_2978_length_5728_cov_2.02	Salmonella_phage_118970_sal3			NODE_18689_length_602_cov_1.48	Rhizobium_phage_RHEph04
NODE_2779_length_11200_cov_5.4	Rhizobium_phage_RR1-A	NODE_423_length_17828_cov_4.11	Arsyunavirus_RSY1			NODE_2242_length_8968_cov_3.60	Brunovirus_SEN34	NODE_36_length_180374_cov_8.53	Pectobacterium_phage_ZF40	NODE_29_length_206415_cov_11.7	Unassigned			NODE_18977_length_596_cov_1.80	Rauchvirus_BPP1
NODE_2824_length_11086_cov_2.9	Rhizobium_phage_RR1-A	NODE_4244_length_3938_cov_1.19	Beetrevirus_JBD67			NODE_2274_length_8762_cov_3.79	Cronobacter_phage_ENT39118	NODE_3734_length_4011_cov_2.36	Rauchvirus_BPP1	NODE_30_length_205541_cov_43.8	Aguilavirus_mEp213			NODE_19044_length_595_cov_1.20	Kolesnikvirus_Ea214
NODE_2859_length_11012_cov_8.2	Rhizobium_phage_vB_RleM_PPF1	NODE_425_length_17821_cov_4.00	Stenotrophomonas_phage_S1			NODE_2359_length_8398_cov_4.61	Rhizobium_phage_RR1-B	NODE_3781_length_3985_cov_1.79	Aurantimonas_phage_AmM-1	NODE_3129_length_5527_cov_2.95	Rhizobium_phage_vB_RleM_PPF1			NODE_19093_length_594_cov_2.22	Pseudomonas_phage_vB_PaeP_Tr60_Ab31
NODE_2868_length_10998_cov_4.7	Rhizobium_phage_vB_RleM_PPF1	NODE_4283_length_3914_cov_1.68	Salmonella_phage_118970_sal3			NODE_236_length_55481_cov_27.4	Lederbergvirus_SE1Spa	NODE_3794_length_3976_cov_2.60	Pseudomonas_phage_phi2	NODE_3162_length_5481_cov_1.61	Salmonella_phage_118970_sal3			NODE_19121_length_594_cov_0.89	Unassigned
NODE_287_length_47570_cov_16.9	Rhodovulum_phage_RS1	NODE_4303_length_3902_cov_3.07	Beetrevirus_PM105			NODE_2401_length_8232_cov_2.53	Microviridae_Fen7918_21	NODE_3908_length_3903_cov_2.84	Jilinvirus_CVM10	NODE_3175_length_5466_cov_2.67	Eganvirus_PsP3			NODE_19460_length_588_cov_1.14	Cronobacter_phage_ENT47670
NODE_2885_length_10942_cov_2.7	Rhodovulum_phage_RS1	NODE_433_length_17514_cov_3.43	Tigrvirus_phiE094			NODE_2410_length_8204_cov_1.73	Diegovirus_POCJ13	NODE_3984_length_3857_cov_2.27	Ochrobactrum_phage_POA1180	NODE_3200_length_5439_cov_2.25	Dinavirus_dina			NODE_19593_length_586_cov_0.97	Rhodobacter_phage_RcRhea
NODE_2940_length_10797_cov_2.4	Salmonella_phage_118970_sal3	NODE_4367_length_3864_cov_2.52	Staminivirus_SMA9			NODE_2421_length_8151_cov_3.50	Enterobacteria_phage_cdtI	NODE_4013_length_3838_cov_1.63	Slashvirus_stahl	NODE_3330_length_5231_cov_3.07	Sinorhizobium_phage_PBC5			NODE_19840_length_582_cov_1.10	Salmonella_phage_SSU5
NODE_2967_length_10720_cov_2.8	Salmonella_phage_118970_sal3	NODE_4407_length_3841_cov_1.84	Vibrio_phage_VvAW1			NODE_2543_length_7766_cov_4.20	Rhizobium_phage_RR1-B	NODE_4062_length_3810_cov_3.16	Marienburgvirus_BP4795	NODE_3548_length_5014_cov_1.59	Salmonella_phage_BIS20			NODE_20082_length_578_cov_1.38	Enterobacteria_phage_cdtI
NODE_298_length_46733_cov_3.31	Salmonella_phage_118970_sal3	NODE_441_length_17383_cov_2.92	Ochrobactrum_phage_POA1180			NODE_2561_length_7724_cov_3.32	Aguilavirus_mEp043	NODE_4147_length_3762_cov_2.48	Pseudomonas_phage_YMC11/02/R656	NODE_356_length_23979_cov_3.11	Fernvirus_yyerffej			NODE_20090_length_578_cov_1.24	Unassigned
NODE_3008_length_10633_cov_2.0	Salmonella_phage_118970_sal3	NODE_4443_length_3818_cov_2.47	Citexvirus_dobby			NODE_2581_length_7671_cov_3.46	Gegevirus_ST437OXA245phi41	NODE_4152_length_3759_cov_1.84	Xylella_phage_Xfas53	NODE_3597_length_4949_cov_1.83	Brunovirus_SEN34			NODE_20513_length_571_cov_1.47	Unassigned
NODE_314_length_44725_cov_4.65	Salmonella_phage_118970_sal3	NODE_4543_length_3762_cov_1.70	Caulobacter_virus_Sansa			NODE_2586_length_7661_cov_28.2	Pseudomonas_phage_PS-1	NODE_4354_length_3670_cov_2.02	Brunovirus_SEN34	NODE_3615_length_4938_cov_2.63	Peduovirus_P2			NODE_20589_length_570_cov_1.35	Rhizobium_phage_RR1-A
NODE_33_length_194978_cov_14.9	Salmonella_phage_118970_sal3	NODE_4547_length_3760_cov_7.22	Vimunumvirus_ST147VIM1phi71			NODE_2719_length_7248_cov_4.49	Wongtaivirus_HK542	NODE_4397_length_3645_cov_2.60	Trichoplusia_ni_granulovirus	NODE_3826_length_4724_cov_1.99	Unassigned			NODE_20622_length_570_cov_0.76	Streptomyces_phage_mu1/6
NODE_349_length_40829_cov_8.99	Salmonella_phage_SEN4	NODE_4739_length_3665_cov_1.11	Ruegeria_phage_DSS3-P1			NODE_2802_length_7048_cov_4.16	Cronobacter_phage_ENT39118	NODE_4541_length_3570_cov_3.22	Tigrvirus_phi52237	NODE_4101_length_4472_cov_1.84	Brunovirus_SEN34			NODE_20628_length_570_cov_0.57	Unassigned
NODE_36_length_192449_cov_13.4	Salmonella_phage_SEN4	NODE_4802_length_3629_cov_1.39	Pseudomonas_phage_Lu11			NODE_2846_length_6938_cov_3.22	Enterobacteria_phage_phiP27	NODE_4580_length_3556_cov_3.24	Immutovirus_immuto	NODE_423_length_21148_cov_2.93	Arthrobacter_phage_Richie			NODE_2077_length_3351_cov_1.82	Unassigned
NODE_393_length_37281_cov_4.75	Salmonella_phage_SSU5	NODE_4864_length_3597_cov_2.90	Peduovirus_P2			NODE_2899_length_6811_cov_2.07	Arsyunavirus_RSY1	NODE_46_length_156543_cov_6.38	Citexvirus_dobby	NODE_42_length_178478_cov_64.2	Quadragintavirus_ev129			NODE_20781_length_567_cov_0.88	Pseudomonas_phage_Skulduggery
NODE_402_length_36718_cov_7.92	Shapirovirus_cbk	NODE_4958_length_3558_cov_1.59	Rhodovulum_phage_RS1			NODE_28_length_218650_cov_36.0	Brunovirus_SEN34	NODE_4870_length_3412_cov_1.66	Myrnavirus_myrna	NODE_4307_length_4316_cov_1.95	Salmonella_phage_118970_sal3			NODE_2093_length_3331_cov_1.37	Stenotrophomonas_phage_S1
NODE_425_length_35688_cov_3.35	Shigella_phage_SfIV	NODE_5085_length_3506_cov_1.90	Unassigned			NODE_2920_length_6754_cov_106.	Salmonella_phage_118970_sal3	NODE_5004_length_3352_cov_1.88	Pseudomonas_phage_AIIMS-Pa-B1	NODE_4328_length_4302_cov_1.66	Unassigned			NODE_20959_length_564_cov_1.06	Unassigned
NODE_477_length_32881_cov_3.66	Simpcentumvirus_Smp131	NODE_5094_length_3502_cov_1.63	Pagevirus_pony			NODE_294_length_47896_cov_6.70	Epseptimavirus_saus132	NODE_5027_length_3341_cov_2.88	Nipunavirus_NP1	NODE_4500_length_4164_cov_2.53	Thornevirus_SP15			NODE_21340_length_559_cov_1.04	Arthrobacter_phage_vB_ArS-ArV2
NODE_522_length_31026_cov_3.24	Stanholtvirus_E125	NODE_5130_length_3480_cov_2.23	Listeria_phage_B054			NODE_2957_length_6656_cov_38.3	Eganvirus_EtG	NODE_5095_length_3311_cov_2.75	Xooduovirus_Xoosp2	NODE_4619_length_4085_cov_46.6	Klebsiella_phage_ZCKP8			NODE_21476_length_557_cov_1.24	Salmonella_phage_118970_sal3
NODE_537_length_30614_cov_3.20	Stenotrophomonas_phage_IME-SM1	NODE_5137_length_3477_cov_2.15	Beetrevirus_JBD67			NODE_2987_length_6573_cov_2.16	Pseudomonas_phage_vB_PaeP_Tr60_Ab31	NODE_5232_length_3260_cov_2.84	Salmonella_phage_118970_sal3	NODE_4815_length_3980_cov_1.54	Detrevirus_D3			NODE_21554_length_556_cov_1.37	Felsduovirus_SEN8
NODE_571_length_29156_cov_3.80	Stenotrophomonas_phage_S1	NODE_524_length_16028_cov_2.99	Rhodobacter_phage_RcapMu			NODE_2_length_548010_cov_68.10	Klebsiella_phage_Miami	NODE_5233_length_3260_cov_2.12	Sulfitobacter_phage_NYA-2014a	NODE_487_length_19387_cov_3.98	Nanhaivirus_D5C			NODE_21660_length_555_cov_0.69	Unassigned
NODE_599_length_28041_cov_3.93	Stenotrophomonas_phage_S1	NODE_5285_length_3414_cov_2.45	Nampongvirus_ST79			NODE_3059_length_6413_cov_2.08	Yersinia_phage_vB_YenM_31.17	NODE_5334_length_3217_cov_2.58	Bcepmuvirus_E255	NODE_495_length_19193_cov_3.41	Salmonella_phage_vB_SosS_Oslo			NODE_2180_length_3188_cov_5.99	Kayeltresvirus_KL3
NODE_607_length_27842_cov_4.32	Stenotrophomonas_phage_S1	NODE_5518_length_3322_cov_2.02	Pseudomonas_phage_JBD25			NODE_3068_length_6405_cov_2.54	Diegovirus_dv7502Stx	NODE_5583_length_3141_cov_8.84	Planktothrix_phage_PaV-LD	NODE_4_length_766167_cov_38.51	Brunovirus_SEN34			NODE_21949_length_551_cov_0.90	Unassigned
NODE_63_length_127960_cov_9.97	Stenotrophomonas_phage_Salva	NODE_5585_length_3296_cov_1.62	Jiangsuvirus_pspyzu05			NODE_306_length_46882_cov_8.70	Burkholderia_phage_BcepMu	NODE_5746_length_3091_cov_2.78	Vhmlvirus_mar	NODE_5382_length_3671_cov_2.08	Pseudomonas_phage_K8			NODE_22022_length_550_cov_0.95	Stenotrophomonas_phage_Salva
NODE_688_length_25919_cov_3.89	Sulfitobacter_phage_NYA-2014a	NODE_5714_length_3249_cov_8.35	Stanholtvirus_E125			NODE_3145_length_6246_cov_2.51	Ravinvirus_N15	NODE_577_length_11532_cov_2.82	Sinorhizobium_phage_phiLM21	NODE_5465_length_3628_cov_1.81	Cinunavirus_CN1A			NODE_22736_length_540_cov_1.63	Spbetavirus_SPbeta
NODE_764_length_24383_cov_3.54	Tetraselmis_viridis_virus_S20	NODE_5732_length_3241_cov_1.76	Unassigned			NODE_317_length_45936_cov_6.35	Pseudomonas_phage_JBD93	NODE_5788_length_3075_cov_1.80	Maxdohrnvirus_SS2019XI	NODE_5537_length_3589_cov_2.08	Byrnievirus_HK97			NODE_22751_length_540_cov_1.24	Pseudomonas_phage_vB_PaeP_Tr60_Ab31
NODE_777_length_24104_cov_3.24	Uetakevirus_epsilon15	NODE_5861_length_3209_cov_0.96	Sarumanvirus_bcepsauron			NODE_3201_length_6149_cov_49.4	Peduovirus_Wphi	NODE_5_length_471288_cov_8.547	Aguilavirus_mEp043	NODE_5766_length_3481_cov_3.14	Salmonella_phage_SPN3UB			NODE_2293_length_3052_cov_3.23	Salmonella_phage_118970_sal3
NODE_781_length_24040_cov_8.82	Vhmlvirus_VP585	NODE_6016_length_3160_cov_2.32	Unassigned			NODE_3263_length_6023_cov_2.70	Rahariannevirus_raharianne	NODE_621_length_11017_cov_3.15	Rhizobium_phage_RR1-B	NODE_577_length_17144_cov_2.58	Wongtaivirus_ECP1			NODE_23652_length_529_cov_0.99	Caulobacter_virus_Sansa
NODE_810_length_23321_cov_4.27	Vhmlvirus_VP585	NODE_606_length_14513_cov_2.94	Eganvirus_EtG			NODE_3282_length_5977_cov_5.18	Novemvirus_T5282H	NODE_689_length_10304_cov_2.95	Stenotrophomonas_phage_S1	NODE_584_length_17002_cov_3.48	Pseudomonas_phage_PAJU2			NODE_23704_length_528_cov_1.96	Aurantimonas_phage_AmM-1
NODE_928_length_21531_cov_5.87	Vhulanivirus_Shpa	NODE_6110_length_3131_cov_1.23	Kelquatrovirus_KL4			NODE_337_length_43652_cov_7.70	Drulisvirus_SU552A	NODE_841_length_9285_cov_3.816	Salmonella_phage_118970_sal3	NODE_6067_length_3340_cov_1.95	Unassigned			NODE_23705_length_528_cov_1.87	Pseudomonas_virus_MP1412
NODE_92_length_108290_cov_14.9	Vhulanivirus_Shpa	NODE_6131_length_3124_cov_1.64	Unassigned			NODE_3395_length_5760_cov_2.54	Ravinvirus_N15	NODE_8_length_383217_cov_9.017	Eganvirus_PsP3	NODE_6146_length_3301_cov_2.24	Seunavirus_PVPSE1			NODE_23715_length_528_cov_1.42	Foxunavirus_fox2
NODE_992_length_20756_cov_3.95	Vibrio_phage_martha_12B12	NODE_6144_length_3120_cov_1.33	Unassigned			NODE_348_length_42570_cov_19.7	Eganvirus_EtG			NODE_6447_length_3171_cov_2.37	Arawnvirus_arawn			NODE_23810_length_527_cov_1.35	Enterobacter_phage_vB_EclS_CobraSix
		NODE_6171_length_3108_cov_1.52	Kryptosalinivirus_M8CC19			NODE_3518_length_5577_cov_1.59	Rhizobium_phage_RR1-B			NODE_6449_length_3171_cov_1.59	Ochrobactrum_phage_POA1180			NODE_2424_length_2898_cov_64.1	Brucella_phage_BiPBO1
		NODE_6217_length_3097_cov_2.27	Seunavirus_PVPSE1			NODE_355_length_41718_cov_17.9	Ochrobactrum_phage_POA1180			NODE_6516_length_3144_cov_2.17	Stanholtvirus_E125			NODE_2425_length_2898_cov_61.9	Brucella_phage_BiPBO1
		NODE_6346_length_3054_cov_1.66	Svunavirus_sv1			NODE_3587_length_5454_cov_3.49	Vhulanivirus_Shpa			NODE_6735_length_3062_cov_2.00	Duodecimduovirus_phiE122			NODE_24325_length_521_cov_1.59	Rhodobacter_phage_RcapNL
		NODE_6378_length_3046_cov_1.78	Gediminasvirus_AchV4			NODE_35_length_190455_cov_28.7	Novemvirus_T5282H			NODE_6742_length_3058_cov_2.17	Ochrobactrum_phage_POA1180			NODE_24352_length_521_cov_1.09	Gegevirus_ST437OXA245phi41
		NODE_637_length_14066_cov_2.21	Eganvirus_PsP3			NODE_3652_length_5345_cov_2.75	Enterobacter_phage_Tyrion			NODE_6781_length_3043_cov_2.35	Dinavirus_dina			NODE_24369_length_521_cov_0.94	Salmonella_phage_SSU5
		NODE_6412_length_3035_cov_2.06	Burkholderia_phage_FLC10			NODE_3682_length_5307_cov_2.27	Yersinia_phage_vB_YenM_324			NODE_69_length_117461_cov_65.1	Yersinia_phage_P37			NODE_2442_length_2875_cov_3.62	Planktothrix_phage_PaV-LD
		NODE_646_length_13967_cov_2.37	Yersinia_phage_P37			NODE_3688_length_5296_cov_1.89	Rhizobium_phage_RR1-A			NODE_757_length_14207_cov_3.32	Saikungvirus_HK75			NODE_24462_length_520_cov_1.05	Felsduovirus_RE2010
		NODE_66_length_53066_cov_3.423	Citexvirus_dobby			NODE_370_length_40380_cov_11.2	Aguilavirus_mEp043			NODE_82_length_99605_cov_39.74	Pectobacterium_phage_ZF40			NODE_24932_length_515_cov_0.99	Entnonagintavirus_ENT90
		NODE_889_length_11310_cov_3.13	Eganvirus_EtG			NODE_3722_length_5231_cov_2.86	Ravinvirus_N15			NODE_893_length_12724_cov_2.62	Ochrobactrum_phage_POA1180			NODE_25278_length_511_cov_1.46	Shamshuipovirus_HK022
						NODE_3769_length_5166_cov_6.08	Enterobacterial_phage_mEp390			NODE_8_length_430331_cov_57.17	Brunovirus_SEN34			NODE_2548_length_2767_cov_125.	Rhizobium_phage_16-3
						NODE_379_length_39947_cov_5.23	Rhodovulum_phage_RS1			NODE_921_length_12448_cov_3.06	Foxunavirus_fox3			NODE_25637_length_508_cov_0.79	Citexvirus_dobby
						NODE_3855_length_5064_cov_2.70	Ravinvirus_N15			NODE_950_length_12230_cov_6.40	Rhizobium_phage_RR1-A			NODE_26158_length_503_cov_0.72	Felsduovirus_RE2010
						NODE_3867_length_5047_cov_5.02	Salmonella_phage_SEN5			NODE_962_length_12125_cov_2.78	Escherichia_phage_D108			NODE_2773_length_2550_cov_5.53	Aresaunavirus_RSA1
						NODE_3897_length_5010_cov_2.65	Wongtaivirus_ECP1							NODE_2802_length_2521_cov_1.30	Synechococcus_phage_S-CBS3
						NODE_3901_length_5002_cov_3.94	Phapecoctavirus_anhysbys							NODE_2990_length_2386_cov_3.21	Azospirillum_phage_Cd
						NODE_404_length_38418_cov_25.6	Evevirus_ev239							NODE_2_length_541928_cov_67.10	Nanhaivirus_D5C
						NODE_4127_length_4755_cov_1.60	Rhizobium_phage_RR1-B							NODE_31_length_106594_cov_5.69	Salmonella_phage_118970_sal3
						NODE_4242_length_4621_cov_3.22	Salmonella_phage_SPN3UB							NODE_3263_length_2203_cov_1.61	Lederbergvirus_BTP1
						NODE_4254_length_4606_cov_2.26	Uetakevirus_SPN1S							NODE_336_length_14459_cov_3.36	Rhizobium_phage_RR1-B
						NODE_4263_length_4598_cov_12.8	Peduovirus_P24E6b							NODE_35_length_100617_cov_5.53	Aresaunavirus_RsoM1USA
						NODE_4277_length_4588_cov_2.01	Enterobacteria_phage_cdtI							NODE_405_length_12898_cov_65.0	Justusliebigvirus_phi92
						NODE_4317_length_4548_cov_8.23	Salmonella_phage_118970_sal3							NODE_4135_length_1787_cov_1.64	Sinorhizobium_phage_phiLM21
						NODE_4375_length_4491_cov_3.08	Unassigned							NODE_4223_length_1757_cov_1.40	Rhizobium_phage_RHph_Y65
						NODE_4445_length_4407_cov_2.34	Burkholderia_phage_Magia							NODE_4239_length_1751_cov_1.32	Pseudomonas_phage_Itty13
						NODE_4483_length_4359_cov_8.96	Flaumdravirus_KIL2							NODE_4948_length_1550_cov_1.51	Aguilavirus_mEp043
						NODE_4525_length_4319_cov_1.80	Przondovirus_KN41							NODE_5593_length_1402_cov_1.28	Vhulanivirus_Shpa
						NODE_4582_length_4270_cov_3.92	Peduovirus_P2							NODE_649_length_9439_cov_5.258	Aresaunavirus_RsoM1USA
						NODE_458_length_35680_cov_4.34	Brunovirus_SEN34							NODE_6599_length_1223_cov_1.46	Stenotrophomonas_phage_S1
						NODE_4591_length_4263_cov_1.68	Beetrevirus_JD18							NODE_6726_length_1203_cov_2.12	Detrevirus_PMG1
						NODE_4628_length_4229_cov_2.38	Burkholderia_phage_BgManors32							NODE_697_length_9051_cov_5.327	Aresaunavirus_RSA1
						NODE_462_length_35466_cov_77.6	Yautsimvirus_HK140							NODE_7042_length_1162_cov_2.13	Caulobacter_virus_Sansa
						NODE_4651_length_4211_cov_2.61	Peduovirus_Wphi							NODE_7184_length_1144_cov_1.49	Pseudomonas_phage_UFJF_PfDIW6
						NODE_4708_length_4172_cov_2.10	Feofaniavirus_Eho49							NODE_7272_length_1132_cov_1.53	Detrevirus_D3
						NODE_4740_length_4144_cov_2.25	Pectobacterium_phage_ZF40							NODE_746_length_8564_cov_5.157	Aresaunavirus_RsoM1USA
						NODE_4813_length_4091_cov_2.07	Salmonella_phage_118970_sal3							NODE_7592_length_1099_cov_0.84	Sinorhizobium_phage_phiLM21
						NODE_4815_length_4088_cov_2.94	Quadragintavirus_ev015							NODE_7643_length_1094_cov_1.29	Rahariannevirus_raharianne
						NODE_4838_length_4071_cov_4.00	Peduovirus_Wphi							NODE_7819_length_1075_cov_1.25	Escherichia_phage_HK639
						NODE_4887_length_4027_cov_47.5	Xuanwuvirus_xv503458							NODE_7855_length_1070_cov_139.	Vhulanivirus_Shpa
						NODE_4927_length_4000_cov_1.77	Feofaniavirus_Eho59							NODE_7918_length_1064_cov_1.65	Iapetusvirus_EaH1
						NODE_495_length_34098_cov_4.37	Xylella_phage_Xfas53							NODE_8222_length_1037_cov_0.66	Tigrvirus_E202
						NODE_4984_length_3958_cov_2.21	Cuauhtlivirus_mEpX1							NODE_8323_length_1027_cov_67.5	Rhizobium_phage_16-3
						NODE_5005_length_3942_cov_3.40	Salmonella_phage_118970_sal3							NODE_8324_length_1027_cov_64.0	Rhizobium_phage_16-3
						NODE_5185_length_3828_cov_3.15	Peduovirus_P2							NODE_8381_length_1023_cov_1.12	Yoloswagvirus_yoloswag
						NODE_524_length_32668_cov_4.32	Klebsiella_phage_phiKO2							NODE_8483_length_1013_cov_1.63	Pseudomonas_phage_PAJU2
						NODE_533_length_32107_cov_4.50	Vimunumvirus_ST147VIM1phi71							NODE_8503_length_1011_cov_1.24	Cimandefvirus_Ggerry
						NODE_5382_length_3710_cov_1.93	Pseudomonas_phage_YMC11/07/P54_PAE_BP							NODE_8874_length_980_cov_2.323	Lessievirus_bcep22
						NODE_5460_length_3659_cov_1.95	Aguilavirus_mEp043							NODE_887_length_7435_cov_63.43	Vhulanivirus_Shpa
						NODE_5482_length_3652_cov_5.51	Novemvirus_T5282H							NODE_8_length_339679_cov_66.41	Rhodovulum_phage_RS1
						NODE_5542_length_3609_cov_5.71	Novemvirus_T5282H							NODE_9023_length_967_cov_2.517	Arthrobacter_phage_Faja
						NODE_5602_length_3571_cov_1.54	Felsduovirus_SEN8							NODE_9063_length_964_cov_1.708	Pseudomonas_phage_PAJU2
						NODE_5634_length_3554_cov_1.97	Pseudomonas_phage_K8							NODE_9251_length_948_cov_1.587	Stenotrophomonas_phage_IME-SM1
						NODE_5711_length_3515_cov_2.78	Burkholderia_phage_Magia							NODE_952_length_6932_cov_2.917	Salmonella_phage_118970_sal3
						NODE_5718_length_3511_cov_15.6	Henunavirus_SNUABM01							NODE_9661_length_922_cov_1.699	Tunavirus_Sfin1
						NODE_5849_length_3446_cov_1.93	Enterobacteria_phage_IME10							NODE_9811_length_912_cov_0.787	Uetakevirus_epsilon15
						NODE_5856_length_3437_cov_2.54	Serratia_phage_phiMAM1							NODE_9_length_328688_cov_67.18	Phabquatrovirus_PHB04
						NODE_5946_length_3399_cov_2.10	Unassigned
						NODE_5955_length_3393_cov_4.50	Shigella_phage_SfII
						NODE_5_length_364144_cov_17.43	Citexvirus_BR319A
						NODE_6053_length_3348_cov_2.06	Stx2-converting_phage_1717
						NODE_613_length_29042_cov_7.25	Sinorhizobium_phage_phiLM21
						NODE_6220_length_3269_cov_2.65	Lokivirus_loki
						NODE_6270_length_3251_cov_1.95	Enterobacteria_phage_mEp237
						NODE_6289_length_3242_cov_4.30	Moturavirus_motura
						NODE_6344_length_3218_cov_2.22	Pseudomonas_phage_phi297
						NODE_63_length_138101_cov_16.3	Burkholderia_phage_phi1026b
						NODE_6409_length_3188_cov_2.15	Seongnamvirus_ESSI2
						NODE_6452_length_3173_cov_7.51	Kwaitsingvirus_HK446
						NODE_6495_length_3152_cov_1.70	Planktothrix_phage_PaV-LD
						NODE_6632_length_3100_cov_4.55	Aguilavirus_mEp043
						NODE_6655_length_3090_cov_2.12	Quadragintavirus_ev129
						NODE_672_length_26907_cov_3.40	Rhizobium_phage_RR1-A
						NODE_6731_length_3055_cov_2.49	Quadragintavirus_ev129
						NODE_6777_length_3035_cov_120.	Polybotosvirus_Atuph07
						NODE_6817_length_3022_cov_2.50	Saikungvirus_HK75
						NODE_6869_length_3007_cov_3.58	Eganvirus_EtG
						NODE_697_length_26269_cov_5.85	Yersinia_phage_vB_YenM_06.16-2
						NODE_701_length_26160_cov_3.45	Jilinvirus_CVM10
						NODE_74_length_118773_cov_21.3	Pseudomonas_phage_phi2
						NODE_79_length_114240_cov_60.0	Felsduovirus_RE2010
						NODE_834_length_23240_cov_4.89	Rhizobium_phage_RR1-A
						NODE_840_length_23126_cov_4.30	Klebsiella_phage_phiKO2
						NODE_861_length_22795_cov_3.40	Aeromonas_phage_pAEv1818
						NODE_882_length_22342_cov_3.95	Rhodobacter_phage_RcapMu
						NODE_901_length_21897_cov_7.53	Primolicivirus_Pf1
						NODE_908_length_21786_cov_4.58	Rhizobium_phage_RR1-A
						NODE_915_length_21740_cov_4.72	Oslovirus_Lyz12581Vzw
						NODE_92_length_104863_cov_31.9	Bonnellvirus_lidtsur
						NODE_933_length_21448_cov_50.8	Eganvirus_PsP3

[truncated: 16 more sheets: VENNoutput, Summary, initial-blastnPhage, initial-blastnEVEs, BBCphageContigs, BBLphageContigs, MBRphageContigs, MBLphageContigs, MTCphageContigs, MTLphageContigs, MSRphageContigs, MSLphageContigs, FHCphageContigs, FHLphageContigs, DCRphageContigs, WHCphageContigs]
