# Supplementary material for: Divergent endophytic viromes and phage genome repertoires among banana (Musa) species
Source: Front Microbiol. 2023 Jun 9;14:1127606. doi: 10.3389/fmicb.2023.1127606 (PMC10288200; doi:10.3389/fmicb.2023.1127606)
Supplement: Supplementary file 1 [file Data_Sheet_1.zip › Table 4.XLSX]

## Sheet: BBC
	fasta	scaffold	gene_position	start_position	end_position	strandedness	rank	ko_id	kegg_hit	viral_id	viral_hit	viral_RBH	viral_identity	viral_bitScore	viral_eVal	peptidase_id	peptidase_family	peptidase_hit	peptidase_RBH	peptidase_identity	peptidase_bitScore	peptidase_eVal	pfam_hits	cazy_ids	cazy_hits	cazy_subfam_ec	cazy_best_hit	vogdb_id	vogdb_hits	vogdb_categories	heme_regulatory_motif_count	virsorter_category	auxiliary_score	is_transposon	amg_flags
NODE_100169_length_939_cov_1.242857__full-cat_2_1	final-viral-combined-for-dramv	NODE_100169_length_939_cov_1.242857__full-cat_2	1	1	210	1	C	K03704	cold shock protein	YP_009909757.1	YP_009909757.1 cold shock protein [Escherichia phage 2H10]	FALSE	0.644	66	2.02e-13								'Cold-shock' DNA-binding domain [PF00313.25]								0	1	5	FALSE	F
NODE_100169_length_939_cov_1.242857__full-cat_2_2	final-viral-combined-for-dramv	NODE_100169_length_939_cov_1.242857__full-cat_2	2	326	625	1	E																								0	2	5	FALSE	F
NODE_100220_length_939_cov_0.925000__lt2gene-cat_1_1	final-viral-combined-for-dramv	NODE_100220_length_939_cov_0.925000__lt2gene-cat_1	1	2	652	-1	D			YP_009276557.1	YP_009276557.1 O-antigen acetylase [Gordonia phage BritBrat]	FALSE	0.329	114	1.873e-27								Acyltransferase family [PF01757.25]								0	0	5	FALSE	F
NODE_100220_length_939_cov_0.925000__lt2gene-cat_1_2	final-viral-combined-for-dramv	NODE_100220_length_939_cov_0.925000__lt2gene-cat_1	2	730	939	1	D																ABC transporter [PF00005.30]								0	1	5	FALSE	F
NODE_100266_length_938_cov_2.685340__full-cat_2_1	final-viral-combined-for-dramv	NODE_100266_length_938_cov_2.685340__full-cat_2	1	1	177	-1	E			YP_010660301.1	YP_010660301.1 hypothetical protein PP899_gp10 [Agrobacterium phage Atu_ph08]	FALSE	0.916	115	9.289e-31																0	2	5	FALSE	F
NODE_100266_length_938_cov_2.685340__full-cat_2_2	final-viral-combined-for-dramv	NODE_100266_length_938_cov_2.685340__full-cat_2	2	174	389	-1	E			YP_010660300.1	YP_010660300.1 hypothetical protein PP899_gp09 [Agrobacterium phage Atu_ph08]	FALSE	0.934	139	7.242e-39													VOG33964	REFSEQ PRK12775-containing protein; Xu	Xu	0	2	4	FALSE	F
NODE_100266_length_938_cov_2.685340__full-cat_2_3	final-viral-combined-for-dramv	NODE_100266_length_938_cov_2.685340__full-cat_2	3	386	736	-1	E			YP_010660299.1	YP_010660299.1 hypothetical protein PP899_gp08 [Agrobacterium phage Atu_ph08]	FALSE	0.921	226	5.502e-68																0	1	4	FALSE	F
NODE_100266_length_938_cov_2.685340__full-cat_2_4	final-viral-combined-for-dramv	NODE_100266_length_938_cov_2.685340__full-cat_2	4	733	936	-1	D			YP_010660298.1	YP_010660298.1 C-5 cytosine-specific DNA methylase [Agrobacterium phage Atu_ph08]	FALSE	0.982	141	1.668e-39								C-5 cytosine-specific DNA methylase [PF00145.20]								0	2	5	FALSE	F
NODE_100632_length_936_cov_2.192354__lt2gene-cat_1_1	final-viral-combined-for-dramv	NODE_100632_length_936_cov_2.192354__lt2gene-cat_1	1	3	782	1	D			YP_006383355.1	YP_006383355.1 tail fiber protein [Halocynthia phage JM-2012]	FALSE	0.426	78	8.251e-15								Transglycosylase SLT domain [PF01464.23]	GH23	GH23 lysozyme type G (EC 3.2.1.17); peptidoglycan lyase (EC 4.2.2.n1) also known in the literature as peptidoglycan lytic transglycosylase; chitinase (EC 3.2.1.14)	3.2.1.17,3.2.1.17_or_4.2.2.n1,4.2.2.n1	GH23.hmm				0	0	5	FALSE	F
NODE_100632_length_936_cov_2.192354__lt2gene-cat_1_2	final-viral-combined-for-dramv	NODE_100632_length_936_cov_2.192354__lt2gene-cat_1	2	779	934	1	E																								0	2	5	FALSE	F
NODE_100879_length_935_cov_1.153110__full-cat_2_1	final-viral-combined-for-dramv	NODE_100879_length_935_cov_1.153110__full-cat_2	1	1	294	1	E																								0	2	5	FALSE	F
NODE_100879_length_935_cov_1.153110__full-cat_2_2	final-viral-combined-for-dramv	NODE_100879_length_935_cov_1.153110__full-cat_2	2	372	815	1	E																								0	1	5	FALSE	F
NODE_100881_length_935_cov_1.144737__full-cat_2_1	final-viral-combined-for-dramv	NODE_100881_length_935_cov_1.144737__full-cat_2	1	1	321	1	D																CHASE2 domain [PF05226.14]								0	1	5	FALSE	F
NODE_100881_length_935_cov_1.144737__full-cat_2_2	final-viral-combined-for-dramv	NODE_100881_length_935_cov_1.144737__full-cat_2	2	273	596	1	E																								0	1	4	FALSE	F
NODE_100881_length_935_cov_1.144737__full-cat_2_3	final-viral-combined-for-dramv	NODE_100881_length_935_cov_1.144737__full-cat_2	3	593	898	1	E																								0	2	5	FALSE	F
NODE_101070_length_934_cov_0.932934__lt2gene-cat_1_1	final-viral-combined-for-dramv	NODE_101070_length_934_cov_0.932934__lt2gene-cat_1	1	1	450	-1	D			YP_009223750.1	YP_009223750.1 tail length tape measure protein [Geobacillus virus E3]	FALSE	0.431	85	2.751e-18								Transglycosylase SLT domain [PF01464.23]; Lysozyme-like [PF13702.9]	GH23	GH23 lysozyme type G (EC 3.2.1.17); peptidoglycan lyase (EC 4.2.2.n1) also known in the literature as peptidoglycan lytic transglycosylase; chitinase (EC 3.2.1.14)	3.2.1.17,3.2.1.17_or_4.2.2.n1,4.2.2.n1	GH23.hmm				0	0	5	FALSE	F
NODE_101070_length_934_cov_0.932934__lt2gene-cat_1_2	final-viral-combined-for-dramv	NODE_101070_length_934_cov_0.932934__lt2gene-cat_1	2	542	934	1	E																								0	2	5	FALSE	F
NODE_101163_length_933_cov_1.490408__full-cat_2_1	final-viral-combined-for-dramv	NODE_101163_length_933_cov_1.490408__full-cat_2	1	1	324	1	E			YP_009191628.1	YP_009191628.1 baseplate spike [Salmonella phage SEN34]	FALSE	0.376	89	1.596e-20																0	1	5	FALSE	F
NODE_101163_length_933_cov_1.490408__full-cat_2_2	final-viral-combined-for-dramv	NODE_101163_length_933_cov_1.490408__full-cat_2	2	326	679	1	E			YP_009191630.1	YP_009191630.1 baseplate wedge subunit [Salmonella phage SEN34]	FALSE	0.813	198	3.196e-58													VOG00310	sp|P09425|BP25_BPT4 Baseplate wedge protein gp25; XhXs	Xh;Xs	0	1	3	FALSE	VF
NODE_101163_length_933_cov_1.490408__full-cat_2_3	final-viral-combined-for-dramv	NODE_101163_length_933_cov_1.490408__full-cat_2	3	679	933	1	E			YP_009191631.1	YP_009191631.1 baseplate wedge subunit [Salmonella phage SEN34]	FALSE	0.872	147	2.456e-41																0	1	5	FALSE	F
NODE_101255_length_933_cov_0.751799__full-cat_2_1	final-viral-combined-for-dramv	NODE_101255_length_933_cov_0.751799__full-cat_2	1	1	123	1	E																								0	2	5	FALSE	F
NODE_101255_length_933_cov_0.751799__full-cat_2_2	final-viral-combined-for-dramv	NODE_101255_length_933_cov_0.751799__full-cat_2	2	210	371	1	E																								0	2	4	FALSE	F
NODE_101255_length_933_cov_0.751799__full-cat_2_3	final-viral-combined-for-dramv	NODE_101255_length_933_cov_0.751799__full-cat_2	3	672	872	1	E																								0	1	5	FALSE	F
NODE_101297_length_932_cov_1.930372__full-cat_2_1	final-viral-combined-for-dramv	NODE_101297_length_932_cov_1.930372__full-cat_2	1	1	402	1	E																								0	2	5	FALSE	F
NODE_101297_length_932_cov_1.930372__full-cat_2_2	final-viral-combined-for-dramv	NODE_101297_length_932_cov_1.930372__full-cat_2	2	399	728	1	E																								0	2	4	FALSE	F
NODE_101297_length_932_cov_1.930372__full-cat_2_3	final-viral-combined-for-dramv	NODE_101297_length_932_cov_1.930372__full-cat_2	3	725	928	1	D			YP_009099615.1	YP_009099615.1 DUF1643 domain-containing protein [Rhizobium phage vB_RleM_PPF1]	FALSE	0.615	86	3.16e-20								Protein of unknown function (DUF1643) [PF07799.15]								0	1	5	FALSE	F
NODE_101339_length_932_cov_1.361345__full-cat_1_1	final-viral-combined-for-dramv	NODE_101339_length_932_cov_1.361345__full-cat_1	1	1	414	1	E			YP_009287740.1	YP_009287740.1 major head protein [Enterobacter phage Tyrion]	FALSE	0.407	125	1.392e-32																0	0	5	FALSE	F
NODE_101339_length_932_cov_1.361345__full-cat_1_2	final-viral-combined-for-dramv	NODE_101339_length_932_cov_1.361345__full-cat_1	2	484	924	1	E			YP_005097985.1	YP_005097985.1 hypothetical protein SPN1S_0010 [Salmonella phage SPN1S]	FALSE	0.355	78	6.988e-16													VOG02355	REFSEQ hypothetical protein; Xu	Xu	0	1	5	FALSE	F
NODE_101340_length_932_cov_1.355342__lt2gene-cat_1_1	final-viral-combined-for-dramv	NODE_101340_length_932_cov_1.355342__lt2gene-cat_1	1	1	762	-1	E			YP_002221420.1	YP_002221420.1 terminase large subunit [Burkholderia phage KS10]	FALSE	0.683	327	1.894e-100																0	0	5	FALSE	F
NODE_101340_length_932_cov_1.355342__lt2gene-cat_1_2	final-viral-combined-for-dramv	NODE_101340_length_932_cov_1.355342__lt2gene-cat_1	2	762	932	-1	D																Protein of unknown function (DUF1804) [PF08822.14]								0	1	5	FALSE	F
NODE_101360_length_932_cov_1.220888__full-cat_2_1	final-viral-combined-for-dramv	NODE_101360_length_932_cov_1.220888__full-cat_2	1	1	240	-1	E																								0	2	5	FALSE	F
NODE_101360_length_932_cov_1.220888__full-cat_2_2	final-viral-combined-for-dramv	NODE_101360_length_932_cov_1.220888__full-cat_2	2	233	826	-1	D			YP_004957306.1	YP_004957306.1 ABC transporter [Planktothrix phage PaV-LD]	FALSE	0.437	71	6.553e-13								NIL domain [PF09383.13]; ABC transporter [PF00005.30]								0	1	5	FALSE	F
NODE_101430_length_932_cov_0.704682__full-cat_2_1	final-viral-combined-for-dramv	NODE_101430_length_932_cov_0.704682__full-cat_2	1	1	132	-1	E																								0	1	5	FALSE	F
NODE_101430_length_932_cov_0.704682__full-cat_2_2	final-viral-combined-for-dramv	NODE_101430_length_932_cov_0.704682__full-cat_2	2	132	569	-1	E			YP_009187939.1	YP_009187939.1 hypothetical protein AU083_gp81 [Escherichia phage phi191]	FALSE	0.474	127	4.046e-33													VOG04764	REFSEQ hypothetical protein; Xu	Xu	0	1	3	FALSE	F
NODE_101430_length_932_cov_0.704682__full-cat_2_3	final-viral-combined-for-dramv	NODE_101430_length_932_cov_0.704682__full-cat_2	3	639	929	-1	E																					VOG04842	REFSEQ virion structural protein; Xu	Xu	0	1	5	FALSE	F
NODE_101719_length_930_cov_1.168472__full-cat_1_1	final-viral-combined-for-dramv	NODE_101719_length_930_cov_1.168472__full-cat_1	1	1	585	1	D			YP_007518392.1	YP_007518392.1 head-tail adaptor [Rhodobacter phage RcapNL]	FALSE	0.292	82	1.077e-16								Phage gp6-like head-tail connector protein [PF05135.16]					VOG00415	sp|Q6QGD9|HCP_BPT5 Head completion protein; XhXs	Xh;Xs	0	0	5	FALSE	VF
NODE_101719_length_930_cov_1.168472__full-cat_1_2	final-viral-combined-for-dramv	NODE_101719_length_930_cov_1.168472__full-cat_1	2	582	923	1	D			YP_009838639.1	YP_009838639.1 head closure Hc1 [Paenibacillus phage Yyerffej]	FALSE	0.366	64	9.06e-12								Phage head-tail joining protein [PF05521.14]					VOG00076	sp|O48446|HCP16_BPSPP Head completion protein gp16; XpXrXs	Xp;Xs;Xr	0	0	5	FALSE	VF
NODE_10173_length_4779_cov_2.545513__full-cat_1_1	final-viral-combined-for-dramv	NODE_10173_length_4779_cov_2.545513__full-cat_1	1	1	1506	-1	D			YP_007112480.1	YP_007112480.1 portal protein [Vibrio phage vB_VpaM_MAR]	FALSE	0.371	271	5.955e-77								Phage portal protein, lambda family [PF05136.16]					VOG00298	sp|P36272|PORTL_BPP21 Portal protein B; XpXrXs	Xp;Xs;Xr	0	0	5	FALSE	VF
NODE_10173_length_4779_cov_2.545513__full-cat_1_2	final-viral-combined-for-dramv	NODE_10173_length_4779_cov_2.545513__full-cat_1	2	1513	1734	-1	E																								0	2	1	FALSE	F
NODE_10173_length_4779_cov_2.545513__full-cat_1_3	final-viral-combined-for-dramv	NODE_10173_length_4779_cov_2.545513__full-cat_1	3	1738	3693	-1	D			YP_004421723.1	YP_004421723.1 terminase large subunit [Synechococcus phage S-CBS3]	TRUE	0.441	448	3.719e-135								Phage terminase large subunit gpA, ATPase domain [PF05876.15]; Terminase large subunit gpA, endonuclease domain [PF20454.1]					VOG00324	sp|P36693|TERL_BPP21 Terminase, large subunit; XhXr	Xh;Xr	1	0	2	FALSE	VF
NODE_10173_length_4779_cov_2.545513__full-cat_1_4	final-viral-combined-for-dramv	NODE_10173_length_4779_cov_2.545513__full-cat_1	4	3635	4210	-1	E																								0	1	2	FALSE	F
NODE_10173_length_4779_cov_2.545513__full-cat_1_5	final-viral-combined-for-dramv	NODE_10173_length_4779_cov_2.545513__full-cat_1	5	4320	4730	-1	E			YP_010038009.1	YP_010038009.1 putative endonuclease [Burkholderia phage Mica]	FALSE	0.486	68	6.645e-13													VOG01099	REFSEQ hypothetical protein; Xu	Xu	0	1	5	FALSE	F
NODE_101944_length_929_cov_0.653012__lt2gene-cat_1_1	final-viral-combined-for-dramv	NODE_101944_length_929_cov_0.653012__lt2gene-cat_1	1	3	260	1	E																								0	2	5	FALSE	F
NODE_101944_length_929_cov_0.653012__lt2gene-cat_1_2	final-viral-combined-for-dramv	NODE_101944_length_929_cov_0.653012__lt2gene-cat_1	2	135	929	-1	E			YP_009226444.1	YP_009226444.1 tail length tape measure protein [Achromobacter phage phiAxp-2]	FALSE	0.248	82	6.062e-16																0	0	5	FALSE	F
NODE_102026_length_928_cov_1.390832__full-cat_2_1	final-viral-combined-for-dramv	NODE_102026_length_928_cov_1.390832__full-cat_2	1	1	507	-1	E																								0	2	5	FALSE	F
NODE_102026_length_928_cov_1.390832__full-cat_2_2	final-viral-combined-for-dramv	NODE_102026_length_928_cov_1.390832__full-cat_2	2	500	775	-1	E																								0	1	5	FALSE	F
NODE_102033_length_928_cov_1.341375__full-cat_2_1	final-viral-combined-for-dramv	NODE_102033_length_928_cov_1.341375__full-cat_2	1	1	147	1	E																								0	2	5	FALSE	F
NODE_102033_length_928_cov_1.341375__full-cat_2_2	final-viral-combined-for-dramv	NODE_102033_length_928_cov_1.341375__full-cat_2	2	148	615	1	D			YP_006560807.1	YP_006560807.1 DUF2280 domain-containing protein [Salmonella phage vB_SosS_Oslo]	FALSE	0.731	188	3.646e-54								Uncharacterized conserved protein (DUF2280) [PF10045.12]					VOG05100	REFSEQ DUF2280 domain-containing protein; Xu	Xu	0	1	4	FALSE	F
NODE_102033_length_928_cov_1.341375__full-cat_2_3	final-viral-combined-for-dramv	NODE_102033_length_928_cov_1.341375__full-cat_2	3	822	926	1	E																								0	2	5	FALSE	F
NODE_102244_length_927_cov_1.111111__lt2gene-cat_1_1	final-viral-combined-for-dramv	NODE_102244_length_927_cov_1.111111__lt2gene-cat_1	1	2	433	1	E																								0	2	5	FALSE	F
NODE_102244_length_927_cov_1.111111__lt2gene-cat_1_2	final-viral-combined-for-dramv	NODE_102244_length_927_cov_1.111111__lt2gene-cat_1	2	638	925	1	D			YP_009007085.1	YP_009007085.1 O-antigen acetylase [Pseudomonas phage vB_PaeP_Tr60_Ab31]	FALSE	0.568	98	8.819e-24								Acyltransferase family [PF01757.25]								0	0	5	FALSE	F
NODE_102287_length_927_cov_0.915459__full-cat_2_1	final-viral-combined-for-dramv	NODE_102287_length_927_cov_0.915459__full-cat_2	1	1	282	-1	E																								0	2	5	FALSE	F
NODE_102287_length_927_cov_0.915459__full-cat_2_2	final-viral-combined-for-dramv	NODE_102287_length_927_cov_0.915459__full-cat_2	2	332	541	1	E																								0	2	4	FALSE	F
NODE_102287_length_927_cov_0.915459__full-cat_2_3	final-viral-combined-for-dramv	NODE_102287_length_927_cov_0.915459__full-cat_2	3	588	926	1	D																Response regulator receiver domain [PF00072.27]								0	1	5	FALSE	F
NODE_102310_length_927_cov_0.637681__lt2gene-cat_1_1	final-viral-combined-for-dramv	NODE_102310_length_927_cov_0.637681__lt2gene-cat_1	1	3	626	-1	D			YP_009304034.1	YP_009304034.1 major head protein [Brucella phage BiPBO1]	FALSE	0.325	107	3.778e-25								Phage capsid family [PF05065.16]								0	0	5	FALSE	F
NODE_102310_length_927_cov_0.637681__lt2gene-cat_1_2	final-viral-combined-for-dramv	NODE_102310_length_927_cov_0.637681__lt2gene-cat_1	2	657	926	-1	E																								0	1	5	FALSE	F
NODE_102372_length_926_cov_1.678356__full-cat_2_1	final-viral-combined-for-dramv	NODE_102372_length_926_cov_1.678356__full-cat_2	1	1	240	1	E																								0	2	5	FALSE	F
NODE_102372_length_926_cov_1.678356__full-cat_2_2	final-viral-combined-for-dramv	NODE_102372_length_926_cov_1.678356__full-cat_2	2	237	392	1	E																								0	2	4	FALSE	F
NODE_102372_length_926_cov_1.678356__full-cat_2_3	final-viral-combined-for-dramv	NODE_102372_length_926_cov_1.678356__full-cat_2	3	392	922	1	E			YP_009795340.1	YP_009795340.1 Gp2.5-like ssDNA binding protein and ssDNA annealing protein [Ralstonia phage DU_RP_I]	FALSE	0.327	93	9.992e-21													VOG00200	sp|P20313|SSB_BPT3 Single-stranded DNA-binding protein; Xr	Xr	0	1	5	FALSE	VF
NODE_102426_length_926_cov_1.212817__full-cat_2_1	final-viral-combined-for-dramv	NODE_102426_length_926_cov_1.212817__full-cat_2	1	1	309	-1	D																Helix-turn-helix domain [PF12844.10]; Helix-turn-helix [PF01381.25]; Helix-turn-helix domain [PF13560.9]								0	1	5	FALSE	F
NODE_102426_length_926_cov_1.212817__full-cat_2_2	final-viral-combined-for-dramv	NODE_102426_length_926_cov_1.212817__full-cat_2	2	379	879	1	E																								0	2	5	FALSE	F
NODE_102652_length_925_cov_0.926150__full-cat_1_1	final-viral-combined-for-dramv	NODE_102652_length_925_cov_0.926150__full-cat_1	1	1	147	1	D																GpV Apex motif [PF18946.3]								0	2	5	FALSE	F
NODE_102652_length_925_cov_0.926150__full-cat_1_2	final-viral-combined-for-dramv	NODE_102652_length_925_cov_0.926150__full-cat_1	2	153	497	1	C	K06903	uncharacterized protein	YP_009008379.1	YP_009008379.1 baseplate wedge subunit [Stenotrophomonas phage Smp131]	FALSE	0.682	145	5.009e-40								Baseplate wedge protein gp25 [PF04965.17]								0	0	4	FALSE	F
NODE_102652_length_925_cov_0.926150__full-cat_1_3	final-viral-combined-for-dramv	NODE_102652_length_925_cov_0.926150__full-cat_1	3	510	923	1	E			YP_009008380.1	YP_009008380.1 major tail sheath protein [Stenotrophomonas phage Smp131]	FALSE	0.631	172	6.736e-49													VOG02015	sp|P85993|TSP_BPSK2 Major tail sheath protein; XpXrXs	Xp;Xs;Xr	0	0	5	FALSE	VF
NODE_102825_length_924_cov_1.026667__lt2gene-cat_1_1	final-viral-combined-for-dramv	NODE_102825_length_924_cov_1.026667__lt2gene-cat_1	1	3	416	1	D			YP_355412.1	YP_355412.1 major head protein [Burkholderia phage Bcep176]	FALSE	0.504	131	1.224e-34								Phage capsid family [PF05065.16]								0	0	5	FALSE	F
NODE_102825_length_924_cov_1.026667__lt2gene-cat_1_2	final-viral-combined-for-dramv	NODE_102825_length_924_cov_1.026667__lt2gene-cat_1	2	420	923	1	E																								0	1	5	FALSE	F
NODE_102952_length_923_cov_1.314320__full-cat_2_1	final-viral-combined-for-dramv	NODE_102952_length_923_cov_1.314320__full-cat_2	1	1	348	1	D																Sigma-70, region 4 [PF08281.15]					VOG01305	sp|D0ZSY9|RPOE_SALT1 ECF RNA polymerase sigma-E factor; Xh	Xh	0	1	5	FALSE	F
NODE_102952_length_923_cov_1.314320__full-cat_2_2	final-viral-combined-for-dramv	NODE_102952_length_923_cov_1.314320__full-cat_2	2	377	883	1	E																								0	2	5	FALSE	F
NODE_103220_length_922_cov_0.889429__lt2gene-cat_1_1	final-viral-combined-for-dramv	NODE_103220_length_922_cov_0.889429__lt2gene-cat_1	1	1	270	-1	E																								0	2	5	FALSE	F
NODE_103220_length_922_cov_0.889429__lt2gene-cat_1_2	final-viral-combined-for-dramv	NODE_103220_length_922_cov_0.889429__lt2gene-cat_1	2	385	921	1	D																Phage P22-like portal protein [PF16510.8]								0	0	5	FALSE	F
NODE_103236_length_922_cov_0.811665__lt2gene-cat_1_1	final-viral-combined-for-dramv	NODE_103236_length_922_cov_0.811665__lt2gene-cat_1	1	2	922	-1	E			YP_005098222.1	YP_005098222.1 tail length tape measure protein [Pseudomonas phage PMG1]	FALSE	0.523	211	3.823e-59																0	0	5	FALSE	F
NODE_103315_length_921_cov_1.553528__full-cat_2_1	final-viral-combined-for-dramv	NODE_103315_length_921_cov_1.553528__full-cat_2	1	1	213	1	E																								0	2	5	FALSE	F
NODE_103315_length_921_cov_1.553528__full-cat_2_2	final-viral-combined-for-dramv	NODE_103315_length_921_cov_1.553528__full-cat_2	2	385	549	1	E																								0	1	4	FALSE	F
NODE_103315_length_921_cov_1.553528__full-cat_2_3	final-viral-combined-for-dramv	NODE_103315_length_921_cov_1.553528__full-cat_2	3	521	739	1	E																					VOG03189	REFSEQ hypothetical protein; Xu	Xu	0	1	3	FALSE	F
NODE_103315_length_921_cov_1.553528__full-cat_2_4	final-viral-combined-for-dramv	NODE_103315_length_921_cov_1.553528__full-cat_2	4	736	918	1	E			YP_001700542.1	YP_001700542.1 hypothetical protein STM0898.1n.Fels1 [Salmonella phage Fels-1]	FALSE	0.853	107	1.102e-27																0	1	5	FALSE	F
NODE_103518_length_920_cov_1.345920__lt2gene-cat_1_1	final-viral-combined-for-dramv	NODE_103518_length_920_cov_1.345920__lt2gene-cat_1	1	3	521	-1	D			YP_010667093.1	YP_010667093.1 virion structural protein [Erwinia phage Midgardsormr38]	FALSE	0.897	326	1.635e-101								Family of unknown function (DUF6260) [PF19774.2]					VOG03534	REFSEQ virion structural protein; Xu	Xu	0	0	5	FALSE	F
NODE_103518_length_920_cov_1.345920__lt2gene-cat_1_2	final-viral-combined-for-dramv	NODE_103518_length_920_cov_1.345920__lt2gene-cat_1	2	536	919	-1	E			YP_010667092.1	YP_010667092.1 head decoration [Erwinia phage Midgardsormr38]	FALSE	0.815	215	4.725e-64													VOG01640	REFSEQ head decoration; Xu	Xu	0	1	5	FALSE	F
NODE_103522_length_920_cov_1.331303__full-cat_2_1	final-viral-combined-for-dramv	NODE_103522_length_920_cov_1.331303__full-cat_2	1	1	270	1	E																								0	2	5	FALSE	F
NODE_103522_length_920_cov_1.331303__full-cat_2_2	final-viral-combined-for-dramv	NODE_103522_length_920_cov_1.331303__full-cat_2	2	324	542	-1	D			YP_009824064.1	YP_009824064.1 SOS response-associated peptidase family protein [Erwinia phage vB_EhrS_59]	FALSE	0.654	92	2.514e-22								SOS response associated peptidase (SRAP) [PF02586.17]								0	1	4	FALSE	F
NODE_103522_length_920_cov_1.331303__full-cat_2_3	final-viral-combined-for-dramv	NODE_103522_length_920_cov_1.331303__full-cat_2	3	710	919	-1	E																								0	2	5	FALSE	F
NODE_103546_length_920_cov_1.086480__lt2gene-cat_1_1	final-viral-combined-for-dramv	NODE_103546_length_920_cov_1.086480__lt2gene-cat_1	1	3	860	-1	D			YP_004421726.1	YP_004421726.1 major head protein [Synechococcus phage S-CBS3]	FALSE	0.339	121	7.884e-29								Phage capsid family [PF05065.16]					VOG00051	sp|O64210|CAPSD_BPMD2 Probable major capsid protein gp17; Xs	Xs	0	0	5	FALSE	VF
NODE_103680_length_919_cov_1.507317__lt2gene-cat_1_1	final-viral-combined-for-dramv	NODE_103680_length_919_cov_1.507317__lt2gene-cat_1	1	2	403	1	D			YP_009275504.1	YP_009275504.1 DUF2280 domain-containing protein [Pseudomonas phage JBD44]	FALSE	0.477	111	1.007e-27								Uncharacterized conserved protein (DUF2280) [PF10045.12]					VOG05100	REFSEQ DUF2280 domain-containing protein; Xu	Xu	0	1	5	FALSE	F
NODE_103680_length_919_cov_1.507317__lt2gene-cat_1_2	final-viral-combined-for-dramv	NODE_103680_length_919_cov_1.507317__lt2gene-cat_1	2	390	917	1	E			YP_009151270.1	YP_009151270.1 terminase large subunit [Escherichia phage EC6]	FALSE	0.425	128	1.005e-32																0	0	5	FALSE	F
NODE_103776_length_919_cov_0.484146__lt2gene-cat_1_1	final-viral-combined-for-dramv	NODE_103776_length_919_cov_0.484146__lt2gene-cat_1	1	150	917	1	D			YP_009789800.1	YP_009789800.1 terminase large subunit [Klebsiella phage 3LV2017]	FALSE	0.912	490	1.174e-156								Putative ATPase subunit of terminase (gpP-like) [PF06056.15]					VOG03575	sp|P25479|VPP_BPP2 Terminase, ATPase subunit; XhXr	Xh;Xr	0	0	5	FALSE	VF
NODE_103846_length_918_cov_1.444444__lt2gene-cat_1_1	final-viral-combined-for-dramv	NODE_103846_length_918_cov_1.444444__lt2gene-cat_1	1	2	646	-1	D																Phage tail baseplate hub (GPD) [PF05954.14]								0	0	5	FALSE	F
NODE_103846_length_918_cov_1.444444__lt2gene-cat_1_2	final-viral-combined-for-dramv	NODE_103846_length_918_cov_1.444444__lt2gene-cat_1	2	639	917	-1	E																								0	2	5	FALSE	F
NODE_104146_length_916_cov_2.050184__full-cat_1_1	final-viral-combined-for-dramv	NODE_104146_length_916_cov_2.050184__full-cat_1	1	1	150	-1	E																								0	2	5	FALSE	F
NODE_104146_length_916_cov_2.050184__full-cat_1_2	final-viral-combined-for-dramv	NODE_104146_length_916_cov_2.050184__full-cat_1	2	157	747	-1	C	K06904	uncharacterized protein	YP_009593482.1	YP_009593482.1 head maturation protease [Paracoccus phage Shpa]	FALSE	0.541	141	5.258e-37	MER0215067	S78	MER0215067 - prohead peptidase (bacteriophage HK97) (Starkeya novella) [S78.001]#S78#{peptidase unit: 18-182}~source YP_003692654~	FALSE	0.771	263	5.695e-79	Caudovirus prohead serine protease [PF04586.20]					VOG01416	sp|Q6QGD7|PRO_BPT5 Prohead protease; XhXs	Xh;Xs	0	0	5	FALSE	VPF
NODE_104280_length_916_cov_0.615667__full-cat_2_1	final-viral-combined-for-dramv	NODE_104280_length_916_cov_0.615667__full-cat_2	1	1	291	1	E			YP_010675355.1	YP_010675355.1 head decoration [Enterobacter phage vB_EclS_CobraSix]	FALSE	0.917	131	2.604e-35																0	1	5	FALSE	F
NODE_104280_length_916_cov_0.615667__full-cat_2_2	final-viral-combined-for-dramv	NODE_104280_length_916_cov_0.615667__full-cat_2	2	309	848	1	D			YP_010675356.1	YP_010675356.1 virion structural protein [Enterobacter phage vB_EclS_CobraSix]	FALSE	0.965	335	1.171e-104								Family of unknown function (DUF6260) [PF19774.2]					VOG03534	REFSEQ virion structural protein; Xu	Xu	0	1	5	FALSE	F
NODE_104377_length_915_cov_1.359069__full-cat_2_1	final-viral-combined-for-dramv	NODE_104377_length_915_cov_1.359069__full-cat_2	1	1	132	1	E																								0	2	5	FALSE	F
NODE_104377_length_915_cov_1.359069__full-cat_2_2	final-viral-combined-for-dramv	NODE_104377_length_915_cov_1.359069__full-cat_2	2	129	365	1	E																								0	2	4	FALSE	F
NODE_104377_length_915_cov_1.359069__full-cat_2_3	final-viral-combined-for-dramv	NODE_104377_length_915_cov_1.359069__full-cat_2	3	362	883	1	D			YP_009015868.1	YP_009015868.1 HNH endonuclease [Bacillus phage G]	FALSE	0.411	105	5.492e-25								Putative metallopeptidase domain [PF13203.9]								0	1	5	FALSE	F
NODE_104404_length_915_cov_1.187500__full-cat_1_1	final-viral-combined-for-dramv	NODE_104404_length_915_cov_1.187500__full-cat_1	1	1	189	-1	E			YP_001686759.1	YP_001686759.1 tail length tape measure protein [Halomonas phage phiHAP-1]	FALSE	0.638	81	1.533e-18																0	0	5	FALSE	F
NODE_104404_length_915_cov_1.187500__full-cat_1_2	final-viral-combined-for-dramv	NODE_104404_length_915_cov_1.187500__full-cat_1	2	228	551	1	E																								0	2	4	FALSE	F
NODE_104404_length_915_cov_1.187500__full-cat_1_3	final-viral-combined-for-dramv	NODE_104404_length_915_cov_1.187500__full-cat_1	3	821	913	1	E																								0	2	5	FALSE	F
NODE_104705_length_913_cov_1.620393__lt2gene-cat_1_1	final-viral-combined-for-dramv	NODE_104705_length_913_cov_1.620393__lt2gene-cat_1	1	2	433	1	E																								0	2	5	FALSE	F
NODE_104705_length_913_cov_1.620393__lt2gene-cat_1_2	final-viral-combined-for-dramv	NODE_104705_length_913_cov_1.620393__lt2gene-cat_1	2	582	911	1	D																Acyltransferase family [PF01757.25]								0	0	5	FALSE	F
NODE_104792_length_913_cov_0.976658__full-cat_2_1	final-viral-combined-for-dramv	NODE_104792_length_913_cov_0.976658__full-cat_2	1	1	240	-1	D																Helix-turn-helix domain [PF14090.9]								0	1	5	FALSE	F
NODE_104792_length_913_cov_0.976658__full-cat_2_2	final-viral-combined-for-dramv	NODE_104792_length_913_cov_0.976658__full-cat_2	2	245	742	-1	E																								0	1	5	FALSE	F
NODE_10480_length_4677_cov_1.908475__full-cat_1_1	final-viral-combined-for-dramv	NODE_10480_length_4677_cov_1.908475__full-cat_1	1	1	1326	-1	E																								0	2	5	FALSE	F
NODE_10480_length_4677_cov_1.908475__full-cat_1_2	final-viral-combined-for-dramv	NODE_10480_length_4677_cov_1.908475__full-cat_1	2	1336	1947	-1	E																					VOG00204	sp|P03724|GP14_BPT7 Internal virion protein gp14; XpXrXs	Xp;Xs;Xr	0	1	4	FALSE	VF
NODE_10480_length_4677_cov_1.908475__full-cat_1_3	final-viral-combined-for-dramv	NODE_10480_length_4677_cov_1.908475__full-cat_1	3	1940	2383	-1	D			NP_848221.2	NP_848221.2 internal virion protein [Salmonella phage epsilon15]	FALSE	0.329	79	2.066e-16								Bacteriophage T7, probable scaffold protein Gp13 [PF11090.11]					VOG01399	sp|P03723|GP13_BPT7 Probable scaffold protein gp13; Xu	Xu	0	1	2	FALSE	F
NODE_10480_length_4677_cov_1.908475__full-cat_1_4	final-viral-combined-for-dramv	NODE_10480_length_4677_cov_1.908475__full-cat_1	4	2383	4509	-1	E			YP_009799751.1	YP_009799751.1 tail protein [Ralstonia phage RsoP1EGY]	FALSE	0.381	455	7.162e-137													VOG08256	sp|P03747|TUBE2_BPT7 Tail tubular protein gp12; XpXrXs	Xp;Xs;Xr	0	0	5	FALSE	VF
NODE_10507_length_4669_cov_1.962363__full-cat_1_1	final-viral-combined-for-dramv	NODE_10507_length_4669_cov_1.962363__full-cat_1	1	1	2100	-1	D			YP_009593496.1	YP_009593496.1 tail fiber protein [Paracoccus phage Shpa]	FALSE	0.34	334	1.065e-95								Putative phage tail protein [PF13550.9]								0	0	5	FALSE	F
NODE_10507_length_4669_cov_1.962363__full-cat_1_2	final-viral-combined-for-dramv	NODE_10507_length_4669_cov_1.962363__full-cat_1	2	2137	2565	-1	E																								0	1	2	FALSE	F
NODE_10507_length_4669_cov_1.962363__full-cat_1_3	final-viral-combined-for-dramv	NODE_10507_length_4669_cov_1.962363__full-cat_1	3	2565	3230	-1	E																								0	1	2	FALSE	F
NODE_10507_length_4669_cov_1.962363__full-cat_1_4	final-viral-combined-for-dramv	NODE_10507_length_4669_cov_1.962363__full-cat_1	4	3252	3896	-1	E																								0	1	2	FALSE	F
NODE_10507_length_4669_cov_1.962363__full-cat_1_5	final-viral-combined-for-dramv	NODE_10507_length_4669_cov_1.962363__full-cat_1	5	3900	4667	-1	E			YP_002117576.1	YP_002117576.1 tail length tape measure protein [Rhizobium phage 16-3]	FALSE	0.382	86	2.428e-17																0	1	5	FALSE	F
NODE_105377_length_910_cov_1.125771__lt2gene-cat_1_1	final-viral-combined-for-dramv	NODE_105377_length_910_cov_1.125771__lt2gene-cat_1	1	1	651	-1	D																Phage portal protein [PF04860.15]								0	0	5	FALSE	F
NODE_105377_length_910_cov_1.125771__lt2gene-cat_1_2	final-viral-combined-for-dramv	NODE_105377_length_910_cov_1.125771__lt2gene-cat_1	2	648	908	-1	D																Terminase large subunit, endonuclease domain [PF20441.1]								0	1	5	FALSE	F
NODE_105381_length_910_cov_1.112207__lt2gene-cat_1_1	final-viral-combined-for-dramv	NODE_105381_length_910_cov_1.112207__lt2gene-cat_1	1	2	547	1	D			YP_010082063.1	YP_010082063.1 terminase large subunit [Ralstonia phage Dina]	FALSE	0.407	113	1.022e-27								Terminase large subunit, endonuclease domain [PF20441.1]								0	0	5	FALSE	F
NODE_105381_length_910_cov_1.112207__lt2gene-cat_1_2	final-viral-combined-for-dramv	NODE_105381_length_910_cov_1.112207__lt2gene-cat_1	2	557	910	1	E																								0	1	5	FALSE	F
NODE_10544_length_4655_cov_8.453687__full-cat_1_1	final-viral-combined-for-dramv	NODE_10544_length_4655_cov_8.453687__full-cat_1	1	1	810	-1	D			YP_004306878.1	YP_004306878.1 head scaffolding protein [Burkholderia phage KS14]	FALSE	0.41	198	1.568e-55	MER0248466	S73	MER0248466 - gpO peptidase (Enterobacteria phage P2) (Novosphingobium sp. PP1Y) [S73.001]#S73#{peptidase unit: 2-269}~source YP_004533145~	TRUE	0.729	396	1.163e-123	Phage capsid scaffolding protein (GPO) serine peptidase [PF05929.14]					VOG01263	sp|P25478|SCAF_BPP2 Capsid assembly scaffolding protein; XhXs	Xh;Xs	0	2	5	FALSE	VPF
NODE_10544_length_4655_cov_8.453687__full-cat_1_2	final-viral-combined-for-dramv	NODE_10544_length_4655_cov_8.453687__full-cat_1	2	927	2825	1	D			YP_010664105.1	YP_010664105.1 terminase large subunit [Burkholderia phage PhiBP82.2]	FALSE	0.56	629	9.275e-198								Terminase large subunit, T4likevirus-type, N-terminal [PF03237.18]; Terminase RNaseH-like domain [PF17289.5]; Putative ATPase subunit of terminase (gpP-like) [PF06056.15]					VOG00066	sp|P25479|VPP_BPP2 Terminase, ATPase subunit; XhXr	Xh;Xr	0	0	4	FALSE	VF
NODE_10544_length_4655_cov_8.453687__full-cat_1_3	final-viral-combined-for-dramv	NODE_10544_length_4655_cov_8.453687__full-cat_1	3	2822	3880	1	D			YP_001718748.1	YP_001718748.1 P2 gpQ-like protein [Felsduovirus Fels2]	FALSE	0.623	389	4.836e-120								Phage portal protein [PF04860.15]					VOG00024	sp|Q6QGD5|PORTL_BPT5 Portal protein; XhXpXrXs	Xh;Xp;Xs;Xr	0	0	4	FALSE	VF
NODE_10544_length_4655_cov_8.453687__full-cat_1_4	final-viral-combined-for-dramv	NODE_10544_length_4655_cov_8.453687__full-cat_1	4	3939	4262	1	E																								0	2	5	FALSE	F
NODE_105586_length_909_cov_0.813580__full-cat_2_1	final-viral-combined-for-dramv	NODE_105586_length_909_cov_0.813580__full-cat_2	1	1	303	-1	E																								0	1	5	FALSE	F
NODE_105586_length_909_cov_0.813580__full-cat_2_2	final-viral-combined-for-dramv	NODE_105586_length_909_cov_0.813580__full-cat_2	2	303	734	-1	D			YP_009593489.1	YP_009593489.1 major tail protein [Paracoccus phage Shpa]	FALSE	0.345	81	3.722e-17								Lambda phage tail tube protein, TTP [PF16461.8]; Phage tail tube protein, TTP [PF08813.14]; Phage tail tube, TTP, lambda-like [PF16460.8]; Phage tail tube protein family [PF16463.8]					VOG00541	sp|P85503|STRU3_BPPAJ Structural protein 3; Xs	Xs	0	1	5	FALSE	VF
NODE_105686_length_908_cov_1.407911__lt2gene-cat_1_1	final-viral-combined-for-dramv	NODE_105686_length_908_cov_1.407911__lt2gene-cat_1	1	3	494	-1	D			YP_009191610.1	YP_009191610.1 head morphogenesis [Salmonella phage SEN34]	FALSE	0.515	138	2.377e-36								Phage Mu protein F like protein [PF04233.17]								0	0	5	FALSE	F
NODE_105686_length_908_cov_1.407911__lt2gene-cat_1_2	final-viral-combined-for-dramv	NODE_105686_length_908_cov_1.407911__lt2gene-cat_1	2	457	906	-1	C	K09961	uncharacterized protein	YP_009191609.1	YP_009191609.1 DUF1073 domain-containing protein [Salmonella phage SEN34]	FALSE	0.524	148	2.643e-40								Protein of unknown function (DUF1073) [PF06381.14]								0	0	5	FALSE	F
NODE_105739_length_908_cov_1.058096__full-cat_2_1	final-viral-combined-for-dramv	NODE_105739_length_908_cov_1.058096__full-cat_2	1	1	582	-1	E			YP_009191618.1	YP_009191618.1 hypothetical protein SEN34_12 [Salmonella phage SEN34]	FALSE	0.848	314	4.115e-97																0	1	5	FALSE	F
NODE_105739_length_908_cov_1.058096__full-cat_2_2	final-viral-combined-for-dramv	NODE_105739_length_908_cov_1.058096__full-cat_2	2	539	754	-1	E			YP_009191617.1	YP_009191617.1 head protein [Salmonella phage SEN34]	FALSE	0.932	141	2.04e-39																0	2	5	FALSE	F
NODE_106245_length_905_cov_1.219603__lt2gene-cat_1_1	final-viral-combined-for-dramv	NODE_106245_length_905_cov_1.219603__lt2gene-cat_1	1	3	905	1	C	K04773	protease IV [EC:3.4.21.-]	YP_009199395.1	YP_009199395.1 head maturation protease [Escherichia phage phiSUSP1]	FALSE	0.334	81	2.843e-15	MER1067358	S49A	MER1067358 - subfamily S49A unassigned non-peptidase homologues (Nitratireductor aquibiodomus) [S49.UNA]#S49A#{peptidase unit: 45-283}~source I5C115~	FALSE	0.58	198	1.278e-54	Peptidase family S49 [PF01343.21]; Serine dehydrogenase proteinase [PF01972.19]; Clp protease [PF00574.26]; Bacterial extracellular solute-binding proteins, family 5 Middle [PF00496.25]								0	0	5	FALSE	PF
NODE_106261_length_905_cov_1.104218__full-cat_2_1	final-viral-combined-for-dramv	NODE_106261_length_905_cov_1.104218__full-cat_2	1	1	234	-1	E			YP_002117580.1	YP_002117580.1 p021 [Rhizobium phage 16-3]	FALSE	0.477	63	7.069e-12																0	1	5	FALSE	F
NODE_106261_length_905_cov_1.104218__full-cat_2_2	final-viral-combined-for-dramv	NODE_106261_length_905_cov_1.104218__full-cat_2	2	237	809	-1	E			YP_002117579.1	YP_002117579.1 tail protein [Rhizobium phage 16-3]	FALSE	0.57	210	5.045e-61																0	1	4	FALSE	F
NODE_106261_length_905_cov_1.104218__full-cat_2_3	final-viral-combined-for-dramv	NODE_106261_length_905_cov_1.104218__full-cat_2	3	809	901	-1	E																								0	2	5	FALSE	F
NODE_106348_length_904_cov_2.038509__full-cat_2_1	final-viral-combined-for-dramv	NODE_106348_length_904_cov_2.038509__full-cat_2	1	1	360	1	D																Enoyl-(Acyl carrier protein) reductase [PF13561.9]; short chain dehydrogenase [PF00106.28]					VOG09293	sp|Q5UQM3|YR419_MIMIV Uncharacterized short-chain type dehydrogenase/reductase R419; Xh	Xh	0	1	5	FALSE	MKF
NODE_106348_length_904_cov_2.038509__full-cat_2_2	final-viral-combined-for-dramv	NODE_106348_length_904_cov_2.038509__full-cat_2	2	594	830	1	C	K02078	acyl carrier protein	YP_001949959.1	YP_001949959.1 acyl carrier protein [Ralstonia phage phiRSL1]	FALSE	0.419	61	3.627e-11								Phosphopantetheine attachment site [PF00550.28]; Acyl-carrier [PF14573.9]					VOG00561	sp|Q254J6|ACP_CHLFF Acyl carrier protein; Xh	Xh	0	1	5	FALSE	MKF
NODE_106495_length_904_cov_0.622360__full-cat_2_1	final-viral-combined-for-dramv	NODE_106495_length_904_cov_0.622360__full-cat_2	1	1	459	1	D			YP_004957306.1	YP_004957306.1 ABC transporter [Planktothrix phage PaV-LD]	FALSE	0.42	102	2.232e-24								ABC transporter [PF00005.30]; RecF/RecN/SMC N terminal domain [PF02463.22]								0	1	5	FALSE	F
NODE_106495_length_904_cov_0.622360__full-cat_2_2	final-viral-combined-for-dramv	NODE_106495_length_904_cov_0.622360__full-cat_2	2	461	823	1	E																								0	2	5	FALSE	F
NODE_10660_length_4620_cov_2.656492__full-cat_1_1	final-viral-combined-for-dramv	NODE_10660_length_4620_cov_2.656492__full-cat_1	1	1	135	1	E																								0	2	5	FALSE	F
NODE_10660_length_4620_cov_2.656492__full-cat_1_2	final-viral-combined-for-dramv	NODE_10660_length_4620_cov_2.656492__full-cat_1	2	181	618	-1	E																								0	2	4	FALSE	F
NODE_10660_length_4620_cov_2.656492__full-cat_1_3	final-viral-combined-for-dramv	NODE_10660_length_4620_cov_2.656492__full-cat_1	3	894	2126	1	D			YP_009600147.1	YP_009600147.1 terminase large subunit [Dinoroseobacter phage vB_DshS-R5C]	FALSE	0.372	220	5.43e-61								Terminase large subunit, T4likevirus-type, N-terminal [PF03237.18]; Phage terminase large subunit [PF04466.16]; Terminase RNaseH-like domain [PF17289.5]					VOG00093	sp|P10310|TERL_BPT3 Terminase, large subunit; XhXr	Xh;Xr	0	0	4	FALSE	VF
NODE_10660_length_4620_cov_2.656492__full-cat_1_4	final-viral-combined-for-dramv	NODE_10660_length_4620_cov_2.656492__full-cat_1	4	2148	2378	1	D			YP_579204.1	YP_579204.1 terminase large subunit [Streptomyces phage mu1/6]	FALSE	0.54	72	4.513e-15								Terminase RNaseH-like domain [PF17289.5]								0	0	1	FALSE	F
NODE_10660_length_4620_cov_2.656492__full-cat_1_5	final-viral-combined-for-dramv	NODE_10660_length_4620_cov_2.656492__full-cat_1	5	2707	2850	-1	E																								0	2	1	FALSE	F
NODE_10660_length_4620_cov_2.656492__full-cat_1_6	final-viral-combined-for-dramv	NODE_10660_length_4620_cov_2.656492__full-cat_1	6	3101	3703	1	D			YP_008129834.1	YP_008129834.1 hypothetical protein RHYG_00020 [Rhizobium phage RR1-B]	FALSE	0.503	176	4.419e-49								Chitinase class I [PF00182.22]								0	1	1	FALSE	F
NODE_10660_length_4620_cov_2.656492__full-cat_1_7	final-viral-combined-for-dramv	NODE_10660_length_4620_cov_2.656492__full-cat_1	7	3816	4619	1	D			YP_009010474.1	YP_009010474.1 portal protein [Geobacillus phage GBK2]	FALSE	0.337	127	3.371e-31								Phage portal protein [PF04860.15]								0	0	5	FALSE	F
NODE_106616_length_903_cov_1.125622__lt2gene-cat_1_1	final-viral-combined-for-dramv	NODE_106616_length_903_cov_1.125622__lt2gene-cat_1	1	1	903	1	E			YP_009600191.1	YP_009600191.1 tail protein [Dinoroseobacter phage vB_DshS-R5C]	FALSE	0.271	112	1.327e-25																0	0	5	FALSE	F
NODE_106623_length_903_cov_1.088308__lt2gene-cat_1_1	final-viral-combined-for-dramv	NODE_106623_length_903_cov_1.088308__lt2gene-cat_1	1	2	421	-1	D			YP_009816621.1	YP_009816621.1 tail protein [Pseudomonas phage Dobby]	FALSE	0.657	178	6.472e-51								Phage tail protein (Tail_P2_I) [PF09684.13]					VOG01985	sp|P26701|BPI_BPP2 Baseplate protein I; XhXs	Xh;Xs	0	0	5	FALSE	VF
NODE_106623_length_903_cov_1.088308__lt2gene-cat_1_2	final-viral-combined-for-dramv	NODE_106623_length_903_cov_1.088308__lt2gene-cat_1	2	418	903	-1	D			NP_490617.1	NP_490617.1 baseplate protein [Pseudomonas phage phiCTX]	FALSE	0.508	150	9.148e-41								Baseplate J-like protein [PF04865.17]								0	0	5	FALSE	F
NODE_106661_length_903_cov_0.813433__lt2gene-cat_1_1	final-viral-combined-for-dramv	NODE_106661_length_903_cov_0.813433__lt2gene-cat_1	1	3	263	1	D																Terminase large subunit, endonuclease domain [PF20441.1]								0	0	5	FALSE	F
NODE_106661_length_903_cov_0.813433__lt2gene-cat_1_2	final-viral-combined-for-dramv	NODE_106661_length_903_cov_0.813433__lt2gene-cat_1	2	263	901	1	D			YP_002117561.1	YP_002117561.1 portal protein [Rhizobium phage 16-3]	FALSE	0.608	222	7.502e-65								Phage portal protein [PF04860.15]								0	0	5	FALSE	F
NODE_106751_length_902_cov_1.592777__lt2gene-cat_1_1	final-viral-combined-for-dramv	NODE_106751_length_902_cov_1.592777__lt2gene-cat_1	1	71	901	1	E			YP_008130162.1	YP_008130162.1 tail length tape measure protein [Rhizobium phage RR1-A]	FALSE	0.305	130	3.726e-32													VOG34221	REFSEQ tail length tape measure protein; Xu	Xu	0	0	5	FALSE	F
NODE_1067_length_19860_cov_2.996761__full-cat_1_1	final-viral-combined-for-dramv	NODE_1067_length_19860_cov_2.996761__full-cat_1	1	1	198	-1	E																								0	2	5	FALSE	F
NODE_1067_length_19860_cov_2.996761__full-cat_1_2	final-viral-combined-for-dramv	NODE_1067_length_19860_cov_2.996761__full-cat_1	2	296	2236	-1	E			YP_007676433.1	YP_007676433.1 central tail fiber J [Rhodovulum phage RS1]	FALSE	0.551	640	3.446e-201													VOG00040	sp|Q6QGE9|BPPB3_BPT5 Baseplate hub protein pb3; XhXs	Xh;Xs	0	0	4	FALSE	VF
NODE_1067_length_19860_cov_2.996761__full-cat_1_3	final-viral-combined-for-dramv	NODE_1067_length_19860_cov_2.996761__full-cat_1	3	2236	2652	-1	D			YP_004934697.1	YP_004934697.1 minor tail protein [Rhodobacter phage RcapMu]	FALSE	0.548	137	1.124e-36	MER0203712	C40	MER0203712 - family C40 unassigned peptidases (Rhodobacter capsulatus) [C40.UPW]#C40#{peptidase unit: 8-128}~source ADE84728~	FALSE	0.53	124	9.754e-32	NlpC/P60 family [PF00877.22]					VOG00109	sp|O64333|TIPK_BPN15 Tail tip assembly protein K; XhXs	Xh;Xs	0	0	1	FALSE	VPF
NODE_1067_length_19860_cov_2.996761__full-cat_1_4	final-viral-combined-for-dramv	NODE_1067_length_19860_cov_2.996761__full-cat_1	4	2722	3099	1	E																								0	2	1	FALSE	F
NODE_1067_length_19860_cov_2.996761__full-cat_1_5	final-viral-combined-for-dramv	NODE_1067_length_19860_cov_2.996761__full-cat_1	5	3136	3660	-1	D			YP_004934696.1	YP_004934696.1 minor tail protein [Rhodobacter phage RcapMu]	FALSE	0.6	204	3.87e-59								Domain of unknown function (DUF1833) [PF08875.14]					VOG00526	REFSEQ minor tail protein; Xu	Xu	0	1	1	FALSE	F
NODE_1067_length_19860_cov_2.996761__full-cat_1_6	final-viral-combined-for-dramv	NODE_1067_length_19860_cov_2.996761__full-cat_1	6	3657	4079	-1	E			YP_007673206.1	YP_007673206.1 virion structural protein [Rhodobacter phage RC1]	FALSE	0.593	163	1.1e-45																0	1	1	FALSE	F
NODE_1067_length_19860_cov_2.996761__full-cat_1_7	final-viral-combined-for-dramv	NODE_1067_length_19860_cov_2.996761__full-cat_1	7	4076	7348	-1	D			YP_007673207.1	YP_007673207.1 tail length tape measure protein [Rhodobacter phage RC1]	TRUE	0.266	405	1.516e-115								Phage tail lysozyme [PF18013.4]; Prophage tail length tape measure protein [PF06791.16]					VOG00796	REFSEQ tail length tape measure protein; Xu	Xu	0	2	1	FALSE	F
NODE_1067_length_19860_cov_2.996761__full-cat_1_8	final-viral-combined-for-dramv	NODE_1067_length_19860_cov_2.996761__full-cat_1	8	7348	7614	-1	D			YP_004934693.1	YP_004934693.1 DUF1799 domain-containing protein [Rhodobacter phage RcapMu]	FALSE	0.418	62	2.178e-11								Phage related hypothetical protein (DUF1799) [PF08809.14]								0	1	1	FALSE
NODE_1067_length_19860_cov_2.996761__full-cat_1_9	final-viral-combined-for-dramv	NODE_1067_length_19860_cov_2.996761__full-cat_1	9	7713	8126	-1	E																								0	1	1	FALSE
NODE_1067_length_19860_cov_2.996761__full-cat_1_10	final-viral-combined-for-dramv	NODE_1067_length_19860_cov_2.996761__full-cat_1	10	8159	9091	-1	E			YP_004934691.1	YP_004934691.1 hypothetical protein RcapMu48 [Rhodobacter phage RcapMu]	TRUE	0.664	406	1.45e-126													VOG33083	REFSEQ hypothetical protein; Xu	Xu	0	1	1	FALSE
NODE_1067_length_19860_cov_2.996761__full-cat_1_11	final-viral-combined-for-dramv	NODE_1067_length_19860_cov_2.996761__full-cat_1	11	9092	9229	-1	E																								0	2	1	FALSE
NODE_1067_length_19860_cov_2.996761__full-cat_1_12	final-viral-combined-for-dramv	NODE_1067_length_19860_cov_2.996761__full-cat_1	12	9226	9648	-1	E																								0	1	1	FALSE
NODE_1067_length_19860_cov_2.996761__full-cat_1_13	final-viral-combined-for-dramv	NODE_1067_length_19860_cov_2.996761__full-cat_1	13	9645	10229	-1	D			YP_009168760.1	YP_009168760.1 tail completion or Neck1 protein [Pseudomonas phage JBD25]	FALSE	0.383	117	9.809e-29								Phage virion morphogenesis family [PF05069.16]					VOG00678	sp|P36934|VPS_BPP2 Tail completion protein S; Xu	Xu	0	0	1	FALSE
NODE_1067_length_19860_cov_2.996761__full-cat_1_14	final-viral-combined-for-dramv	NODE_1067_length_19860_cov_2.996761__full-cat_1	14	10229	10660	-1	D			YP_004934688.1	YP_004934688.1 head-tail adaptor [Rhodobacter phage RcapMu]	FALSE	0.403	98	6.842e-23								Bacteriophage Mu, Gp36 [PF07030.15]					VOG00897	sp|Q9T1V9|GPJ_BPMU Gene product J; Xh	Xh	0	1	1	FALSE
NODE_1067_length_19860_cov_2.996761__full-cat_1_15	final-viral-combined-for-dramv	NODE_1067_length_19860_cov_2.996761__full-cat_1	15	10660	11397	-1	D																Mu-like prophage FluMu N-terminal domain [PF17891.4]								0	2	1	FALSE
NODE_1067_length_19860_cov_2.996761__full-cat_1_16	final-viral-combined-for-dramv	NODE_1067_length_19860_cov_2.996761__full-cat_1	16	11502	12395	-1	D			YP_007676421.1	YP_007676421.1 major head protein [Rhodovulum phage RS1]	TRUE	0.65	383	9.504e-119								Mu-like prophage major head subunit gpT [PF10124.12]					VOG03513	sp|Q9T1W1|CAPSD_BPMU Major capsid protein; XhXs	Xh;Xs	0	2	1	FALSE	V
NODE_1067_length_19860_cov_2.996761__full-cat_1_17	final-viral-combined-for-dramv	NODE_1067_length_19860_cov_2.996761__full-cat_1	17	12425	12841	-1	E			YP_009168762.1	YP_009168762.1 virion structural protein [Pseudomonas phage JBD25]	FALSE	0.545	140	8.998e-38													VOG04788	REFSEQ virion structural protein; Xu	Xu	0	1	1	FALSE
NODE_1067_length_19860_cov_2.996761__full-cat_1_18	final-viral-combined-for-dramv	NODE_1067_length_19860_cov_2.996761__full-cat_1	18	12873	13967	-1	D			YP_007676419.1	YP_007676419.1 head maturation protease [Rhodovulum phage RS1]	FALSE	0.47	291	6.611e-86								Mu-like prophage I protein [PF10123.12]					VOG04030	sp|Q01267|PRO_BPMU Protease I; XhXs	Xh;Xs	0	1	1	FALSE	V
NODE_1067_length_19860_cov_2.996761__full-cat_1_19	final-viral-combined-for-dramv	NODE_1067_length_19860_cov_2.996761__full-cat_1	19	14314	15528	-1	D			YP_010665087.1	YP_010665087.1 head morphogenesis protein [Ochrobactrum phage POA1180]	FALSE	0.351	223	7.013e-62								Phage Mu protein F like protein [PF04233.17]					VOG04956	REFSEQ minor head protein and DNA pilot; Xu	Xu	0	0	1	FALSE	F
NODE_1067_length_19860_cov_2.996761__full-cat_1_20	final-viral-combined-for-dramv	NODE_1067_length_19860_cov_2.996761__full-cat_1	20	15528	17105	-1	D			YP_007676413.1	YP_007676413.1 portal protein [Rhodovulum phage RS1]	TRUE	0.442	422	3.324e-128								Protein of unknown function (DUF935) [PF06074.15]					VOG01309	sp|P44225|VG29_HAEIN Mu-like prophage FluMu protein gp29; Xu	Xu	0	2	1	FALSE	F
NODE_1067_length_19860_cov_2.996761__full-cat_1_21	final-viral-combined-for-dramv	NODE_1067_length_19860_cov_2.996761__full-cat_1	21	17105	18541	-1	D			YP_164067.1	YP_164067.1 terminase family protein [Pseudomonas phage B3]	FALSE	0.76	674	2.869e-216								Terminase large subunit, endonuclease domain [PF20441.1]					VOG00066	sp|P25479|VPP_BPP2 Terminase, ATPase subunit; XhXr	Xh;Xr	0	0	2	FALSE	VF
NODE_1067_length_19860_cov_2.996761__full-cat_1_22	final-viral-combined-for-dramv	NODE_1067_length_19860_cov_2.996761__full-cat_1	22	18541	19104	-1	D			YP_010665084.1	YP_010665084.1 terminase small subunit [Ochrobactrum phage POA1180]	FALSE	0.409	138	3.334e-36								Bacteriophage Mu, Gp27 [PF11985.11]					VOG04966	sp|Q9T1W7|TERS_BPMU Probable terminase, small subunit gp27; XhXr	Xh;Xr	0	2	2	FALSE	VF
NODE_1067_length_19860_cov_2.996761__full-cat_1_23	final-viral-combined-for-dramv	NODE_1067_length_19860_cov_2.996761__full-cat_1	23	19108	19419	-1	E																								0	1	4	FALSE	F
NODE_1067_length_19860_cov_2.996761__full-cat_1_24	final-viral-combined-for-dramv	NODE_1067_length_19860_cov_2.996761__full-cat_1	24	19426	19755	-1	D																Protein of unknown function (DUF2730) [PF10805.11]								0	2	5	FALSE	F
NODE_106856_length_902_cov_0.821918__full-cat_1_1	final-viral-combined-for-dramv	NODE_106856_length_902_cov_0.821918__full-cat_1	1	1	528	1	C	K06904	uncharacterized protein	YP_009593482.1	YP_009593482.1 head maturation protease [Paracoccus phage Shpa]	FALSE	0.512	144	1.846e-38	MER0322881	S78	MER0322881 - prohead peptidase (bacteriophage HK97) (Agrobacterium sp. ATCC 31749) [S78.001]#S78#{peptidase unit: 11-160}~source ZP_08527285~	FALSE	0.668	195	1.083e-55	Caudovirus prohead serine protease [PF04586.20]					VOG01416	sp|Q6QGD7|PRO_BPT5 Prohead protease; XhXs	Xh;Xs	0	0	5	FALSE	VPF
NODE_106856_length_902_cov_0.821918__full-cat_1_2	final-viral-combined-for-dramv	NODE_106856_length_902_cov_0.821918__full-cat_1	2	541	801	1	E																								0	1	5	FALSE	F
NODE_106948_length_901_cov_1.534913__full-cat_1_1	final-viral-combined-for-dramv	NODE_106948_length_901_cov_1.534913__full-cat_1	1	1	399	1	E			YP_007392924.1	YP_007392924.1 exonuclease [Xanthomonas citri phage CP2]	FALSE	0.53	126	8.179e-33																0	0	5	FALSE	F
NODE_106948_length_901_cov_1.534913__full-cat_1_2	final-viral-combined-for-dramv	NODE_106948_length_901_cov_1.534913__full-cat_1	2	399	893	1	D			YP_009221478.1	YP_009221478.1 NinB/ Orf homologous recombination mediator (endogenous virus) [Sinorhizobium phage phiLM21]	FALSE	0.51	126	1.666e-32								NinB protein [PF05772.15]					VOG00414	sp|P03765|NINB_LAMBD Protein ninB; Xu	Xu	0	1	5	FALSE	F
NODE_107005_length_901_cov_1.160848__full-cat_2_1	final-viral-combined-for-dramv	NODE_107005_length_901_cov_1.160848__full-cat_2	1	1	408	1	E																								0	1	5	FALSE	F
NODE_107005_length_901_cov_1.160848__full-cat_2_2	final-viral-combined-for-dramv	NODE_107005_length_901_cov_1.160848__full-cat_2	2	460	639	1	E																								0	2	5	FALSE	F
NODE_107136_length_900_cov_1.475655__lt2gene-cat_1_1	final-viral-combined-for-dramv	NODE_107136_length_900_cov_1.475655__lt2gene-cat_1	1	3	734	-1	C	K04773	protease IV [EC:3.4.21.-]	YP_009998229.1	YP_009998229.1 head maturation protease [Aeromonas phage vB_AhyS-A18P4]	FALSE	0.288	74	2.228e-13	MER1064041	S49A	MER1064041 - subfamily S49A unassigned non-peptidase homologues (Rhizobium sp. CF142) [S49.UNA]#S49A#{peptidase unit: 62-246}~source J2B2X1~	FALSE	0.859	328	1.684e-100	Peptidase family S49 [PF01343.21]; Clp protease [PF00574.26]					VOG01350	sp|P03711|SCAF_LAMBD Capsid assembly protease C; XhXs	Xh;Xs	0	0	5	FALSE	VPF
NODE_107138_length_900_cov_1.450687__full-cat_2_1	final-viral-combined-for-dramv	NODE_107138_length_900_cov_1.450687__full-cat_2	1	1	150	1	D																Invasion associated locus B (IalB) protein [PF06776.15]								0	2	5	FALSE	F
NODE_107138_length_900_cov_1.450687__full-cat_2_2	final-viral-combined-for-dramv	NODE_107138_length_900_cov_1.450687__full-cat_2	2	231	566	1	C	K02338	DNA polymerase III subunit beta [EC:2.7.7.7]	YP_002117639.1	YP_002117639.1 DNA polymerase processivity factor [Rhizobium phage 16-3]	FALSE	0.52	102	4.063e-25								DNA polymerase III beta subunit, C-terminal domain [PF02768.18]								0	1	4	FALSE	F
NODE_107138_length_900_cov_1.450687__full-cat_2_3	final-viral-combined-for-dramv	NODE_107138_length_900_cov_1.450687__full-cat_2	3	679	900	1	D																Ribosomal RNA adenine dimethylase [PF00398.23]								0	2	5	FALSE	F
NODE_107143_length_900_cov_1.409488__full-cat_2_1	final-viral-combined-for-dramv	NODE_107143_length_900_cov_1.409488__full-cat_2	1	1	60	-1	E																								0	2	5	FALSE	F
NODE_107143_length_900_cov_1.409488__full-cat_2_2	final-viral-combined-for-dramv	NODE_107143_length_900_cov_1.409488__full-cat_2	2	47	226	-1	E			YP_004934066.1	YP_004934066.1 hypothetical protein HK639_36 [Escherichia phage HK639]	FALSE	0.662	67	6.555e-14																0	2	4	FALSE	F
NODE_107143_length_900_cov_1.409488__full-cat_2_3	final-viral-combined-for-dramv	NODE_107143_length_900_cov_1.409488__full-cat_2	3	267	896	-1	D			YP_001700640.1	YP_001700640.1 RecT [Phage Gifsy-1]	FALSE	0.581	225	7.28e-66								RecT family [PF03837.17]					VOG05470	REFSEQ RecT-like ssDNA annealing protein; Xu	Xu	0	1	5	FALSE	F
NODE_107185_length_900_cov_1.196005__lt2gene-cat_1_1	final-viral-combined-for-dramv	NODE_107185_length_900_cov_1.196005__lt2gene-cat_1	1	3	899	1	E			YP_009191608.1	YP_009191608.1 terminase large subunit [Salmonella phage SEN34]	TRUE	0.918	576	1.26e-185																0	0	5	FALSE	F
NODE_107412_length_899_cov_0.667500__full-cat_2_1	final-viral-combined-for-dramv	NODE_107412_length_899_cov_0.667500__full-cat_2	1	1	177	1	E																								0	2	5	FALSE	F
NODE_107412_length_899_cov_0.667500__full-cat_2_2	final-viral-combined-for-dramv	NODE_107412_length_899_cov_0.667500__full-cat_2	2	218	637	1	D			YP_009612375.1	YP_009612375.1 Hsp20 heat shock protein [Agrobacterium phage Atu_ph07]	FALSE	0.428	64	3.157e-11								Hsp20/alpha crystallin family [PF00011.24]								0	1	5	FALSE	F
NODE_107543_length_898_cov_1.239049__full-cat_2_1	final-viral-combined-for-dramv	NODE_107543_length_898_cov_1.239049__full-cat_2	1	1	105	1	E																								0	2	5	FALSE	F
NODE_107543_length_898_cov_1.239049__full-cat_2_2	final-viral-combined-for-dramv	NODE_107543_length_898_cov_1.239049__full-cat_2	2	153	308	1	E																								0	1	4	FALSE	F
NODE_107543_length_898_cov_1.239049__full-cat_2_3	final-viral-combined-for-dramv	NODE_107543_length_898_cov_1.239049__full-cat_2	3	309	482	1	E			NP_536396.1	NP_536396.1 transposase [Burkholderia phage phiE125]	FALSE	0.562	63	1.433e-12																0	1	3	FALSE	F
NODE_107543_length_898_cov_1.239049__full-cat_2_4	final-viral-combined-for-dramv	NODE_107543_length_898_cov_1.239049__full-cat_2	4	479	898	1	C	K07497	putative transposase	YP_001449319.1	YP_001449319.1 IS3 family transposase [Enterobacteria phage BP-4795]	FALSE	0.537	145	2.92e-39								HTH-like domain [PF13276.9]					VOG00563	sp|P16942|T629_SHISO Transposase for insertion sequence element IS629; Xr	Xr	0	1	5	FALSE	VF
NODE_107569_length_898_cov_1.065081__full-cat_2_1	final-viral-combined-for-dramv	NODE_107569_length_898_cov_1.065081__full-cat_2	1	1	264	1	E			YP_007004343.1	YP_007004343.1 group-specific phage protein [Bacillus phage phIS3501]	FALSE	0.643	113	2.614e-29													VOG10137	REFSEQ hypothetical protein; Xu	Xu	0	1	5	FALSE	F
NODE_107569_length_898_cov_1.065081__full-cat_2_2	final-viral-combined-for-dramv	NODE_107569_length_898_cov_1.065081__full-cat_2	2	275	841	1	E			YP_002154338.1	YP_002154338.1 HNH endonuclease [Bacillus phage IEBH]	FALSE	0.457	117	5.763e-29													VOG10352	REFSEQ hypothetical protein; Xu	Xu	0	1	4	FALSE	F
NODE_107569_length_898_cov_1.065081__full-cat_2_3	final-viral-combined-for-dramv	NODE_107569_length_898_cov_1.065081__full-cat_2	3	838	897	1	E																								0	2	5	FALSE	F
NODE_107643_length_897_cov_2.523810__full-cat_2_1	final-viral-combined-for-dramv	NODE_107643_length_897_cov_2.523810__full-cat_2	1	1	318	-1	E																								0	2	5	FALSE	F
NODE_107643_length_897_cov_2.523810__full-cat_2_2	final-viral-combined-for-dramv	NODE_107643_length_897_cov_2.523810__full-cat_2	2	362	772	-1	E																								0	2	4	FALSE	F
NODE_107643_length_897_cov_2.523810__full-cat_2_3	final-viral-combined-for-dramv	NODE_107643_length_897_cov_2.523810__full-cat_2	3	776	895	-1	E																								0	1	5	FALSE	F
NODE_107761_length_897_cov_1.071429__lt2gene-cat_1_1	final-viral-combined-for-dramv	NODE_107761_length_897_cov_1.071429__lt2gene-cat_1	1	3	455	-1	E																								0	2	5	FALSE	F
NODE_107761_length_897_cov_1.071429__lt2gene-cat_1_2	final-viral-combined-for-dramv	NODE_107761_length_897_cov_1.071429__lt2gene-cat_1	2	508	897	-1	D			YP_004934036.1	YP_004934036.1 major head protein [Escherichia phage HK639]	FALSE	0.442	106	7.056e-26								P22 coat protein - gene protein 5 [PF11651.11]								0	0	5	FALSE	F
NODE_10782_length_4583_cov_4.968555__full_1-cat_1_1	final-viral-combined-for-dramv	NODE_10782_length_4583_cov_4.968555__full_1-cat_1	1	181	1344	1	D			YP_009010474.1	YP_009010474.1 portal protein [Geobacillus phage GBK2]	FALSE	0.423	262	1.245e-75								Phage portal protein [PF04860.15]					VOG00024	sp|Q6QGD5|PORTL_BPT5 Portal protein; XhXpXrXs	Xh;Xp;Xs;Xr	0	0	5	FALSE	VF
NODE_10782_length_4583_cov_4.968555__full_1-cat_1_2	final-viral-combined-for-dramv	NODE_10782_length_4583_cov_4.968555__full_1-cat_1	2	1354	1641	-1	D																Antibiotic biosynthesis monooxygenase [PF03992.19]								0	2	1	FALSE	F
NODE_10782_length_4583_cov_4.968555__full_1-cat_1_3	final-viral-combined-for-dramv	NODE_10782_length_4583_cov_4.968555__full_1-cat_1	3	1963	2277	1	D																Family of unknown function (DUF6107) [PF19602.2]								0	2	1	FALSE	F
NODE_10782_length_4583_cov_4.968555__full_1-cat_1_4	final-viral-combined-for-dramv	NODE_10782_length_4583_cov_4.968555__full_1-cat_1	4	2332	2694	-1	E																								0	2	1	FALSE	F
NODE_10782_length_4583_cov_4.968555__full_1-cat_1_5	final-viral-combined-for-dramv	NODE_10782_length_4583_cov_4.968555__full_1-cat_1	5	2852	3424	1	C	K06904	uncharacterized protein	YP_009593482.1	YP_009593482.1 head maturation protease [Paracoccus phage Shpa]	FALSE	0.495	134	8.656e-35	MER0322881	S78	MER0322881 - prohead peptidase (bacteriophage HK97) (Agrobacterium sp. ATCC 31749) [S78.001]#S78#{peptidase unit: 11-160}~source ZP_08527285~	FALSE	0.856	268	7.203e-81	Caudovirus prohead serine protease [PF04586.20]					VOG01416	sp|Q6QGD7|PRO_BPT5 Prohead protease; XhXs	Xh;Xs	0	0	1	FALSE	VPF
NODE_10782_length_4583_cov_4.968555__full_1-cat_1_6	final-viral-combined-for-dramv	NODE_10782_length_4583_cov_4.968555__full_1-cat_1	6	3585	4424	1	D			YP_009304034.1	YP_009304034.1 major head protein [Brucella phage BiPBO1]	FALSE	0.374	162	4.962e-43								Phage capsid family [PF05065.16]					VOG00051	sp|O64210|CAPSD_BPMD2 Probable major capsid protein gp17; Xs	Xs	0	0	5	FALSE	VF
NODE_107878_length_896_cov_1.618570__lt2gene-cat_1_1	final-viral-combined-for-dramv	NODE_107878_length_896_cov_1.618570__lt2gene-cat_1	1	30	896	-1	C	K09960	uncharacterized protein	YP_009598458.1	YP_009598458.1 head maturation protease [Rhizobium phage RHEph04]	FALSE	0.393	163	3.607e-43								Uncharacterized protein conserved in bacteria (DUF2213) [PF09979.12]					VOG00406	sp|P44180|Y1405_HAEIN Uncharacterized protein HI_1405; Xu	Xu	0	0	5	FALSE	F
NODE_108061_length_895_cov_2.035176__full-cat_2_1	final-viral-combined-for-dramv	NODE_108061_length_895_cov_2.035176__full-cat_2	1	1	336	-1	E																								0	2	5	FALSE	F
NODE_108061_length_895_cov_2.035176__full-cat_2_2	final-viral-combined-for-dramv	NODE_108061_length_895_cov_2.035176__full-cat_2	2	320	571	-1	E																								0	1	5	FALSE	F
NODE_108112_length_895_cov_1.462312__lt2gene-cat_1_1	final-viral-combined-for-dramv	NODE_108112_length_895_cov_1.462312__lt2gene-cat_1	1	2	724	1	D			YP_009600189.1	YP_009600189.1 tail assembly protein [Dinoroseobacter phage vB_DshS-R5C]	FALSE	0.428	156	1.853e-41								Phage conserved hypothetical protein BR0599 [PF09356.13]; Uncharacterized conserved protein (DUF2163) [PF09931.12]					VOG00735	REFSEQ tail assembly protein; Xu	Xu	0	0	5	FALSE	F
NODE_108112_length_895_cov_1.462312__lt2gene-cat_1_2	final-viral-combined-for-dramv	NODE_108112_length_895_cov_1.462312__lt2gene-cat_1	2	721	894	1	D			YP_004421851.1	YP_004421851.1 minor tail protein [Roseobacter phage RDJL Phi 1]	FALSE	0.817	92	1.633e-22	MER0723931	C40	MER0723931 - family C40 unassigned peptidases (Rhizobium sp.) [C40.UPW]#C40#{peptidase unit: 8-140}~source L0NC63~	FALSE	0.948	104	1.655e-26									0	1	5	FALSE	PF
NODE_108182_length_895_cov_0.943467__lt2gene-cat_1_1	final-viral-combined-for-dramv	NODE_108182_length_895_cov_0.943467__lt2gene-cat_1	1	2	895	1	D			YP_009600191.1	YP_009600191.1 tail protein [Dinoroseobacter phage vB_DshS-R5C]	FALSE	0.43	234	2.626e-67								GTA TIM-barrel-like domain [PF13547.9]								0	0	5	FALSE	F
NODE_108271_length_894_cov_1.563522__lt2gene-cat_1_1	final-viral-combined-for-dramv	NODE_108271_length_894_cov_1.563522__lt2gene-cat_1	1	1	831	1	D			YP_009783937.1	YP_009783937.1 head assembly [Rhizobium phage RHEph01]	FALSE	0.346	91	5.539e-19								Phage T7 capsid assembly protein [PF05396.14]					VOG01992	sp|P20324|SCAF_BPT3 Capsid assembly scaffolding protein; Xs	Xs	0	0	5	FALSE	VF
NODE_108334_length_894_cov_1.098113__full-cat_2_1	final-viral-combined-for-dramv	NODE_108334_length_894_cov_1.098113__full-cat_2	1	1	219	-1	E																								0	1	5	FALSE	F
NODE_108334_length_894_cov_1.098113__full-cat_2_2	final-viral-combined-for-dramv	NODE_108334_length_894_cov_1.098113__full-cat_2	2	387	869	1	E																								0	2	5	FALSE	F
NODE_108354_length_894_cov_0.997484__lt2gene-cat_1_1	final-viral-combined-for-dramv	NODE_108354_length_894_cov_0.997484__lt2gene-cat_1	1	2	853	1	E			YP_010665105.1	YP_010665105.1 tail sheath protein [Ochrobactrum phage POA1180]	FALSE	0.409	149	1.616e-38													VOG02015	sp|P85993|TSP_BPSK2 Major tail sheath protein; XpXrXs	Xp;Xs;Xr	0	0	5	FALSE	VF
NODE_108354_length_894_cov_0.997484__lt2gene-cat_1_2	final-viral-combined-for-dramv	NODE_108354_length_894_cov_0.997484__lt2gene-cat_1	2	814	894	1	E																								0	2	5	FALSE	F
NODE_108410_length_894_cov_0.471698__full-cat_2_1	final-viral-combined-for-dramv	NODE_108410_length_894_cov_0.471698__full-cat_2	1	1	279	1	E			YP_009212631.1	YP_009212631.1 hypothetical protein AVT40_gp142 [Sinorhizobium phage phiN3]	FALSE	0.872	167	4.894e-48													VOG04114	REFSEQ hypothetical protein; Xu	Xu	0	1	5	FALSE	F
NODE_108410_length_894_cov_0.471698__full-cat_2_2	final-viral-combined-for-dramv	NODE_108410_length_894_cov_0.471698__full-cat_2	2	272	757	1	E			YP_009212630.1	YP_009212630.1 hypothetical protein AVT40_gp143 [Sinorhizobium phage phiN3]	FALSE	0.27	81	5.153e-17													VOG00233	REFSEQ hypothetical protein; Xu	Xu	0	1	5	FALSE	F
NODE_108635_length_892_cov_1.799496__full-cat_2_1	final-viral-combined-for-dramv	NODE_108635_length_892_cov_1.799496__full-cat_2	1	1	207	1	C	K03704	cold shock protein	YP_009909757.1	YP_009909757.1 cold shock protein [Escherichia phage 2H10]	FALSE	0.542	69	2.855e-14								'Cold-shock' DNA-binding domain [PF00313.25]								0	1	5	FALSE	F
NODE_108635_length_892_cov_1.799496__full-cat_2_2	final-viral-combined-for-dramv	NODE_108635_length_892_cov_1.799496__full-cat_2	2	256	510	1	E																								0	2	5	FALSE	F
NODE_108673_length_892_cov_1.355612__lt2gene-cat_1_1	final-viral-combined-for-dramv	NODE_108673_length_892_cov_1.355612__lt2gene-cat_1	1	1	891	1	D			YP_009168759.1	YP_009168759.1 minor head protein and DNA pilot [Pseudomonas phage JBD25]	FALSE	0.446	226	9.7e-65								Phage Mu protein F like protein [PF04233.17]; phage-Barnase-EndoU-ColicinE5/D-RelE like nuclease2 [PF18810.4]					VOG04956	REFSEQ minor head protein and DNA pilot; Xu	Xu	0	0	5	FALSE	F
NODE_10872_length_4553_cov_1.716210__full-cat_1_1	final-viral-combined-for-dramv	NODE_10872_length_4553_cov_1.716210__full-cat_1	1	1	756	-1	E			YP_009100272.1	YP_009100272.1 hypothetical protein PI30_gp50 [Shigella phage POCJ13]	FALSE	0.439	199	4.19e-56													VOG02766	REFSEQ hypothetical protein; Xu	Xu	0	1	5	FALSE	F
NODE_10872_length_4553_cov_1.716210__full-cat_1_2	final-viral-combined-for-dramv	NODE_10872_length_4553_cov_1.716210__full-cat_1	2	1003	1275	1	E																								0	2	2	FALSE	F
NODE_10872_length_4553_cov_1.716210__full-cat_1_3	final-viral-combined-for-dramv	NODE_10872_length_4553_cov_1.716210__full-cat_1	3	1262	3385	-1	D			YP_009100271.1	YP_009100271.1 portal protein [Shigella phage POCJ13]	TRUE	0.712	996	2.5e-323								Phage P22-like portal protein [PF16510.8]					VOG00661	sp|Q9T1S9|PORTL_BPAPS Portal protein; XhXpXrXs	Xh;Xp;Xs;Xr	0	0	2	FALSE	VF
NODE_10872_length_4553_cov_1.716210__full-cat_1_4	final-viral-combined-for-dramv	NODE_10872_length_4553_cov_1.716210__full-cat_1	4	3385	4551	-1	E			YP_009908404.1	YP_009908404.1 terminase [Stx2-converting phage Stx2a_F451]	TRUE	0.631	572	1.794e-182													VOG00708	REFSEQ terminase large subunit; Xu	Xu	0	0	5	FALSE	F
NODE_108823_length_891_cov_2.030303__lt2gene-cat_1_1	final-viral-combined-for-dramv	NODE_108823_length_891_cov_2.030303__lt2gene-cat_1	1	3	185	-1	D			NP_599044.1	NP_599044.1 tail tube protein [Enterobacteria phage SfV]	FALSE	0.823	106	2.078e-27								Phage tail tube protein [PF10618.12]					VOG04241	REFSEQ tail tube protein; Xu	Xu	0	1	5	FALSE	F
NODE_108823_length_891_cov_2.030303__lt2gene-cat_1_2	final-viral-combined-for-dramv	NODE_108823_length_891_cov_2.030303__lt2gene-cat_1	2	185	889	-1	E			YP_008318491.1	YP_008318491.1 tail sheath [Shigella phage SfII]	FALSE	0.802	385	8.433e-121													VOG00912	sp|P85225|VPN1_BPPHE Putative tail sheath protein; Xs	Xs	0	0	5	FALSE	VF
NODE_108884_length_891_cov_1.280303__lt2gene-cat_1_1	final-viral-combined-for-dramv	NODE_108884_length_891_cov_1.280303__lt2gene-cat_1	1	3	401	-1	C	K03791	putative chitinase	YP_009037299.1	YP_009037299.1 endolysin [Nitrincola phage 1M3-16]	FALSE	0.657	125	1.538e-32																0	0	5	FALSE	F
NODE_108884_length_891_cov_1.280303__lt2gene-cat_1_2	final-viral-combined-for-dramv	NODE_108884_length_891_cov_1.280303__lt2gene-cat_1	2	428	889	-1	E																								0	1	5	FALSE	F
NODE_10892_length_4546_cov_3.296155__full-cat_2_1	final-viral-combined-for-dramv	NODE_10892_length_4546_cov_3.296155__full-cat_2	1	1	1992	1	D									MER0285198	U69	MER0285198 - family U69 unassigned peptidases (Acinetobacter calcoaceticus) [U69.UPW]#U69#{peptidase unit: 175-402}~source YP_004994269~	FALSE	0.258	73	1.101e-11	Cadherin-like domain [PF17892.4]								0	2	5	FALSE	MF
NODE_10892_length_4546_cov_3.296155__full-cat_2_2	final-viral-combined-for-dramv	NODE_10892_length_4546_cov_3.296155__full-cat_2	2	2051	4306	1	C	K12541	ATP-binding cassette, subfamily C, bacterial LapB	NP_046572.1	NP_046572.1 ABC transporter [Bacillus phage SPBc2]	FALSE	0.204	114	2.059e-24								ABC transporter [PF00005.30]; ABC transporter transmembrane region [PF00664.26]; RecF/RecN/SMC N terminal domain [PF02463.22]								0	1	4	FALSE	MF
NODE_10892_length_4546_cov_3.296155__full-cat_2_3	final-viral-combined-for-dramv	NODE_10892_length_4546_cov_3.296155__full-cat_2	3	4307	4543	1	E																								0	2	5	FALSE	F
NODE_108939_length_891_cov_0.919192__lt2gene-cat_1_1	final-viral-combined-for-dramv	NODE_108939_length_891_cov_0.919192__lt2gene-cat_1	1	3	95	1	E																								0	2	5	FALSE	F
NODE_108939_length_891_cov_0.919192__lt2gene-cat_1_2	final-viral-combined-for-dramv	NODE_108939_length_891_cov_0.919192__lt2gene-cat_1	2	100	891	1	E																								0	0	5	FALSE	F
NODE_10897_length_4544_cov_5.565354__full-cat_2_1	final-viral-combined-for-dramv	NODE_10897_length_4544_cov_5.565354__full-cat_2	1	1	1707	-1	D			YP_009015555.1	YP_009015555.1 DNA topoisomerase II large subunit [Bacillus phage G]	TRUE	0.408	408	8.977e-123								DNA gyrase B [PF00204.28]; Histidine kinase-, DNA gyrase B-, and HSP90-like ATPase [PF02518.29]; Toprim domain [PF01751.25]					VOG00283	sp|P23992|TOPS_BPT4 DNA topoisomerase small subunit; Xh	Xh	0	1	5	FALSE	F
NODE_10897_length_4544_cov_5.565354__full-cat_2_2	final-viral-combined-for-dramv	NODE_10897_length_4544_cov_5.565354__full-cat_2	2	1821	2903	-1	C	K03629	DNA replication and repair protein RecF														RecF/RecN/SMC N terminal domain [PF02463.22]; AAA domain [PF13476.9]								0	1	3	FALSE	F
NODE_10897_length_4544_cov_5.565354__full-cat_2_3	final-viral-combined-for-dramv	NODE_10897_length_4544_cov_5.565354__full-cat_2	3	3420	4520	-1	C	K02338	DNA polymerase III subunit beta [EC:2.7.7.7]	YP_009146987.1	YP_009146987.1 DNA polymerase processivity factor [Aurantimonas phage AmM-1]	FALSE	0.343	205	1.733e-56								DNA polymerase III beta subunit, central domain [PF02767.19]; DNA polymerase III beta subunit, N-terminal domain [PF00712.22]; DNA polymerase III beta subunit, C-terminal domain [PF02768.18]					VOG00916	sp|P9WNU1|DPO3B_MYCTU Beta sliding clamp; XhXr	Xh;Xr	0	1	5	FALSE	VF
NODE_109028_length_890_cov_1.657396__lt2gene-cat_1_1	final-viral-combined-for-dramv	NODE_109028_length_890_cov_1.657396__lt2gene-cat_1	1	3	890	-1	D			YP_004957396.1	YP_004957396.1 peptidase [Planktothrix phage PaV-LD]	FALSE	0.508	64	8.133e-10	MER0404076	M23B	MER0404076 - subfamily M23B non-peptidase homologues (Rhizobium sp. AP16) [M23.UNB]#M23B#{peptidase unit: 380-551}~source EJK85946~	FALSE	0.986	271	9.94e-80	Peptidase family M23 [PF01551.25]								0	0	5	FALSE	PF
NODE_109085_length_890_cov_1.116308__full-cat_2_1	final-viral-combined-for-dramv	NODE_109085_length_890_cov_1.116308__full-cat_2	1	1	492	1	D																Phage integrase family [PF00589.25]								0	1	5	FALSE	F
NODE_109085_length_890_cov_1.116308__full-cat_2_2	final-viral-combined-for-dramv	NODE_109085_length_890_cov_1.116308__full-cat_2	2	659	847	1	E																								0	2	5	FALSE	F
NODE_109223_length_889_cov_1.640506__lt2gene-cat_1_1	final-viral-combined-for-dramv	NODE_109223_length_889_cov_1.640506__lt2gene-cat_1	1	1	882	-1	E			YP_007877512.1	YP_007877512.1 tail sheath [Vibrio phage martha 12B12]	FALSE	0.262	125	4.544e-30													VOG00912	sp|P85225|VPN1_BPPHE Putative tail sheath protein; Xs	Xs	0	0	5	FALSE	VF
NODE_10939_length_4532_cov_2.594406__full_1-cat_1_1	final-viral-combined-for-dramv	NODE_10939_length_4532_cov_2.594406__full_1-cat_1	1	1	642	-1	D			YP_009010474.1	YP_009010474.1 portal protein [Geobacillus phage GBK2]	FALSE	0.328	93	2.392e-20								Phage portal protein [PF04860.15]								0	0	5	FALSE	F
NODE_10939_length_4532_cov_2.594406__full_1-cat_1_2	final-viral-combined-for-dramv	NODE_10939_length_4532_cov_2.594406__full_1-cat_1	2	795	2138	-1	D			YP_009821445.1	YP_009821445.1 terminase [Gordonia phage GodonK]	FALSE	0.385	268	1.259e-76								Terminase large subunit, T4likevirus-type, N-terminal [PF03237.18]; Terminase RNaseH-like domain [PF17289.5]; Phage terminase large subunit [PF04466.16]					VOG00093	sp|P10310|TERL_BPT3 Terminase, large subunit; XhXr	Xh;Xr	0	0	5	FALSE	VF
NODE_109497_length_888_cov_1.193916__full-cat_2_1	final-viral-combined-for-dramv	NODE_109497_length_888_cov_1.193916__full-cat_2	1	1	159	-1	D																ABC transporter [PF00005.30]								0	1	5	FALSE	F
NODE_109497_length_888_cov_1.193916__full-cat_2_2	final-viral-combined-for-dramv	NODE_109497_length_888_cov_1.193916__full-cat_2	2	224	478	-1	E																								0	2	4	FALSE	F
NODE_109497_length_888_cov_1.193916__full-cat_2_3	final-viral-combined-for-dramv	NODE_109497_length_888_cov_1.193916__full-cat_2	3	610	888	1	E																								0	2	5	FALSE	F
NODE_109577_length_888_cov_0.711027__full-cat_2_1	final-viral-combined-for-dramv	NODE_109577_length_888_cov_0.711027__full-cat_2	1	1	324	1	C	K00600	glycine hydroxymethyltransferase [EC:2.1.2.1]	NP_932363.1	NP_932363.1 methyltransferase [Aeromonas phage 44RR2.8t]	FALSE	0.47	60	2.313e-10								Serine hydroxymethyltransferase [PF00464.22]								0	1	5	FALSE	MKF
NODE_109577_length_888_cov_0.711027__full-cat_2_2	final-viral-combined-for-dramv	NODE_109577_length_888_cov_0.711027__full-cat_2	2	378	860	1	C	K07738	transcriptional repressor NrdR														ATP cone domain [PF03477.19]								0	1	5	FALSE	MKEF
NODE_109578_length_888_cov_0.708492__full-cat_2_1	final-viral-combined-for-dramv	NODE_109578_length_888_cov_0.708492__full-cat_2	1	1	93	-1	E																								0	2	5	FALSE	F
NODE_109578_length_888_cov_0.708492__full-cat_2_2	final-viral-combined-for-dramv	NODE_109578_length_888_cov_0.708492__full-cat_2	2	138	569	-1	E																								0	1	4	FALSE	F
NODE_109578_length_888_cov_0.708492__full-cat_2_3	final-viral-combined-for-dramv	NODE_109578_length_888_cov_0.708492__full-cat_2	3	580	831	-1	E																								0	2	5	FALSE	F
NODE_109685_length_887_cov_1.442893__lt2gene-cat_1_1	final-viral-combined-for-dramv	NODE_109685_length_887_cov_1.442893__lt2gene-cat_1	1	1	885	1	E			YP_009616308.1	YP_009616308.1 tail protein [Rhodobacter phage RcCronus]	FALSE	0.428	183	7.659e-50																0	0	5	FALSE	F
NODE_109837_length_886_cov_2.529860__lt2gene-cat_1_1	final-viral-combined-for-dramv	NODE_109837_length_886_cov_2.529860__lt2gene-cat_1	1	3	884	1	D			YP_009146961.1	YP_009146961.1 tail length tape measure protein [Aurantimonas phage AmM-1]	FALSE	0.4	147	1.423e-37								Phage-related minor tail protein [PF10145.12]								0	0	5	FALSE	F
NODE_109862_length_886_cov_1.847522__lt2gene-cat_1_1	final-viral-combined-for-dramv	NODE_109862_length_886_cov_1.847522__lt2gene-cat_1	1	2	274	1	E																								0	1	5	FALSE	F
NODE_109862_length_886_cov_1.847522__lt2gene-cat_1_2	final-viral-combined-for-dramv	NODE_109862_length_886_cov_1.847522__lt2gene-cat_1	2	271	885	1	D			YP_010000088.1	YP_010000088.1 head maturation protease [Serratia phage JS26]	FALSE	0.363	83	4.177e-17	MER0083020	S49A	MER0083020 - subfamily S49A unassigned non-peptidase homologues (Rhodobacter sphaeroides) [S49.UNA]#S49A#{peptidase unit: 78-289}~source YP_001166320~	FALSE	0.408	96	5.377e-21	Peptidase family S49 [PF01343.21]					VOG07748	sp|P03711|SCAF_LAMBD Capsid assembly protease C; XhXs	Xh;Xs	0	0	5	FALSE	VPF
NODE_10992_length_4518_cov_3.464811__full_1-cat_2_1	final-viral-combined-for-dramv	NODE_10992_length_4518_cov_3.464811__full_1-cat_2	1	674	1114	-1	C	K06905	uncharacterized protein	YP_010664086.1	YP_010664086.1 tail protein [Salmonella phage BIS20]	FALSE	0.796	231	5.188e-69																0	1	5	FALSE	F
NODE_10992_length_4518_cov_3.464811__full_1-cat_2_2	final-viral-combined-for-dramv	NODE_10992_length_4518_cov_3.464811__full_1-cat_2	2	1149	2051	1	D			YP_010664063.1	YP_010664063.1 terminase large subunit [Salmonella phage BIS20]	FALSE	0.89	560	4.128e-180								Terminase RNaseH-like domain [PF17289.5]					VOG01432	sp|O64206|VG13_BPMD2 Gene 13 protein; Xu	Xu	0	1	5	FALSE	F
NODE_110002_length_886_cov_0.712834__full-cat_2_1	final-viral-combined-for-dramv	NODE_110002_length_886_cov_0.712834__full-cat_2	1	1	210	-1	C	K03704	cold shock protein	YP_009909757.1	YP_009909757.1 cold shock protein [Escherichia phage 2H10]	FALSE	0.624	64	1.363e-12								'Cold-shock' DNA-binding domain [PF00313.25]								0	1	5	FALSE	F
NODE_110002_length_886_cov_0.712834__full-cat_2_2	final-viral-combined-for-dramv	NODE_110002_length_886_cov_0.712834__full-cat_2	2	636	836	-1	E																								0	2	5	FALSE	F
NODE_110019_length_886_cov_0.536213__full-cat_1_1	final-viral-combined-for-dramv	NODE_110019_length_886_cov_0.536213__full-cat_1	1	1	132	1	E																								0	2	5	FALSE	F
NODE_110019_length_886_cov_0.536213__full-cat_1_2	final-viral-combined-for-dramv	NODE_110019_length_886_cov_0.536213__full-cat_1	2	166	864	1	C	K07390	monothiol glutaredoxin	YP_010656397.1	YP_010656397.1 terminase large subunit [Arthrobacter phage SilentRX]	FALSE	0.401	101	8.634e-23																0	0	5	FALSE	F
NODE_110081_length_885_cov_1.734097__lt2gene-cat_1_1	final-viral-combined-for-dramv	NODE_110081_length_885_cov_1.734097__lt2gene-cat_1	1	2	481	-1	E			YP_008130171.1	YP_008130171.1 tail protein [Rhizobium phage RR1-A]	FALSE	0.517	79	2.297e-16																0	1	5	FALSE	F
NODE_110081_length_885_cov_1.734097__lt2gene-cat_1_2	final-viral-combined-for-dramv	NODE_110081_length_885_cov_1.734097__lt2gene-cat_1	2	478	885	-1	E																								0	0	5	FALSE	F
NODE_110238_length_885_cov_0.687023__lt2gene-cat_1_1	final-viral-combined-for-dramv	NODE_110238_length_885_cov_0.687023__lt2gene-cat_1	1	1	846	1	E			YP_007002086.1	YP_007002086.1 tail protein [Brucella phage Pr]	FALSE	0.34	121	9.6e-29													VOG04139	REFSEQ tail protein; Xu	Xu	0	0	5	FALSE	F
NODE_110505_length_883_cov_1.714286__full-cat_2_1	final-viral-combined-for-dramv	NODE_110505_length_883_cov_1.714286__full-cat_2	1	1	441	-1	D																Histidine kinase-, DNA gyrase B-, and HSP90-like ATPase [PF13589.9]								0	1	5	FALSE	F
NODE_110505_length_883_cov_1.714286__full-cat_2_2	final-viral-combined-for-dramv	NODE_110505_length_883_cov_1.714286__full-cat_2	2	630	857	1	E																								0	2	5	FALSE	F
NODE_110677_length_882_cov_2.257982__lt2gene-cat_1_1	final-viral-combined-for-dramv	NODE_110677_length_882_cov_2.257982__lt2gene-cat_1	1	1	573	-1	E																								0	2	5	FALSE	F
NODE_110677_length_882_cov_2.257982__lt2gene-cat_1_2	final-viral-combined-for-dramv	NODE_110677_length_882_cov_2.257982__lt2gene-cat_1	2	638	880	-1	D			YP_579204.1	YP_579204.1 terminase large subunit [Streptomyces phage mu1/6]	FALSE	0.608	78	4.643e-17								Terminase RNaseH-like domain [PF17289.5]								0	0	5	FALSE	F
NODE_110741_length_882_cov_1.302682__full-cat_1_1	final-viral-combined-for-dramv	NODE_110741_length_882_cov_1.302682__full-cat_1	1	1	330	-1	E			YP_007238014.1	YP_007238014.1 baseplate protein [Erwinia phage ENT90]	FALSE	0.442	87	1.161e-19																0	0	5	FALSE	F
NODE_110741_length_882_cov_1.302682__full-cat_1_2	final-viral-combined-for-dramv	NODE_110741_length_882_cov_1.302682__full-cat_1	2	346	720	-1	C	K06903	uncharacterized protein	YP_008873188.1	YP_008873188.1 baseplate wedge subunit [Pseudomonas phage PPpW-3]	FALSE	0.512	103	3.794e-25								Baseplate wedge protein gp25 [PF04965.17]								0	0	4	FALSE	F
NODE_110741_length_882_cov_1.302682__full-cat_1_3	final-viral-combined-for-dramv	NODE_110741_length_882_cov_1.302682__full-cat_1	3	671	880	-1	E																								0	2	5	FALSE	F
NODE_110794_length_882_cov_1.014049__lt2gene-cat_1_1	final-viral-combined-for-dramv	NODE_110794_length_882_cov_1.014049__lt2gene-cat_1	1	1	870	-1	D			YP_009191619.1	YP_009191619.1 tail sheath [Salmonella phage SEN34]	FALSE	0.629	362	1.175e-111								Protein of unknown function (DUF3383) [PF11863.11]					VOG00549	REFSEQ tail sheath; Xu	Xu	0	0	5	FALSE	F
NODE_111024_length_881_cov_0.927110__full-cat_2_1	final-viral-combined-for-dramv	NODE_111024_length_881_cov_0.927110__full-cat_2	1	1	195	1	D																Peptidase S24-like [PF00717.26]								0	1	5	FALSE	F
NODE_111024_length_881_cov_0.927110__full-cat_2_2	final-viral-combined-for-dramv	NODE_111024_length_881_cov_0.927110__full-cat_2	2	232	534	1	E																								0	2	5	FALSE	F
NODE_111168_length_880_cov_1.252241__lt2gene-cat_1_1	final-viral-combined-for-dramv	NODE_111168_length_880_cov_1.252241__lt2gene-cat_1	1	1	93	1	E																								0	2	5	FALSE	F
NODE_111168_length_880_cov_1.252241__lt2gene-cat_1_2	final-viral-combined-for-dramv	NODE_111168_length_880_cov_1.252241__lt2gene-cat_1	2	48	878	-1	D			YP_009125171.1	YP_009125171.1 tail assembly protein [Pseudomonas phage vB_PaeS_PAO1_Ab18]	FALSE	0.454	222	1.407e-63								Phage conserved hypothetical protein BR0599 [PF09356.13]					VOG00735	REFSEQ tail assembly protein; Xu	Xu	0	0	5	FALSE	F
NODE_111245_length_880_cov_0.787452__lt2gene-cat_1_1	final-viral-combined-for-dramv	NODE_111245_length_880_cov_0.787452__lt2gene-cat_1	1	1	315	1	E																								0	2	5	FALSE	F
NODE_111245_length_880_cov_0.787452__lt2gene-cat_1_2	final-viral-combined-for-dramv	NODE_111245_length_880_cov_0.787452__lt2gene-cat_1	2	377	880	1	D			YP_006585.1	YP_006585.1 head maturation protease [Klebsiella phage phiKO2]	FALSE	0.326	67	4.607e-12	MER1066742	S49A	MER1066742 - subfamily S49A unassigned non-peptidase homologues (Devosia riboflavina) [S49.UNA]#S49A#{peptidase unit: 47-263}~source A0A087M0F7~	FALSE	0.689	169	6.046e-47	Peptidase family S49 [PF01343.21]								0	0	5	FALSE	PF
NODE_11144_length_4479_cov_7.969406__full_1-cat_2_1	final-viral-combined-for-dramv	NODE_11144_length_4479_cov_7.969406__full_1-cat_2	1	216	614	-1	E																								0	2	5	FALSE	F
NODE_11144_length_4479_cov_7.969406__full_1-cat_2_2	final-viral-combined-for-dramv	NODE_11144_length_4479_cov_7.969406__full_1-cat_2	2	614	2065	-1	E			YP_010107151.1	YP_010107151.1 SGNH/GDSL hydrolase family protein [Agrobacterium phage OLIVR5]	FALSE	0.335	238	4.555e-66													VOG01288	REFSEQ tail fiber protein; Xu	Xu	0	2	4	FALSE	F
NODE_11144_length_4479_cov_7.969406__full_1-cat_2_3	final-viral-combined-for-dramv	NODE_11144_length_4479_cov_7.969406__full_1-cat_2	3	2062	2358	-1	E																								0	2	4	FALSE	F
NODE_11144_length_4479_cov_7.969406__full_1-cat_2_4	final-viral-combined-for-dramv	NODE_11144_length_4479_cov_7.969406__full_1-cat_2	4	2468	2758	-1	E																								0	2	4	FALSE	F
NODE_11144_length_4479_cov_7.969406__full_1-cat_2_5	final-viral-combined-for-dramv	NODE_11144_length_4479_cov_7.969406__full_1-cat_2	5	2751	3710	-1	D			YP_009020998.1	YP_009020998.1 hypothetical protein DVVG_00014 [Dunaliella viridis virus SI2]	FALSE	0.38	151	1.932e-38								Chitinase class I [PF00182.22]								0	1	4	FALSE	F
NODE_11144_length_4479_cov_7.969406__full_1-cat_2_6	final-viral-combined-for-dramv	NODE_11144_length_4479_cov_7.969406__full_1-cat_2	6	3777	4106	-1	E																								0	2	5	FALSE	F
NODE_111456_length_879_cov_0.791026__lt2gene-cat_1_1	final-viral-combined-for-dramv	NODE_111456_length_879_cov_0.791026__lt2gene-cat_1	1	1	792	1	D																Putative phage tail protein [PF13550.9]								0	0	5	FALSE	F
NODE_111598_length_878_cov_1.050064__full-cat_2_1	final-viral-combined-for-dramv	NODE_111598_length_878_cov_1.050064__full-cat_2	1	1	378	1	C	K03642	rare lipoprotein A	YP_009822261.1	YP_009822261.1 lipoprotein precursor [Synechococcus phage S-CBP3]	FALSE	0.526	89	3.407e-20								Lytic transglycolase [PF03330.21]								0	1	5	FALSE	F
NODE_111598_length_878_cov_1.050064__full-cat_2_2	final-viral-combined-for-dramv	NODE_111598_length_878_cov_1.050064__full-cat_2	2	450	707	1	E																								0	1	4	FALSE	F
NODE_111598_length_878_cov_1.050064__full-cat_2_3	final-viral-combined-for-dramv	NODE_111598_length_878_cov_1.050064__full-cat_2	3	794	874	1	E																								0	2	5	FALSE	F
NODE_111703_length_877_cov_1.687661__full-cat_2_1	final-viral-combined-for-dramv	NODE_111703_length_877_cov_1.687661__full-cat_2	1	1	207	-1	E																								0	2	5	FALSE	F
NODE_111703_length_877_cov_1.687661__full-cat_2_2	final-viral-combined-for-dramv	NODE_111703_length_877_cov_1.687661__full-cat_2	2	232	756	-1	E			YP_009352408.1	YP_009352408.1 peptidase HslV family [Rhizobium phage RHEph10]	FALSE	0.604	166	5.343e-46													VOG00153	REFSEQ peptidase HslV family; Xu	Xu	0	1	5	FALSE	F
NODE_111749_length_877_cov_1.248072__lt2gene-cat_1_1	final-viral-combined-for-dramv	NODE_111749_length_877_cov_1.248072__lt2gene-cat_1	1	3	581	1	D			YP_010671610.1	YP_010671610.1 hypothetical protein PQC19_gp21 [Pseudomonas phage Itty13]	FALSE	0.694	213	4.426e-62								Protein of unknown function (DUF4043) [PF13252.9]; [2Fe-2S] binding domain [PF01799.23]					VOG01315	sp|I7H0H9|ORF14_BPKHP Major structural protein ORF14; Xu	Xu	0	0	5	FALSE	F
NODE_111749_length_877_cov_1.248072__lt2gene-cat_1_2	final-viral-combined-for-dramv	NODE_111749_length_877_cov_1.248072__lt2gene-cat_1	2	650	877	1	E			YP_010078249.1	YP_010078249.1 virion structural protein [Ralstonia phage Cimandef]	FALSE	0.451	65	9.567e-13																0	1	5	FALSE	F
NODE_111964_length_876_cov_1.364221__full-cat_2_1	final-viral-combined-for-dramv	NODE_111964_length_876_cov_1.364221__full-cat_2	1	1	330	1	D			YP_009226854.1	YP_009226854.1 type II toxin-antitoxin system RelE/ParE family toxin [Shigella phage 75/02 Stx]	FALSE	0.726	126	2.923e-33								Phage derived protein Gp49-like (DUF891) [PF05973.17]					VOG15936	REFSEQ type II toxin-antitoxin system RelE/ParE family toxin; Xu	Xu	0	1	5	FALSE	F
NODE_111964_length_876_cov_1.364221__full-cat_2_2	final-viral-combined-for-dramv	NODE_111964_length_876_cov_1.364221__full-cat_2	2	320	628	1	D			YP_009226853.1	YP_009226853.1 transcriptional regulator [Shigella phage 75/02 Stx]	FALSE	0.687	143	2.611e-39								Helix-turn-helix domain [PF13744.9]; Helix-turn-helix domain [PF12844.10]; Helix-turn-helix domain [PF13560.9]; Helix-turn-helix [PF01381.25]								0	1	5	FALSE	F
NODE_112030_length_876_cov_0.956242__full-cat_2_1	final-viral-combined-for-dramv	NODE_112030_length_876_cov_0.956242__full-cat_2	1	1	93	1	E																								0	2	5	FALSE	F
NODE_112030_length_876_cov_0.956242__full-cat_2_2	final-viral-combined-for-dramv	NODE_112030_length_876_cov_0.956242__full-cat_2	2	109	588	1	C	K07738	transcriptional repressor NrdR														ATP cone domain [PF03477.19]								0	1	4	FALSE	MKEF
NODE_112030_length_876_cov_0.956242__full-cat_2_3	final-viral-combined-for-dramv	NODE_112030_length_876_cov_0.956242__full-cat_2	3	693	875	1	E																								0	2	5	FALSE	F
NODE_11203_length_4467_cov_1.815018__full-cat_2_1	final-viral-combined-for-dramv	NODE_11203_length_4467_cov_1.815018__full-cat_2	1	1	333	1	D			YP_009099615.1	YP_009099615.1 DUF1643 domain-containing protein [Rhizobium phage vB_RleM_PPF1]	FALSE	0.502	98	1.26e-23								Protein of unknown function (DUF1643) [PF07799.15]					VOG12761	REFSEQ DUF1643 domain-containing protein; Xu	Xu	0	1	5	FALSE	F
NODE_11203_length_4467_cov_1.815018__full-cat_2_2	final-viral-combined-for-dramv	NODE_11203_length_4467_cov_1.815018__full-cat_2	2	330	569	1	E																								0	2	3	FALSE	F
NODE_11203_length_4467_cov_1.815018__full-cat_2_3	final-viral-combined-for-dramv	NODE_11203_length_4467_cov_1.815018__full-cat_2	3	566	1924	1	D			YP_008241411.1	YP_008241411.1 tRNA splicing ligase [Cellulophaga phage phi38:1]	TRUE	0.526	462	1.828e-143								tRNA-splicing ligase RtcB [PF01139.20]					VOG00512	sp|P46850|RTCB_ECOLI RNA-splicing ligase RtcB; XhXr	Xh;Xr	0	1	3	FALSE	VF
NODE_11203_length_4467_cov_1.815018__full-cat_2_4	final-viral-combined-for-dramv	NODE_11203_length_4467_cov_1.815018__full-cat_2	4	1873	2127	1	E																								0	2	3	FALSE	F
NODE_11203_length_4467_cov_1.815018__full-cat_2_5	final-viral-combined-for-dramv	NODE_11203_length_4467_cov_1.815018__full-cat_2	5	2124	3293	1	C	K07074	uncharacterized protein	YP_009098866.1	YP_009098866.1 nucleotidyltransferase [Caulobacter phage Cr30]	FALSE	0.408	229	4.109e-64								RNA repair pathway DNA polymerase beta family [PF10127.12]					VOG00251	sp|P39242|Y05G_BPT4 Uncharacterized 38.9 kDa protein in nrdC-mobD intergenic region; Xu	Xu	0	1	3	FALSE	F
NODE_11203_length_4467_cov_1.815018__full-cat_2_6	final-viral-combined-for-dramv	NODE_11203_length_4467_cov_1.815018__full-cat_2	6	3293	3670	1	D			YP_001686861.1	YP_001686861.1 DUF2493 domain-containing protein [Azospirillum phage Cd]	FALSE	0.52	118	3.334e-30								YspA, cpYpsA-related SLOG family [PF10686.12]								0	1	3	FALSE	F
NODE_11203_length_4467_cov_1.815018__full-cat_2_7	final-viral-combined-for-dramv	NODE_11203_length_4467_cov_1.815018__full-cat_2	7	3667	4182	1	D			YP_006906731.1	YP_006906731.1 metal-dependent phosphohydrolase [Salmonella phage SSU5]	FALSE	0.421	111	3.37e-27								HD domain [PF13328.9]					VOG01169	sp|O85709|RELA_STRAT GTP pyrophosphokinase; Xh	Xh	0	1	4	FALSE	F
NODE_11203_length_4467_cov_1.815018__full-cat_2_8	final-viral-combined-for-dramv	NODE_11203_length_4467_cov_1.815018__full-cat_2	8	4168	4464	-1	E																								0	2	5	FALSE	F
NODE_112063_length_876_cov_0.761905__full-cat_2_1	final-viral-combined-for-dramv	NODE_112063_length_876_cov_0.761905__full-cat_2	1	1	219	-1	E																								0	2	5	FALSE	F
NODE_112063_length_876_cov_0.761905__full-cat_2_2	final-viral-combined-for-dramv	NODE_112063_length_876_cov_0.761905__full-cat_2	2	302	532	-1	E			YP_009101143.1	YP_009101143.1 hypothetical protein CHI_48 [Chivirus chi]	FALSE	0.638	96	1.757e-23													VOG17090	REFSEQ hypothetical protein; Xu	Xu	0	1	4	FALSE	F
NODE_112063_length_876_cov_0.761905__full-cat_2_3	final-viral-combined-for-dramv	NODE_112063_length_876_cov_0.761905__full-cat_2	3	668	790	1	E																								0	2	5	FALSE	F
NODE_112206_length_875_cov_1.122423__full-cat_1_1	final-viral-combined-for-dramv	NODE_112206_length_875_cov_1.122423__full-cat_1	1	1	99	-1	E																								0	2	5	FALSE	F
NODE_112206_length_875_cov_1.122423__full-cat_1_2	final-viral-combined-for-dramv	NODE_112206_length_875_cov_1.122423__full-cat_1	2	105	449	-1	E																								0	2	4	FALSE	F
NODE_112206_length_875_cov_1.122423__full-cat_1_3	final-viral-combined-for-dramv	NODE_112206_length_875_cov_1.122423__full-cat_1	3	528	872	-1	E			YP_009352258.1	YP_009352258.1 hypothetical protein B7L88_gp001 [Rhizobium phage RHEph10]	FALSE	0.653	143	2.433e-39													VOG01423	REFSEQ major head protein; Xu	Xu	0	0	5	FALSE	F
NODE_11220_length_4462_cov_2.472381__full-cat_1_1	final-viral-combined-for-dramv	NODE_11220_length_4462_cov_2.472381__full-cat_1	1	1	1518	1	D			YP_007676413.1	YP_007676413.1 portal protein [Rhodovulum phage RS1]	FALSE	0.42	387	1.367e-116								Protein of unknown function (DUF935) [PF06074.15]					VOG01309	sp|P44225|VG29_HAEIN Mu-like prophage FluMu protein gp29; Xu	Xu	0	2	5	FALSE	F
NODE_11220_length_4462_cov_2.472381__full-cat_1_2	final-viral-combined-for-dramv	NODE_11220_length_4462_cov_2.472381__full-cat_1	2	1518	2321	1	D			YP_010665087.1	YP_010665087.1 head morphogenesis protein [Ochrobactrum phage POA1180]	FALSE	0.531	216	7.974e-62								Phage Mu protein F like protein [PF04233.17]					VOG04956	REFSEQ minor head protein and DNA pilot; Xu	Xu	0	0	4	FALSE	F
NODE_11220_length_4462_cov_2.472381__full-cat_1_3	final-viral-combined-for-dramv	NODE_11220_length_4462_cov_2.472381__full-cat_1	3	2549	3691	1	D			YP_007392344.1	YP_007392344.1 head maturation protease [Pseudomonas phage JBD30]	FALSE	0.29	150	1.358e-37								Mu-like prophage I protein [PF10123.12]					VOG04030	sp|Q01267|PRO_BPMU Protease I; XhXs	Xh;Xs	0	2	1	FALSE	VF
NODE_11220_length_4462_cov_2.472381__full-cat_1_4	final-viral-combined-for-dramv	NODE_11220_length_4462_cov_2.472381__full-cat_1	4	3688	4098	1	E			YP_009168762.1	YP_009168762.1 virion structural protein [Pseudomonas phage JBD25]	FALSE	0.507	126	5.175e-33													VOG04788	REFSEQ virion structural protein; Xu	Xu	0	1	1	FALSE	F
NODE_11220_length_4462_cov_2.472381__full-cat_1_5	final-viral-combined-for-dramv	NODE_11220_length_4462_cov_2.472381__full-cat_1	5	4108	4458	1	D			NP_050638.1	NP_050638.1 major head protein [Escherichia phage Mu]	FALSE	0.567	123	2.68e-32								Mu-like prophage major head subunit gpT [PF10124.12]					VOG03513	sp|Q9T1W1|CAPSD_BPMU Major capsid protein; XhXs	Xh;Xs	0	0	5	FALSE	VF
NODE_112310_length_874_cov_2.331613__lt2gene-cat_1_1	final-viral-combined-for-dramv	NODE_112310_length_874_cov_2.331613__lt2gene-cat_1	1	173	742	1	D			YP_009304036.1	YP_009304036.1 head-tail adaptor [Brucella phage BiPBO1]	FALSE	0.259	68	3.361e-12								Phage gp6-like head-tail connector protein [PF05135.16]					VOG00415	sp|Q6QGD9|HCP_BPT5 Head completion protein; XhXs	Xh;Xs	0	0	5	FALSE	VF
NODE_112451_length_874_cov_0.843871__lt2gene-cat_1_1	final-viral-combined-for-dramv	NODE_112451_length_874_cov_0.843871__lt2gene-cat_1	1	32	874	1	E			YP_007002082.1	YP_007002082.1 virion structural protein [Brucella phage Pr]	FALSE	0.247	68	2.702e-11																0	0	5	FALSE	F
NODE_112471_length_874_cov_0.701935__lt2gene-cat_1_1	final-viral-combined-for-dramv	NODE_112471_length_874_cov_0.701935__lt2gene-cat_1	1	3	872	-1	D			YP_007111378.1	YP_007111378.1 S49 family peptidase [Enterobacteria phage mEp237]	TRUE	0.631	391	1.231e-121	MER1068094	S49A	MER1068094 - subfamily S49A unassigned non-peptidase homologues () [S49.UNA]#S49A#{peptidase unit: 108-353}~source E4WL22~	FALSE	0.653	293	1.785e-87	Peptidase family S49 [PF01343.21]					VOG07748	sp|P03711|SCAF_LAMBD Capsid assembly protease C; XhXs	Xh;Xs	0	0	5	FALSE	VPF
NODE_112658_length_873_cov_0.863049__lt2gene-cat_1_1	final-viral-combined-for-dramv	NODE_112658_length_873_cov_0.863049__lt2gene-cat_1	1	1	873	1	D			YP_009222823.1	YP_009222823.1 head morphogenesis [Pseudomonas phage PS-1]	FALSE	0.453	243	1.479e-70								Phage Mu protein F like protein [PF04233.17]					VOG00417	sp|Q38442|GP7_BPSPP Minor head protein GP7; XhXs	Xh;Xs	0	0	5	FALSE	VF
NODE_112819_length_872_cov_1.203105__full-cat_1_1	final-viral-combined-for-dramv	NODE_112819_length_872_cov_1.203105__full-cat_1	1	1	375	-1	D			YP_024726.1	YP_024726.1 O-acetyltransferase [Burkholderia phage BcepMu]	FALSE	0.535	99	1.223e-23								Acyltransferase family [PF01757.25]								0	0	5	FALSE	F
NODE_112819_length_872_cov_1.203105__full-cat_1_2	final-viral-combined-for-dramv	NODE_112819_length_872_cov_1.203105__full-cat_1	2	511	768	-1	E																								0	2	5	FALSE	F
NODE_112884_length_872_cov_0.707633__lt2gene-cat_1_1	final-viral-combined-for-dramv	NODE_112884_length_872_cov_0.707633__lt2gene-cat_1	1	3	872	1	D			YP_009639220.1	YP_009639220.1 O-antigen acetylase [Lederbergvirus BTP1]	FALSE	0.232	91	7.269e-19								Acyltransferase family [PF01757.25]								0	0	5	FALSE	F
NODE_112951_length_871_cov_1.717617__lt2gene-cat_1_1	final-viral-combined-for-dramv	NODE_112951_length_871_cov_1.717617__lt2gene-cat_1	1	3	848	-1	D			YP_009010474.1	YP_009010474.1 portal protein [Geobacillus phage GBK2]	FALSE	0.419	182	9.022e-50								Phage portal protein [PF04860.15]								0	0	5	FALSE	F
NODE_113004_length_871_cov_1.234456__lt2gene-cat_1_1	final-viral-combined-for-dramv	NODE_113004_length_871_cov_1.234456__lt2gene-cat_1	1	1	429	1	E																								0	2	5	FALSE	F
NODE_113004_length_871_cov_1.234456__lt2gene-cat_1_2	final-viral-combined-for-dramv	NODE_113004_length_871_cov_1.234456__lt2gene-cat_1	2	438	869	-1	D			YP_009816616.1	YP_009816616.1 virion morphogenesis protein [Pseudomonas phage Dobby]	FALSE	0.72	210	8.342e-62								Phage virion morphogenesis family [PF05069.16]					VOG00678	sp|P36934|VPS_BPP2 Tail completion protein S; Xu	Xu	0	0	5	FALSE	F
NODE_113157_length_870_cov_1.512322__full-cat_2_1	final-viral-combined-for-dramv	NODE_113157_length_870_cov_1.512322__full-cat_2	1	1	354	-1	E			YP_009909525.1	YP_009909525.1 integrase [Escherichia phage 1H12]	FALSE	0.571	106	3.073e-26																0	1	5	FALSE	F
NODE_113157_length_870_cov_1.512322__full-cat_2_2	final-viral-combined-for-dramv	NODE_113157_length_870_cov_1.512322__full-cat_2	2	344	610	-1	E			YP_010114078.1	YP_010114078.1 hypothetical protein KNV69_gp41 [Burkholderia phage phiE094]	FALSE	0.55	67	3.519e-13													VOG02415	REFSEQ hypothetical protein; Xu	Xu	0	1	4	FALSE	F
NODE_113157_length_870_cov_1.512322__full-cat_2_3	final-viral-combined-for-dramv	NODE_113157_length_870_cov_1.512322__full-cat_2	3	612	683	-1	E																								0	2	5	FALSE	F
NODE_113187_length_870_cov_1.269780__lt2gene-cat_1_1	final-viral-combined-for-dramv	NODE_113187_length_870_cov_1.269780__lt2gene-cat_1	1	3	260	1	E			YP_007111587.1	YP_007111587.1 tail terminator [Enterobacteria phage mEp235]	FALSE	0.655	110	2.182e-28													VOG00892	REFSEQ tail terminator; Xu	Xu	0	1	5	FALSE	F
NODE_113187_length_870_cov_1.269780__lt2gene-cat_1_2	final-viral-combined-for-dramv	NODE_113187_length_870_cov_1.269780__lt2gene-cat_1	2	330	869	1	C	K01185	lysozyme [EC:3.2.1.17]	YP_005098219.1	YP_005098219.1 major tail protein [Pseudomonas phage PMG1]	FALSE	0.554	113	1.776e-27								Phage tail tube, TTP, lambda-like [PF16460.8]; Phage lysozyme [PF00959.22]; Lambda phage tail tube protein, TTP [PF16461.8]								0	0	5	FALSE	F
NODE_113195_length_870_cov_1.225681__lt2gene-cat_1_1	final-viral-combined-for-dramv	NODE_113195_length_870_cov_1.225681__lt2gene-cat_1	1	3	818	1	D																Phage capsid family [PF05065.16]					VOG00051	sp|O64210|CAPSD_BPMD2 Probable major capsid protein gp17; Xs	Xs	0	0	5	FALSE	VF
NODE_113240_length_870_cov_0.949416__lt2gene-cat_1_1	final-viral-combined-for-dramv	NODE_113240_length_870_cov_0.949416__lt2gene-cat_1	1	2	868	1	D			YP_010648446.1	YP_010648446.1 tail fiber protein [Aeromonas phage pAEv1818]	FALSE	0.474	144	1.451e-36								Chaperone of endosialidase [PF13884.9]								0	0	5	FALSE	F
NODE_113264_length_870_cov_0.813230__lt2gene-cat_1_1	final-viral-combined-for-dramv	NODE_113264_length_870_cov_0.813230__lt2gene-cat_1	1	3	869	1	D			YP_009999879.1	YP_009999879.1 head maturation protease [Providencia phage vB_PreS-Stilesk]	FALSE	0.369	62	3.22e-09	MER0063223	S49B	MER0063223 - subfamily S49B unassigned peptidases (Anaeromyxobacter dehalogenans) [S49.UPB]#S49B#{peptidase unit: 143-331}~source ACL65772~	FALSE	0.363	91	2.471e-18	Peptidase family S49 [PF01343.21]								0	0	5	FALSE	PF
NODE_11328_length_4433_cov_2.694509__full-cat_1_1	final-viral-combined-for-dramv	NODE_11328_length_4433_cov_2.694509__full-cat_1	1	1	2358	1	C	K21449	trimeric autotransporter adhesin																						0	0	5	FALSE	F
NODE_11328_length_4433_cov_2.694509__full-cat_1_2	final-viral-combined-for-dramv	NODE_11328_length_4433_cov_2.694509__full-cat_1	2	2358	2894	1	E																								0	2	4	FALSE	F
NODE_11328_length_4433_cov_2.694509__full-cat_1_3	final-viral-combined-for-dramv	NODE_11328_length_4433_cov_2.694509__full-cat_1	3	2894	4429	1	E																								0	2	5	FALSE	F
NODE_113462_length_869_cov_0.727273__lt2gene_1-cat_1_1	final-viral-combined-for-dramv	NODE_113462_length_869_cov_0.727273__lt2gene_1-cat_1	1	3	530	1	E			YP_007674334.1	YP_007674334.1 tail length tape measure protein [Vibrio phage VBM1]	FALSE	0.297	73	7.616e-14																0	0	5	FALSE	F
NODE_113571_length_868_cov_1.395319__full-cat_2_1	final-viral-combined-for-dramv	NODE_113571_length_868_cov_1.395319__full-cat_2	1	1	354	1	D																AMP-binding enzyme C-terminal domain [PF13193.9]								0	1	5	FALSE	F
NODE_113571_length_868_cov_1.395319__full-cat_2_2	final-viral-combined-for-dramv	NODE_113571_length_868_cov_1.395319__full-cat_2	2	686	793	1	D																Thiamine pyrophosphate enzyme, N-terminal TPP binding domain [PF02776.21]								0	2	4	FALSE	F
NODE_113571_length_868_cov_1.395319__full-cat_2_3	final-viral-combined-for-dramv	NODE_113571_length_868_cov_1.395319__full-cat_2	3	790	867	-1	E																								0	2	5	FALSE	F
NODE_1135_length_19221_cov_7.531796__full-cat_1_1	final-viral-combined-for-dramv	NODE_1135_length_19221_cov_7.531796__full-cat_1	1	1	99	1	E																								0	2	5	FALSE	F
NODE_1135_length_19221_cov_7.531796__full-cat_1_2	final-viral-combined-for-dramv	NODE_1135_length_19221_cov_7.531796__full-cat_1	2	246	2039	1	D			YP_009103173.1	YP_009103173.1 integrase [Synechococcus phage S-CBP1]	FALSE	0.187	60	6.173e-08								Phage integrase family [PF00589.25]; Domain of unknown function (DUF6538) [PF20172.1]					VOG00021	sp|P22877|INTR_SACER Integrase; XhXr	Xh;Xr	0	1	4	FALSE	VF
NODE_1135_length_19221_cov_7.531796__full-cat_1_3	final-viral-combined-for-dramv	NODE_1135_length_19221_cov_7.531796__full-cat_1	3	2052	2459	1	E																								0	2	2	FALSE	F
NODE_1135_length_19221_cov_7.531796__full-cat_1_4	final-viral-combined-for-dramv	NODE_1135_length_19221_cov_7.531796__full-cat_1	4	2555	3793	1	D			NP_543090.1	NP_543090.1 portal protein [Enterobacteria phage phiP27]	FALSE	0.302	173	6.253e-45								Phage portal protein [PF04860.15]					VOG00024	sp|Q6QGD5|PORTL_BPT5 Portal protein; XhXpXrXs	Xh;Xp;Xs;Xr	0	0	2	FALSE	VF
NODE_1135_length_19221_cov_7.531796__full-cat_1_5	final-viral-combined-for-dramv	NODE_1135_length_19221_cov_7.531796__full-cat_1	5	3793	4131	1	D																Phage tail tube protein, GTA-gp10 [PF11836.11]								0	1	1	FALSE	F
NODE_1135_length_19221_cov_7.531796__full-cat_1_6	final-viral-combined-for-dramv	NODE_1135_length_19221_cov_7.531796__full-cat_1	6	4128	5657	1	C	K06904	uncharacterized protein	YP_001686874.1	YP_001686874.1 major head protein [Azospirillum phage Cd]	FALSE	0.363	186	2.73e-48	MER0322990	S78	MER0322990 - family S78 unassigned peptidases (Agrobacterium tumefaciens) [S78.UPW]#S78#{peptidase unit: 8-148}~source EHH03350~	FALSE	0.975	292	1.102e-83	Phage capsid family [PF05065.16]; Caudovirus prohead serine protease [PF04586.20]					VOG00051	sp|O64210|CAPSD_BPMD2 Probable major capsid protein gp17; Xs	Xs	0	0	1	FALSE	VPF
NODE_1135_length_19221_cov_7.531796__full-cat_1_7	final-viral-combined-for-dramv	NODE_1135_length_19221_cov_7.531796__full-cat_1	7	5661	6305	1	E																								0	1	1	FALSE
NODE_1135_length_19221_cov_7.531796__full-cat_1_8	final-viral-combined-for-dramv	NODE_1135_length_19221_cov_7.531796__full-cat_1	8	6302	6658	1	D			NP_690803.1	NP_690803.1 HNH endonuclease [Bacillus phage phi105]	FALSE	0.519	97	3.355e-23								HNH endonuclease [PF01844.26]					VOG00326	sp|D3WAC2|ENDON_BPLP2 Probable HNH endonuclease; Xu	Xu	1	1	1	FALSE
NODE_1135_length_19221_cov_7.531796__full-cat_1_9	final-viral-combined-for-dramv	NODE_1135_length_19221_cov_7.531796__full-cat_1	9	6655	7278	1	E																								0	2	1	FALSE
NODE_1135_length_19221_cov_7.531796__full-cat_1_10	final-viral-combined-for-dramv	NODE_1135_length_19221_cov_7.531796__full-cat_1	10	7278	7706	1	E																								0	1	1	FALSE
NODE_1135_length_19221_cov_7.531796__full-cat_1_11	final-viral-combined-for-dramv	NODE_1135_length_19221_cov_7.531796__full-cat_1	11	7703	8005	1	D																Phage gp6-like head-tail connector protein [PF05135.16]					VOG00077	REFSEQ head-tail adaptor Ad1; Xu	Xu	0	2	1	FALSE
NODE_1135_length_19221_cov_7.531796__full-cat_1_12	final-viral-combined-for-dramv	NODE_1135_length_19221_cov_7.531796__full-cat_1	12	7995	8423	1	E																								0	0	1	FALSE
NODE_1135_length_19221_cov_7.531796__full-cat_1_13	final-viral-combined-for-dramv	NODE_1135_length_19221_cov_7.531796__full-cat_1	13	8416	8832	1	D																Protein of unknown function (DUF3168) [PF11367.11]								0	2	1	FALSE
NODE_1135_length_19221_cov_7.531796__full-cat_1_14	final-viral-combined-for-dramv	NODE_1135_length_19221_cov_7.531796__full-cat_1	14	8832	9149	1	D																Phage head-tail joining protein [PF05521.14]					VOG00076	sp|O48446|HCP16_BPSPP Head completion protein gp16; XpXrXs	Xp;Xs;Xr	0	0	1	FALSE	V
NODE_1135_length_19221_cov_7.531796__full-cat_1_15	final-viral-combined-for-dramv	NODE_1135_length_19221_cov_7.531796__full-cat_1	15	9146	9553	1	D																Phage terminase, small subunit [PF05119.15]					VOG00391	REFSEQ terminase small subunit; Xu	Xu	0	1	1	FALSE
NODE_1135_length_19221_cov_7.531796__full-cat_1_16	final-viral-combined-for-dramv	NODE_1135_length_19221_cov_7.531796__full-cat_1	16	9546	11192	1	D			YP_010080223.1	YP_010080223.1 terminase large subunit [Paenibacillus phage Wanderer]	FALSE	0.285	194	1.494e-50								Terminase large subunit, endonuclease domain [PF20441.1]; Terminase large subunit, ATPase domain [PF03354.18]					VOG00172	sp|P59217|TERL_BPSF5 Putative terminase large subunit; Xr	Xr	0	0	1	FALSE	V
NODE_1135_length_19221_cov_7.531796__full-cat_1_17	final-viral-combined-for-dramv	NODE_1135_length_19221_cov_7.531796__full-cat_1	17	11204	13867	1	E			YP_009792018.1	YP_009792018.1 tail length tape measure protein [Shigella phage Sf12]	FALSE	0.298	97	5.664e-19													VOG04944	REFSEQ tail length tape measure protein; Xu	Xu	0	0	4	FALSE
NODE_1135_length_19221_cov_7.531796__full-cat_1_18	final-viral-combined-for-dramv	NODE_1135_length_19221_cov_7.531796__full-cat_1	18	13874	14110	-1	E																								0	2	4	FALSE	F
NODE_1135_length_19221_cov_7.531796__full-cat_1_19	final-viral-combined-for-dramv	NODE_1135_length_19221_cov_7.531796__full-cat_1	19	14834	15367	1	E																								0	2	4	FALSE	F
NODE_1135_length_19221_cov_7.531796__full-cat_1_20	final-viral-combined-for-dramv	NODE_1135_length_19221_cov_7.531796__full-cat_1	20	15515	15685	-1	E																								0	2	4	FALSE	F
NODE_1135_length_19221_cov_7.531796__full-cat_1_21	final-viral-combined-for-dramv	NODE_1135_length_19221_cov_7.531796__full-cat_1	21	15818	16000	1	E																								0	2	4	FALSE	F
NODE_1135_length_19221_cov_7.531796__full-cat_1_22	final-viral-combined-for-dramv	NODE_1135_length_19221_cov_7.531796__full-cat_1	22	16095	16301	1	E																								0	2	4	FALSE	F
NODE_1135_length_19221_cov_7.531796__full-cat_1_23	final-viral-combined-for-dramv	NODE_1135_length_19221_cov_7.531796__full-cat_1	23	16298	16615	1	D																Uncharacterized conserved protein (DUF2293) [PF10056.12]								0	2	4	FALSE	F
NODE_1135_length_19221_cov_7.531796__full-cat_1_24	final-viral-combined-for-dramv	NODE_1135_length_19221_cov_7.531796__full-cat_1	24	16770	17852	1	D			YP_009877255.1	YP_009877255.1 hypothetical protein HYP14_gp44 [Peduovirus P24B2]	FALSE	0.272	126	6.967e-30								Protein of unknown function DUF262 [PF03235.17]					VOG00307	REFSEQ hypothetical protein; Xu	Xu	0	2	4	FALSE	F
NODE_1135_length_19221_cov_7.531796__full-cat_1_25	final-viral-combined-for-dramv	NODE_1135_length_19221_cov_7.531796__full-cat_1	25	17839	18468	1	D																MAE_28990/MAE_18760-like HEPN [PF18737.4]; RiboL-PSP-HEPN [PF18735.4]								0	2	4	FALSE	F
NODE_1135_length_19221_cov_7.531796__full-cat_1_26	final-viral-combined-for-dramv	NODE_1135_length_19221_cov_7.531796__full-cat_1	26	18499	18975	-1	E																								0	2	5	FALSE	F
NODE_113725_length_867_cov_2.059896__full-cat_2_1	final-viral-combined-for-dramv	NODE_113725_length_867_cov_2.059896__full-cat_2	1	1	69	-1	E																								0	2	5	FALSE	F
NODE_113725_length_867_cov_2.059896__full-cat_2_2	final-viral-combined-for-dramv	NODE_113725_length_867_cov_2.059896__full-cat_2	2	248	688	-1	C	K03469	ribonuclease HI [EC:3.1.26.4]	YP_006906722.1	YP_006906722.1 Rnase H [Salmonella phage SSU5]	FALSE	0.604	165	4.07e-46								RNase H [PF00075.27]								0	1	4	FALSE	F
NODE_113725_length_867_cov_2.059896__full-cat_2_3	final-viral-combined-for-dramv	NODE_113725_length_867_cov_2.059896__full-cat_2	3	771	866	-1	E																								0	2	5	FALSE	F
NODE_113819_length_867_cov_1.173177__lt2gene-cat_1_1	final-viral-combined-for-dramv	NODE_113819_length_867_cov_1.173177__lt2gene-cat_1	1	3	263	-1	D			YP_009639220.1	YP_009639220.1 O-antigen acetylase [Lederbergvirus BTP1]	FALSE	0.591	102	1.294e-25								Acyltransferase family [PF01757.25]								0	0	5	FALSE	F
NODE_113819_length_867_cov_1.173177__lt2gene-cat_1_2	final-viral-combined-for-dramv	NODE_113819_length_867_cov_1.173177__lt2gene-cat_1	2	494	865	-1	D																TM2 domain [PF05154.19]								0	2	5	FALSE	F
NODE_114061_length_866_cov_0.724902__lt2gene-cat_1_1	final-viral-combined-for-dramv	NODE_114061_length_866_cov_0.724902__lt2gene-cat_1	1	2	865	1	D			YP_009783953.1	YP_009783953.1 terminase large subunit [Rhizobium phage RHEph01]	FALSE	0.624	353	1.498e-108								Terminase large subunit, T4likevirus-type, N-terminal [PF03237.18]								0	0	5	FALSE	F
NODE_114320_length_864_cov_1.760784__lt2gene-cat_1_1	final-viral-combined-for-dramv	NODE_114320_length_864_cov_1.760784__lt2gene-cat_1	1	2	259	-1	E																								0	0	5	FALSE	F
NODE_114320_length_864_cov_1.760784__lt2gene-cat_1_2	final-viral-combined-for-dramv	NODE_114320_length_864_cov_1.760784__lt2gene-cat_1	2	729	863	-1	E																								0	2	5	FALSE	F
NODE_11443_length_4402_cov_1.650012__full-cat_1_1	final-viral-combined-for-dramv	NODE_11443_length_4402_cov_1.650012__full-cat_1	1	1	117	1	E																								0	1	5	FALSE	F
NODE_11443_length_4402_cov_1.650012__full-cat_1_2	final-viral-combined-for-dramv	NODE_11443_length_4402_cov_1.650012__full-cat_1	2	80	514	1	D			YP_001718735.1	YP_001718735.1 P2 gpR-like tail completion protein [Felsduovirus Fels2]	FALSE	0.499	130	3.111e-34								P2 phage tail completion protein R (GpR) [PF06891.14]					VOG03394	sp|P36933|VPR_BPP2 Tail completion protein R; Xu	Xu	0	0	2	FALSE	F
NODE_11443_length_4402_cov_1.650012__full-cat_1_3	final-viral-combined-for-dramv	NODE_11443_length_4402_cov_1.650012__full-cat_1	3	646	1212	1	D			YP_009949226.1	YP_009949226.1 baseplate assembly protein [Escherichia phage 500465-1]	FALSE	0.635	236	5.858e-70								Type VI secretion system/phage-baseplate injector OB domain [PF04717.15]					VOG00402	sp|P31340|SPIKE_BPP2 Spike protein; XhXpXs	Xh;Xp;Xs	0	0	1	FALSE	VF
NODE_11443_length_4402_cov_1.650012__full-cat_1_4	final-viral-combined-for-dramv	NODE_11443_length_4402_cov_1.650012__full-cat_1	4	1209	1556	1	C	K06903	uncharacterized protein	YP_009789849.1	YP_009789849.1 baseplate wedge subunit [Klebsiella phage 4LV2017]	FALSE	0.63	140	4.385e-38								Baseplate wedge protein gp25 [PF04965.17]					VOG00310	sp|P09425|BP25_BPT4 Baseplate wedge protein gp25; XhXs	Xh;Xs	0	0	1	FALSE	VF
NODE_11443_length_4402_cov_1.650012__full-cat_1_5	final-viral-combined-for-dramv	NODE_11443_length_4402_cov_1.650012__full-cat_1	5	1553	2461	1	D			YP_009949228.1	YP_009949228.1 baseplate protein [Escherichia phage 500465-1]	TRUE	0.751	462	5.324e-146								Baseplate J-like protein [PF04865.17]								0	0	1	FALSE	F
NODE_11443_length_4402_cov_1.650012__full-cat_1_6	final-viral-combined-for-dramv	NODE_11443_length_4402_cov_1.650012__full-cat_1	6	2454	3056	1	D			YP_010663990.1	YP_010663990.1 baseplate protein [Escherichia phage Cartapus]	FALSE	0.782	318	2.428e-98								Phage tail protein (Tail_P2_I) [PF09684.13]					VOG01985	sp|P26701|BPI_BPP2 Baseplate protein I; XhXs	Xh;Xs	0	0	1	FALSE	VF
NODE_11443_length_4402_cov_1.650012__full-cat_1_7	final-viral-combined-for-dramv	NODE_11443_length_4402_cov_1.650012__full-cat_1	7	3060	4136	1	D			YP_009211928.1	YP_009211928.1 tail protein [Escherichia phage pro483]	FALSE	0.535	335	2.985e-101								Phage tail-collar fibre protein [PF12571.11]					VOG01393	REFSEQ tail protein; Xu	Xu	0	0	2	FALSE	F
NODE_11443_length_4402_cov_1.650012__full-cat_1_8	final-viral-combined-for-dramv	NODE_11443_length_4402_cov_1.650012__full-cat_1	8	4139	4399	1	E			YP_009949280.1	YP_009949280.1 tail fiber assembly protein [Escherichia phage 500465-2]	FALSE	0.487	78	6.125e-17																0	1	5	FALSE	F
NODE_114459_length_864_cov_0.873203__lt2gene-cat_1_1	final-viral-combined-for-dramv	NODE_114459_length_864_cov_0.873203__lt2gene-cat_1	1	1	864	-1	D																Baseplate J-like protein [PF04865.17]								0	0	5	FALSE	F
NODE_11459_length_4398_cov_3.220516__full_1-cat_1_1	final-viral-combined-for-dramv	NODE_11459_length_4398_cov_3.220516__full_1-cat_1	1	1	993	1	E			YP_009012482.1	YP_009012482.1 colanic acid degradation [Escherichia phage phi92]	FALSE	0.348	107	1.321e-23													VOG10913	REFSEQ colanic acid degradation; Xu	Xu	0	0	5	FALSE	F
NODE_114914_length_862_cov_0.627785__full-cat_2_1	final-viral-combined-for-dramv	NODE_114914_length_862_cov_0.627785__full-cat_2	1	1	255	1	D			YP_009909067.1	YP_009909067.1 anti-termination protein Q-like [Stx2-converting phage Stx2a_WGPS2]	FALSE	0.909	160	9.82e-46								Phage antitermination protein Q [PF06530.15]					VOG00364	sp|O48429|REGQ_BPH19 Antitermination protein Q; Xu	Xu	0	1	5	FALSE	F
NODE_114914_length_862_cov_0.627785__full-cat_2_2	final-viral-combined-for-dramv	NODE_114914_length_862_cov_0.627785__full-cat_2	2	276	776	-1	E																								0	2	4	FALSE	F
NODE_114914_length_862_cov_0.627785__full-cat_2_3	final-viral-combined-for-dramv	NODE_114914_length_862_cov_0.627785__full-cat_2	3	789	860	-1	E																								0	2	5	FALSE	F
NODE_115087_length_861_cov_1.085302__lt2gene-cat_1_1	final-viral-combined-for-dramv	NODE_115087_length_861_cov_1.085302__lt2gene-cat_1	1	1	102	-1	E																								0	2	5	FALSE	F
NODE_115087_length_861_cov_1.085302__lt2gene-cat_1_2	final-viral-combined-for-dramv	NODE_115087_length_861_cov_1.085302__lt2gene-cat_1	2	118	861	-1	E			YP_009800883.1	YP_009800883.1 tail length tape measure protein [Escherichia phage vB_EcoS_IME347]	FALSE	0.445	89	1.763e-18																0	0	5	FALSE	F
NODE_115233_length_860_cov_1.542707__lt2gene-cat_1_1	final-viral-combined-for-dramv	NODE_115233_length_860_cov_1.542707__lt2gene-cat_1	1	3	860	1	D			YP_002321458.1	YP_002321458.1 major head and protease protein [Stenotrophomonas phage S1]	FALSE	0.301	96	1.316e-20	MER0006167	S14	MER0006167 - family S14 non-peptidase homologues (Escherichia coli) [S14.UNW]#S14#{peptidase unit: 516-1014}~source ACI36475~	FALSE	0.425	86	6.364e-17	Mu-like prophage major head subunit gpT [PF10124.12]								0	0	5	FALSE	PF
NODE_115313_length_860_cov_1.014455__full-cat_2_1	final-viral-combined-for-dramv	NODE_115313_length_860_cov_1.014455__full-cat_2	1	1	171	-1	E																								0	2	5	FALSE	F
NODE_115313_length_860_cov_1.014455__full-cat_2_2	final-viral-combined-for-dramv	NODE_115313_length_860_cov_1.014455__full-cat_2	2	172	459	-1	C	K01356	repressor LexA [EC:3.4.21.88]	YP_008772027.1	YP_008772027.1 transcriptional repressor [Lactobacillus phage phiJB]	FALSE	0.387	61	7.587e-11	MER1041457	S24	MER1041457 - family S24 unassigned peptidases (Devosia riboflavina) [S24.UPW]#S24#{peptidase unit: 122-235}~source A0A087M6J7~	FALSE	0.924	186	2.749e-54	Peptidase S24-like [PF00717.26]								0	1	4	FALSE	PF
NODE_115313_length_860_cov_1.014455__full-cat_2_3	final-viral-combined-for-dramv	NODE_115313_length_860_cov_1.014455__full-cat_2	3	416	700	-1	D																LexA DNA binding domain [PF01726.19]								0	1	5	FALSE	F
NODE_115316_length_860_cov_1.005256__lt2gene-cat_1_1	final-viral-combined-for-dramv	NODE_115316_length_860_cov_1.005256__lt2gene-cat_1	1	309	860	1	D									MER1068329	S49A	MER1068329 - subfamily S49A unassigned non-peptidase homologues (Rhodopirellula europaea) [S49.UNA]#S49A#{peptidase unit: 116-316}~source M5S7G2~	FALSE	0.518	131	2.115e-33	Peptidase family S49 [PF01343.21]; Clp protease [PF00574.26]								0	0	5	FALSE	PF
NODE_115471_length_859_cov_1.564474__full-cat_1_1	final-viral-combined-for-dramv	NODE_115471_length_859_cov_1.564474__full-cat_1	1	1	303	1	D																Phage portal protein [PF04860.15]								0	0	5	FALSE	F
NODE_115471_length_859_cov_1.564474__full-cat_1_2	final-viral-combined-for-dramv	NODE_115471_length_859_cov_1.564474__full-cat_1	2	361	789	-1	E																								0	2	5	FALSE	F
NODE_115666_length_858_cov_1.811594__full-cat_2_1	final-viral-combined-for-dramv	NODE_115666_length_858_cov_1.811594__full-cat_2	1	1	417	1	D																ABC transporter [PF00005.30]								0	1	5	FALSE	F
NODE_115666_length_858_cov_1.811594__full-cat_2_2	final-viral-combined-for-dramv	NODE_115666_length_858_cov_1.811594__full-cat_2	2	442	795	1	E																								0	2	5	FALSE	F
NODE_11568_length_4367_cov_3.134724__full_1-cat_1_1	final-viral-combined-for-dramv	NODE_11568_length_4367_cov_3.134724__full_1-cat_1	1	1	732	1	C	K03791	putative chitinase	YP_009277044.1	YP_009277044.1 endolysin [Ralstonia phage RSP15]	FALSE	0.543	198	7.839e-56								Chitinase class I [PF00182.22]	GH19	GH19 chitinase (EC 3.2.1.14); lysozyme (EC 3.2.1.17); [reducing end] chitinase (EC 3.2.1.201)	3.2.1.14,3.2.1.17	GH19.hmm	VOG05044	sp|Q6WHG9|NEEDL_BPKVM Protein Gp5; XhXpXrXs	Xh;Xp;Xs;Xr	0	0	5	FALSE	VF
NODE_115691_length_858_cov_1.598155__full-cat_2_1	final-viral-combined-for-dramv	NODE_115691_length_858_cov_1.598155__full-cat_2	1	1	342	-1	D			YP_009221643.1	YP_009221643.1 helix-turn-helix domain-containing protein [Clostridium phage phiCD211]	FALSE	0.478	64	6.609e-12								Helix-turn-helix domain [PF12844.10]; Helix-turn-helix [PF01381.25]; Helix-turn-helix domain [PF13560.9]; Cro/C1-type HTH DNA-binding domain [PF13443.9]								0	1	5	FALSE	F
NODE_115691_length_858_cov_1.598155__full-cat_2_2	final-viral-combined-for-dramv	NODE_115691_length_858_cov_1.598155__full-cat_2	2	484	852	1	E																								0	2	5	FALSE	F
NODE_115706_length_858_cov_1.474308__lt2gene-cat_1_1	final-viral-combined-for-dramv	NODE_115706_length_858_cov_1.474308__lt2gene-cat_1	1	3	857	1	E			YP_007392916.1	YP_007392916.1 tail fiber protein [Xanthomonas citri phage CP2]	FALSE	0.343	78	1.753e-14													VOG15887	REFSEQ tail fiber protein; Xu	Xu	0	0	5	FALSE	F
NODE_115712_length_858_cov_1.415020__full-cat_2_1	final-viral-combined-for-dramv	NODE_115712_length_858_cov_1.415020__full-cat_2	1	1	147	-1	E																								0	1	5	FALSE	F
NODE_115712_length_858_cov_1.415020__full-cat_2_2	final-viral-combined-for-dramv	NODE_115712_length_858_cov_1.415020__full-cat_2	2	261	626	1	E																								0	2	4	FALSE	F
NODE_115712_length_858_cov_1.415020__full-cat_2_3	final-viral-combined-for-dramv	NODE_115712_length_858_cov_1.415020__full-cat_2	3	653	856	1	E																								0	2	5	FALSE	F
NODE_115720_length_858_cov_1.326746__full-cat_2_1	final-viral-combined-for-dramv	NODE_115720_length_858_cov_1.326746__full-cat_2	1	1	69	-1	E																								0	2	5	FALSE	F
NODE_115720_length_858_cov_1.326746__full-cat_2_2	final-viral-combined-for-dramv	NODE_115720_length_858_cov_1.326746__full-cat_2	2	252	539	1	D			YP_010660356.1	YP_010660356.1 transcriptional regulator [Agrobacterium phage Atu_ph08]	FALSE	0.639	105	2.948e-26								Helix-turn-helix domain [PF12844.10]; Helix-turn-helix [PF01381.25]; Helix-turn-helix domain [PF13560.9]								0	1	5	FALSE	F
NODE_115820_length_858_cov_0.517787__lt2gene-cat_1_1	final-viral-combined-for-dramv	NODE_115820_length_858_cov_0.517787__lt2gene-cat_1	1	2	856	1	C	K06907	uncharacterized protein	YP_007005944.1	YP_007005944.1 putative tail sheath protein [Bacillus phage BCD7]	FALSE	0.4	99	2.085e-21								Phage tail sheath protein subtilisin-like domain [PF04984.17]; Protein of unknown function (DUF1587) [PF07626.14]								0	0	5	FALSE	F
NODE_116087_length_856_cov_2.055482__full-cat_2_1	final-viral-combined-for-dramv	NODE_116087_length_856_cov_2.055482__full-cat_2	1	1	291	1	E																								0	2	5	FALSE	F
NODE_116087_length_856_cov_2.055482__full-cat_2_2	final-viral-combined-for-dramv	NODE_116087_length_856_cov_2.055482__full-cat_2	2	288	590	1	D																Phage regulatory protein Rha (Phage_pRha) [PF09669.13]								0	1	5	FALSE	F
NODE_116151_length_856_cov_1.256275__full-cat_2_1	final-viral-combined-for-dramv	NODE_116151_length_856_cov_1.256275__full-cat_2	1	1	264	-1	E																								0	1	5	FALSE	F
NODE_116151_length_856_cov_1.256275__full-cat_2_2	final-viral-combined-for-dramv	NODE_116151_length_856_cov_1.256275__full-cat_2	2	281	673	1	D									MER0067555	S33	MER0067555 - family S33 non-peptidase homologues (Bradyrhizobium sp. S23321) [S33.UNW]#S33#{peptidase unit: 10-152, 272-376}~source YP_005448222~	FALSE	0.699	148	2.165e-40									0	2	5	FALSE	PF
NODE_116196_length_856_cov_0.955086__full-cat_1_1	final-viral-combined-for-dramv	NODE_116196_length_856_cov_0.955086__full-cat_1	1	1	279	-1	E			YP_009325370.1	YP_009325370.1 baseplate protein [Salmonella phage SEN1]	FALSE	0.71	141	5.738e-39																0	0	5	FALSE	F
NODE_116196_length_856_cov_0.955086__full-cat_1_2	final-viral-combined-for-dramv	NODE_116196_length_856_cov_0.955086__full-cat_1	2	285	635	-1	C	K06903	uncharacterized protein	YP_009883304.1	YP_009883304.1 baseplate wedge subunit [Salmonella phage SW9]	FALSE	0.713	169	4.372e-48								Baseplate wedge protein gp25 [PF04965.17]					VOG00310	sp|P09425|BP25_BPT4 Baseplate wedge protein gp25; XhXs	Xh;Xs	0	0	4	FALSE	VF
NODE_116196_length_856_cov_0.955086__full-cat_1_3	final-viral-combined-for-dramv	NODE_116196_length_856_cov_0.955086__full-cat_1	3	583	855	-1	D			YP_010664075.1	YP_010664075.1 baseplate spike [Salmonella phage BIS20]	FALSE	0.66	109	9.827e-28								Phage spike trimer [PF18715.4]								0	2	5	FALSE	F
NODE_116255_length_855_cov_2.826720__lt2gene-cat_1_1	final-viral-combined-for-dramv	NODE_116255_length_855_cov_2.826720__lt2gene-cat_1	1	2	400	-1	C	K07455	recombination protein RecT	YP_006560287.1	YP_006560287.1 RecT-like ssDNA annealing protein [Marinomonas phage P12026]	FALSE	0.548	139	1.78e-37								RecT family [PF03837.17]					VOG03541	sp|P03698|VBET_LAMBD Recombination protein bet; Xr	Xr	0	1	5	FALSE	VF
NODE_116255_length_855_cov_2.826720__lt2gene-cat_1_2	final-viral-combined-for-dramv	NODE_116255_length_855_cov_2.826720__lt2gene-cat_1	2	408	854	-1	E			YP_009187412.1	YP_009187412.1 hypothetical protein AU162_gp015 [Pseudomonas phage YMC11/02/R656]	FALSE	0.481	133	4.056e-35													VOG01074	REFSEQ hypothetical protein; Xu	Xu	0	0	5	FALSE	F
NODE_116312_length_855_cov_1.480159__full-cat_2_1	final-viral-combined-for-dramv	NODE_116312_length_855_cov_1.480159__full-cat_2	1	1	381	-1	D			YP_008061092.1	YP_008061092.1 plasmid antitoxin with HTH domain [Rhodococcus phage E3]	FALSE	0.464	61	1.325e-10								Cysteine-rich CPCC [PF14206.9]								0	1	5	FALSE	F
NODE_116312_length_855_cov_1.480159__full-cat_2_2	final-viral-combined-for-dramv	NODE_116312_length_855_cov_1.480159__full-cat_2	2	388	588	-1	E																								0	2	4	FALSE	F
NODE_116312_length_855_cov_1.480159__full-cat_2_3	final-viral-combined-for-dramv	NODE_116312_length_855_cov_1.480159__full-cat_2	3	585	854	-1	E																								0	2	5	FALSE	F
NODE_116537_length_854_cov_1.549669__full-cat_2_1	final-viral-combined-for-dramv	NODE_116537_length_854_cov_1.549669__full-cat_2	1	1	309	-1	C	K07484	transposase	YP_009909445.1	YP_009909445.1 transposase [Escherichia phage 4A7]	FALSE	0.483	84	7.854e-19								IS66 C-terminal element [PF13817.9]; Transposase IS66 family [PF03050.17]								0	1	5	TRUE	TF
NODE_116537_length_854_cov_1.549669__full-cat_2_2	final-viral-combined-for-dramv	NODE_116537_length_854_cov_1.549669__full-cat_2	2	421	606	1	C	K07497	putative transposase														Transposase [PF01527.23]								0	1	5	TRUE	TF
NODE_116614_length_854_cov_0.996026__lt2gene-cat_1_1	final-viral-combined-for-dramv	NODE_116614_length_854_cov_0.996026__lt2gene-cat_1	1	1	402	-1	D			YP_009043596.1	YP_009043596.1 major head protein [Pseudomonas phage phiPSA1]	FALSE	0.377	76	1.526e-15								Uncharacterized protein conserved in bacteria (DUF2184) [PF09950.12]								0	0	5	FALSE	F
NODE_116614_length_854_cov_0.996026__lt2gene-cat_1_2	final-viral-combined-for-dramv	NODE_116614_length_854_cov_0.996026__lt2gene-cat_1	2	415	852	-1	E																								0	2	5	FALSE	F
NODE_116671_length_854_cov_0.717881__lt2gene-cat_1_1	final-viral-combined-for-dramv	NODE_116671_length_854_cov_0.717881__lt2gene-cat_1	1	2	118	1	E			YP_008130168.1	YP_008130168.1 baseplate wedge subunit [Rhizobium phage RR1-A]	FALSE	0.798	65	1.483e-13																0	2	5	FALSE	F
NODE_116671_length_854_cov_0.717881__lt2gene-cat_1_2	final-viral-combined-for-dramv	NODE_116671_length_854_cov_0.717881__lt2gene-cat_1	2	90	854	1	D			YP_008130169.1	YP_008130169.1 baseplate protein [Rhizobium phage RR1-A]	TRUE	0.856	454	2.348e-144								Baseplate J-like protein [PF04865.17]					VOG00121	sp|P51767|BPJ_BPP2 Baseplate protein J; XhXs	Xh;Xs	0	0	5	FALSE	VF
NODE_116831_length_853_cov_1.179045__full-cat_2_1	final-viral-combined-for-dramv	NODE_116831_length_853_cov_1.179045__full-cat_2	1	1	138	1	E																								0	2	5	FALSE	F
NODE_116831_length_853_cov_1.179045__full-cat_2_2	final-viral-combined-for-dramv	NODE_116831_length_853_cov_1.179045__full-cat_2	2	178	741	1	C	K02520	translation initiation factor IF-3														Translation initiation factor IF-3, N-terminal domain [PF05198.19]; Translation initiation factor IF-3, C-terminal domain [PF00707.25]					VOG11037	sp|O67653|IF3_AQUAE Translation initiation factor IF-3; Xh	Xh	0	1	5	FALSE	F
NODE_116855_length_853_cov_1.007958__lt2gene-cat_1_1	final-viral-combined-for-dramv	NODE_116855_length_853_cov_1.007958__lt2gene-cat_1	1	1	852	1	E																								0	0	5	FALSE	F
NODE_116942_length_852_cov_2.325365__full-cat_2_1	final-viral-combined-for-dramv	NODE_116942_length_852_cov_2.325365__full-cat_2	1	1	117	-1	E			YP_009221530.1	YP_009221530.1 hypothetical protein AWJ26_gp49 (endogenous virus) [Sinorhizobium phage phiLM21]	FALSE	0.82	68	8.443e-15																0	2	5	FALSE	F
NODE_116942_length_852_cov_2.325365__full-cat_2_2	final-viral-combined-for-dramv	NODE_116942_length_852_cov_2.325365__full-cat_2	2	124	738	-1	E			YP_009221529.1	YP_009221529.1 tail protein (endogenous virus) [Sinorhizobium phage phiLM21]	FALSE	0.653	256	9.107e-77																0	1	4	FALSE	F
NODE_116942_length_852_cov_2.325365__full-cat_2_3	final-viral-combined-for-dramv	NODE_116942_length_852_cov_2.325365__full-cat_2	3	738	851	-1	E																								0	2	5	FALSE	F
NODE_117247_length_851_cov_1.210106__full-cat_2_1	final-viral-combined-for-dramv	NODE_117247_length_851_cov_1.210106__full-cat_2	1	1	81	1	E																								0	2	5	FALSE	F
NODE_117247_length_851_cov_1.210106__full-cat_2_2	final-viral-combined-for-dramv	NODE_117247_length_851_cov_1.210106__full-cat_2	2	216	701	1	C	K03503	DNA polymerase V [EC:3.4.21.-]	YP_007238155.1	YP_007238155.1 UmuD-like protein [Cronobacter phage ENT39118]	FALSE	0.508	126	2.769e-32	MER0273907	S24	MER0273907 - UmuD protein (Enterobacter asburiae) [S24.003]#S24#{peptidase unit: 25-139}~source YP_004828411~	FALSE	0.953	233	4.081e-69	Peptidase S24-like [PF00717.26]					VOG02170	sp|P0AG11|UMUD_ECOLI Protein UmuD; Xh	Xh	0	1	4	FALSE	PF
NODE_117247_length_851_cov_1.210106__full-cat_2_3	final-viral-combined-for-dramv	NODE_117247_length_851_cov_1.210106__full-cat_2	3	685	849	1	D			YP_006560838.1	YP_006560838.1 DNA polymerase [Salmonella phage vB_SosS_Oslo]	FALSE	0.81	94	2.084e-23								impB/mucB/samB family [PF00817.23]								0	1	5	FALSE	F
NODE_117319_length_851_cov_0.811170__lt2gene-cat_1_1	final-viral-combined-for-dramv	NODE_117319_length_851_cov_0.811170__lt2gene-cat_1	1	2	850	1	E																								0	0	5	FALSE	F
NODE_117435_length_850_cov_1.490013__full-cat_2_1	final-viral-combined-for-dramv	NODE_117435_length_850_cov_1.490013__full-cat_2	1	1	111	-1	E																								0	2	5	FALSE	F
NODE_117435_length_850_cov_1.490013__full-cat_2_2	final-viral-combined-for-dramv	NODE_117435_length_850_cov_1.490013__full-cat_2	2	123	830	-1	C	K01358	ATP-dependent Clp protease, protease subunit [EC:3.4.21.92]	YP_009304033.1	YP_009304033.1 head maturation protease [Brucella phage BiPBO1]	FALSE	0.554	235	1.154e-68	MER0215044	S14	MER0215044 - family S14 non-peptidase homologues (Starkeya novella) [S14.UNW]#S14#{peptidase unit: 25-219}~source YP_003691970~	FALSE	0.876	297	5.521e-90	Clp protease [PF00574.26]; Serine dehydrogenase proteinase [PF01972.19]					VOG03489	REFSEQ head maturation protease; Xu	Xu	0	1	5	FALSE	PF
NODE_117587_length_849_cov_68.745333__lt2gene-cat_1_1	final-viral-combined-for-dramv	NODE_117587_length_849_cov_68.745333__lt2gene-cat_1	1	1	678	-1	D			YP_009223750.1	YP_009223750.1 tail length tape measure protein [Geobacillus virus E3]	FALSE	0.335	70	2.327e-12								Transglycosylase SLT domain [PF01464.23]	GH23	GH23 lysozyme type G (EC 3.2.1.17); peptidoglycan lyase (EC 4.2.2.n1) also known in the literature as peptidoglycan lytic transglycosylase; chitinase (EC 3.2.1.14)	3.2.1.17,3.2.1.17_or_4.2.2.n1,4.2.2.n1	GH23.hmm				0	0	5	FALSE	F
NODE_11763_length_4319_cov_1.804739__full-cat_2_1	final-viral-combined-for-dramv	NODE_11763_length_4319_cov_1.804739__full-cat_2	1	1	201	1	E																								0	2	5	FALSE	F
NODE_11763_length_4319_cov_1.804739__full-cat_2_2	final-viral-combined-for-dramv	NODE_11763_length_4319_cov_1.804739__full-cat_2	2	278	445	1	E																								0	2	4	FALSE	F
NODE_11763_length_4319_cov_1.804739__full-cat_2_3	final-viral-combined-for-dramv	NODE_11763_length_4319_cov_1.804739__full-cat_2	3	542	757	1	E																								0	2	4	FALSE	F
NODE_11763_length_4319_cov_1.804739__full-cat_2_4	final-viral-combined-for-dramv	NODE_11763_length_4319_cov_1.804739__full-cat_2	4	845	1021	1	E																								0	2	4	FALSE	F
NODE_11763_length_4319_cov_1.804739__full-cat_2_5	final-viral-combined-for-dramv	NODE_11763_length_4319_cov_1.804739__full-cat_2	5	1045	1227	1	E																								0	2	4	FALSE	F
NODE_11763_length_4319_cov_1.804739__full-cat_2_6	final-viral-combined-for-dramv	NODE_11763_length_4319_cov_1.804739__full-cat_2	6	1281	2156	1	D																Protein of unknown function (DUF3150) [PF11348.11]								0	1	4	FALSE	F
NODE_11763_length_4319_cov_1.804739__full-cat_2_7	final-viral-combined-for-dramv	NODE_11763_length_4319_cov_1.804739__full-cat_2	7	2199	3263	1	D			YP_009015858.1	YP_009015858.1 ATPase [Bacillus phage G]	FALSE	0.36	199	1.232e-54								AAA domain (dynein-related subfamily) [PF07728.17]; ATPase family associated with various cellular activities (AAA) [PF07726.14]					VOG01975	REFSEQ ATPase; Xu	Xu	0	1	3	FALSE	F
NODE_11763_length_4319_cov_1.804739__full-cat_2_8	final-viral-combined-for-dramv	NODE_11763_length_4319_cov_1.804739__full-cat_2	8	3260	3769	1	D			YP_009598299.1	YP_009598299.1 VWA-like domain-containing protein [Escherichia phage EC1-UPM]	FALSE	0.312	72	1.182e-13								Putative metallopeptidase domain [PF13203.9]					VOG03521	REFSEQ HNH endonuclease; Xu	Xu	0	1	5	FALSE	F
NODE_117663_length_849_cov_1.452000__full-cat_2_1	final-viral-combined-for-dramv	NODE_117663_length_849_cov_1.452000__full-cat_2	1	1	87	-1	E																								0	2	5	FALSE	F
NODE_117663_length_849_cov_1.452000__full-cat_2_2	final-viral-combined-for-dramv	NODE_117663_length_849_cov_1.452000__full-cat_2	2	365	628	1	D			YP_010662835.1	YP_010662835.1 hypothetical protein PP940_gp157 [Rhizobium phage RL2RES]	FALSE	0.685	113	1.904e-29								Uncharacterized protein conserved in bacteria (DUF2312) [PF10073.12]					VOG02118	sp|A7HUR5|Y2034_PARL1 UPF0335 protein Plav_2034; Xu	Xu	0	1	4	FALSE	F
NODE_117663_length_849_cov_1.452000__full-cat_2_3	final-viral-combined-for-dramv	NODE_117663_length_849_cov_1.452000__full-cat_2	3	637	846	-1	E																								0	2	5	FALSE	F
NODE_117875_length_848_cov_1.519359__full-cat_2_1	final-viral-combined-for-dramv	NODE_117875_length_848_cov_1.519359__full-cat_2	1	1	291	1	D																Phage head-tail joining protein [PF05521.14]								0	1	5	FALSE	F
NODE_117875_length_848_cov_1.519359__full-cat_2_2	final-viral-combined-for-dramv	NODE_117875_length_848_cov_1.519359__full-cat_2	2	288	686	1	D			YP_009289661.1	YP_009289661.1 terminase small subunit [Gordonia phage Zirinka]	FALSE	0.323	63	6.372e-11								Phage terminase, small subunit [PF05119.15]					VOG00391	REFSEQ terminase small subunit; Xu	Xu	0	1	4	FALSE	F
NODE_117875_length_848_cov_1.519359__full-cat_2_3	final-viral-combined-for-dramv	NODE_117875_length_848_cov_1.519359__full-cat_2	3	679	846	1	E																								0	2	5	FALSE	F
NODE_117893_length_848_cov_1.396529__lt2gene-cat_1_1	final-viral-combined-for-dramv	NODE_117893_length_848_cov_1.396529__lt2gene-cat_1	1	3	251	-1	E																								0	1	5	FALSE	F
NODE_117893_length_848_cov_1.396529__lt2gene-cat_1_2	final-viral-combined-for-dramv	NODE_117893_length_848_cov_1.396529__lt2gene-cat_1	2	332	847	-1	E			NP_203463.1	NP_203463.1 virion structural protein [Myxococcus phage Mx8]	FALSE	0.5	126	3.018e-32																0	0	5	FALSE	F
NODE_11791_length_4312_cov_2.353430__full-cat_1_1	final-viral-combined-for-dramv	NODE_11791_length_4312_cov_2.353430__full-cat_1	1	1	759	1	D			YP_010679028.1	YP_010679028.1 porphyrin biosynthesis [Pseudomonas phage vB_PaeM_PA5oct]	FALSE	0.428	190	8.066e-53								AAA domain (Cdc48 subfamily) [PF07724.17]; C-terminal, D2-small domain, of ClpB protein [PF10431.12]; AAA domain (dynein-related subfamily) [PF07728.17]								0	1	5	FALSE	F
NODE_11791_length_4312_cov_2.353430__full-cat_1_2	final-viral-combined-for-dramv	NODE_11791_length_4312_cov_2.353430__full-cat_1	2	812	1069	-1	E																								0	2	2	FALSE	F
NODE_11791_length_4312_cov_2.353430__full-cat_1_3	final-viral-combined-for-dramv	NODE_11791_length_4312_cov_2.353430__full-cat_1	3	1140	3155	-1	C	K19304	murein DD-endopeptidase [EC:3.4.24.-]	YP_009852761.1	YP_009852761.1 endolysin [Gordonia phage OhMyWard]	FALSE	0.449	105	9.664e-22	MER0061090	M23B	MER0061090 - subfamily M23B unassigned peptidases (Bradyrhizobium sp. BTAi1) [M23.UPB]#M23B#{peptidase unit: 473-647}~source YP_001237346~	FALSE	0.935	345	1.243e-99	Peptidase family M23 [PF01551.25]; Csd3 second domain [PF19425.2]								0	0	5	FALSE	PF
NODE_118020_length_848_cov_0.579439__lt2gene-cat_1_1	final-viral-combined-for-dramv	NODE_118020_length_848_cov_0.579439__lt2gene-cat_1	1	3	848	-1	D			YP_001039815.1	YP_001039815.1 terminase large subunit [Vibrio phage VP882]	FALSE	0.33	76	5.484e-14								Terminase large subunit gpA, endonuclease domain [PF20454.1]; 2-oxoglutarate dehydrogenase N-terminus [PF16078.8]								0	0	5	FALSE	F
NODE_118148_length_847_cov_1.283422__lt2gene-cat_1_1	final-viral-combined-for-dramv	NODE_118148_length_847_cov_1.283422__lt2gene-cat_1	1	229	846	1	D			YP_009600147.1	YP_009600147.1 terminase large subunit [Dinoroseobacter phage vB_DshS-R5C]	FALSE	0.448	141	5.423e-37								Terminase large subunit, T4likevirus-type, N-terminal [PF03237.18]; Phage terminase large subunit [PF04466.16]								0	0	5	FALSE	F
NODE_118344_length_846_cov_1.607764__full-cat_2_1	final-viral-combined-for-dramv	NODE_118344_length_846_cov_1.607764__full-cat_2	1	1	66	1	E																								0	2	5	FALSE	F
NODE_118344_length_846_cov_1.607764__full-cat_2_2	final-viral-combined-for-dramv	NODE_118344_length_846_cov_1.607764__full-cat_2	2	53	757	1	C	K01996	branched-chain amino acid transport system ATP-binding protein	YP_004957306.1	YP_004957306.1 ABC transporter [Planktothrix phage PaV-LD]	FALSE	0.259	78	6.57e-15								ABC transporter [PF00005.30]					VOG05128	sp|G0SEV9|RLI1_CHATD Translation initiation factor RLI1; Xh	Xh	0	1	5	FALSE	MF
NODE_118436_length_846_cov_0.953146__lt2gene_1-cat_1_1	final-viral-combined-for-dramv	NODE_118436_length_846_cov_0.953146__lt2gene_1-cat_1	1	25	507	1	D			YP_009966498.1	YP_009966498.1 minor tail protein [Pseudomonas phage vB_PaeS_PAO1_Ab19]	FALSE	0.43	73	3.504e-14								Phage tail tube protein [PF18906.3]								0	0	5	FALSE	F
NODE_11873_length_4294_cov_2.357807__full-cat_1_1	final-viral-combined-for-dramv	NODE_11873_length_4294_cov_2.357807__full-cat_1	1	1	1482	1	E																								0	2	5	FALSE	F
NODE_11873_length_4294_cov_2.357807__full-cat_1_2	final-viral-combined-for-dramv	NODE_11873_length_4294_cov_2.357807__full-cat_1	2	1479	1670	1	E																								0	2	4	FALSE	F
NODE_11873_length_4294_cov_2.357807__full-cat_1_3	final-viral-combined-for-dramv	NODE_11873_length_4294_cov_2.357807__full-cat_1	3	1667	2170	1	E																								0	2	4	FALSE	F
NODE_11873_length_4294_cov_2.357807__full-cat_1_4	final-viral-combined-for-dramv	NODE_11873_length_4294_cov_2.357807__full-cat_1	4	2170	2397	1	E																								0	1	4	FALSE	F
NODE_11873_length_4294_cov_2.357807__full-cat_1_5	final-viral-combined-for-dramv	NODE_11873_length_4294_cov_2.357807__full-cat_1	5	2406	2825	1	D			YP_009104271.1	YP_009104271.1 putative lysozyme [Idiomarinaceae phage Phi1M2-2]	FALSE	0.445	107	3.031e-26								Phage lysozyme [PF00959.22]	GH24	GH24 lysozyme (EC 3.2.1.17)	3.2.1.17	GH24.hmm				0	0	2	FALSE	F
NODE_11873_length_4294_cov_2.357807__full-cat_1_6	final-viral-combined-for-dramv	NODE_11873_length_4294_cov_2.357807__full-cat_1	6	2822	3064	1	E			YP_009811016.1	YP_009811016.1 hypothetical protein HOU05_gp32 [uncultured phage_Deep1-GF2-KM23-C739]	FALSE	0.541	73	2.096e-15													VOG01589	REFSEQ hypothetical protein; Xu	Xu	0	1	1	FALSE	F
NODE_11873_length_4294_cov_2.357807__full-cat_1_7	final-viral-combined-for-dramv	NODE_11873_length_4294_cov_2.357807__full-cat_1	7	3069	3227	1	E																								0	1	1	FALSE	F
NODE_11873_length_4294_cov_2.357807__full-cat_1_8	final-viral-combined-for-dramv	NODE_11873_length_4294_cov_2.357807__full-cat_1	8	3227	3430	1	E																								0	2	1	FALSE	F
NODE_11873_length_4294_cov_2.357807__full-cat_1_9	final-viral-combined-for-dramv	NODE_11873_length_4294_cov_2.357807__full-cat_1	9	3427	3660	1	E																								0	1	1	FALSE	F
NODE_11873_length_4294_cov_2.357807__full-cat_1_10	final-viral-combined-for-dramv	NODE_11873_length_4294_cov_2.357807__full-cat_1	10	3716	4291	1	D			YP_009795373.1	YP_009795373.1 terminase large subunit [Ralstonia phage DU_RP_I]	FALSE	0.715	264	1.273e-79								Terminase large subunit, T4likevirus-type, N-terminal [PF03237.18]								0	0	5	FALSE	F
NODE_118774_length_844_cov_1.906040__full-cat_2_1	final-viral-combined-for-dramv	NODE_118774_length_844_cov_1.906040__full-cat_2	1	1	264	1	E			YP_164334.1	YP_164334.1 integrase arm-type DNA-binding domain-containing protein [Pseudomonas phage F116]	FALSE	0.478	75	5.905e-16																0	1	5	FALSE	F
NODE_118774_length_844_cov_1.906040__full-cat_2_2	final-viral-combined-for-dramv	NODE_118774_length_844_cov_1.906040__full-cat_2	2	275	469	-1	C	K07733	prophage regulatory protein														Prophage CP4-57 regulatory protein (AlpA) [PF05930.15]								0	1	3	FALSE	F
NODE_118774_length_844_cov_1.906040__full-cat_2_3	final-viral-combined-for-dramv	NODE_118774_length_844_cov_1.906040__full-cat_2	3	466	840	-1	E			YP_009222779.1	YP_009222779.1 hypothetical protein AXI79_gp09 [Pseudomonas phage PS-1]	FALSE	0.523	119	1.696e-30													VOG06865	REFSEQ hypothetical protein; Xu	Xu	0	1	5	FALSE	F
NODE_11886_length_4291_cov_4.684160__full_1-cat_1_1	final-viral-combined-for-dramv	NODE_11886_length_4291_cov_4.684160__full_1-cat_1	1	1	393	-1	E																								0	1	5	FALSE	F
NODE_11886_length_4291_cov_4.684160__full_1-cat_1_2	final-viral-combined-for-dramv	NODE_11886_length_4291_cov_4.684160__full_1-cat_1	2	399	971	-1	C	K06904	uncharacterized protein	YP_009593482.1	YP_009593482.1 head maturation protease [Paracoccus phage Shpa]	FALSE	0.485	136	1.802e-35	MER0029896	S78	MER0029896 - prohead peptidase (bacteriophage HK97) (Agrobacterium tumefaciens) [S78.001]#S78#{peptidase unit: 25-167}~source AAL41970~	FALSE	0.831	247	1.303e-73	Caudovirus prohead serine protease [PF04586.20]					VOG01416	sp|Q6QGD7|PRO_BPT5 Prohead protease; XhXs	Xh;Xs	0	0	2	FALSE	VPF
NODE_11886_length_4291_cov_4.684160__full_1-cat_1_3	final-viral-combined-for-dramv	NODE_11886_length_4291_cov_4.684160__full_1-cat_1	3	998	1312	-1	D																Family of unknown function (DUF6107) [PF19602.2]								0	2	1	FALSE	F
NODE_11886_length_4291_cov_4.684160__full_1-cat_1_4	final-viral-combined-for-dramv	NODE_11886_length_4291_cov_4.684160__full_1-cat_1	4	1508	2665	-1	D			YP_009010474.1	YP_009010474.1 portal protein [Geobacillus phage GBK2]	FALSE	0.397	240	4.367e-68								Phage portal protein [PF04860.15]					VOG00024	sp|Q6QGD5|PORTL_BPT5 Portal protein; XhXpXrXs	Xh;Xp;Xs;Xr	0	0	5	FALSE	VF
NODE_118892_length_844_cov_1.026846__lt2gene-cat_1_1	final-viral-combined-for-dramv	NODE_118892_length_844_cov_1.026846__lt2gene-cat_1	1	117	842	-1	D			YP_009153087.1	YP_009153087.1 lytic tail fiber protein [Enterobacteria phage Sf101]	FALSE	0.403	82	3.686e-16								Transglycosylase SLT domain [PF01464.23]	GH23	GH23 lysozyme type G (EC 3.2.1.17); peptidoglycan lyase (EC 4.2.2.n1) also known in the literature as peptidoglycan lytic transglycosylase; chitinase (EC 3.2.1.14)	3.2.1.17,3.2.1.17_or_4.2.2.n1,4.2.2.n1	GH23.hmm				0	0	5	FALSE	F
NODE_119003_length_843_cov_1.676075__full-cat_2_1	final-viral-combined-for-dramv	NODE_119003_length_843_cov_1.676075__full-cat_2	1	1	420	-1	C	K07497	putative transposase	YP_009848241.1	YP_009848241.1 transposase [Rhodococcus phage Sleepyhead]	FALSE	0.374	87	2.869e-19								HTH-like domain [PF13276.9]					VOG00563	sp|P16942|T629_SHISO Transposase for insertion sequence element IS629; Xr	Xr	0	1	5	FALSE	VF
NODE_119003_length_843_cov_1.676075__full-cat_2_2	final-viral-combined-for-dramv	NODE_119003_length_843_cov_1.676075__full-cat_2	2	417	686	-1	C	K07483	transposase																						0	1	5	FALSE	F
NODE_119010_length_843_cov_1.626344__full-cat_2_1	final-viral-combined-for-dramv	NODE_119010_length_843_cov_1.626344__full-cat_2	1	1	669	-1	C	K07774	two-component system, OmpR family, response regulator TctD														Response regulator receiver domain [PF00072.27]; Transcriptional regulatory protein, C terminal [PF00486.31]								0	1	5	FALSE	F
NODE_119010_length_843_cov_1.626344__full-cat_2_2	final-viral-combined-for-dramv	NODE_119010_length_843_cov_1.626344__full-cat_2	2	727	804	-1	E																								0	2	5	FALSE	F
NODE_119049_length_843_cov_1.321237__lt2gene-cat_1_1	final-viral-combined-for-dramv	NODE_119049_length_843_cov_1.321237__lt2gene-cat_1	1	3	275	-1	C	K06904	uncharacterized protein							MER0050131	S78	MER0050131 - prohead peptidase (bacteriophage HK97) (Mesorhizobium sp. BNC1) [S78.001]#S78#{peptidase unit: 22-162}~source ZP_00611097~	FALSE	0.625	104	6.087e-26	Caudovirus prohead serine protease [PF04586.20]								0	1	5	FALSE	PF
NODE_119049_length_843_cov_1.321237__lt2gene-cat_1_2	final-viral-combined-for-dramv	NODE_119049_length_843_cov_1.321237__lt2gene-cat_1	2	272	841	-1	D			YP_007518387.1	YP_007518387.1 portal protein [Rhodobacter phage RcapNL]	FALSE	0.31	83	4.991e-17								Phage portal protein [PF04860.15]								0	0	5	FALSE	F
NODE_119288_length_842_cov_1.374159__lt2gene-cat_1_1	final-viral-combined-for-dramv	NODE_119288_length_842_cov_1.374159__lt2gene-cat_1	1	1	633	-1	D			YP_001700609.1	YP_001700609.1 bacteriophage prohead protease; Lambda gpC homolog [Phage Gifsy-1]	FALSE	0.381	138	8.024e-36	MER0083020	S49A	MER0083020 - subfamily S49A unassigned non-peptidase homologues (Rhodobacter sphaeroides) [S49.UNA]#S49A#{peptidase unit: 78-289}~source YP_001166320~	FALSE	0.706	192	3.184e-54	Peptidase family S49 [PF01343.21]; Clp protease [PF00574.26]; Serine dehydrogenase proteinase [PF01972.19]					VOG01350	sp|P03711|SCAF_LAMBD Capsid assembly protease C; XhXs	Xh;Xs	0	0	5	FALSE	VPF
NODE_119288_length_842_cov_1.374159__lt2gene-cat_1_2	final-viral-combined-for-dramv	NODE_119288_length_842_cov_1.374159__lt2gene-cat_1	2	633	842	-1	E																								0	2	5	FALSE	F
NODE_119378_length_842_cov_0.927322__lt2gene-cat_1_1	final-viral-combined-for-dramv	NODE_119378_length_842_cov_0.927322__lt2gene-cat_1	1	3	842	-1	D			YP_009010474.1	YP_009010474.1 portal protein [Geobacillus phage GBK2]	FALSE	0.459	228	1.049e-65								Phage portal protein [PF04860.15]								0	0	5	FALSE	F
NODE_119500_length_841_cov_1.677898__full-cat_2_1	final-viral-combined-for-dramv	NODE_119500_length_841_cov_1.677898__full-cat_2	1	1	120	-1	E																								0	2	5	FALSE	F
NODE_119500_length_841_cov_1.677898__full-cat_2_2	final-viral-combined-for-dramv	NODE_119500_length_841_cov_1.677898__full-cat_2	2	224	661	1	C	K03469	ribonuclease HI [EC:3.1.26.4]	YP_006906722.1	YP_006906722.1 Rnase H [Salmonella phage SSU5]	FALSE	0.683	163	1.375e-45								RNase H [PF00075.27]								0	1	4	FALSE	F
NODE_119500_length_841_cov_1.677898__full-cat_2_3	final-viral-combined-for-dramv	NODE_119500_length_841_cov_1.677898__full-cat_2	3	621	839	-1	E																								0	2	5	FALSE	F
NODE_119700_length_840_cov_2.198381__full-cat_2_1	final-viral-combined-for-dramv	NODE_119700_length_840_cov_2.198381__full-cat_2	1	1	294	1	D			YP_009949202.1	YP_009949202.1 IS21-like element IS100kyp family helper ATPase IstB [Escherichia phage 500465-1]	FALSE	0.533	76	4.88e-16								IstB-like ATP binding protein [PF01695.20]								0	1	5	FALSE	F
NODE_119700_length_840_cov_2.198381__full-cat_2_2	final-viral-combined-for-dramv	NODE_119700_length_840_cov_2.198381__full-cat_2	2	354	785	1	E																								0	2	5	FALSE	F
NODE_119777_length_840_cov_1.302294__lt2gene-cat_1_1	final-viral-combined-for-dramv	NODE_119777_length_840_cov_1.302294__lt2gene-cat_1	1	3	839	-1	D			YP_004421726.1	YP_004421726.1 major head protein [Synechococcus phage S-CBS3]	FALSE	0.372	168	4.48e-45								Phage capsid family [PF05065.16]								0	0	5	FALSE	F
NODE_119867_length_840_cov_0.802969__lt2gene-cat_1_1	final-viral-combined-for-dramv	NODE_119867_length_840_cov_0.802969__lt2gene-cat_1	1	3	494	1	E			YP_004421728.1	YP_004421728.1 tail protein [Synechococcus phage S-CBS3]	FALSE	0.316	63	9.081e-11																0	0	5	FALSE	F
NODE_119867_length_840_cov_0.802969__lt2gene-cat_1_2	final-viral-combined-for-dramv	NODE_119867_length_840_cov_0.802969__lt2gene-cat_1	2	548	838	1	E			NP_958676.1	NP_958676.1 Avd protein of DGR [Bordetella phage BPP-1]	FALSE	0.606	89	9.808e-21																0	2	5	FALSE	F
NODE_120049_length_839_cov_1.120270__lt2gene-cat_1_1	final-viral-combined-for-dramv	NODE_120049_length_839_cov_1.120270__lt2gene-cat_1	1	1	816	-1	E			YP_007675394.1	YP_007675394.1 virion structural protein [Sulfitobacter phage pCB2047-A]	FALSE	0.487	234	6.911e-68													VOG04996	REFSEQ virion structural protein; Xu	Xu	0	0	5	FALSE	F
NODE_120119_length_839_cov_0.722973__full-cat_2_1	final-viral-combined-for-dramv	NODE_120119_length_839_cov_0.722973__full-cat_2	1	1	447	-1	E																								0	2	5	FALSE	F
NODE_120119_length_839_cov_0.722973__full-cat_2_2	final-viral-combined-for-dramv	NODE_120119_length_839_cov_0.722973__full-cat_2	2	447	701	-1	D																Prophage CP4-57 regulatory protein (AlpA) [PF05930.15]								0	1	4	FALSE	F
NODE_120119_length_839_cov_0.722973__full-cat_2_3	final-viral-combined-for-dramv	NODE_120119_length_839_cov_0.722973__full-cat_2	3	704	835	-1	E																								0	2	5	FALSE	F
NODE_120253_length_838_cov_1.257104__lt2gene-cat_1_1	final-viral-combined-for-dramv	NODE_120253_length_838_cov_1.257104__lt2gene-cat_1	1	2	622	1	D			YP_007518388.1	YP_007518388.1 head maturation protease [Rhodobacter phage RcapNL]	FALSE	0.46	153	6.315e-41	MER0153679	S49B	MER0153679 - subfamily S49B unassigned peptidases (Methylobacterium nodulans) [S49.UPB]#S49B#{peptidase unit: 116-297}~source ACL58761~	FALSE	0.645	234	1.19e-68	Peptidase family S49 [PF01343.21]					VOG01350	sp|P03711|SCAF_LAMBD Capsid assembly protease C; XhXs	Xh;Xs	0	0	5	FALSE	VPF
NODE_120253_length_838_cov_1.257104__lt2gene-cat_1_2	final-viral-combined-for-dramv	NODE_120253_length_838_cov_1.257104__lt2gene-cat_1	2	696	836	1	E																								0	2	5	FALSE	F
NODE_12042_length_4252_cov_2.667710__full-cat_1_1	final-viral-combined-for-dramv	NODE_12042_length_4252_cov_2.667710__full-cat_1	1	1	288	-1	E			YP_010665141.1	YP_010665141.1 hypothetical protein PQB33_gp58 [Ochrobactrum phage POA1180]	FALSE	0.598	114	1.476e-29																0	1	5	FALSE	F
NODE_12042_length_4252_cov_2.667710__full-cat_1_2	final-viral-combined-for-dramv	NODE_12042_length_4252_cov_2.667710__full-cat_1	2	285	620	-1	D			YP_010665140.1	YP_010665140.1 hypothetical protein PQB33_gp57 [Ochrobactrum phage POA1180]	FALSE	0.434	86	1.735e-19								Protein of unknown function (DUF2730) [PF10805.11]								0	2	2	FALSE	F
NODE_12042_length_4252_cov_2.667710__full-cat_1_3	final-viral-combined-for-dramv	NODE_12042_length_4252_cov_2.667710__full-cat_1	3	617	835	-1	D			YP_010665139.1	YP_010665139.1 DksA-like zinc-finger protein [Ochrobactrum phage POA1180]	FALSE	0.5	63	5.608e-12								Prokaryotic dksA/traR C4-type zinc finger [PF01258.20]								0	1	2	FALSE	F
NODE_12042_length_4252_cov_2.667710__full-cat_1_4	final-viral-combined-for-dramv	NODE_12042_length_4252_cov_2.667710__full-cat_1	4	832	1101	-1	E			YP_010665138.1	YP_010665138.1 hypothetical protein PQB33_gp55 [Ochrobactrum phage POA1180]	FALSE	0.463	64	4.653e-12																0	2	2	FALSE	F
NODE_12042_length_4252_cov_2.667710__full-cat_1_5	final-viral-combined-for-dramv	NODE_12042_length_4252_cov_2.667710__full-cat_1	5	1055	1420	-1	E			YP_009099598.1	YP_009099598.1 Rz-like spanin [Rhizobium phage vB_RleM_PPF1]	FALSE	0.411	66	2.539e-12																0	2	2	FALSE	F
NODE_12042_length_4252_cov_2.667710__full-cat_1_6	final-viral-combined-for-dramv	NODE_12042_length_4252_cov_2.667710__full-cat_1	6	1417	1707	-1	E			YP_010665136.1	YP_010665136.1 NAD(P)+ transhydrogenase [Ochrobactrum phage POA1180]	FALSE	0.477	66	9.373e-13																0	2	2	FALSE	F
NODE_12042_length_4252_cov_2.667710__full-cat_1_7	final-viral-combined-for-dramv	NODE_12042_length_4252_cov_2.667710__full-cat_1	7	1711	2445	-1	D			YP_009323688.1	YP_009323688.1 baseplate hub subunit and tail lysozyme [Flavobacterium phage Fpv10]	FALSE	0.448	139	1.442e-35								Putative peptidoglycan binding domain [PF01471.21]					VOG00905	REFSEQ baseplate hub subunit and tail lysozyme; Xu	Xu	0	0	3	FALSE	F
NODE_12042_length_4252_cov_2.667710__full-cat_1_8	final-viral-combined-for-dramv	NODE_12042_length_4252_cov_2.667710__full-cat_1	8	2552	2944	-1	E			YP_010665134.1	YP_010665134.1 late transcriptional activator [Ochrobactrum phage POA1180]	FALSE	0.302	60	5.335e-10																0	2	2	FALSE	F
NODE_12042_length_4252_cov_2.667710__full-cat_1_9	final-viral-combined-for-dramv	NODE_12042_length_4252_cov_2.667710__full-cat_1	9	2944	3606	-1	D			YP_010665132.1	YP_010665132.1 hypothetical protein PQB33_gp49 [Ochrobactrum phage POA1180]	FALSE	0.334	115	8.405e-28								Bacteriophage Mu, GemA protein [PF06252.15]					VOG02337	sp|P24796|GEMA_BPD10 GemA protein; XhXp	Xh;Xp	0	1	2	FALSE	F
NODE_12042_length_4252_cov_2.667710__full-cat_1_10	final-viral-combined-for-dramv	NODE_12042_length_4252_cov_2.667710__full-cat_1	10	3603	3812	-1	E																								0	2	2	FALSE	F
NODE_12042_length_4252_cov_2.667710__full-cat_1_11	final-viral-combined-for-dramv	NODE_12042_length_4252_cov_2.667710__full-cat_1	11	3796	4071	-1	E			YP_008129830.1	YP_008129830.1 hypothetical protein RHYG_00016 [Rhizobium phage RR1-B]	FALSE	0.498	67	4.013e-13																0	2	2	FALSE	F
NODE_12042_length_4252_cov_2.667710__full-cat_1_12	final-viral-combined-for-dramv	NODE_12042_length_4252_cov_2.667710__full-cat_1	12	4068	4250	-1	E																								0	1	5	FALSE	F
NODE_12043_length_4252_cov_2.399229__full-cat_1_1	final-viral-combined-for-dramv	NODE_12043_length_4252_cov_2.399229__full-cat_1	1	1	1722	1	D			YP_009611957.1	YP_009611957.1 ATP-dependent protease [Agrobacterium phage Atu_ph07]	FALSE	0.345	314	1.777e-90								AAA domain (Cdc48 subfamily) [PF07724.17]; AAA lid domain [PF17871.4]; C-terminal, D2-small domain, of ClpB protein [PF10431.12]; AAA domain (dynein-related subfamily) [PF07728.17]					VOG02283	sp|P0ABH9|CLPA_ECOLI ATP-dependent Clp protease ATP-binding subunit ClpA; Xh	Xh	0	1	5	FALSE	F
NODE_12043_length_4252_cov_2.399229__full-cat_1_2	final-viral-combined-for-dramv	NODE_12043_length_4252_cov_2.399229__full-cat_1	2	1782	3707	-1	C	K19304	murein DD-endopeptidase [EC:3.4.24.-]	YP_004957396.1	YP_004957396.1 peptidase [Planktothrix phage PaV-LD]	FALSE	0.441	109	5.259e-23	MER0167120	M23B	MER0167120 - subfamily M23B unassigned peptidases (Agrobacterium vitis) [M23.UPB]#M23B#{peptidase unit: 440-615}~source YP_002550864~	TRUE	0.982	367	2.134e-107	Peptidase family M23 [PF01551.25]; Csd3 second domain [PF19425.2]								0	0	5	FALSE	PF
NODE_12044_length_4252_cov_1.908500__full-cat_2_1	final-viral-combined-for-dramv	NODE_12044_length_4252_cov_1.908500__full-cat_2	1	1	285	-1	E																								0	2	5	FALSE	F
NODE_12044_length_4252_cov_1.908500__full-cat_2_2	final-viral-combined-for-dramv	NODE_12044_length_4252_cov_1.908500__full-cat_2	2	288	1043	-1	E																								0	2	4	FALSE	F
NODE_12044_length_4252_cov_1.908500__full-cat_2_3	final-viral-combined-for-dramv	NODE_12044_length_4252_cov_1.908500__full-cat_2	3	1084	1374	-1	E																								0	2	4	FALSE	F
NODE_12044_length_4252_cov_1.908500__full-cat_2_4	final-viral-combined-for-dramv	NODE_12044_length_4252_cov_1.908500__full-cat_2	4	1376	1687	-1	E																								0	2	4	FALSE	F
NODE_12044_length_4252_cov_1.908500__full-cat_2_5	final-viral-combined-for-dramv	NODE_12044_length_4252_cov_1.908500__full-cat_2	5	1730	2023	-1	E																								0	2	4	FALSE	F
NODE_12044_length_4252_cov_1.908500__full-cat_2_6	final-viral-combined-for-dramv	NODE_12044_length_4252_cov_1.908500__full-cat_2	6	2051	2440	-1	E																								0	2	4	FALSE	F
NODE_12044_length_4252_cov_1.908500__full-cat_2_7	final-viral-combined-for-dramv	NODE_12044_length_4252_cov_1.908500__full-cat_2	7	2433	3323	-1	E																								0	1	5	FALSE	F
NODE_120566_length_837_cov_0.826558__lt2gene-cat_1_1	final-viral-combined-for-dramv	NODE_120566_length_837_cov_0.826558__lt2gene-cat_1	1	3	119	1	E																								0	2	5	FALSE	F
NODE_120566_length_837_cov_0.826558__lt2gene-cat_1_2	final-viral-combined-for-dramv	NODE_120566_length_837_cov_0.826558__lt2gene-cat_1	2	367	837	-1	D																Collagen triple helix repeat (20 copies) [PF01391.21]								0	0	5	FALSE	F
NODE_120586_length_837_cov_0.699187__lt2gene-cat_1_1	final-viral-combined-for-dramv	NODE_120586_length_837_cov_0.699187__lt2gene-cat_1	1	1	786	1	E			YP_009600191.1	YP_009600191.1 tail protein [Dinoroseobacter phage vB_DshS-R5C]	FALSE	0.316	120	1.002e-28																0	0	5	FALSE	F
NODE_12066_length_4246_cov_2.552689__full-cat_1_1	final-viral-combined-for-dramv	NODE_12066_length_4246_cov_2.552689__full-cat_1	1	1	81	1	E																								0	2	5	FALSE	F
NODE_12066_length_4246_cov_2.552689__full-cat_1_2	final-viral-combined-for-dramv	NODE_12066_length_4246_cov_2.552689__full-cat_1	2	261	1346	1	E																								0	2	4	FALSE	F
NODE_12066_length_4246_cov_2.552689__full-cat_1_3	final-viral-combined-for-dramv	NODE_12066_length_4246_cov_2.552689__full-cat_1	3	1333	3180	-1	D			YP_009639220.1	YP_009639220.1 O-antigen acetylase [Lederbergvirus BTP1]	FALSE	0.334	337	7.911e-98								SGNH domain (fused to AT3 domains) [PF19040.3]; Acyltransferase family [PF01757.25]					VOG00208	sp|P23214|OAC_BPSFV O-acetyl transferase; Xh	Xh	0	0	4	FALSE	F
NODE_12066_length_4246_cov_2.552689__full-cat_1_4	final-viral-combined-for-dramv	NODE_12066_length_4246_cov_2.552689__full-cat_1	4	3177	3383	-1	E																								0	2	4	FALSE	F
NODE_12066_length_4246_cov_2.552689__full-cat_1_5	final-viral-combined-for-dramv	NODE_12066_length_4246_cov_2.552689__full-cat_1	5	3738	3971	1	E																								0	2	5	FALSE	F
NODE_12072_length_4245_cov_4.764351__full-cat_1_1	final-viral-combined-for-dramv	NODE_12072_length_4245_cov_4.764351__full-cat_1	1	1	207	-1	D																Protein of unknown function (DUF2634) [PF10934.11]								0	1	5	FALSE	F
NODE_12072_length_4245_cov_4.764351__full-cat_1_2	final-viral-combined-for-dramv	NODE_12072_length_4245_cov_4.764351__full-cat_1	2	222	488	-1	D			YP_008240314.1	YP_008240314.1 DUF2577 domain-containing protein [Thermus phage phi OH2]	FALSE	0.39	62	2.178e-11								Protein of unknown function (DUF2577) [PF10844.11]								0	1	2	FALSE	F
NODE_12072_length_4245_cov_4.764351__full-cat_1_3	final-viral-combined-for-dramv	NODE_12072_length_4245_cov_4.764351__full-cat_1	3	485	1495	-1	E			YP_008858658.1	YP_008858658.1 tail protein [Brevibacillus phage Davies]	FALSE	0.266	121	2.834e-28													VOG01363	REFSEQ tail protein; Xu	Xu	0	1	2	FALSE	F
NODE_12072_length_4245_cov_4.764351__full-cat_1_4	final-viral-combined-for-dramv	NODE_12072_length_4245_cov_4.764351__full-cat_1	4	1507	2175	-1	D			YP_009216691.1	YP_009216691.1 endolysin (endogenous virus) [Clostridium phage phiCT453A]	FALSE	0.323	113	7.921e-27								LysM domain [PF01476.23]					VOG00423	sp|P51772|BPX_BPP2 Baseplate protein X; XhXs	Xh;Xs	0	1	2	FALSE	VF
NODE_12072_length_4245_cov_4.764351__full-cat_1_5	final-viral-combined-for-dramv	NODE_12072_length_4245_cov_4.764351__full-cat_1	5	2168	4243	-1	D			YP_009831968.1	YP_009831968.1 tail length tape measure protein [Aeribacillus phage AP45]	FALSE	0.469	188	9.386e-48								Transglycosylase SLT domain [PF01464.23]								0	0	5	FALSE	F
NODE_120730_length_836_cov_1.196744__lt2gene-cat_1_1	final-viral-combined-for-dramv	NODE_120730_length_836_cov_1.196744__lt2gene-cat_1	1	84	836	-1	D			YP_009789800.1	YP_009789800.1 terminase large subunit [Klebsiella phage 3LV2017]	FALSE	0.931	470	6.509e-150								Terminase RNaseH-like domain [PF17289.5]								0	0	5	FALSE	F
NODE_120929_length_835_cov_1.425272__lt2gene-cat_1_1	final-viral-combined-for-dramv	NODE_120929_length_835_cov_1.425272__lt2gene-cat_1	1	3	833	-1	D			YP_009007085.1	YP_009007085.1 O-antigen acetylase [Pseudomonas phage vB_PaeP_Tr60_Ab31]	FALSE	0.326	137	2.638e-34								Acyltransferase family [PF01757.25]					VOG00208	sp|P23214|OAC_BPSFV O-acetyl transferase; Xh	Xh	0	0	5	FALSE	F
NODE_12103_length_4237_cov_2.385694__full-cat_1_1	final-viral-combined-for-dramv	NODE_12103_length_4237_cov_2.385694__full-cat_1	1	1	465	-1	E																								0	1	5	FALSE	F
NODE_12103_length_4237_cov_2.385694__full-cat_1_2	final-viral-combined-for-dramv	NODE_12103_length_4237_cov_2.385694__full-cat_1	2	465	1091	-1	E																								0	2	2	FALSE	F
NODE_12103_length_4237_cov_2.385694__full-cat_1_3	final-viral-combined-for-dramv	NODE_12103_length_4237_cov_2.385694__full-cat_1	3	1088	3826	-1	D			YP_009603571.1	YP_009603571.1 tail length tape measure protein [Pseudomonas phage PaMx25]	FALSE	0.41	178	8.2e-44								Tape measure protein [PF20155.2]					VOG00592	sp|Q6XQC4|TMP_BPT1 Tape measure protein; XpXrXs	Xp;Xs;Xr	0	0	5	FALSE	VF
NODE_1211_length_18499_cov_2.187989__full-cat_1_1	final-viral-combined-for-dramv	NODE_1211_length_18499_cov_2.187989__full-cat_1	1	1	333	-1	D			YP_006560573.1	YP_006560573.1 KilA-N domain-containing protein [Salmonella phage vB_SemP_Emek]	FALSE	0.454	75	1.161e-15								KilA-N domain [PF04383.16]								0	1	5	FALSE	F
NODE_1211_length_18499_cov_2.187989__full-cat_1_2	final-viral-combined-for-dramv	NODE_1211_length_18499_cov_2.187989__full-cat_1	2	333	686	-1	E																								0	2	2	FALSE	F
NODE_1211_length_18499_cov_2.187989__full-cat_1_3	final-viral-combined-for-dramv	NODE_1211_length_18499_cov_2.187989__full-cat_1	3	871	1137	-1	E																								0	1	2	FALSE	F
NODE_1211_length_18499_cov_2.187989__full-cat_1_4	final-viral-combined-for-dramv	NODE_1211_length_18499_cov_2.187989__full-cat_1	4	1209	1829	1	E																								0	2	2	FALSE	F
NODE_1211_length_18499_cov_2.187989__full-cat_1_5	final-viral-combined-for-dramv	NODE_1211_length_18499_cov_2.187989__full-cat_1	5	2120	2932	-1	D			YP_009187440.1	YP_009187440.1 anti-repressor Ant [Pseudomonas phage YMC11/02/R656]	FALSE	0.642	130	3.107e-32								BRO family, N-terminal domain [PF02498.20]					VOG04015	REFSEQ anti-repressor Ant; Xu	Xu	0	0	3	FALSE	F
NODE_1211_length_18499_cov_2.187989__full-cat_1_6	final-viral-combined-for-dramv	NODE_1211_length_18499_cov_2.187989__full-cat_1	6	2929	3204	-1	D																Protein of unknown function (DUF3077) [PF11275.11]								0	2	2	FALSE	F
NODE_1211_length_18499_cov_2.187989__full-cat_1_7	final-viral-combined-for-dramv	NODE_1211_length_18499_cov_2.187989__full-cat_1	7	3625	4227	1	E																								0	2	2	FALSE	F
NODE_1211_length_18499_cov_2.187989__full-cat_1_8	final-viral-combined-for-dramv	NODE_1211_length_18499_cov_2.187989__full-cat_1	8	4361	4585	-1	E																								0	2	2	FALSE	F
NODE_1211_length_18499_cov_2.187989__full-cat_1_9	final-viral-combined-for-dramv	NODE_1211_length_18499_cov_2.187989__full-cat_1	9	4582	5247	-1	E																								0	2	2	FALSE	F
NODE_1211_length_18499_cov_2.187989__full-cat_1_10	final-viral-combined-for-dramv	NODE_1211_length_18499_cov_2.187989__full-cat_1	10	5322	5603	-1	E																								0	2	2	FALSE
NODE_1211_length_18499_cov_2.187989__full-cat_1_11	final-viral-combined-for-dramv	NODE_1211_length_18499_cov_2.187989__full-cat_1	11	5605	5874	-1	E																								0	2	2	FALSE
NODE_1211_length_18499_cov_2.187989__full-cat_1_12	final-viral-combined-for-dramv	NODE_1211_length_18499_cov_2.187989__full-cat_1	12	5878	6204	-1	D																Pyocin activator protein PrtN [PF11112.11]								0	2	2	FALSE
NODE_1211_length_18499_cov_2.187989__full-cat_1_13	final-viral-combined-for-dramv	NODE_1211_length_18499_cov_2.187989__full-cat_1	13	6201	6659	-1	E																								0	2	2	FALSE
NODE_1211_length_18499_cov_2.187989__full-cat_1_14	final-viral-combined-for-dramv	NODE_1211_length_18499_cov_2.187989__full-cat_1	14	6656	6862	-1	E																								0	2	2	FALSE
NODE_1211_length_18499_cov_2.187989__full-cat_1_15	final-viral-combined-for-dramv	NODE_1211_length_18499_cov_2.187989__full-cat_1	15	6852	7148	-1	E																								0	2	2	FALSE
NODE_1211_length_18499_cov_2.187989__full-cat_1_16	final-viral-combined-for-dramv	NODE_1211_length_18499_cov_2.187989__full-cat_1	16	7159	7722	-1	E																								0	2	2	FALSE
NODE_1211_length_18499_cov_2.187989__full-cat_1_17	final-viral-combined-for-dramv	NODE_1211_length_18499_cov_2.187989__full-cat_1	17	7719	7940	-1	E																								0	2	2	FALSE
NODE_1211_length_18499_cov_2.187989__full-cat_1_18	final-viral-combined-for-dramv	NODE_1211_length_18499_cov_2.187989__full-cat_1	18	8442	9098	-1	D			YP_009222798.1	YP_009222798.1 transcriptional repressor [Pseudomonas phage PS-1]	FALSE	0.688	189	2.879e-53	MER0066948	S24	MER0066948 - family S24 unassigned peptidases (Pseudomonas putida) [S24.UPW]#S24#{peptidase unit: 86-209}~source NP_746026~	FALSE	0.643	160	9.215e-43	Peptidase S24-like [PF00717.26]								0	1	2	FALSE	P
NODE_1211_length_18499_cov_2.187989__full-cat_1_19	final-viral-combined-for-dramv	NODE_1211_length_18499_cov_2.187989__full-cat_1	19	9216	9443	1	D																Putative antitoxin of bacterial toxin-antitoxin system, YdaS/YdaT [PF15943.8]								0	2	2	FALSE
NODE_1211_length_18499_cov_2.187989__full-cat_1_20	final-viral-combined-for-dramv	NODE_1211_length_18499_cov_2.187989__full-cat_1	20	9595	9843	-1	E																								0	2	2	FALSE
NODE_1211_length_18499_cov_2.187989__full-cat_1_21	final-viral-combined-for-dramv	NODE_1211_length_18499_cov_2.187989__full-cat_1	21	9893	10468	1	E																								0	2	2	FALSE
NODE_1211_length_18499_cov_2.187989__full-cat_1_22	final-viral-combined-for-dramv	NODE_1211_length_18499_cov_2.187989__full-cat_1	22	10414	10929	1	D																Phage regulatory protein CII (CP76) [PF06892.14]								0	1	2	FALSE
NODE_1211_length_18499_cov_2.187989__full-cat_1_23	final-viral-combined-for-dramv	NODE_1211_length_18499_cov_2.187989__full-cat_1	23	10922	11137	1	D																Prokaryotic dksA/traR C4-type zinc finger [PF01258.20]								0	1	2	FALSE
NODE_1211_length_18499_cov_2.187989__full-cat_1_24	final-viral-combined-for-dramv	NODE_1211_length_18499_cov_2.187989__full-cat_1	24	11134	11370	1	E																								0	2	2	FALSE
NODE_1211_length_18499_cov_2.187989__full-cat_1_25	final-viral-combined-for-dramv	NODE_1211_length_18499_cov_2.187989__full-cat_1	25	11363	11704	1	E																								0	2	2	FALSE
NODE_1211_length_18499_cov_2.187989__full-cat_1_26	final-viral-combined-for-dramv	NODE_1211_length_18499_cov_2.187989__full-cat_1	26	11697	13937	1	D			YP_010037951.1	YP_010037951.1 DNA primase [Achromobacter phage Mano]	FALSE	0.269	258	7.92e-70								Virulence-associated protein E [PF05272.14]; Toprim domain [PF13362.9]					VOG13934	REFSEQ DNA primase; Xu	Xu	0	1	2	FALSE	F
NODE_1211_length_18499_cov_2.187989__full-cat_1_27	final-viral-combined-for-dramv	NODE_1211_length_18499_cov_2.187989__full-cat_1	27	13934	14308	1	E																								0	2	2	FALSE	F
NODE_1211_length_18499_cov_2.187989__full-cat_1_28	final-viral-combined-for-dramv	NODE_1211_length_18499_cov_2.187989__full-cat_1	28	14884	15228	1	D																Bacteriophage holin Hol, superfamily III [PF16085.8]								0	2	2	FALSE	F
NODE_1211_length_18499_cov_2.187989__full-cat_1_29	final-viral-combined-for-dramv	NODE_1211_length_18499_cov_2.187989__full-cat_1	29	15225	15998	1	E			YP_009289294.1	YP_009289294.1 minor tail protein [Pseudomonas phage MD8]	FALSE	0.372	159	2.802e-42													VOG02514	REFSEQ minor tail protein; Xu	Xu	0	1	4	FALSE	F
NODE_1211_length_18499_cov_2.187989__full-cat_1_30	final-viral-combined-for-dramv	NODE_1211_length_18499_cov_2.187989__full-cat_1	30	16127	16654	1	D																Phage DNA packaging protein Nu1 [PF07471.15]					VOG00545	sp|P03707|TERS_LAMBD Terminase small subunit; XhXr	Xh;Xr	0	2	4	FALSE	VF
NODE_1211_length_18499_cov_2.187989__full-cat_1_31	final-viral-combined-for-dramv	NODE_1211_length_18499_cov_2.187989__full-cat_1	31	16620	18476	1	D			YP_009043879.2	YP_009043879.2 terminase large subunit [Vibrio phage X29]	FALSE	0.292	251	6.579e-69								Phage terminase large subunit gpA, ATPase domain [PF05876.15]; Terminase large subunit gpA, endonuclease domain [PF20454.1]					VOG00324	sp|P36693|TERL_BPP21 Terminase, large subunit; XhXr	Xh;Xr	0	2	5	FALSE	VF
NODE_121480_length_833_cov_1.000000__lt2gene-cat_1_1	final-viral-combined-for-dramv	NODE_121480_length_833_cov_1.000000__lt2gene-cat_1	1	2	679	-1	D			YP_007947943.1	YP_007947943.1 minor tail protein [Enterobacteria phage phi80]	TRUE	0.773	360	3.22e-112	MER0907183	M67X	MER0907183 - family M67 unassigned peptidases (Pseudomonas aeruginosa) [M67.UPW]#M67X#{peptidase unit: 9-110}~source Z2D7E4~	FALSE	0.614	124	2.725e-30	Prokaryotic homologs of the JAB domain [PF14464.9]; NlpC/P60 family [PF00877.22]					VOG00109	sp|O64333|TIPK_BPN15 Tail tip assembly protein K; XhXs	Xh;Xs	0	0	5	FALSE	VF
NODE_121480_length_833_cov_1.000000__lt2gene-cat_1_2	final-viral-combined-for-dramv	NODE_121480_length_833_cov_1.000000__lt2gene-cat_1	2	681	833	-1	E																								0	2	5	FALSE	F
NODE_121516_length_833_cov_0.737057__lt2gene-cat_1_1	final-viral-combined-for-dramv	NODE_121516_length_833_cov_0.737057__lt2gene-cat_1	1	2	832	1	D			YP_010664566.1	YP_010664566.1 portal protein [Erwinia phage Pavtok]	FALSE	0.279	72	9.865e-13								Phage P22-like portal protein [PF16510.8]								0	0	5	FALSE	F
NODE_121691_length_832_cov_1.061392__lt2gene-cat_1_1	final-viral-combined-for-dramv	NODE_121691_length_832_cov_1.061392__lt2gene-cat_1	1	2	754	1	E			YP_007002031.1	YP_007002031.1 virion structural protein [Brucella phage Tb]	FALSE	0.255	69	9.324e-12													VOG04996	REFSEQ virion structural protein; Xu	Xu	0	0	5	FALSE	F
NODE_121691_length_832_cov_1.061392__lt2gene-cat_1_2	final-viral-combined-for-dramv	NODE_121691_length_832_cov_1.061392__lt2gene-cat_1	2	741	830	1	E																								0	2	5	FALSE	F
NODE_121703_length_832_cov_0.993179__lt2gene-cat_1_1	final-viral-combined-for-dramv	NODE_121703_length_832_cov_0.993179__lt2gene-cat_1	1	3	533	-1	E			YP_010052945.1	YP_010052945.1 hypothetical protein KE335_gp58 [Aeromonas phage 2_D05]	FALSE	0.667	190	1.909e-54													VOG01366	sp|A0A0U5AF03|CAPSD_BPK22 Major capsid protein; Xs	Xs	0	0	5	FALSE	VF
NODE_121703_length_832_cov_0.993179__lt2gene-cat_1_2	final-viral-combined-for-dramv	NODE_121703_length_832_cov_0.993179__lt2gene-cat_1	2	533	832	-1	E			YP_010052818.1	YP_010052818.1 minor head protein [Edwardsiella phage Edno5]	FALSE	0.512	96	5.155e-23													VOG12045	REFSEQ minor head protein; Xu	Xu	0	0	5	FALSE	F
NODE_121956_length_831_cov_0.767760__lt2gene-cat_1_1	final-viral-combined-for-dramv	NODE_121956_length_831_cov_0.767760__lt2gene-cat_1	1	1	414	-1	E			YP_007005944.1	YP_007005944.1 putative tail sheath protein [Bacillus phage BCD7]	FALSE	0.328	66	3.298e-12																0	0	5	FALSE	F
NODE_121978_length_831_cov_0.633880__lt2gene-cat_1_1	final-viral-combined-for-dramv	NODE_121978_length_831_cov_0.633880__lt2gene-cat_1	1	1	438	-1	C	K06906	uncharacterized protein	YP_010664085.1	YP_010664085.1 tail assembly protein [Salmonella phage BIS20]	FALSE	0.736	218	1.209e-64								Phage P2 GpU [PF06995.14]								0	0	5	FALSE	F
NODE_121978_length_831_cov_0.633880__lt2gene-cat_1_2	final-viral-combined-for-dramv	NODE_121978_length_831_cov_0.633880__lt2gene-cat_1	2	456	830	-1	E			NP_958080.1	NP_958080.1 tail length tape measure protein [Salmonella phage PSP3]	FALSE	0.534	127	2.23e-33																0	2	5	FALSE	F
NODE_122109_length_830_cov_1.255814__lt2gene-cat_1_1	final-viral-combined-for-dramv	NODE_122109_length_830_cov_1.255814__lt2gene-cat_1	1	2	115	-1	E																								0	2	5	FALSE	F
NODE_122109_length_830_cov_1.255814__lt2gene-cat_1_2	final-viral-combined-for-dramv	NODE_122109_length_830_cov_1.255814__lt2gene-cat_1	2	112	828	-1	E			YP_009600191.1	YP_009600191.1 tail protein [Dinoroseobacter phage vB_DshS-R5C]	FALSE	0.336	126	4.666e-31																0	0	5	FALSE	F
NODE_122149_length_830_cov_0.976744__lt2gene-cat_1_1	final-viral-combined-for-dramv	NODE_122149_length_830_cov_0.976744__lt2gene-cat_1	1	1	411	1	E																								0	2	5	FALSE	F
NODE_122149_length_830_cov_0.976744__lt2gene-cat_1_2	final-viral-combined-for-dramv	NODE_122149_length_830_cov_0.976744__lt2gene-cat_1	2	309	830	-1	E			YP_009146952.1	YP_009146952.1 baseplate assembly protein [Aurantimonas phage AmM-1]	FALSE	0.568	159	1.084e-43																0	0	5	FALSE	F
NODE_122292_length_829_cov_1.456164__lt2gene-cat_1_1	final-viral-combined-for-dramv	NODE_122292_length_829_cov_1.456164__lt2gene-cat_1	1	3	827	-1	E																								0	0	5	FALSE	F
NODE_122336_length_829_cov_1.220548__lt2gene-cat_1_1	final-viral-combined-for-dramv	NODE_122336_length_829_cov_1.220548__lt2gene-cat_1	1	1	828	-1	E			NP_046916.1	NP_046916.1 tail protein [Escherichia phage N15]	FALSE	0.881	508	1.506e-162																0	0	5	FALSE	F
NODE_122368_length_829_cov_1.087671__full-cat_2_1	final-viral-combined-for-dramv	NODE_122368_length_829_cov_1.087671__full-cat_2	1	1	150	-1	E																								0	2	5	FALSE	F
NODE_122368_length_829_cov_1.087671__full-cat_2_2	final-viral-combined-for-dramv	NODE_122368_length_829_cov_1.087671__full-cat_2	2	263	634	-1	D																Response regulator receiver domain [PF00072.27]								0	1	4	FALSE	F
NODE_122368_length_829_cov_1.087671__full-cat_2_3	final-viral-combined-for-dramv	NODE_122368_length_829_cov_1.087671__full-cat_2	3	627	827	-1	E																								0	2	5	FALSE	F
NODE_12236_length_4206_cov_2.536158__full-cat_1_1	final-viral-combined-for-dramv	NODE_12236_length_4206_cov_2.536158__full-cat_1	1	1	924	-1	E																								0	2	5	FALSE	F
NODE_12236_length_4206_cov_2.536158__full-cat_1_2	final-viral-combined-for-dramv	NODE_12236_length_4206_cov_2.536158__full-cat_1	2	1006	4161	-1	E			YP_007676433.1	YP_007676433.1 central tail fiber J [Rhodovulum phage RS1]	FALSE	0.594	1184	0													VOG00915	REFSEQ tail protein; Xu	Xu	0	0	4	FALSE	F
NODE_12236_length_4206_cov_2.536158__full-cat_1_3	final-viral-combined-for-dramv	NODE_12236_length_4206_cov_2.536158__full-cat_1	3	4106	4204	-1	E																								0	2	5	FALSE	F
NODE_12238_length_4205_cov_3.229177__full-cat_2_1	final-viral-combined-for-dramv	NODE_12238_length_4205_cov_3.229177__full-cat_2	1	1	153	1	E																								0	2	5	FALSE	F
NODE_12238_length_4205_cov_3.229177__full-cat_2_2	final-viral-combined-for-dramv	NODE_12238_length_4205_cov_3.229177__full-cat_2	2	138	449	1	E																								0	2	4	FALSE	F
NODE_12238_length_4205_cov_3.229177__full-cat_2_3	final-viral-combined-for-dramv	NODE_12238_length_4205_cov_3.229177__full-cat_2	3	446	625	1	E																								0	2	4	FALSE	F
NODE_12238_length_4205_cov_3.229177__full-cat_2_4	final-viral-combined-for-dramv	NODE_12238_length_4205_cov_3.229177__full-cat_2	4	622	906	1	D			YP_001686851.1	YP_001686851.1 DUF2312 domain-containing protein [Azospirillum phage Cd]	FALSE	0.604	92	7.105e-22								Uncharacterized protein conserved in bacteria (DUF2312) [PF10073.12]					VOG02118	sp|A7HUR5|Y2034_PARL1 UPF0335 protein Plav_2034; Xu	Xu	0	1	4	FALSE	F
NODE_12238_length_4205_cov_3.229177__full-cat_2_5	final-viral-combined-for-dramv	NODE_12238_length_4205_cov_3.229177__full-cat_2	5	910	1227	1	E																								0	2	4	FALSE	F
NODE_12238_length_4205_cov_3.229177__full-cat_2_6	final-viral-combined-for-dramv	NODE_12238_length_4205_cov_3.229177__full-cat_2	6	1224	1514	1	E																								0	2	4	FALSE	F
NODE_12238_length_4205_cov_3.229177__full-cat_2_7	final-viral-combined-for-dramv	NODE_12238_length_4205_cov_3.229177__full-cat_2	7	1623	2591	1	E																								0	2	4	FALSE	F
NODE_12238_length_4205_cov_3.229177__full-cat_2_8	final-viral-combined-for-dramv	NODE_12238_length_4205_cov_3.229177__full-cat_2	8	2530	2943	1	E																								0	2	4	FALSE	F
NODE_12238_length_4205_cov_3.229177__full-cat_2_9	final-viral-combined-for-dramv	NODE_12238_length_4205_cov_3.229177__full-cat_2	9	3103	3336	1	E																								0	2	4	FALSE	F
NODE_12238_length_4205_cov_3.229177__full-cat_2_10	final-viral-combined-for-dramv	NODE_12238_length_4205_cov_3.229177__full-cat_2	10	3348	4007	1	C	K14160	protein ImuA																						0	2	4	FALSE	F
NODE_12238_length_4205_cov_3.229177__full-cat_2_11	final-viral-combined-for-dramv	NODE_12238_length_4205_cov_3.229177__full-cat_2	11	4004	4204	1	E																								0	2	5	FALSE	F
NODE_122402_length_829_cov_0.902740__lt2gene-cat_1_1	final-viral-combined-for-dramv	NODE_122402_length_829_cov_0.902740__lt2gene-cat_1	1	1	744	-1	E			YP_009010712.1	YP_009010712.1 terminase large subunit [Croceibacter phage P2559Y]	FALSE	0.298	99	8.34e-22																0	0	5	FALSE	F
NODE_122402_length_829_cov_0.902740__lt2gene-cat_1_2	final-viral-combined-for-dramv	NODE_122402_length_829_cov_0.902740__lt2gene-cat_1	2	760	828	-1	E																								0	2	5	FALSE	F
NODE_122414_length_829_cov_0.846575__lt2gene-cat_1_1	final-viral-combined-for-dramv	NODE_122414_length_829_cov_0.846575__lt2gene-cat_1	1	1	198	1	E			YP_007676875.1	YP_007676875.1 hypothetical protein CYYG_00030 [Cyanophage SS120-1]	FALSE	0.509	60	2.716e-11																0	0	5	FALSE	F
NODE_122414_length_829_cov_0.846575__lt2gene-cat_1_2	final-viral-combined-for-dramv	NODE_122414_length_829_cov_0.846575__lt2gene-cat_1	2	198	827	1	E																								0	2	5	FALSE	F
NODE_122429_length_829_cov_0.768493__full-cat_2_1	final-viral-combined-for-dramv	NODE_122429_length_829_cov_0.768493__full-cat_2	1	1	378	1	E			YP_010665131.1	YP_010665131.1 unknown function [Ochrobactrum phage POA1180]	FALSE	0.586	144	2.141e-39																0	1	5	FALSE	F
NODE_122429_length_829_cov_0.768493__full-cat_2_2	final-viral-combined-for-dramv	NODE_122429_length_829_cov_0.768493__full-cat_2	2	375	800	1	D			YP_008129831.1	YP_008129831.1 regulatory protein GemA [Rhizobium phage RR1-B]	FALSE	0.519	143	1.545e-38								Bacteriophage Mu, GemA protein [PF06252.15]					VOG02337	sp|P24796|GEMA_BPD10 GemA protein; XhXp	Xh;Xp	0	1	5	FALSE	F
NODE_12242_length_4205_cov_1.832927__full-cat_1_1	final-viral-combined-for-dramv	NODE_12242_length_4205_cov_1.832927__full-cat_1	1	1	1122	-1	E			YP_009949239.1	YP_009949239.1 tail tape measure protein [Escherichia phage 500465-1]	FALSE	0.291	241	1.133e-68																0	0	5	FALSE	F
NODE_12242_length_4205_cov_1.832927__full-cat_1_2	final-viral-combined-for-dramv	NODE_12242_length_4205_cov_1.832927__full-cat_1	2	1249	1572	-1	D			YP_009949237.1	YP_009949237.1 tail protein [Escherichia phage 500465-1]	FALSE	0.727	142	6.221e-39								Phage tail assembly chaperone proteins, E, or 41 or 14 [PF10109.12]					VOG00876	sp|O64312|TAPFS_BPP2 Tail assembly protein E'; XhXrXs	Xh;Xr;Xs	0	0	1	FALSE	VF
NODE_12242_length_4205_cov_1.832927__full-cat_1_3	final-viral-combined-for-dramv	NODE_12242_length_4205_cov_1.832927__full-cat_1	3	1624	2139	-1	C	K06908	uncharacterized protein	YP_009789855.1	YP_009789855.1 head closure [Klebsiella phage 4LV2017]	FALSE	0.868	310	4.726e-96								Phage tail tube protein FII [PF04985.17]					VOG03608	sp|P22502|TUBE_BPP2 Tail tube protein; XhXpXrXs	Xh;Xp;Xs;Xr	0	0	1	FALSE	VF
NODE_12242_length_4205_cov_1.832927__full-cat_1_4	final-viral-combined-for-dramv	NODE_12242_length_4205_cov_1.832927__full-cat_1	4	2152	3324	-1	C	K06907	uncharacterized protein	YP_009882657.1	YP_009882657.1 tail sheath protein [Klebsiella phage ST13-OXA48phi12.1]	TRUE	0.861	698	4.682e-226								Phage tail sheath C-terminal domain [PF17482.5]; Phage tail sheath protein subtilisin-like domain [PF04984.17]					VOG02015	sp|P85993|TSP_BPSK2 Major tail sheath protein; XpXrXs	Xp;Xs;Xr	0	0	2	FALSE	VF
NODE_12242_length_4205_cov_1.832927__full-cat_1_5	final-viral-combined-for-dramv	NODE_12242_length_4205_cov_1.832927__full-cat_1	5	3531	4094	-1	C	K21528	Enterobacteriaceae phage serine recombinase [EC:3.1.22.- 6.5.1.-]	YP_009785168.1	YP_009785168.1 DNA invertase [Salmonella phage SEN8]	FALSE	0.84	318	1.821e-98								Resolvase, N terminal domain [PF00239.24]; Helix-turn-helix domain of resolvase [PF02796.18]								0	1	4	FALSE	F
NODE_12242_length_4205_cov_1.832927__full-cat_1_6	final-viral-combined-for-dramv	NODE_12242_length_4205_cov_1.832927__full-cat_1	6	4121	4201	1	E																								0	2	5	FALSE	F
NODE_122483_length_828_cov_2.185185__lt2gene-cat_1_1	final-viral-combined-for-dramv	NODE_122483_length_828_cov_2.185185__lt2gene-cat_1	1	3	827	1	E			YP_009603880.1	YP_009603880.1 tail protein [Roseobacter phage RDJL Phi 2]	FALSE	0.416	184	1.075e-50																0	0	5	FALSE	F
NODE_122495_length_828_cov_1.930041__full-cat_1_1	final-viral-combined-for-dramv	NODE_122495_length_828_cov_1.930041__full-cat_1	1	1	216	1	E																								0	1	5	FALSE	F
NODE_122495_length_828_cov_1.930041__full-cat_1_2	final-viral-combined-for-dramv	NODE_122495_length_828_cov_1.930041__full-cat_1	2	216	653	1	D			YP_009304039.1	YP_009304039.1 tail terminator [Brucella phage BiPBO1]	FALSE	0.368	90	2.916e-20								Protein of unknown function (DUF3168) [PF11367.11]					VOG00304	sp|O48448|COMPL_BPSPP Tail completion protein gp17; Xs	Xs	0	0	2	FALSE	VF
NODE_122495_length_828_cov_1.930041__full-cat_1_3	final-viral-combined-for-dramv	NODE_122495_length_828_cov_1.930041__full-cat_1	3	656	826	1	E																								0	0	5	FALSE	F
NODE_122500_length_828_cov_1.865569__full-cat_2_1	final-viral-combined-for-dramv	NODE_122500_length_828_cov_1.865569__full-cat_2	1	1	174	1	D			YP_010105088.1	YP_010105088.1 hypothetical protein KNU82_gp001 [Vibrio phage phi50-12]	FALSE	0.728	81	1.192e-18								Phage protein (N4 Gp49/phage Sf6 gene 66) family [PF13876.9]								0	1	5	FALSE	F
NODE_122500_length_828_cov_1.865569__full-cat_2_2	final-viral-combined-for-dramv	NODE_122500_length_828_cov_1.865569__full-cat_2	2	161	454	1	E																								0	1	4	FALSE	F
NODE_122500_length_828_cov_1.865569__full-cat_2_3	final-viral-combined-for-dramv	NODE_122500_length_828_cov_1.865569__full-cat_2	3	467	826	-1	E																								0	2	5	FALSE	F
NODE_122522_length_828_cov_1.580247__full-cat_2_1	final-viral-combined-for-dramv	NODE_122522_length_828_cov_1.580247__full-cat_2	1	1	207	-1	E																								0	2	5	FALSE	F
NODE_122522_length_828_cov_1.580247__full-cat_2_2	final-viral-combined-for-dramv	NODE_122522_length_828_cov_1.580247__full-cat_2	2	381	551	-1	E																								0	2	4	FALSE	F
NODE_122522_length_828_cov_1.580247__full-cat_2_3	final-viral-combined-for-dramv	NODE_122522_length_828_cov_1.580247__full-cat_2	3	635	826	-1	D																ABC transporter [PF00005.30]								0	1	5	FALSE	F
NODE_122893_length_827_cov_0.927198__full-cat_2_1	final-viral-combined-for-dramv	NODE_122893_length_827_cov_0.927198__full-cat_2	1	1	201	-1	E																								0	2	5	FALSE	F
NODE_122893_length_827_cov_0.927198__full-cat_2_2	final-viral-combined-for-dramv	NODE_122893_length_827_cov_0.927198__full-cat_2	2	289	705	1	E																								0	1	5	FALSE	F
NODE_123135_length_826_cov_0.939477__lt2gene-cat_1_1	final-viral-combined-for-dramv	NODE_123135_length_826_cov_0.939477__lt2gene-cat_1	1	324	824	1	D			YP_009600147.1	YP_009600147.1 terminase large subunit [Dinoroseobacter phage vB_DshS-R5C]	FALSE	0.537	163	4.723e-45								Terminase large subunit, T4likevirus-type, N-terminal [PF03237.18]; Phage terminase large subunit [PF04466.16]								0	0	5	FALSE	F
NODE_123146_length_826_cov_0.884457__lt2gene-cat_1_1	final-viral-combined-for-dramv	NODE_123146_length_826_cov_0.884457__lt2gene-cat_1	1	2	541	-1	D			NP_543102.1	NP_543102.1 baseplate assembly protein [Enterobacteria phage phiP27]	FALSE	0.573	125	1.059e-31								Bacteriophage Mu Gp45 spike protein [PF06890.15]								0	0	5	FALSE	F
NODE_123146_length_826_cov_0.884457__lt2gene-cat_1_2	final-viral-combined-for-dramv	NODE_123146_length_826_cov_0.884457__lt2gene-cat_1	2	559	825	-1	E			NP_599048.1	NP_599048.1 baseplate hub [Enterobacteria phage SfV]	FALSE	0.764	132	9.422e-36																0	0	5	FALSE	F
NODE_123243_length_825_cov_2.046832__lt2gene-cat_1_1	final-viral-combined-for-dramv	NODE_123243_length_825_cov_2.046832__lt2gene-cat_1	1	3	566	-1	C	K08309	soluble lytic murein transglycosylase [EC:4.2.2.-]	NP_046584.1	NP_046584.1 tail length tape measure protein [Bacillus phage SPBc2]	FALSE	0.39	98	2.512e-22	MER0037361	M23B	MER0037361 - subfamily M23B non-peptidase homologues (Xanthomonas fuscans) [M23.UNB]#M23B#{peptidase unit: 264-326}~source YP_008639164~	FALSE	0.6	60	3.774e-09	Transglycosylase SLT domain [PF01464.23]	GH23	GH23 lysozyme type G (EC 3.2.1.17); peptidoglycan lyase (EC 4.2.2.n1) also known in the literature as peptidoglycan lytic transglycosylase; chitinase (EC 3.2.1.14)	3.2.1.17,3.2.1.17_or_4.2.2.n1,4.2.2.n1	GH23.hmm				0	0	5	FALSE	PF
NODE_123257_length_825_cov_1.834711__lt2gene-cat_1_1	final-viral-combined-for-dramv	NODE_123257_length_825_cov_1.834711__lt2gene-cat_1	1	1	780	-1	D			YP_009187440.1	YP_009187440.1 anti-repressor Ant [Pseudomonas phage YMC11/02/R656]	FALSE	0.555	139	2.383e-35								BRO family, N-terminal domain [PF02498.20]					VOG02389	REFSEQ anti-repressor Ant; Xu	Xu	0	0	5	FALSE	F
NODE_123374_length_825_cov_1.064738__lt2gene-cat_1_1	final-viral-combined-for-dramv	NODE_123374_length_825_cov_1.064738__lt2gene-cat_1	1	3	89	1	E																								0	2	5	FALSE	F
NODE_123374_length_825_cov_1.064738__lt2gene-cat_1_2	final-viral-combined-for-dramv	NODE_123374_length_825_cov_1.064738__lt2gene-cat_1	2	95	823	1	D			YP_008130162.1	YP_008130162.1 tail length tape measure protein [Rhizobium phage RR1-A]	FALSE	0.406	154	6.956e-41								Phage-related minor tail protein [PF10145.12]					VOG34221	REFSEQ tail length tape measure protein; Xu	Xu	0	0	5	FALSE	F
NODE_1233_length_18221_cov_2.369827__full-cat_1_1	final-viral-combined-for-dramv	NODE_1233_length_18221_cov_2.369827__full-cat_1	1	1	2187	-1	D			YP_009196090.1	YP_009196090.1 tail length tape measure protein [Mannheimia phage vB_MhM_3927AP2]	FALSE	0.337	281	8.233e-78								Phage-related minor tail protein [PF10145.12]					VOG33374	REFSEQ tail length tape measure protein; Xu	Xu	0		5	FALSE	F
NODE_1233_length_18221_cov_2.369827__full-cat_1_2	final-viral-combined-for-dramv	NODE_1233_length_18221_cov_2.369827__full-cat_1	2	2406	2702	-1	E																								0	2	4	FALSE	F
NODE_1233_length_18221_cov_2.369827__full-cat_1_3	final-viral-combined-for-dramv	NODE_1233_length_18221_cov_2.369827__full-cat_1	3	2711	3025	-1	D			YP_009804642.1	YP_009804642.1 hypothetical protein HOT57_gp01 [Pseudomonas phage phCDa]	FALSE	0.409	74	3.206e-15								Phage protein (N4 Gp49/phage Sf6 gene 66) family [PF13876.9]					VOG03438	REFSEQ hypothetical protein; Xu	Xu	0	1	4	FALSE	F
NODE_1233_length_18221_cov_2.369827__full-cat_1_4	final-viral-combined-for-dramv	NODE_1233_length_18221_cov_2.369827__full-cat_1	4	3098	3994	-1	E			YP_009807862.1	YP_009807862.1 hypothetical protein HOT83_gp19 [Sphingomonas phage Scott]	FALSE	0.456	89	7.079e-18																0	2	2	FALSE	F
NODE_1233_length_18221_cov_2.369827__full-cat_1_5	final-viral-combined-for-dramv	NODE_1233_length_18221_cov_2.369827__full-cat_1	5	4027	4389	-1	D																Phage tail tube protein [PF10618.12]								0	2	2	FALSE	F
NODE_1233_length_18221_cov_2.369827__full-cat_1_6	final-viral-combined-for-dramv	NODE_1233_length_18221_cov_2.369827__full-cat_1	6	4437	5912	-1	E			YP_007877512.1	YP_007877512.1 tail sheath [Vibrio phage martha 12B12]	FALSE	0.272	189	1.629e-49													VOG00912	sp|P85225|VPN1_BPPHE Putative tail sheath protein; Xs	Xs	0	0	3	FALSE	VF
NODE_1233_length_18221_cov_2.369827__full-cat_1_7	final-viral-combined-for-dramv	NODE_1233_length_18221_cov_2.369827__full-cat_1	7	5909	6397	-1	E																								0	1	2	FALSE
NODE_1233_length_18221_cov_2.369827__full-cat_1_8	final-viral-combined-for-dramv	NODE_1233_length_18221_cov_2.369827__full-cat_1	8	6394	6894	-1	D																Bacteriophage Mu, Gp36 [PF07030.15]								0	2	2	FALSE
NODE_1233_length_18221_cov_2.369827__full-cat_1_9	final-viral-combined-for-dramv	NODE_1233_length_18221_cov_2.369827__full-cat_1	9	6894	7412	-1	E																								0	2	2	FALSE
NODE_1233_length_18221_cov_2.369827__full-cat_1_10	final-viral-combined-for-dramv	NODE_1233_length_18221_cov_2.369827__full-cat_1	10	7526	8431	-1	D			YP_950457.1	YP_950457.1 major head protein [Pseudomonas phage DMS3]	FALSE	0.439	237	3.419e-68								Mu-like prophage major head subunit gpT [PF10124.12]					VOG03513	sp|Q9T1W1|CAPSD_BPMU Major capsid protein; XhXs	Xh;Xs	0	2	2	FALSE	V
NODE_1233_length_18221_cov_2.369827__full-cat_1_11	final-viral-combined-for-dramv	NODE_1233_length_18221_cov_2.369827__full-cat_1	11	8491	9483	-1	D			YP_009226541.1	YP_009226541.1 head maturation protease [Ralstonia phage RS138]	FALSE	0.319	172	1.52e-45								Mu-like prophage I protein [PF10123.12]					VOG04030	sp|Q01267|PRO_BPMU Protease I; XhXs	Xh;Xs	0	2	2	FALSE	V
NODE_1233_length_18221_cov_2.369827__full-cat_1_12	final-viral-combined-for-dramv	NODE_1233_length_18221_cov_2.369827__full-cat_1	12	9716	10126	-1	D																Mor transcription activator family [PF08765.14]								0	2	2	FALSE
NODE_1233_length_18221_cov_2.369827__full-cat_1_13	final-viral-combined-for-dramv	NODE_1233_length_18221_cov_2.369827__full-cat_1	13	10135	10593	-1	D																Bacteriophage Mu, GemA protein [PF06252.15]								0	2	2	FALSE
NODE_1233_length_18221_cov_2.369827__full-cat_1_14	final-viral-combined-for-dramv	NODE_1233_length_18221_cov_2.369827__full-cat_1	14	10590	10820	-1	E																								0	2	2	FALSE
NODE_1233_length_18221_cov_2.369827__full-cat_1_15	final-viral-combined-for-dramv	NODE_1233_length_18221_cov_2.369827__full-cat_1	15	10795	11262	-1	E			YP_010299299.1	YP_010299299.1 host nuclease inhibitor [Pseudomonas phage AIIMS-Pa-B1]	FALSE	0.386	62	2.483e-10													VOG09682	REFSEQ host nuclease inhibitor; Xu	Xu	0	1	2	FALSE
NODE_1233_length_18221_cov_2.369827__full-cat_1_16	final-viral-combined-for-dramv	NODE_1233_length_18221_cov_2.369827__full-cat_1	16	11264	11884	-1	D			YP_024678.1	YP_024678.1 DUF3164 family protein [Burkholderia phage BcepMu]	FALSE	0.626	249	3.962e-74								Protein of unknown function (DUF3164) [PF11363.11]					VOG04469	REFSEQ DUF3164 family protein; Xu	Xu	0	1	2	FALSE
NODE_1233_length_18221_cov_2.369827__full-cat_1_17	final-viral-combined-for-dramv	NODE_1233_length_18221_cov_2.369827__full-cat_1	17	11915	12190	-1	E																								0	2	2	FALSE	F
NODE_1233_length_18221_cov_2.369827__full-cat_1_18	final-viral-combined-for-dramv	NODE_1233_length_18221_cov_2.369827__full-cat_1	18	12187	12516	-1	E																								0	2	2	FALSE	F
NODE_1233_length_18221_cov_2.369827__full-cat_1_19	final-viral-combined-for-dramv	NODE_1233_length_18221_cov_2.369827__full-cat_1	19	12525	13469	-1	D			YP_002221433.1	YP_002221433.1 DNA transposition protein [Burkholderia phage KS10]	FALSE	0.444	246	3.067e-71								AAA domain [PF13401.9]; Bacterial TniB protein [PF05621.14]					VOG00756	sp|P03763|TARGB_BPMU ATP-dependent target DNA activator B; XhXr	Xh;Xr	0	1	2	FALSE	VF
NODE_1233_length_18221_cov_2.369827__full-cat_1_20	final-viral-combined-for-dramv	NODE_1233_length_18221_cov_2.369827__full-cat_1	20	13483	15156	-1	C	K07497	putative transposase	YP_002221432.1	YP_002221432.1 transposase [Burkholderia phage KS10]	FALSE	0.383	289	2.225e-82								Bacteriophage Mu transposase [PF02914.18]; Mu transposase, C-terminal [PF09299.14]; Integrase core domain [PF00665.29]					VOG02220	sp|O05069|TRA_HAEIN Mu-like prophage FluMu transposase A; Xr	Xr	0	1	2	FALSE	VF
NODE_1233_length_18221_cov_2.369827__full-cat_1_21	final-viral-combined-for-dramv	NODE_1233_length_18221_cov_2.369827__full-cat_1	21	15158	15703	-1	E																								0	2	2	FALSE	F
NODE_1233_length_18221_cov_2.369827__full-cat_1_22	final-viral-combined-for-dramv	NODE_1233_length_18221_cov_2.369827__full-cat_1	22	15738	16775	-1	D			YP_164049.1	YP_164049.1 DUF3102 domain-containing protein [Pseudomonas phage B3]	FALSE	0.235	85	2.12e-16								Protein of unknown function (DUF3102) [PF11300.11]					VOG01490	REFSEQ hypothetical protein; Xu	Xu	0	1	4	FALSE	F
NODE_1233_length_18221_cov_2.369827__full-cat_1_23	final-viral-combined-for-dramv	NODE_1233_length_18221_cov_2.369827__full-cat_1	23	16787	17026	-1	C	K07724	Ner family transcriptional regulator														Winged helix-turn-helix DNA-binding [PF13693.9]								0	2	5	FALSE	F
NODE_123443_length_825_cov_0.611570__full-cat_2_1	final-viral-combined-for-dramv	NODE_123443_length_825_cov_0.611570__full-cat_2	1	1	183	-1	E																								0	2	5	FALSE	F
NODE_123443_length_825_cov_0.611570__full-cat_2_2	final-viral-combined-for-dramv	NODE_123443_length_825_cov_0.611570__full-cat_2	2	307	558	-1	E																								0	2	4	FALSE	F
NODE_123443_length_825_cov_0.611570__full-cat_2_3	final-viral-combined-for-dramv	NODE_123443_length_825_cov_0.611570__full-cat_2	3	569	823	-1	C	K02970	small subunit ribosomal protein S21														Ribosomal protein S21 [PF01165.23]								0	1	5	FALSE	MF
NODE_123906_length_823_cov_0.972376__lt2gene-cat_1_1	final-viral-combined-for-dramv	NODE_123906_length_823_cov_0.972376__lt2gene-cat_1	1	3	821	1	E			YP_009811034.1	YP_009811034.1 tail protein [uncultured phage_Deep-GF0-KM16-C193]	FALSE	0.276	145	3.446e-37																0	0	5	FALSE	F
NODE_124174_length_822_cov_0.871369__lt2gene-cat_1_1	final-viral-combined-for-dramv	NODE_124174_length_822_cov_0.871369__lt2gene-cat_1	1	3	821	-1	E			YP_002284352.1	YP_002284352.1 tail length tape measure protein [Pseudomonas phage PAJU2]	FALSE	0.297	116	2.999e-27																0	0	5	FALSE	F
NODE_124419_length_821_cov_0.779778__lt2gene-cat_1_1	final-viral-combined-for-dramv	NODE_124419_length_821_cov_0.779778__lt2gene-cat_1	1	1	819	1	D			YP_355412.1	YP_355412.1 major head protein [Burkholderia phage Bcep176]	FALSE	0.453	225	1.339e-64								Phage capsid family [PF05065.16]					VOG00051	sp|O64210|CAPSD_BPMD2 Probable major capsid protein gp17; Xs	Xs	0	0	5	FALSE	VF
NODE_124528_length_820_cov_1.593620__lt2gene-cat_1_1	final-viral-combined-for-dramv	NODE_124528_length_820_cov_1.593620__lt2gene-cat_1	1	33	818	1	E			YP_009221520.1	YP_009221520.1 head morphogenesis (endogenous virus) [Sinorhizobium phage phiLM21]	FALSE	0.604	287	2.354e-86													VOG03547	REFSEQ head morphogenesis; Xu	Xu	0	0	5	FALSE	F
NODE_124591_length_820_cov_1.183079__full-cat_2_1	final-viral-combined-for-dramv	NODE_124591_length_820_cov_1.183079__full-cat_2	1	1	375	1	D			YP_007111684.1	YP_007111684.1 DnaC-like helicase loader [Escherichia phage mEpX1]	FALSE	0.633	151	1.304e-41								IstB-like ATP binding protein [PF01695.20]					VOG01294	sp|P15026|ISTB_PSEAI Insertion sequence IS21 putative ATP-binding protein; Xh	Xh	0	1	5	FALSE	F
NODE_124591_length_820_cov_1.183079__full-cat_2_2	final-viral-combined-for-dramv	NODE_124591_length_820_cov_1.183079__full-cat_2	2	433	645	1	D			YP_007111684.1	YP_007111684.1 DnaC-like helicase loader [Escherichia phage mEpX1]	FALSE	0.881	125	6.173e-34								IstB-like ATP binding protein [PF01695.20]								0	1	4	FALSE	F
NODE_124591_length_820_cov_1.183079__full-cat_2_3	final-viral-combined-for-dramv	NODE_124591_length_820_cov_1.183079__full-cat_2	3	642	818	1	E																								0	2	5	FALSE	F
NODE_124603_length_820_cov_1.135922__full-cat_2_1	final-viral-combined-for-dramv	NODE_124603_length_820_cov_1.135922__full-cat_2	1	1	141	-1	E																								0	2	5	FALSE	F
NODE_124603_length_820_cov_1.135922__full-cat_2_2	final-viral-combined-for-dramv	NODE_124603_length_820_cov_1.135922__full-cat_2	2	247	444	-1	C	K07733	prophage regulatory protein	YP_004306464.1	YP_004306464.1 excisionase and transcriptional regulator [Burkholderia phage KL3]	FALSE	0.584	61	1.975e-11								Prophage CP4-57 regulatory protein (AlpA) [PF05930.15]								0	1	4	FALSE	F
NODE_124603_length_820_cov_1.135922__full-cat_2_3	final-viral-combined-for-dramv	NODE_124603_length_820_cov_1.135922__full-cat_2	3	662	817	-1	E																								0	2	5	FALSE	F
NODE_124643_length_820_cov_0.973648__full-cat_2_1	final-viral-combined-for-dramv	NODE_124643_length_820_cov_0.973648__full-cat_2	1	1	123	1	E																								0	2	5	FALSE	F
NODE_124643_length_820_cov_0.973648__full-cat_2_2	final-viral-combined-for-dramv	NODE_124643_length_820_cov_0.973648__full-cat_2	2	123	692	1	C	K14060	putative DNA-invertase from lambdoid prophage Rac	YP_006383696.1	YP_006383696.1 DNA invertase [Salisaeta icosahedral phage 1]	FALSE	0.431	137	1.266e-35								Resolvase, N terminal domain [PF00239.24]; Helix-turn-helix domain of resolvase [PF02796.18]								0	1	4	FALSE	F
NODE_124643_length_820_cov_0.973648__full-cat_2_3	final-viral-combined-for-dramv	NODE_124643_length_820_cov_0.973648__full-cat_2	3	702	818	1	E																								0	2	5	FALSE	F
NODE_124648_length_820_cov_0.957004__full-cat_1_1	final-viral-combined-for-dramv	NODE_124648_length_820_cov_0.957004__full-cat_1	1	1	291	1	E																								0	1	5	FALSE	F
NODE_124648_length_820_cov_0.957004__full-cat_1_2	final-viral-combined-for-dramv	NODE_124648_length_820_cov_0.957004__full-cat_1	2	334	693	1	D			YP_009613855.1	YP_009613855.1 tail protein [Edwardsiella phage eiAU]	FALSE	0.519	102	7.901e-25								Bacteriophage lambda tail assembly protein I [PF06805.15]								0	0	5	FALSE	F
NODE_124674_length_820_cov_0.808599__lt2gene-cat_1_1	final-viral-combined-for-dramv	NODE_124674_length_820_cov_0.808599__lt2gene-cat_1	1	1	474	1	E			YP_010059759.1	YP_010059759.1 head decoration [Mycobacterium phage Phrappuccino]	FALSE	0.357	87	5.601e-19																0	0	5	FALSE	F
NODE_124674_length_820_cov_0.808599__lt2gene-cat_1_2	final-viral-combined-for-dramv	NODE_124674_length_820_cov_0.808599__lt2gene-cat_1	2	478	819	1	E																								0	1	5	FALSE	F
NODE_124898_length_819_cov_1.125000__lt2gene-cat_1_1	final-viral-combined-for-dramv	NODE_124898_length_819_cov_1.125000__lt2gene-cat_1	1	3	545	1	D			YP_010101736.1	YP_010101736.1 portal protein [Pseudomonas phage vB_Pae_BR319a]	FALSE	0.853	318	9.57e-99								Phage portal protein [PF04860.15]					VOG31581	sp|P25480|PORTL_BPP2 Probable portal protein; XpXrXs	Xp;Xs;Xr	0	0	5	FALSE	VF
NODE_124898_length_819_cov_1.125000__lt2gene-cat_1_2	final-viral-combined-for-dramv	NODE_124898_length_819_cov_1.125000__lt2gene-cat_1	2	725	817	-1	E																								0	2	5	FALSE	F
NODE_12497_length_4139_cov_2.970050__full_1-cat_2_1	final-viral-combined-for-dramv	NODE_12497_length_4139_cov_2.970050__full_1-cat_2	1	1	417	-1	D			YP_009835468.1	YP_009835468.1 hypothetical protein HWB33_gp76 [Leptospira phage LE3]	FALSE	0.502	120	8.784e-31								DNA N-6-adenine-methyltransferase (Dam) [PF05869.14]								0	1	5	FALSE	F
NODE_12497_length_4139_cov_2.970050__full_1-cat_2_2	final-viral-combined-for-dramv	NODE_12497_length_4139_cov_2.970050__full_1-cat_2	2	414	1439	-1	D			YP_009191737.1	YP_009191737.1 DNA methyltransferase [Salmonella phage SEN5]	FALSE	0.421	243	1.032e-69								C-5 cytosine-specific DNA methylase [PF00145.20]					VOG02079	sp|P34877|MTSA_LACLC Type II methyltransferase M1.ScrFI; XhXp	Xh;Xp	0	1	3	FALSE	F
NODE_12497_length_4139_cov_2.970050__full_1-cat_2_3	final-viral-combined-for-dramv	NODE_12497_length_4139_cov_2.970050__full_1-cat_2	3	1436	2053	-1	E			YP_009221477.1	YP_009221477.1 hypothetical protein AWJ26_gp06 (endogenous virus) [Sinorhizobium phage phiLM21]	FALSE	0.614	231	5.438e-68													VOG14725	REFSEQ hypothetical protein; Xu	Xu	0	1	3	FALSE	F
NODE_12497_length_4139_cov_2.970050__full_1-cat_2_4	final-viral-combined-for-dramv	NODE_12497_length_4139_cov_2.970050__full_1-cat_2	4	2053	2388	-1	E																								0	2	3	FALSE	F
NODE_12497_length_4139_cov_2.970050__full_1-cat_2_5	final-viral-combined-for-dramv	NODE_12497_length_4139_cov_2.970050__full_1-cat_2	5	2507	2836	-1	E																								0	1	5	FALSE	F
NODE_124996_length_819_cov_0.484722__full-cat_2_1	final-viral-combined-for-dramv	NODE_124996_length_819_cov_0.484722__full-cat_2	1	1	519	1	D																ABC transporter [PF00005.30]								0	1	5	FALSE	F
NODE_124996_length_819_cov_0.484722__full-cat_2_2	final-viral-combined-for-dramv	NODE_124996_length_819_cov_0.484722__full-cat_2	2	516	680	1	E																								0	2	5	FALSE	F
NODE_1250_length_18087_cov_5.976151__full-cat_1_1	final-viral-combined-for-dramv	NODE_1250_length_18087_cov_5.976151__full-cat_1	1	1	720	-1	E																								0	2	5	FALSE	F
NODE_1250_length_18087_cov_5.976151__full-cat_1_2	final-viral-combined-for-dramv	NODE_1250_length_18087_cov_5.976151__full-cat_1	2	802	927	-1	E																								0	2	4	FALSE	F
NODE_1250_length_18087_cov_5.976151__full-cat_1_3	final-viral-combined-for-dramv	NODE_1250_length_18087_cov_5.976151__full-cat_1	3	952	2334	-1	E			YP_010107151.1	YP_010107151.1 SGNH/GDSL hydrolase family protein [Agrobacterium phage OLIVR5]	FALSE	0.383	276	2.096e-79													VOG01288	REFSEQ tail fiber protein; Xu	Xu	0	2	4	FALSE	F
NODE_1250_length_18087_cov_5.976151__full-cat_1_4	final-viral-combined-for-dramv	NODE_1250_length_18087_cov_5.976151__full-cat_1	4	2334	2600	-1	E																								0	2	4	FALSE	F
NODE_1250_length_18087_cov_5.976151__full-cat_1_5	final-viral-combined-for-dramv	NODE_1250_length_18087_cov_5.976151__full-cat_1	5	2597	3163	-1	E			YP_008130172.1	YP_008130172.1 hypothetical protein RHXG_00025 [Rhizobium phage RR1-A]	FALSE	0.403	110	2.208e-26													VOG33145	REFSEQ hypothetical protein; Xu	Xu	0	1	4	FALSE	F
NODE_1250_length_18087_cov_5.976151__full-cat_1_6	final-viral-combined-for-dramv	NODE_1250_length_18087_cov_5.976151__full-cat_1	6	3174	4562	-1	D			YP_008129863.1	YP_008129863.1 tail fiber protein [Rhizobium phage RR1-B]	FALSE	0.42	231	4.631e-64								Protein of unknown function (DUF2793) [PF10983.11]								0	0	2	FALSE	F
NODE_1250_length_18087_cov_5.976151__full-cat_1_7	final-viral-combined-for-dramv	NODE_1250_length_18087_cov_5.976151__full-cat_1	7	4562	5158	-1	D			YP_007002956.1	YP_007002956.1 baseplate wedge subunit [Haemophilus phage SuMu]	FALSE	0.314	76	1.683e-14								Bacteriophage Mu-like, Gp48 [PF10076.12]					VOG01706	sp|P75982|YMFQ_ECOLI Uncharacterized protein YmfQ; Xu	Xu	0	2	1	FALSE	F
NODE_1250_length_18087_cov_5.976151__full-cat_1_8	final-viral-combined-for-dramv	NODE_1250_length_18087_cov_5.976151__full-cat_1	8	5173	6312	-1	D			YP_008766882.1	YP_008766882.1 baseplate protein [Shigella phage SfIV]	FALSE	0.251	110	2.195e-24								Baseplate J-like protein [PF04865.17]					VOG00121	sp|P51767|BPJ_BPP2 Baseplate protein J; XhXs	Xh;Xs	0	0	1	FALSE	V
NODE_1250_length_18087_cov_5.976151__full-cat_1_9	final-viral-combined-for-dramv	NODE_1250_length_18087_cov_5.976151__full-cat_1	9	6312	6776	-1	D																Phage protein GP46 [PF07409.15]								0	2	1	FALSE
NODE_1250_length_18087_cov_5.976151__full-cat_1_10	final-viral-combined-for-dramv	NODE_1250_length_18087_cov_5.976151__full-cat_1	10	6831	7346	-1	D			YP_008130167.1	YP_008130167.1 baseplate assembly protein [Rhizobium phage RR1-A]	FALSE	0.315	75	1.047e-14								Bacteriophage Mu Gp45 spike protein [PF06890.15]								0	0	1	FALSE
NODE_1250_length_18087_cov_5.976151__full-cat_1_11	final-viral-combined-for-dramv	NODE_1250_length_18087_cov_5.976151__full-cat_1	11	7343	8545	-1	E			YP_007877507.1	YP_007877507.1 baseplate hub [Vibrio phage martha 12B12]	FALSE	0.282	149	7.356e-37													VOG01364	sp|P08558|BP44_BPMU Baseplate hub protein gp44; XhXpXrXs	Xh;Xp;Xs;Xr	0	0	1	FALSE	V
NODE_1250_length_18087_cov_5.976151__full-cat_1_12	final-viral-combined-for-dramv	NODE_1250_length_18087_cov_5.976151__full-cat_1	12	8545	9789	-1	D			NP_700390.1	NP_700390.1 baseplate hub [Salmonella phage ST64B]	FALSE	0.399	76	3.087e-13								DNA circularisation protein N-terminus [PF07157.15]					VOG01079	sp|P71389|VPN_HAEIN Mu-like prophage FluMu DNA circularization protein; Xr	Xr	0	0	1	FALSE	V
NODE_1250_length_18087_cov_5.976151__full-cat_1_13	final-viral-combined-for-dramv	NODE_1250_length_18087_cov_5.976151__full-cat_1	13	9789	12209	-1	E			YP_010106890.1	YP_010106890.1 tail length tape measure protein [Xanthomonas phage FoX5]	FALSE	0.288	168	7.371e-41													VOG34221	REFSEQ tail length tape measure protein; Xu	Xu	0	0	1	FALSE
NODE_1250_length_18087_cov_5.976151__full-cat_1_14	final-viral-combined-for-dramv	NODE_1250_length_18087_cov_5.976151__full-cat_1	14	12291	12425	-1	E																								0	2	1	FALSE
NODE_1250_length_18087_cov_5.976151__full-cat_1_15	final-viral-combined-for-dramv	NODE_1250_length_18087_cov_5.976151__full-cat_1	15	12425	12892	-1	E																								0	2	1	FALSE	F
NODE_1250_length_18087_cov_5.976151__full-cat_1_16	final-viral-combined-for-dramv	NODE_1250_length_18087_cov_5.976151__full-cat_1	16	12892	13254	-1	D																Phage tail tube protein [PF10618.12]								0	2	1	FALSE	F
NODE_1250_length_18087_cov_5.976151__full-cat_1_17	final-viral-combined-for-dramv	NODE_1250_length_18087_cov_5.976151__full-cat_1	17	13271	14758	-1	E			YP_007877512.1	YP_007877512.1 tail sheath [Vibrio phage martha 12B12]	FALSE	0.287	208	8.229e-56													VOG00912	sp|P85225|VPN1_BPPHE Putative tail sheath protein; Xs	Xs	0	0	4	FALSE	VF
NODE_1250_length_18087_cov_5.976151__full-cat_1_18	final-viral-combined-for-dramv	NODE_1250_length_18087_cov_5.976151__full-cat_1	18	14758	15033	-1	D																Protein of unknown function (DUF2635) [PF10948.11]								0	2	4	FALSE	F
NODE_1250_length_18087_cov_5.976151__full-cat_1_19	final-viral-combined-for-dramv	NODE_1250_length_18087_cov_5.976151__full-cat_1	19	15042	15620	-1	E																								0	2	4	FALSE	F
NODE_1250_length_18087_cov_5.976151__full-cat_1_20	final-viral-combined-for-dramv	NODE_1250_length_18087_cov_5.976151__full-cat_1	20	15620	16057	-1	D			YP_010660039.1	YP_010660039.1 head-tail adaptor [Pseudoalteromonas phage HS6]	FALSE	0.327	76	3.233e-15								Bacteriophage Mu, Gp36 [PF07030.15]					VOG00897	sp|Q9T1V9|GPJ_BPMU Gene product J; Xh	Xh	0	2	4	FALSE	F
NODE_1250_length_18087_cov_5.976151__full-cat_1_21	final-viral-combined-for-dramv	NODE_1250_length_18087_cov_5.976151__full-cat_1	21	16120	16389	-1	E																								0	2	4	FALSE	F
NODE_1250_length_18087_cov_5.976151__full-cat_1_22	final-viral-combined-for-dramv	NODE_1250_length_18087_cov_5.976151__full-cat_1	22	16536	17024	-1	D																Mu-like prophage FluMu N-terminal domain [PF17891.4]								0	2	4	FALSE	F
NODE_1250_length_18087_cov_5.976151__full-cat_1_23	final-viral-combined-for-dramv	NODE_1250_length_18087_cov_5.976151__full-cat_1	23	17147	17851	-1	D			YP_009285924.1	YP_009285924.1 major head protein [Rhodovulum phage vB_RhkS_P1]	FALSE	0.514	218	6.017e-63								Mu-like prophage major head subunit gpT [PF10124.12]					VOG03513	sp|Q9T1W1|CAPSD_BPMU Major capsid protein; XhXs	Xh;Xs	0	2	5	FALSE	VF
NODE_125126_length_818_cov_1.223922__full-cat_2_1	final-viral-combined-for-dramv	NODE_125126_length_818_cov_1.223922__full-cat_2	1	1	231	1	C	K03704	cold shock protein	YP_009909757.1	YP_009909757.1 cold shock protein [Escherichia phage 2H10]	FALSE	0.598	67	2.045e-13								'Cold-shock' DNA-binding domain [PF00313.25]								0	1	5	FALSE	F
NODE_125126_length_818_cov_1.223922__full-cat_2_2	final-viral-combined-for-dramv	NODE_125126_length_818_cov_1.223922__full-cat_2	2	354	578	1	E																								0	2	4	FALSE	F
NODE_125126_length_818_cov_1.223922__full-cat_2_3	final-viral-combined-for-dramv	NODE_125126_length_818_cov_1.223922__full-cat_2	3	610	816	1	D																Family of unknown function (DUF6481) [PF20089.2]								0	2	5	FALSE	F
NODE_125152_length_818_cov_1.121001__lt2gene-cat_1_1	final-viral-combined-for-dramv	NODE_125152_length_818_cov_1.121001__lt2gene-cat_1	1	1	816	-1	E																								0	0	5	FALSE	F
NODE_125269_length_817_cov_2.981894__lt2gene-cat_1_1	final-viral-combined-for-dramv	NODE_125269_length_817_cov_2.981894__lt2gene-cat_1	1	3	815	-1	E			YP_007003536.1	YP_007003536.1 tail tape measure protein [Salmonella phage RE2010]	FALSE	0.556	254	7.371e-75																0	0	5	FALSE	F
NODE_125289_length_817_cov_2.052925__full-cat_2_1	final-viral-combined-for-dramv	NODE_125289_length_817_cov_2.052925__full-cat_2	1	1	372	-1	C	K07484	transposase																						0	1	5	FALSE	F
NODE_125289_length_817_cov_2.052925__full-cat_2_2	final-viral-combined-for-dramv	NODE_125289_length_817_cov_2.052925__full-cat_2	2	369	806	-1	E																								0	2	5	FALSE	F
NODE_125408_length_817_cov_0.994429__lt2gene-cat_1_1	final-viral-combined-for-dramv	NODE_125408_length_817_cov_0.994429__lt2gene-cat_1	1	2	817	1	E			YP_006601.1	YP_006601.1 tail protein [Klebsiella phage phiKO2]	FALSE	0.965	555	6.391e-179																0	0	5	FALSE	F
NODE_125429_length_817_cov_0.870474__lt2gene-cat_1_1	final-viral-combined-for-dramv	NODE_125429_length_817_cov_0.870474__lt2gene-cat_1	1	2	817	-1	E			YP_010106650.1	YP_010106650.1 tail length tape measure protein [Xanthomonas phage FoX1]	FALSE	0.269	91	4.965e-19																0	0	5	FALSE	F
NODE_125474_length_817_cov_0.378830__lt2gene-cat_1_1	final-viral-combined-for-dramv	NODE_125474_length_817_cov_0.378830__lt2gene-cat_1	1	1	213	1	E																								0	2	5	FALSE	F
NODE_125474_length_817_cov_0.378830__lt2gene-cat_1_2	final-viral-combined-for-dramv	NODE_125474_length_817_cov_0.378830__lt2gene-cat_1	2	215	817	1	E																								0	0	5	FALSE	F
NODE_12551_length_4124_cov_1.968199__full-cat_1_1	final-viral-combined-for-dramv	NODE_12551_length_4124_cov_1.968199__full-cat_1	1	1	384	-1	D			YP_009792788.1	YP_009792788.1 tail collar fiber protein [Bordetella phage vB_BbrM_PHB04]	FALSE	0.427	74	5.868e-15								Phage Tail Collar Domain [PF07484.15]								0	0	5	FALSE	F
NODE_12551_length_4124_cov_1.968199__full-cat_1_2	final-viral-combined-for-dramv	NODE_12551_length_4124_cov_1.968199__full-cat_1	2	381	3356	-1	E																								0	2	2	FALSE	F
NODE_12551_length_4124_cov_1.968199__full-cat_1_3	final-viral-combined-for-dramv	NODE_12551_length_4124_cov_1.968199__full-cat_1	3	3404	4123	-1	E																								0	1	5	FALSE	F
NODE_125660_length_816_cov_0.917713__lt2gene-cat_1_1	final-viral-combined-for-dramv	NODE_125660_length_816_cov_0.917713__lt2gene-cat_1	1	10	816	-1	E			YP_009824213.1	YP_009824213.1 hypothetical protein HOV59_gp04 [Escherichia phage vB_EcoS_swan01]	FALSE	0.359	83	1.969e-16																0	0	5	FALSE	F
NODE_125696_length_816_cov_0.663877__lt2gene-cat_1_1	final-viral-combined-for-dramv	NODE_125696_length_816_cov_0.663877__lt2gene-cat_1	1	2	667	1	C	K06905	uncharacterized protein	YP_009882556.1	YP_009882556.1 tail protein [Klebsiella phage ST16-OXA48phi5.4]	FALSE	0.938	437	5.301e-139								Phage tail baseplate hub (GPD) [PF05954.14]					VOG00688	sp|P21679|BPD_BP186 Probable baseplate hub protein; XhXs	Xh;Xs	0	0	5	FALSE	VF
NODE_125942_length_815_cov_0.745810__lt2gene-cat_1_1	final-viral-combined-for-dramv	NODE_125942_length_815_cov_0.745810__lt2gene-cat_1	1	3	815	1	D			YP_009600147.1	YP_009600147.1 terminase large subunit [Dinoroseobacter phage vB_DshS-R5C]	FALSE	0.384	186	3.634e-51								Terminase large subunit, T4likevirus-type, N-terminal [PF03237.18]								0	0	5	FALSE	F
NODE_126164_length_814_cov_0.917483__lt2gene-cat_1_1	final-viral-combined-for-dramv	NODE_126164_length_814_cov_0.917483__lt2gene-cat_1	1	3	170	-1	E																								0	2	5	FALSE	F
NODE_126164_length_814_cov_0.917483__lt2gene-cat_1_2	final-viral-combined-for-dramv	NODE_126164_length_814_cov_0.917483__lt2gene-cat_1	2	298	813	1	C	K07474	phage terminase small subunit														Terminase small subunit [PF03592.19]								0	0	5	FALSE	F
NODE_126168_length_814_cov_0.888112__full-cat_2_1	final-viral-combined-for-dramv	NODE_126168_length_814_cov_0.888112__full-cat_2	1	1	498	-1	C	K00769	xanthine phosphoribosyltransferase [EC:2.4.2.22]	YP_010114472.1	YP_010114472.1 phosphoribosyl transferase [Flavobacterium phage vB_FspM_immuto_2-6A]	FALSE	0.284	61	4.51e-10								Phosphoribosyl transferase domain [PF00156.30]					VOG04920	sp|P45078|HPRT_HAEIN Hypoxanthine phosphoribosyltransferase; Xh	Xh	0	1	5	FALSE	F
NODE_126168_length_814_cov_0.888112__full-cat_2_2	final-viral-combined-for-dramv	NODE_126168_length_814_cov_0.888112__full-cat_2	2	680	781	-1	E																								0	2	5	FALSE	F
NODE_126213_length_814_cov_0.643357__lt2gene-cat_1_1	final-viral-combined-for-dramv	NODE_126213_length_814_cov_0.643357__lt2gene-cat_1	1	166	813	1	D			YP_003090232.1	YP_003090232.1 O-antigen acetylase [Salmonella phage g341c]	FALSE	0.426	154	3.487e-41								Acyltransferase family [PF01757.25]								0	0	5	FALSE	F
NODE_126479_length_813_cov_0.386555__lt2gene-cat_1_1	final-viral-combined-for-dramv	NODE_126479_length_813_cov_0.386555__lt2gene-cat_1	1	3	812	-1	E			YP_007518406.1	YP_007518406.1 tail fiber protein [Rhodobacter phage RcapNL]	FALSE	0.234	66	1.356e-10																0	0	5	FALSE	F
NODE_126756_length_811_cov_2.453652__full-cat_2_1	final-viral-combined-for-dramv	NODE_126756_length_811_cov_2.453652__full-cat_2	1	1	294	-1	E																								0	2	5	FALSE	F
NODE_126756_length_811_cov_2.453652__full-cat_2_2	final-viral-combined-for-dramv	NODE_126756_length_811_cov_2.453652__full-cat_2	2	379	678	1	E																								0	1	5	FALSE	F
NODE_127314_length_809_cov_1.716901__lt2gene-cat_1_1	final-viral-combined-for-dramv	NODE_127314_length_809_cov_1.716901__lt2gene-cat_1	1	22	807	1	E			YP_008130166.1	YP_008130166.1 baseplate hub [Rhizobium phage RR1-A]	TRUE	0.82	444	1.176e-140													VOG01364	sp|P08558|BP44_BPMU Baseplate hub protein gp44; XhXpXrXs	Xh;Xp;Xs;Xr	0	0	5	FALSE	VF
NODE_127398_length_809_cov_1.209859__lt2gene-cat_1_1	final-viral-combined-for-dramv	NODE_127398_length_809_cov_1.209859__lt2gene-cat_1	1	1	807	-1	E			YP_009820940.1	YP_009820940.1 tail fiber protein [Synechococcus phage S-B28]	FALSE	0.213	64	3.236e-10																0	0	5	FALSE	F
NODE_12739_length_4077_cov_4.117144__full-cat_2_1	final-viral-combined-for-dramv	NODE_12739_length_4077_cov_4.117144__full-cat_2	1	1	234	-1	E																								0	2	5	FALSE	F
NODE_12739_length_4077_cov_4.117144__full-cat_2_2	final-viral-combined-for-dramv	NODE_12739_length_4077_cov_4.117144__full-cat_2	2	249	773	-1	E																								0	2	4	FALSE	F
NODE_12739_length_4077_cov_4.117144__full-cat_2_3	final-viral-combined-for-dramv	NODE_12739_length_4077_cov_4.117144__full-cat_2	3	986	1597	-1	E																								0	2	4	FALSE	F
NODE_12739_length_4077_cov_4.117144__full-cat_2_4	final-viral-combined-for-dramv	NODE_12739_length_4077_cov_4.117144__full-cat_2	4	1681	2172	-1	E																								0	1	4	FALSE	F
NODE_12739_length_4077_cov_4.117144__full-cat_2_5	final-viral-combined-for-dramv	NODE_12739_length_4077_cov_4.117144__full-cat_2	5	2165	2809	-1	E			YP_009302122.1	YP_009302122.1 hypothetical protein BJD43_gp207 [Cyanophage S-RIM50]	FALSE	0.381	66	5.148e-11													VOG16825	REFSEQ hypothetical protein; Xu	Xu	0	1	3	FALSE	F
NODE_12739_length_4077_cov_4.117144__full-cat_2_6	final-viral-combined-for-dramv	NODE_12739_length_4077_cov_4.117144__full-cat_2	6	2806	3453	-1	E			YP_007672978.1	YP_007672978.1 DNA endonuclease V [Synechococcus phage S-CAM1]	FALSE	0.389	79	2.255e-15													VOG00075	REFSEQ DNA endonuclease V; Xu	Xu	0	1	5	FALSE	F
NODE_127453_length_809_cov_0.946479__lt2gene-cat_1_1	final-viral-combined-for-dramv	NODE_127453_length_809_cov_0.946479__lt2gene-cat_1	1	1	807	1	D			YP_009010474.1	YP_009010474.1 portal protein [Geobacillus phage GBK2]	FALSE	0.433	208	8.2e-59								Phage portal protein [PF04860.15]								0	0	5	FALSE	F
NODE_127640_length_808_cov_1.383639__lt2gene-cat_1_1	final-viral-combined-for-dramv	NODE_127640_length_808_cov_1.383639__lt2gene-cat_1	1	3	806	1	E			YP_009147464.1	YP_009147464.1 baseplate hub [Enterobacteria phage SfI]	TRUE	0.661	352	1.168e-108													VOG01364	sp|P08558|BP44_BPMU Baseplate hub protein gp44; XhXpXrXs	Xh;Xp;Xs;Xr	0	0	5	FALSE	VF
NODE_127784_length_808_cov_0.734838__full-cat_1_1	final-viral-combined-for-dramv	NODE_127784_length_808_cov_0.734838__full-cat_1	1	1	108	-1	E																								0	2	5	FALSE	F
NODE_127784_length_808_cov_0.734838__full-cat_1_2	final-viral-combined-for-dramv	NODE_127784_length_808_cov_0.734838__full-cat_1	2	105	794	-1	C	K06906	uncharacterized protein	YP_001111178.1	YP_001111178.1 tail protein [Burkholderia phage phiE12-2]	FALSE	0.543	117	3.252e-28								Phage P2 GpU [PF06995.14]; Tripartite ATP-independent periplasmic transporters, DctQ component [PF04290.15]								0	0	5	FALSE	F
NODE_127817_length_808_cov_0.383639__lt2gene-cat_1_1	final-viral-combined-for-dramv	NODE_127817_length_808_cov_0.383639__lt2gene-cat_1	1	3	782	-1	E			YP_001111222.1	YP_001111222.1 baseplate assembly protein V [Burkholderia phage phiE255]	FALSE	0.402	63	9.262e-10													VOG01001	sp|P31340|SPIKE_BPP2 Spike protein; XhXpXs	Xh;Xp;Xs	0	0	5	FALSE	VF
NODE_127962_length_807_cov_1.079096__full-cat_2_1	final-viral-combined-for-dramv	NODE_127962_length_807_cov_1.079096__full-cat_2	1	1	210	-1	E																								0	2	5	FALSE	F
NODE_127962_length_807_cov_1.079096__full-cat_2_2	final-viral-combined-for-dramv	NODE_127962_length_807_cov_1.079096__full-cat_2	2	207	377	-1	E																								0	2	4	FALSE	F
NODE_127962_length_807_cov_1.079096__full-cat_2_3	final-viral-combined-for-dramv	NODE_127962_length_807_cov_1.079096__full-cat_2	3	374	598	-1	E																								0	2	4	FALSE	F
NODE_127962_length_807_cov_1.079096__full-cat_2_4	final-viral-combined-for-dramv	NODE_127962_length_807_cov_1.079096__full-cat_2	4	591	803	-1	E																					VOG02851	REFSEQ nucleoside triphosphate pyrophosphohydrolase; Xu	Xu	0	1	5	FALSE	F
NODE_127987_length_807_cov_0.973164__lt2gene-cat_1_1	final-viral-combined-for-dramv	NODE_127987_length_807_cov_0.973164__lt2gene-cat_1	1	172	807	1	D			YP_010082065.1	YP_010082065.1 portal protein [Ralstonia phage Dina]	FALSE	0.286	80	8.093e-16								Phage portal protein [PF04860.15]								0	0	5	FALSE	F
NODE_128121_length_806_cov_1.807638__lt2gene-cat_1_1	final-viral-combined-for-dramv	NODE_128121_length_806_cov_1.807638__lt2gene-cat_1	1	1	804	1	E			YP_009879843.1	YP_009879843.1 tail tape measure protein [Enterobacter phage phiT5282H]	TRUE	0.854	471	7.645e-150																0	0	5	FALSE	F
NODE_128260_length_806_cov_0.956153__lt2gene-cat_1_1	final-viral-combined-for-dramv	NODE_128260_length_806_cov_0.956153__lt2gene-cat_1	1	2	448	1	E																								0	2	5	FALSE	F
NODE_128260_length_806_cov_0.956153__lt2gene-cat_1_2	final-viral-combined-for-dramv	NODE_128260_length_806_cov_0.956153__lt2gene-cat_1	2	501	806	-1	E			YP_009593516.1	YP_009593516.1 exonuclease [Paracoccus phage Shpa]	FALSE	0.664	65	2.986e-12																0	0	5	FALSE	F
NODE_128319_length_806_cov_0.584158__full-cat_2_1	final-viral-combined-for-dramv	NODE_128319_length_806_cov_0.584158__full-cat_2	1	1	315	-1	E																								0	2	5	FALSE	F
NODE_128319_length_806_cov_0.584158__full-cat_2_2	final-viral-combined-for-dramv	NODE_128319_length_806_cov_0.584158__full-cat_2	2	448	666	1	D																Helix-turn-helix domain [PF12844.10]; Helix-turn-helix [PF01381.25]; Helix-turn-helix domain [PF13560.9]; Cro/C1-type HTH DNA-binding domain [PF13443.9]; Helix-turn-helix domain [PF13744.9]								0	1	4	FALSE	F
NODE_128319_length_806_cov_0.584158__full-cat_2_3	final-viral-combined-for-dramv	NODE_128319_length_806_cov_0.584158__full-cat_2	3	745	804	1	E																								0	2	5	FALSE	F
NODE_128488_length_805_cov_1.077904__full-cat_1_1	final-viral-combined-for-dramv	NODE_128488_length_805_cov_1.077904__full-cat_1	1	1	594	-1	E																								0	0	5	FALSE	F
NODE_128488_length_805_cov_1.077904__full-cat_1_2	final-viral-combined-for-dramv	NODE_128488_length_805_cov_1.077904__full-cat_1	2	707	772	1	E																								0	2	5	FALSE	F
NODE_128766_length_804_cov_1.112057__lt2gene-cat_1_1	final-viral-combined-for-dramv	NODE_128766_length_804_cov_1.112057__lt2gene-cat_1	1	3	659	1	D			YP_010662982.1	YP_010662982.1 baseplate hub subunit and tail lysozyme [Agrobacterium phage Atu_ph04]	FALSE	0.322	83	8.342e-17								CHAP domain [PF05257.19]					VOG00905	REFSEQ baseplate hub subunit and tail lysozyme; Xu	Xu	0	0	5	FALSE	F
NODE_128787_length_804_cov_1.029787__lt2gene-cat_1_1	final-viral-combined-for-dramv	NODE_128787_length_804_cov_1.029787__lt2gene-cat_1	1	1	240	1	E																								0	2	5	FALSE	F
NODE_128787_length_804_cov_1.029787__lt2gene-cat_1_2	final-viral-combined-for-dramv	NODE_128787_length_804_cov_1.029787__lt2gene-cat_1	2	283	804	1	D			NP_061498.1	NP_061498.1 terminase large subunit [Pseudomonas phage D3]	FALSE	0.533	96	5.396e-22								Terminase large subunit, endonuclease domain [PF20441.1]								0	0	5	FALSE	F
NODE_128863_length_804_cov_0.666667__lt2gene-cat_1_1	final-viral-combined-for-dramv	NODE_128863_length_804_cov_0.666667__lt2gene-cat_1	1	2	802	-1	D			YP_009223414.1	YP_009223414.1 internal virion protein with endolysin domain [Cronobacter phage Dev-CD-23823]	FALSE	0.374	67	3.979e-11								Transglycosylase SLT domain [PF01464.23]	GH23	GH23 lysozyme type G (EC 3.2.1.17); peptidoglycan lyase (EC 4.2.2.n1) also known in the literature as peptidoglycan lytic transglycosylase; chitinase (EC 3.2.1.14)	3.2.1.17,3.2.1.17_or_4.2.2.n1,4.2.2.n1	GH23.hmm				0	0	5	FALSE	F
NODE_129011_length_803_cov_1.188920__lt2gene-cat_1_1	final-viral-combined-for-dramv	NODE_129011_length_803_cov_1.188920__lt2gene-cat_1	1	1	126	-1	E																								0	2	5	FALSE	F
NODE_129011_length_803_cov_1.188920__lt2gene-cat_1_2	final-viral-combined-for-dramv	NODE_129011_length_803_cov_1.188920__lt2gene-cat_1	2	95	802	-1	D			YP_003090179.1	YP_003090179.1 portal protein [Burkholderia phage KS9]	FALSE	0.463	162	1.411e-43								Phage portal protein [PF04860.15]								0	0	5	FALSE	F
NODE_129139_length_803_cov_0.460227__lt2gene-cat_1_1	final-viral-combined-for-dramv	NODE_129139_length_803_cov_0.460227__lt2gene-cat_1	1	1	756	-1	D			YP_004421850.1	YP_004421850.1 tail assembly protein [Roseobacter phage RDJL Phi 1]	FALSE	0.432	194	2.469e-54								Uncharacterized conserved protein (DUF2163) [PF09931.12]; Phage conserved hypothetical protein BR0599 [PF09356.13]					VOG00735	REFSEQ tail assembly protein; Xu	Xu	0	0	5	FALSE	F
NODE_129308_length_802_cov_1.099573__lt2gene-cat_1_1	final-viral-combined-for-dramv	NODE_129308_length_802_cov_1.099573__lt2gene-cat_1	1	1	801	-1	D			YP_007517711.1	YP_007517711.1 tail protein [Pelagibacter phage HTVC010P]	FALSE	0.307	93	1.783e-19								F5/8 type C domain [PF00754.28]								0	0	5	FALSE	F
NODE_129428_length_802_cov_0.349929__lt2gene-cat_1_1	final-viral-combined-for-dramv	NODE_129428_length_802_cov_0.349929__lt2gene-cat_1	1	1	801	1	D																Collagen triple helix repeat (20 copies) [PF01391.21]								0	0	5	FALSE	F
NODE_129485_length_801_cov_1.638177__lt2gene-cat_1_1	final-viral-combined-for-dramv	NODE_129485_length_801_cov_1.638177__lt2gene-cat_1	1	1	255	1	E																								0	2	5	FALSE	F
NODE_129485_length_801_cov_1.638177__lt2gene-cat_1_2	final-viral-combined-for-dramv	NODE_129485_length_801_cov_1.638177__lt2gene-cat_1	2	292	801	-1	D			YP_010657326.1	YP_010657326.1 tail length tape measure protein [Bacillus phage BCPST]	FALSE	0.468	112	2.282e-27	MER0240651	M23B	MER0240651 - subfamily M23B unassigned peptidases (Agrobacterium sp. H13-3) [M23.UPB]#M23B#{peptidase unit: 262-433}~source YP_004279098~	FALSE	0.672	222	4.035e-65	Peptidase family M23 [PF01551.25]								0	0	5	FALSE	PF
NODE_12959_length_4028_cov_2.088827__full-cat_1_1	final-viral-combined-for-dramv	NODE_12959_length_4028_cov_2.088827__full-cat_1	1	1	135	1	E																								0	2	5	FALSE	F
NODE_12959_length_4028_cov_2.088827__full-cat_1_2	final-viral-combined-for-dramv	NODE_12959_length_4028_cov_2.088827__full-cat_1	2	344	910	-1	D			YP_008051683.1	YP_008051683.1 pentapepetide repeat family protein [Mycobacterium phage Dumbo]	FALSE	0.31	100	5.458e-23								Family of unknown function (DUF5758) [PF19062.3]; Pentapeptide repeats (8 copies) [PF00805.25]								0	1	4	FALSE	F
NODE_12959_length_4028_cov_2.088827__full-cat_1_3	final-viral-combined-for-dramv	NODE_12959_length_4028_cov_2.088827__full-cat_1	3	990	1094	-1	E																								0	2	2	FALSE	F
NODE_12959_length_4028_cov_2.088827__full-cat_1_4	final-viral-combined-for-dramv	NODE_12959_length_4028_cov_2.088827__full-cat_1	4	1223	1498	-1	E																								0	2	2	FALSE	F
NODE_12959_length_4028_cov_2.088827__full-cat_1_5	final-viral-combined-for-dramv	NODE_12959_length_4028_cov_2.088827__full-cat_1	5	1501	1695	-1	E																								0	2	2	FALSE	F
NODE_12959_length_4028_cov_2.088827__full-cat_1_6	final-viral-combined-for-dramv	NODE_12959_length_4028_cov_2.088827__full-cat_1	6	2454	2843	1	E																								0	2	2	FALSE	F
NODE_12959_length_4028_cov_2.088827__full-cat_1_7	final-viral-combined-for-dramv	NODE_12959_length_4028_cov_2.088827__full-cat_1	7	2997	4025	-1	D			YP_009783953.1	YP_009783953.1 terminase large subunit [Rhizobium phage RHEph01]	TRUE	0.625	409	3.439e-127								Terminase RNaseH-like domain [PF17289.5]								0	0	5	FALSE	F
NODE_129671_length_801_cov_0.591168__lt2gene-cat_1_1	final-viral-combined-for-dramv	NODE_129671_length_801_cov_0.591168__lt2gene-cat_1	1	103	801	-1	D			YP_004934036.1	YP_004934036.1 major head protein [Escherichia phage HK639]	FALSE	0.462	98	7.492e-22								P22 coat protein - gene protein 5 [PF11651.11]								0	0	5	FALSE	F
NODE_130183_length_799_cov_0.905714__full-cat_2_1	final-viral-combined-for-dramv	NODE_130183_length_799_cov_0.905714__full-cat_2	1	1	144	1	E																								0	1	5	FALSE	F
NODE_130183_length_799_cov_0.905714__full-cat_2_2	final-viral-combined-for-dramv	NODE_130183_length_799_cov_0.905714__full-cat_2	2	299	700	1	E																								0	2	5	FALSE	F
NODE_130340_length_798_cov_1.371960__lt2gene-cat_1_1	final-viral-combined-for-dramv	NODE_130340_length_798_cov_1.371960__lt2gene-cat_1	1	3	284	1	D			YP_009598452.1	YP_009598452.1 portal protein [Rhizobium phage RHEph04]	FALSE	0.405	62	1.964e-11								Protein of unknown function (DUF1073) [PF06381.14]								0	2	5	FALSE	F
NODE_130340_length_798_cov_1.371960__lt2gene-cat_1_2	final-viral-combined-for-dramv	NODE_130340_length_798_cov_1.371960__lt2gene-cat_1	2	380	796	1	C	K09960	uncharacterized protein	YP_009598458.1	YP_009598458.1 head maturation protease [Rhizobium phage RHEph04]	FALSE	0.556	147	4.204e-40								Uncharacterized protein conserved in bacteria (DUF2213) [PF09979.12]								0	0	5	FALSE	F
NODE_130377_length_798_cov_1.121602__lt2gene-cat_1_1	final-viral-combined-for-dramv	NODE_130377_length_798_cov_1.121602__lt2gene-cat_1	1	3	797	-1	D			YP_355412.1	YP_355412.1 major head protein [Burkholderia phage Bcep176]	FALSE	0.529	259	1.815e-76								Phage capsid family [PF05065.16]					VOG00051	sp|O64210|CAPSD_BPMD2 Probable major capsid protein gp17; Xs	Xs	0	0	5	FALSE	VF
NODE_1303_length_17664_cov_3.037461__full-cat_1_1	final-viral-combined-for-dramv	NODE_1303_length_17664_cov_3.037461__full-cat_1	1	1	498	1	E																								0	2	5	FALSE	F
NODE_1303_length_17664_cov_3.037461__full-cat_1_2	final-viral-combined-for-dramv	NODE_1303_length_17664_cov_3.037461__full-cat_1	2	504	947	1	E																								0	2	4	FALSE	F
NODE_1303_length_17664_cov_3.037461__full-cat_1_3	final-viral-combined-for-dramv	NODE_1303_length_17664_cov_3.037461__full-cat_1	3	958	2514	1	E																								0	2	4	FALSE	F
NODE_1303_length_17664_cov_3.037461__full-cat_1_4	final-viral-combined-for-dramv	NODE_1303_length_17664_cov_3.037461__full-cat_1	4	2511	5498	1	E																								0	1	4	FALSE	F
NODE_1303_length_17664_cov_3.037461__full-cat_1_5	final-viral-combined-for-dramv	NODE_1303_length_17664_cov_3.037461__full-cat_1	5	5621	6634	1	E																								0	2	2	FALSE
NODE_1303_length_17664_cov_3.037461__full-cat_1_6	final-viral-combined-for-dramv	NODE_1303_length_17664_cov_3.037461__full-cat_1	6	6631	7107	1	E																								0	2	2	FALSE
NODE_1303_length_17664_cov_3.037461__full-cat_1_7	final-viral-combined-for-dramv	NODE_1303_length_17664_cov_3.037461__full-cat_1	7	7015	7281	-1	E																								0	2	2	FALSE
NODE_1303_length_17664_cov_3.037461__full-cat_1_8	final-viral-combined-for-dramv	NODE_1303_length_17664_cov_3.037461__full-cat_1	8	7338	8801	1	D			YP_010660319.1	YP_010660319.1 minor tail protein [Agrobacterium phage Atu_ph08]	FALSE	0.515	176	4.345e-45								Phage Tail Collar Domain [PF07484.15]					VOG00698	REFSEQ minor tail protein; Xu	Xu	0	0	3	FALSE
NODE_1303_length_17664_cov_3.037461__full-cat_1_9	final-viral-combined-for-dramv	NODE_1303_length_17664_cov_3.037461__full-cat_1	9	8805	9383	1	E			YP_009043910.1	YP_009043910.1 tail fiber assembly [Vibrio phage X29]	FALSE	0.405	74	4.9e-14																0	1	2	FALSE
NODE_1303_length_17664_cov_3.037461__full-cat_1_10	final-viral-combined-for-dramv	NODE_1303_length_17664_cov_3.037461__full-cat_1	10	9454	9690	-1	E																								0	2	2	FALSE
NODE_1303_length_17664_cov_3.037461__full-cat_1_11	final-viral-combined-for-dramv	NODE_1303_length_17664_cov_3.037461__full-cat_1	11	9961	10371	1	E																								0	2	2	FALSE
NODE_1303_length_17664_cov_3.037461__full-cat_1_12	final-viral-combined-for-dramv	NODE_1303_length_17664_cov_3.037461__full-cat_1	12	10376	10933	-1	C	K01494	dCTP deaminase [EC:3.5.4.13]	YP_008059283.1	YP_008059283.1 dCTP deaminase [Halogranum tailed virus 1]	FALSE	0.338	98	3.206e-22								2'-deoxycytidine 5'-triphosphate deaminase (DCD) [PF06559.14]; dUTPase [PF00692.22]								0	1	2	FALSE	M
NODE_1303_length_17664_cov_3.037461__full-cat_1_13	final-viral-combined-for-dramv	NODE_1303_length_17664_cov_3.037461__full-cat_1	13	10937	12166	-1	E																								0	2	2	FALSE
NODE_1303_length_17664_cov_3.037461__full-cat_1_14	final-viral-combined-for-dramv	NODE_1303_length_17664_cov_3.037461__full-cat_1	14	12144	12593	-1	E																								0	2	2	FALSE	F
NODE_1303_length_17664_cov_3.037461__full-cat_1_15	final-viral-combined-for-dramv	NODE_1303_length_17664_cov_3.037461__full-cat_1	15	12625	12873	-1	E																								0	2	2	FALSE	F
NODE_1303_length_17664_cov_3.037461__full-cat_1_16	final-viral-combined-for-dramv	NODE_1303_length_17664_cov_3.037461__full-cat_1	16	13001	14158	-1	D			YP_009067126.1	YP_009067126.1 integrase arm-type DNA-binding domain-containing protein [Ralstonia phage RSY1]	FALSE	0.491	340	2.789e-102								Phage integrase family [PF00589.25]; Arm DNA-binding domain [PF13356.9]					VOG00021	sp|P22877|INTR_SACER Integrase; XhXr	Xh;Xr	0	1	2	FALSE	VF
NODE_1303_length_17664_cov_3.037461__full-cat_1_17	final-viral-combined-for-dramv	NODE_1303_length_17664_cov_3.037461__full-cat_1	17	14464	15435	-1	E																								0	2	2	FALSE	F
NODE_1303_length_17664_cov_3.037461__full-cat_1_18	final-viral-combined-for-dramv	NODE_1303_length_17664_cov_3.037461__full-cat_1	18	15596	16060	1	D																Domain of unknown function (DUF3597) [PF12200.11]								0	2	2	FALSE	F
NODE_1303_length_17664_cov_3.037461__full-cat_1_19	final-viral-combined-for-dramv	NODE_1303_length_17664_cov_3.037461__full-cat_1	19	16171	17184	1	D			YP_009665550.1	YP_009665550.1 UDP-glucose dehydrogenase [Paramecium bursaria Chlorella virus NYs1]	FALSE	0.521	205	6.593e-57								UDP-glucose/GDP-mannose dehydrogenase family, NAD binding domain [PF03721.17]					VOG08638	sp|Q7DBF9|UDG_ECO57 UDP-glucose 6-dehydrogenase; Xh	Xh	0	1	5	FALSE	MKF
NODE_130590_length_797_cov_1.343840__lt2gene-cat_1_1	final-viral-combined-for-dramv	NODE_130590_length_797_cov_1.343840__lt2gene-cat_1	1	1	300	1	D			NP_046584.1	NP_046584.1 tail length tape measure protein [Bacillus phage SPBc2]	FALSE	0.573	81	6.319e-18	MER0037361	M23B	MER0037361 - subfamily M23B non-peptidase homologues (Xanthomonas fuscans) [M23.UNB]#M23B#{peptidase unit: 264-326}~source YP_008639164~	FALSE	0.656	76	1.011e-15	Transglycosylase SLT domain [PF01464.23]								0	0	5	FALSE	PF
NODE_130590_length_797_cov_1.343840__lt2gene-cat_1_2	final-viral-combined-for-dramv	NODE_130590_length_797_cov_1.343840__lt2gene-cat_1	2	315	797	-1	D									MER0149708	S01C	MER0149708 - subfamily S1C unassigned peptidases (Frateuria aurantia) [S01.UPC]#S01C#{peptidase unit: 117-374}~source YP_005378302~	FALSE	0.791	224	4.034e-66	PDZ domain [PF13180.9]; Peptidase family M50 [PF02163.25]; PDZ domain [PF17820.4]								0	1	5	FALSE	PF
NODE_130608_length_797_cov_1.222063__full-cat_2_1	final-viral-combined-for-dramv	NODE_130608_length_797_cov_1.222063__full-cat_2	1	1	108	1	E																								0	2	5	FALSE	F
NODE_130608_length_797_cov_1.222063__full-cat_2_2	final-viral-combined-for-dramv	NODE_130608_length_797_cov_1.222063__full-cat_2	2	105	305	1	E																								0	2	4	FALSE	F
NODE_130608_length_797_cov_1.222063__full-cat_2_3	final-viral-combined-for-dramv	NODE_130608_length_797_cov_1.222063__full-cat_2	3	295	795	1	D			YP_009840594.1	YP_009840594.1 metal-dependent hydrolase [Bacillus phage BSP38]	FALSE	0.397	63	9.892e-11								Beta-lactamase superfamily domain [PF12706.10]; Metallo-beta-lactamase superfamily [PF00753.30]; Beta-lactamase superfamily domain [PF13483.9]					VOG01351	sp|C0SP91|YYCJ_BACSU Putative metallo-hydrolase YycJ; Xu	Xu	0	1	5	FALSE	F
NODE_130780_length_796_cov_2.157819__full-cat_2_1	final-viral-combined-for-dramv	NODE_130780_length_796_cov_2.157819__full-cat_2	1	1	171	-1	E																								0	2	5	FALSE	F
NODE_130780_length_796_cov_2.157819__full-cat_2_2	final-viral-combined-for-dramv	NODE_130780_length_796_cov_2.157819__full-cat_2	2	174	590	-1	D			YP_009949280.1	YP_009949280.1 tail fiber assembly protein [Escherichia phage 500465-2]	FALSE	0.439	72	4.239e-14								Caudovirales tail fibre assembly protein, lambda gpK [PF02413.20]								0	1	5	FALSE	F
NODE_131041_length_795_cov_2.147989__lt2gene-cat_1_1	final-viral-combined-for-dramv	NODE_131041_length_795_cov_2.147989__lt2gene-cat_1	1	1	378	-1	C	K06223	DNA adenine methylase [EC:2.1.1.72]	YP_010665113.1	YP_010665113.1 site-specific DNA methylase [Ochrobactrum phage POA1180]	FALSE	0.668	163	5.55e-46								D12 class N6 adenine-specific DNA methyltransferase [PF02086.18]								0	1	5	FALSE	F
NODE_131041_length_795_cov_2.147989__lt2gene-cat_1_2	final-viral-combined-for-dramv	NODE_131041_length_795_cov_2.147989__lt2gene-cat_1	2	549	794	-1	D			YP_293752.1	YP_293752.1 portal protein [Burkholderia phage phiE52237]	FALSE	0.645	101	3.622e-25								Phage portal protein [PF04860.15]								0	0	5	FALSE	F
NODE_131170_length_795_cov_1.155172__lt2gene-cat_1_1	final-viral-combined-for-dramv	NODE_131170_length_795_cov_1.155172__lt2gene-cat_1	1	2	793	-1	D			YP_009604040.1	YP_009604040.1 terminase large subunit [Arthrobacter phage Tank]	FALSE	0.413	198	1.248e-55								Terminase RNaseH-like domain [PF17289.5]; Terminase large subunit, T4likevirus-type, N-terminal [PF03237.18]								0	0	5	FALSE	F
NODE_131234_length_795_cov_0.887931__full-cat_2_1	final-viral-combined-for-dramv	NODE_131234_length_795_cov_0.887931__full-cat_2	1	1	375	-1	D																Helix-turn-helix domain [PF12844.10]; Helix-turn-helix [PF01381.25]; Helix-turn-helix domain [PF13560.9]								0	1	5	FALSE	F
NODE_131234_length_795_cov_0.887931__full-cat_2_2	final-viral-combined-for-dramv	NODE_131234_length_795_cov_0.887931__full-cat_2	2	480	641	1	E																								0	2	5	FALSE	F
NODE_131313_length_794_cov_2.713669__full-cat_1_1	final-viral-combined-for-dramv	NODE_131313_length_794_cov_2.713669__full-cat_1	1	1	387	-1	E			YP_002117567.1	YP_002117567.1 head-tail connector protein [Rhizobium phage 16-3]	FALSE	0.347	74	6.095e-15																0	0	5	FALSE	F
NODE_131313_length_794_cov_2.713669__full-cat_1_2	final-viral-combined-for-dramv	NODE_131313_length_794_cov_2.713669__full-cat_1	2	384	635	-1	E																								0	1	2	FALSE	F
NODE_131313_length_794_cov_2.713669__full-cat_1_3	final-viral-combined-for-dramv	NODE_131313_length_794_cov_2.713669__full-cat_1	3	697	792	-1	E																								0	1	5	FALSE	F
NODE_131391_length_794_cov_1.451799__full-cat_2_1	final-viral-combined-for-dramv	NODE_131391_length_794_cov_1.451799__full-cat_2	1	1	126	1	E																								0	2	5	FALSE	F
NODE_131391_length_794_cov_1.451799__full-cat_2_2	final-viral-combined-for-dramv	NODE_131391_length_794_cov_1.451799__full-cat_2	2	123	326	1	E																								0	2	4	FALSE	F
NODE_131391_length_794_cov_1.451799__full-cat_2_3	final-viral-combined-for-dramv	NODE_131391_length_794_cov_1.451799__full-cat_2	3	330	791	1	D			YP_010659454.1	YP_010659454.1 lipoprotein [Stenotrophomonas phage Piffle]	FALSE	0.592	178	1.67e-50	MER0795021	I87	MER0795021 - family I87 unassigned peptidase inhibitors (Dyella japonica) [I87.UPW]#I87#{inhibitor unit: 92-251}~source A0A075JWR8~	FALSE	0.955	127	1.473e-32						VOG00250	sp|D2XNR2|FLOT6_MEDTR Flotillin-like protein 6; Xh	Xh	0	1	5	FALSE	PF
NODE_131455_length_794_cov_1.083453__full-cat_2_1	final-viral-combined-for-dramv	NODE_131455_length_794_cov_1.083453__full-cat_2	1	1	453	-1	E			YP_004934691.1	YP_004934691.1 hypothetical protein RcapMu48 [Rhodobacter phage RcapMu]	FALSE	0.58	167	1.004e-46													VOG33083	REFSEQ hypothetical protein; Xu	Xu	0	1	5	FALSE	F
NODE_131455_length_794_cov_1.083453__full-cat_2_2	final-viral-combined-for-dramv	NODE_131455_length_794_cov_1.083453__full-cat_2	2	457	627	-1	E																								0	2	4	FALSE	F
NODE_131455_length_794_cov_1.083453__full-cat_2_3	final-viral-combined-for-dramv	NODE_131455_length_794_cov_1.083453__full-cat_2	3	624	794	-1	E																								0	2	5	FALSE	F
NODE_131475_length_794_cov_0.987050__lt2gene-cat_1_1	final-viral-combined-for-dramv	NODE_131475_length_794_cov_0.987050__lt2gene-cat_1	1	2	640	1	D			YP_009168313.1	YP_009168313.1 major head protein [Pseudomonas phage JD18]	FALSE	0.558	227	2.351e-66								Phage major capsid protein E [PF03864.18]					VOG02702	sp|Q6QIB5|CAPSD_BPBMU Major capsid protein; XhXs	Xh;Xs	0	0	5	FALSE	VF
NODE_131475_length_794_cov_0.987050__lt2gene-cat_1_2	final-viral-combined-for-dramv	NODE_131475_length_794_cov_0.987050__lt2gene-cat_1	2	640	792	1	E																								0	2	5	FALSE	F
NODE_131541_length_794_cov_0.600000__lt2gene-cat_1_1	final-viral-combined-for-dramv	NODE_131541_length_794_cov_0.600000__lt2gene-cat_1	1	1	237	-1	E																								0	2	5	FALSE	F
NODE_131541_length_794_cov_0.600000__lt2gene-cat_1_2	final-viral-combined-for-dramv	NODE_131541_length_794_cov_0.600000__lt2gene-cat_1	2	221	793	-1	E			YP_010078210.1	YP_010078210.1 RecE-like recombination exonuclease [Ralstonia phage Cimandef]	FALSE	0.257	60	2.888e-09																0	0	5	FALSE	F
NODE_131649_length_793_cov_1.374640__lt2gene-cat_1_1	final-viral-combined-for-dramv	NODE_131649_length_793_cov_1.374640__lt2gene-cat_1	1	2	235	-1	D																Phage head-tail joining protein [PF05521.14]								0	1	5	FALSE	F
NODE_131649_length_793_cov_1.374640__lt2gene-cat_1_2	final-viral-combined-for-dramv	NODE_131649_length_793_cov_1.374640__lt2gene-cat_1	2	232	792	-1	D			YP_009304036.1	YP_009304036.1 head-tail adaptor [Brucella phage BiPBO1]	FALSE	0.297	85	5.179e-18								Phage gp6-like head-tail connector protein [PF05135.16]					VOG00415	sp|Q6QGD9|HCP_BPT5 Head completion protein; XhXs	Xh;Xs	0	0	5	FALSE	VF
NODE_131691_length_793_cov_1.195965__lt2gene-cat_1_1	final-viral-combined-for-dramv	NODE_131691_length_793_cov_1.195965__lt2gene-cat_1	1	1	792	-1	D			YP_008242173.1	YP_008242173.1 tail length tape measure protein [Cellulophaga phage phi39:1]	FALSE	0.467	93	1.227e-19								Tape measure protein [PF20155.2]								0	0	5	FALSE	F
NODE_131752_length_793_cov_0.997118__full-cat_2_1	final-viral-combined-for-dramv	NODE_131752_length_793_cov_0.997118__full-cat_2	1	1	306	1	E																								0	2	5	FALSE	F
NODE_131752_length_793_cov_0.997118__full-cat_2_2	final-viral-combined-for-dramv	NODE_131752_length_793_cov_0.997118__full-cat_2	2	306	611	1	E																								1	1	4	FALSE	F
NODE_131752_length_793_cov_0.997118__full-cat_2_3	final-viral-combined-for-dramv	NODE_131752_length_793_cov_0.997118__full-cat_2	3	608	790	1	D			YP_009352320.1	YP_009352320.1 exonuclease [Rhizobium phage RHEph10]	FALSE	0.621	77	2.423e-17								AAA domain [PF13476.9]								0	1	5	FALSE	F
NODE_131756_length_793_cov_0.989914__lt2gene-cat_1_1	final-viral-combined-for-dramv	NODE_131756_length_793_cov_0.989914__lt2gene-cat_1	1	3	791	1	D			YP_008766874.1	YP_008766874.1 tail sheath [Shigella phage SfIV]	FALSE	0.326	85	5.191e-17								Beta-galactosidase trimerisation domain [PF08532.13]								0	0	5	FALSE	F
NODE_131830_length_793_cov_0.497118__full-cat_2_1	final-viral-combined-for-dramv	NODE_131830_length_793_cov_0.497118__full-cat_2	1	1	594	-1	D			YP_009067126.1	YP_009067126.1 integrase arm-type DNA-binding domain-containing protein [Ralstonia phage RSY1]	FALSE	0.406	115	7.133e-28								Arm DNA-binding domain [PF13356.9]								0	1	5	FALSE	F
NODE_131830_length_793_cov_0.497118__full-cat_2_2	final-viral-combined-for-dramv	NODE_131830_length_793_cov_0.497118__full-cat_2	2	602	736	1	E																								0	2	5	FALSE	F
NODE_131889_length_792_cov_1.893218__lt2gene-cat_1_1	final-viral-combined-for-dramv	NODE_131889_length_792_cov_1.893218__lt2gene-cat_1	1	3	614	-1	D			YP_009191628.1	YP_009191628.1 baseplate spike [Salmonella phage SEN34]	FALSE	0.654	266	4.52e-80								Phage protein Gp138 N-terminal domain [PF18352.4]					VOG00402	sp|P31340|SPIKE_BPP2 Spike protein; XhXpXs	Xh;Xp;Xs	0	0	5	FALSE	VF
NODE_131889_length_792_cov_1.893218__lt2gene-cat_1_2	final-viral-combined-for-dramv	NODE_131889_length_792_cov_1.893218__lt2gene-cat_1	2	698	790	-1	E																								0	2	5	FALSE	F
NODE_13189_length_3977_cov_2.005415__full-cat_1_1	final-viral-combined-for-dramv	NODE_13189_length_3977_cov_2.005415__full-cat_1	1	1	210	1	E																								0	2	5	FALSE	F
NODE_13189_length_3977_cov_2.005415__full-cat_1_2	final-viral-combined-for-dramv	NODE_13189_length_3977_cov_2.005415__full-cat_1	2	210	662	1	D			YP_009877584.1	YP_009877584.1 head-tail adaptor Ad1 [Escherichia phage ESSI2_ev015]	FALSE	0.538	153	4.572e-42								Phage head completion protein (GPL) [PF05926.14]					VOG02097	sp|P25475|VPL_BPP2 Head completion/stabilization protein; Xu	Xu	0	0	4	FALSE	F
NODE_13189_length_3977_cov_2.005415__full-cat_1_3	final-viral-combined-for-dramv	NODE_13189_length_3977_cov_2.005415__full-cat_1	3	659	1138	1	D			YP_001285650.1	YP_001285650.1 tail terminator [Aeromonas phage phiO18P]	FALSE	0.45	126	2.553e-32								P2 phage tail completion protein R (GpR) [PF06891.14]					VOG03394	sp|P36933|VPR_BPP2 Tail completion protein R; Xu	Xu	0	1	1	FALSE	F
NODE_13189_length_3977_cov_2.005415__full-cat_1_4	final-viral-combined-for-dramv	NODE_13189_length_3977_cov_2.005415__full-cat_1	4	1131	1763	1	E			YP_009786975.1	YP_009786975.1 virion morphogenesis protein [Salinivibrio phage SMHB1]	FALSE	0.365	130	4.198e-33													VOG00678	sp|P36934|VPS_BPP2 Tail completion protein S; Xu	Xu	0	0	1	FALSE	F
NODE_13189_length_3977_cov_2.005415__full-cat_1_5	final-viral-combined-for-dramv	NODE_13189_length_3977_cov_2.005415__full-cat_1	5	1760	2899	1	D			YP_010664379.1	YP_010664379.1 topoisomerase [Yersinia phage vB_YenM_324]	FALSE	0.481	334	2.421e-100								Protein of unknown function (DUF2586) [PF10758.12]					VOG14799	sp|P51725|YO23_BPHC1 Putative tail sheath protein; Xu	Xu	0	2	1	FALSE	F
NODE_13189_length_3977_cov_2.005415__full-cat_1_6	final-viral-combined-for-dramv	NODE_13189_length_3977_cov_2.005415__full-cat_1	6	2902	3363	1	D			YP_001285653.1	YP_001285653.1 tail protein [Aeromonas phage phiO18P]	FALSE	0.639	191	3.659e-55								Bacteriophage HP1, Orf24 [PF10772.12]					VOG03449	sp|P51726|YO24_BPHC1 Putative tail tube protein; Xu	Xu	0	0	2	FALSE	F
NODE_13189_length_3977_cov_2.005415__full-cat_1_7	final-viral-combined-for-dramv	NODE_13189_length_3977_cov_2.005415__full-cat_1	7	3368	3670	1	D			YP_009877579.1	YP_009877579.1 holin [Escherichia phage ESSI2_ev015]	FALSE	0.591	114	2.557e-29								Phage holin family 2 [PF04550.15]					VOG02248	sp|P51773|HOLIN_BPP2 Holin; XhXp	Xh;Xp	0	2	2	FALSE	F
NODE_13189_length_3977_cov_2.005415__full-cat_1_8	final-viral-combined-for-dramv	NODE_13189_length_3977_cov_2.005415__full-cat_1	8	3657	3974	1	D			YP_009877578.1	YP_009877578.1 endolysin [Escherichia phage ESSI2_ev015]	FALSE	0.873	196	6.346e-58	MER0469878	M15X	MER0469878 - family M15 unassigned peptidases (Escherichia coli) [M15.UPW]#M15X#{peptidase unit: 17-111}~source EII86023~	FALSE	0.881	169	3.589e-48	D-alanyl-D-alanine carboxypeptidase [PF13539.9]								0	1	5	FALSE	F
NODE_131909_length_792_cov_1.721501__lt2gene-cat_1_1	final-viral-combined-for-dramv	NODE_131909_length_792_cov_1.721501__lt2gene-cat_1	1	1	648	1	C	K06907	uncharacterized protein	YP_007005944.1	YP_007005944.1 putative tail sheath protein [Bacillus phage BCD7]	FALSE	0.419	152	2.288e-40								Phage tail sheath C-terminal domain [PF17482.5]; Phage tail sheath protein subtilisin-like domain [PF04984.17]					VOG02015	sp|P85993|TSP_BPSK2 Major tail sheath protein; XpXrXs	Xp;Xs;Xr	0	0	5	FALSE	VF
NODE_131909_length_792_cov_1.721501__lt2gene-cat_1_2	final-viral-combined-for-dramv	NODE_131909_length_792_cov_1.721501__lt2gene-cat_1	2	662	790	1	E																								0	2	5	FALSE	F
NODE_132118_length_792_cov_0.509380__lt2gene-cat_1_1	final-viral-combined-for-dramv	NODE_132118_length_792_cov_0.509380__lt2gene-cat_1	1	1	480	-1	E			YP_009221514.1	YP_009221514.1 hypothetical protein AWJ26_gp65 (endogenous virus) [Sinorhizobium phage phiLM21]	FALSE	0.424	81	8.993e-17																0	2	5	FALSE	F
NODE_132118_length_792_cov_0.509380__lt2gene-cat_1_2	final-viral-combined-for-dramv	NODE_132118_length_792_cov_0.509380__lt2gene-cat_1	2	532	792	-1	D			YP_009221513.1	YP_009221513.1 virion structural protein (endogenous virus) [Sinorhizobium phage phiLM21]	FALSE	0.656	112	6.446e-29								Family of unknown function (DUF6260) [PF19774.2]								0	0	5	FALSE	F
NODE_132196_length_791_cov_1.583815__lt2gene-cat_1_1	final-viral-combined-for-dramv	NODE_132196_length_791_cov_1.583815__lt2gene-cat_1	1	2	790	-1	E			NP_203459.1	NP_203459.1 portal protein [Myxococcus phage Mx8]	FALSE	0.236	79	4.795e-15																0	0	5	FALSE	F
NODE_132309_length_791_cov_1.014451__lt2gene-cat_1_1	final-viral-combined-for-dramv	NODE_132309_length_791_cov_1.014451__lt2gene-cat_1	1	3	446	-1	D			YP_009845070.1	YP_009845070.1 major head protein [Serratia phage Parlo]	FALSE	0.784	142	3.77e-38								Protein of unknown function (DUF4043) [PF13252.9]								0	0	5	FALSE	F
NODE_132309_length_791_cov_1.014451__lt2gene-cat_1_2	final-viral-combined-for-dramv	NODE_132309_length_791_cov_1.014451__lt2gene-cat_1	2	473	790	-1	E																								0	2	5	FALSE	F
NODE_132328_length_791_cov_0.924855__full-cat_2_1	final-viral-combined-for-dramv	NODE_132328_length_791_cov_0.924855__full-cat_2	1	1	333	-1	D																Helix-turn-helix domain [PF12844.10]; Domain of unknown function (DUF1870) [PF08965.13]								0	1	5	FALSE	F
NODE_132328_length_791_cov_0.924855__full-cat_2_2	final-viral-combined-for-dramv	NODE_132328_length_791_cov_0.924855__full-cat_2	2	407	598	-1	E																								0	2	5	FALSE	F
NODE_132389_length_791_cov_0.618497__full-cat_2_1	final-viral-combined-for-dramv	NODE_132389_length_791_cov_0.618497__full-cat_2	1	1	339	1	D			YP_010667101.1	YP_010667101.1 hypothetical protein PQB85_gp15 [Erwinia phage Midgardsormr38]	FALSE	0.715	136	6.571e-37								Family of unknown function (DUF6246) [PF19759.2]					VOG05303	REFSEQ hypothetical protein; Xu	Xu	0	1	5	FALSE	F
NODE_132389_length_791_cov_0.618497__full-cat_2_2	final-viral-combined-for-dramv	NODE_132389_length_791_cov_0.618497__full-cat_2	2	436	786	1	E			YP_009218845.1	YP_009218845.1 hypothetical protein SEN4_30 [Salmonella phage SEN4]	FALSE	0.627	113	7.249e-29													VOG07023	REFSEQ hypothetical protein; Xu	Xu	0	1	5	FALSE	F
NODE_132422_length_790_cov_2.353111__lt2gene-cat_1_1	final-viral-combined-for-dramv	NODE_132422_length_790_cov_2.353111__lt2gene-cat_1	1	1	618	-1	E																								0	0	5	FALSE	F
NODE_132422_length_790_cov_2.353111__lt2gene-cat_1_2	final-viral-combined-for-dramv	NODE_132422_length_790_cov_2.353111__lt2gene-cat_1	2	606	788	-1	E																								0	1	5	FALSE	F
NODE_132639_length_790_cov_0.703329__lt2gene-cat_1_1	final-viral-combined-for-dramv	NODE_132639_length_790_cov_0.703329__lt2gene-cat_1	1	63	788	1	D			YP_009815580.1	YP_009815580.1 O-antigen acetylase [Arthrobacter phage Peas]	FALSE	0.266	87	9.509e-18								Acyltransferase family [PF01757.25]								0	0	5	FALSE	F
NODE_132658_length_790_cov_0.567294__lt2gene-cat_1_1	final-viral-combined-for-dramv	NODE_132658_length_790_cov_0.567294__lt2gene-cat_1	1	1	789	-1	D			YP_010080223.1	YP_010080223.1 terminase large subunit [Paenibacillus phage Wanderer]	FALSE	0.33	108	7.849e-25								Terminase large subunit, ATPase domain [PF03354.18]								0	0	5	FALSE	F
NODE_132807_length_789_cov_1.257971__full-cat_2_1	final-viral-combined-for-dramv	NODE_132807_length_789_cov_1.257971__full-cat_2	1	1	228	1	D			YP_009352328.1	YP_009352328.1 ribonucleoside-diphosphate reductase large subunit [Rhizobium phage RHEph10]	FALSE	0.704	111	5.191e-29								Ribonucleotide reductase, barrel domain [PF02867.18]								0	1	5	FALSE	MKEF
NODE_132807_length_789_cov_1.257971__full-cat_2_2	final-viral-combined-for-dramv	NODE_132807_length_789_cov_1.257971__full-cat_2	2	238	492	1	D			YP_009352329.1	YP_009352329.1 glutaredoxin [Rhizobium phage RHEph10]	FALSE	0.425	66	5.559e-13								Glutaredoxin [PF00462.27]					VOG00053	sp|P00276|GLRX_BPT4 Glutaredoxin; Xh	Xh	0	1	3	FALSE	F
NODE_132807_length_789_cov_1.257971__full-cat_2_3	final-viral-combined-for-dramv	NODE_132807_length_789_cov_1.257971__full-cat_2	3	555	788	1	E																								0	1	5	FALSE	F
NODE_132824_length_789_cov_1.173913__lt2gene-cat_1_1	final-viral-combined-for-dramv	NODE_132824_length_789_cov_1.173913__lt2gene-cat_1	1	2	787	1	D			YP_001686872.1	YP_001686872.1 portal protein [Azospirillum phage Cd]	FALSE	0.39	138	8.817e-35								Phage portal protein [PF04860.15]								0	0	5	FALSE	F
NODE_132925_length_789_cov_0.771014__lt2gene-cat_1_1	final-viral-combined-for-dramv	NODE_132925_length_789_cov_0.771014__lt2gene-cat_1	1	3	788	1	D			YP_009103725.1	YP_009103725.1 major head and protease protein [Shewanella sp. phage 1/44]	FALSE	0.388	171	2.758e-46	MER0253184	S14	MER0253184 - family S14 unassigned peptidases (Cupriavidus necator) [S14.UPW]#S14#{peptidase unit: 217-678}~source YP_004685026~	FALSE	0.461	218	3.409e-62									0	0	5	FALSE	PF
NODE_133107_length_788_cov_1.126270__full-cat_1_1	final-viral-combined-for-dramv	NODE_133107_length_788_cov_1.126270__full-cat_1	1	1	228	-1	D			YP_010107831.1	YP_010107831.1 tail protein [Yersinia phage vB_YpM_50]	FALSE	0.953	154	5.271e-44								Phage tail protein (Tail_P2_I) [PF09684.13]								0	0	5	FALSE	F
NODE_133107_length_788_cov_1.126270__full-cat_1_2	final-viral-combined-for-dramv	NODE_133107_length_788_cov_1.126270__full-cat_1	2	221	577	-1	D			YP_009591445.1	YP_009591445.1 baseplate protein [Escherichia phage P2]	FALSE	0.832	196	1.187e-57								Baseplate J-like protein [PF04865.17]								0	0	5	FALSE	F
NODE_133158_length_788_cov_0.840348__lt2gene-cat_1_1	final-viral-combined-for-dramv	NODE_133158_length_788_cov_0.840348__lt2gene-cat_1	1	3	374	-1	E			YP_006595.1	YP_006595.1 tail length tape measure protein [Klebsiella phage phiKO2]	FALSE	0.798	205	1.442e-60																0	0	5	FALSE	F
NODE_133158_length_788_cov_0.840348__lt2gene-cat_1_2	final-viral-combined-for-dramv	NODE_133158_length_788_cov_0.840348__lt2gene-cat_1	2	374	787	-1	D																haloacid dehalogenase-like hydrolase [PF00702.29]								0	2	5	FALSE	F
NODE_133362_length_787_cov_1.206395__full-cat_2_1	final-viral-combined-for-dramv	NODE_133362_length_787_cov_1.206395__full-cat_2	1	1	294	1	C	K01185	lysozyme [EC:3.2.1.17]	YP_009790839.1	YP_009790839.1 endolysin [Erwinia phage EtG]	FALSE	0.957	198	1.663e-58								Phage lysozyme [PF00959.22]	GH24	GH24 lysozyme (EC 3.2.1.17)	3.2.1.17	GH24.hmm				0	1	5	FALSE	F
NODE_133362_length_787_cov_1.206395__full-cat_2_2	final-viral-combined-for-dramv	NODE_133362_length_787_cov_1.206395__full-cat_2	2	291	722	1	E			YP_009790840.1	YP_009790840.1 endolysin [Erwinia phage EtG]	FALSE	0.839	250	8.609e-76													VOG01433	sp|P51769|ANTIH_BPP2 Putative antiholin; XhXp	Xh;Xp	0	1	4	FALSE	F
NODE_133362_length_787_cov_1.206395__full-cat_2_3	final-viral-combined-for-dramv	NODE_133362_length_787_cov_1.206395__full-cat_2	3	722	787	1	E																								0	2	5	FALSE	F
NODE_133416_length_787_cov_0.984012__lt2gene-cat_1_1	final-viral-combined-for-dramv	NODE_133416_length_787_cov_0.984012__lt2gene-cat_1	1	2	787	1	D			YP_009639754.1	YP_009639754.1 tail spike protein [Corynebacterium phage phi674]	FALSE	0.4	168	3.358e-45								Pectate lyase superfamily protein [PF12708.10]; Right handed beta helix region [PF13229.9]					VOG05352	sp|O31912|YORA_BACSU SPbeta prophage-derived uncharacterized protein YorA; Xu	Xu	0	0	5	FALSE	F
NODE_133570_length_786_cov_1.599709__lt2gene-cat_1_1	final-viral-combined-for-dramv	NODE_133570_length_786_cov_1.599709__lt2gene-cat_1	1	1	396	-1	E			YP_009879877.1	YP_009879877.1 baseplate protein [Enterobacter phage phiT5282H]	FALSE	0.824	226	8.243e-68																0	0	5	FALSE	F
NODE_133570_length_786_cov_1.599709__lt2gene-cat_1_2	final-viral-combined-for-dramv	NODE_133570_length_786_cov_1.599709__lt2gene-cat_1	2	383	784	-1	C	K06903	uncharacterized protein	YP_009879876.1	YP_009879876.1 baseplate wedge subunit [Enterobacter phage phiT5282H]	FALSE	0.898	231	2.809e-69								Baseplate wedge protein gp25 [PF04965.17]					VOG00310	sp|P09425|BP25_BPT4 Baseplate wedge protein gp25; XhXs	Xh;Xs	0	0	5	FALSE	VF
NODE_133686_length_786_cov_0.985444__lt2gene-cat_1_1	final-viral-combined-for-dramv	NODE_133686_length_786_cov_0.985444__lt2gene-cat_1	1	1	786	1	D			YP_007111508.1	YP_007111508.1 head maturation protease [Enterobacteria phage mEp043 c-1]	FALSE	0.301	108	1.412e-24	MER0253184	S14	MER0253184 - family S14 unassigned peptidases (Cupriavidus necator) [S14.UPW]#S14#{peptidase unit: 217-678}~source YP_004685026~	FALSE	0.386	150	1.087e-38	Transposase DDE domain [PF13586.9]; Mu-like prophage major head subunit gpT [PF10124.12]					VOG00921	sp|Q1MK43|CLPP1_RHIL3 ATP-dependent Clp protease proteolytic subunit 1; Xh	Xh	0	0	5	FALSE	PF
NODE_133767_length_786_cov_0.515284__lt2gene-cat_1_1	final-viral-combined-for-dramv	NODE_133767_length_786_cov_0.515284__lt2gene-cat_1	1	3	785	-1	C	K01358	ATP-dependent Clp protease, protease subunit [EC:3.4.21.92]	YP_009146942.1	YP_009146942.1 head maturation protease [Aurantimonas phage AmM-1]	FALSE	0.536	134	1.024e-33	MER0153085	S14	MER0153085 - family S14 non-peptidase homologues (Methylobacterium nodulans) [S14.UNW]#S14#{peptidase unit: 9-168}~source ACL60601~	FALSE	0.622	156	7.173e-41	Clp protease [PF00574.26]; Serine dehydrogenase proteinase [PF01972.19]					VOG03489	REFSEQ head maturation protease; Xu	Xu	1	0	5	FALSE	PF
NODE_133908_length_785_cov_1.256560__lt2gene-cat_1_1	final-viral-combined-for-dramv	NODE_133908_length_785_cov_1.256560__lt2gene-cat_1	1	3	542	1	D			YP_004934681.1	YP_004934681.1 tail completion or Neck1 protein [Rhodobacter phage RcapMu]	FALSE	0.329	86	2.222e-18								Phage virion morphogenesis family [PF05069.16]					VOG00678	sp|P36934|VPS_BPP2 Tail completion protein S; Xu	Xu	0	0	5	FALSE	F
NODE_133908_length_785_cov_1.256560__lt2gene-cat_1_2	final-viral-combined-for-dramv	NODE_133908_length_785_cov_1.256560__lt2gene-cat_1	2	539	784	1	E																								0	2	5	FALSE	F
NODE_133976_length_785_cov_0.944606__lt2gene-cat_1_1	final-viral-combined-for-dramv	NODE_133976_length_785_cov_0.944606__lt2gene-cat_1	1	3	785	1	D			NP_945035.1	NP_945035.1 major head protein [Burkholderia phage phi1026b]	FALSE	0.487	237	6.74e-69								Phage capsid family [PF05065.16]					VOG00051	sp|O64210|CAPSD_BPMD2 Probable major capsid protein gp17; Xs	Xs	0	0	5	FALSE	VF
NODE_134042_length_785_cov_0.555394__lt2gene-cat_1_1	final-viral-combined-for-dramv	NODE_134042_length_785_cov_0.555394__lt2gene-cat_1	1	17	784	1	C	K01358	ATP-dependent Clp protease, protease subunit [EC:3.4.21.92]	YP_007111508.1	YP_007111508.1 head maturation protease [Enterobacteria phage mEp043 c-1]	FALSE	0.875	275	3.132e-82	MER0237295	S14	MER0237295 - family S14 non-peptidase homologues (Rahnella sp. Y9602) [S14.UNW]#S14#{peptidase unit: 21-191}~source YP_004215230~	FALSE	0.801	218	3.673e-62	Clp protease [PF00574.26]								0	0	5	FALSE	PF
NODE_134108_length_784_cov_1.818978__lt2gene-cat_1_1	final-viral-combined-for-dramv	NODE_134108_length_784_cov_1.818978__lt2gene-cat_1	1	3	782	1	D			YP_007518386.1	YP_007518386.1 terminase large subunit [Rhodobacter phage RcapNL]	FALSE	0.442	207	7.906e-59								Terminase large subunit, ATPase domain [PF03354.18]; Terminase large subunit, endonuclease domain [PF20441.1]					VOG00172	sp|P59217|TERL_BPSF5 Putative terminase large subunit; Xr	Xr	0	0	5	FALSE	VF
NODE_134220_length_784_cov_1.035036__lt2gene-cat_1_1	final-viral-combined-for-dramv	NODE_134220_length_784_cov_1.035036__lt2gene-cat_1	1	3	188	-1	E																								0	2	5	FALSE	F
NODE_134220_length_784_cov_1.035036__lt2gene-cat_1_2	final-viral-combined-for-dramv	NODE_134220_length_784_cov_1.035036__lt2gene-cat_1	2	210	782	-1	E			YP_009126442.1	YP_009126442.1 tail protein [Paracoccus phage vB_PmaS-R3]	FALSE	0.296	80	4.499e-16																0	0	5	FALSE	F
NODE_13432_length_3928_cov_1.973884__full-cat_2_1	final-viral-combined-for-dramv	NODE_13432_length_3928_cov_1.973884__full-cat_2	1	1	2103	-1	E																								0	2	5	FALSE	F
NODE_13432_length_3928_cov_1.973884__full-cat_2_2	final-viral-combined-for-dramv	NODE_13432_length_3928_cov_1.973884__full-cat_2	2	2324	3898	-1	C	K16012	ATP-binding cassette, subfamily C, bacterial CydC	YP_009052380.1	YP_009052380.1 ABC transporter [Aureococcus anophagefferens virus]	FALSE	0.359	118	3.822e-26								ABC transporter [PF00005.30]; RecF/RecN/SMC N terminal domain [PF02463.22]					VOG05128	sp|G0SEV9|RLI1_CHATD Translation initiation factor RLI1; Xh	Xh	0	1	5	FALSE	F
NODE_134374_length_783_cov_1.921053__full-cat_2_1	final-viral-combined-for-dramv	NODE_134374_length_783_cov_1.921053__full-cat_2	1	1	210	1	D			YP_009216876.1	YP_009216876.1 C40 family peptidase [Clostridium phage phiCDHM19]	FALSE	0.581	72	1.713e-15	MER0377067	C40	MER0377067 - family C40 non-peptidase homologues (Brenneria sp. EniD312) [C40.UNW]#C40#{peptidase unit: 126-244}~source ZP_09015686~	FALSE	0.947	124	3.961e-33	NlpC/P60 family [PF00877.22]								0	1	5	FALSE	PF
NODE_134374_length_783_cov_1.921053__full-cat_2_2	final-viral-combined-for-dramv	NODE_134374_length_783_cov_1.921053__full-cat_2	2	297	533	1	E																								0	2	5	FALSE	F
NODE_134422_length_783_cov_1.482456__full-cat_2_1	final-viral-combined-for-dramv	NODE_134422_length_783_cov_1.482456__full-cat_2	1	1	159	-1	E																								0	2	5	FALSE	F
NODE_134422_length_783_cov_1.482456__full-cat_2_2	final-viral-combined-for-dramv	NODE_134422_length_783_cov_1.482456__full-cat_2	2	159	596	-1	D			YP_009593489.1	YP_009593489.1 major tail protein [Paracoccus phage Shpa]	FALSE	0.319	74	8.277e-15								Lambda phage tail tube protein, TTP [PF16461.8]					VOG00541	sp|P85503|STRU3_BPPAJ Structural protein 3; Xs	Xs	0	1	4	FALSE	VF
NODE_134422_length_783_cov_1.482456__full-cat_2_3	final-viral-combined-for-dramv	NODE_134422_length_783_cov_1.482456__full-cat_2	3	593	781	-1	E																								0	2	5	FALSE	F
NODE_134436_length_783_cov_1.407895__lt2gene-cat_1_1	final-viral-combined-for-dramv	NODE_134436_length_783_cov_1.407895__lt2gene-cat_1	1	2	172	-1	E			YP_009213474.1	YP_009213474.1 major head protein [Rhodobacter phage RcRhea]	FALSE	0.513	60	2.398e-11																0	1	5	FALSE	F
NODE_134436_length_783_cov_1.407895__lt2gene-cat_1_2	final-viral-combined-for-dramv	NODE_134436_length_783_cov_1.407895__lt2gene-cat_1	2	174	782	-1	D			YP_009213473.1	YP_009213473.1 portal protein [Rhodobacter phage RcRhea]	FALSE	0.458	165	4.365e-45								Phage portal protein, lambda family [PF05136.16]								0	0	5	FALSE	F
NODE_134911_length_782_cov_0.740849__lt2gene-cat_1_1	final-viral-combined-for-dramv	NODE_134911_length_782_cov_0.740849__lt2gene-cat_1	1	3	656	1	D																Aminotransferase class I and II [PF00155.24]								0	0	5	FALSE	MKF
NODE_134911_length_782_cov_0.740849__lt2gene-cat_1_2	final-viral-combined-for-dramv	NODE_134911_length_782_cov_0.740849__lt2gene-cat_1	2	653	781	1	E																								0	2	5	FALSE	F
NODE_1351_length_17314_cov_2.852629__full-cat_1_1	final-viral-combined-for-dramv	NODE_1351_length_17314_cov_2.852629__full-cat_1	1	1	285	1	E			NP_543096.1	NP_543096.1 tail sheath [Enterobacteria phage phiP27]	FALSE	0.8	153	3.473e-43																0	0	5	FALSE	F
NODE_1351_length_17314_cov_2.852629__full-cat_1_2	final-viral-combined-for-dramv	NODE_1351_length_17314_cov_2.852629__full-cat_1	2	346	693	1	D			NP_543097.1	NP_543097.1 tail tube protein [Enterobacteria phage phiP27]	FALSE	0.42	89	3.085e-20								Phage tail tube protein [PF10618.12]					VOG04241	REFSEQ tail tube protein; Xu	Xu	0	2	1	FALSE	F
NODE_1351_length_17314_cov_2.852629__full-cat_1_3	final-viral-combined-for-dramv	NODE_1351_length_17314_cov_2.852629__full-cat_1	3	690	1214	1	D			YP_008318493.1	YP_008318493.1 tail protein [Shigella phage SfII]	FALSE	0.439	70	8.814e-13								Phage tail assembly chaperone proteins, E, or 41 or 14 [PF10109.12]					VOG33017	REFSEQ tail protein; Xu	Xu	0	1	1	FALSE	F
NODE_1351_length_17314_cov_2.852629__full-cat_1_4	final-viral-combined-for-dramv	NODE_1351_length_17314_cov_2.852629__full-cat_1	4	1341	3209	1	E			YP_008766877.1	YP_008766877.1 tail length tape measure protein [Shigella phage SfIV]	TRUE	0.499	435	2.84e-131													VOG00397	sp|B0ZSH1|TMP_BPHA1 Probable tape measure protein; Xs	Xs	0	0	1	FALSE	VF
NODE_1351_length_17314_cov_2.852629__full-cat_1_5	final-viral-combined-for-dramv	NODE_1351_length_17314_cov_2.852629__full-cat_1	5	3209	4444	1	D			NP_599047.1	NP_599047.1 DNA circularization [Enterobacteria phage SfV]	FALSE	0.27	168	4.378e-43								DNA circularisation protein N-terminus [PF07157.15]					VOG01079	sp|P71389|VPN_HAEIN Mu-like prophage FluMu DNA circularization protein; Xr	Xr	0	0	1	FALSE	VF
NODE_1351_length_17314_cov_2.852629__full-cat_1_6	final-viral-combined-for-dramv	NODE_1351_length_17314_cov_2.852629__full-cat_1	6	4445	5560	1	E			YP_009147464.1	YP_009147464.1 baseplate hub [Enterobacteria phage SfI]	FALSE	0.432	273	1.113e-79													VOG01364	sp|P08558|BP44_BPMU Baseplate hub protein gp44; XhXpXrXs	Xh;Xp;Xs;Xr	0	0	1	FALSE	VF
NODE_1351_length_17314_cov_2.852629__full-cat_1_7	final-viral-combined-for-dramv	NODE_1351_length_17314_cov_2.852629__full-cat_1	7	5557	6105	1	D			YP_009196093.1	YP_009196093.1 baseplate assembly protein V [Mannheimia phage vB_MhM_3927AP2]	FALSE	0.318	96	7.383e-22								Bacteriophage Mu Gp45 spike protein [PF06890.15]								0	0	1	FALSE
NODE_1351_length_17314_cov_2.852629__full-cat_1_8	final-viral-combined-for-dramv	NODE_1351_length_17314_cov_2.852629__full-cat_1	8	6102	6509	1	D			YP_009324806.1	YP_009324806.1 baseplate wedge subunit [Salmonella phage 118970_sal3]	FALSE	0.472	108	1.367e-26								Phage protein GP46 [PF07409.15]					VOG04988	sp|P44239|VG46_HAEIN Mu-like prophage FluMu protein gp46; Xu	Xu	0	0	1	FALSE
NODE_1351_length_17314_cov_2.852629__full-cat_1_9	final-viral-combined-for-dramv	NODE_1351_length_17314_cov_2.852629__full-cat_1	9	6499	7545	1	D			NP_599051.1	NP_599051.1 baseplate protein [Enterobacteria phage SfV]	FALSE	0.373	218	6.197e-61								Baseplate J-like protein [PF04865.17]					VOG00121	sp|P51767|BPJ_BPP2 Baseplate protein J; XhXs	Xh;Xs	0	0	1	FALSE	V
NODE_1351_length_17314_cov_2.852629__full-cat_1_10	final-viral-combined-for-dramv	NODE_1351_length_17314_cov_2.852629__full-cat_1	10	7536	8132	1	D			NP_599052.1	NP_599052.1 baseplate wedge subunit [Enterobacteria phage SfV]	FALSE	0.294	89	6.267e-19								Bacteriophage Mu-like, Gp48 [PF10076.12]					VOG01706	sp|P75982|YMFQ_ECOLI Uncharacterized protein YmfQ; Xu	Xu	0	0	1	FALSE
NODE_1351_length_17314_cov_2.852629__full-cat_1_11	final-viral-combined-for-dramv	NODE_1351_length_17314_cov_2.852629__full-cat_1	11	8143	9075	1	E			YP_008130171.1	YP_008130171.1 tail protein [Rhizobium phage RR1-A]	FALSE	0.257	87	2.143e-17																0	2	1	FALSE
NODE_1351_length_17314_cov_2.852629__full-cat_1_12	final-viral-combined-for-dramv	NODE_1351_length_17314_cov_2.852629__full-cat_1	12	9079	9273	1	E																								0	2	1	FALSE
NODE_1351_length_17314_cov_2.852629__full-cat_1_13	final-viral-combined-for-dramv	NODE_1351_length_17314_cov_2.852629__full-cat_1	13	9351	9755	1	E																								0	2	1	FALSE
NODE_1351_length_17314_cov_2.852629__full-cat_1_14	final-viral-combined-for-dramv	NODE_1351_length_17314_cov_2.852629__full-cat_1	14	9752	10051	1	E																								0	2	1	FALSE
NODE_1351_length_17314_cov_2.852629__full-cat_1_15	final-viral-combined-for-dramv	NODE_1351_length_17314_cov_2.852629__full-cat_1	15	10048	10623	1	C	K03791	putative chitinase	YP_009043563.1	YP_009043563.1 endolysin [Pseudomonas phage phiPSA1]	FALSE	0.388	128	1.361e-32								Chitinase class I [PF00182.22]	GH19	GH19 chitinase (EC 3.2.1.14); lysozyme (EC 3.2.1.17); [reducing end] chitinase (EC 3.2.1.201)	3.2.1.14,3.2.1.17	GH19.hmm	VOG04974	REFSEQ lysin A, protease C39 domain; Xu	Xu	0	0	2	FALSE
NODE_1351_length_17314_cov_2.852629__full-cat_1_16	final-viral-combined-for-dramv	NODE_1351_length_17314_cov_2.852629__full-cat_1	16	10620	11135	1	C	K14744	prophage endopeptidase [EC:3.4.-.-]														Bacteriophage Rz lysis protein [PF03245.16]					VOG03631	sp|P10305|SPAN1_BPT3 Spanin, inner membrane subunit; XhXp	Xh;Xp	0	1	2	FALSE
NODE_1351_length_17314_cov_2.852629__full-cat_1_17	final-viral-combined-for-dramv	NODE_1351_length_17314_cov_2.852629__full-cat_1	17	11209	11586	-1	D			YP_009909467.1	YP_009909467.1 ASCH domain-containing protein [Escherichia phage 4A7]	FALSE	0.633	156	2.246e-43								ASCH domain [PF04266.17]					VOG05040	sp|A0A0H3G0N3|ASCHD_ZYMMA ASCH domain-containing ribonuclease; Xu	Xu	0	1	4	FALSE
NODE_1351_length_17314_cov_2.852629__full-cat_1_18	final-viral-combined-for-dramv	NODE_1351_length_17314_cov_2.852629__full-cat_1	18	11564	12619	-1	E			YP_009909468.1	YP_009909468.1 hypothetical protein H3V28_gp47 [Escherichia phage 4A7]	FALSE	0.512	336	8.77e-102													VOG04630	REFSEQ hypothetical protein; Xu	Xu	0	2	4	FALSE	F
NODE_1351_length_17314_cov_2.852629__full-cat_1_19	final-viral-combined-for-dramv	NODE_1351_length_17314_cov_2.852629__full-cat_1	19	12812	13666	-1	E			YP_009207630.1	YP_009207630.1 putative metal-binding domain-containing protein [Escherichia phage pro147]	FALSE	0.262	74	3.415e-13																0	2	4	FALSE	F
NODE_1351_length_17314_cov_2.852629__full-cat_1_20	final-viral-combined-for-dramv	NODE_1351_length_17314_cov_2.852629__full-cat_1	20	14139	15251	-1	E																								0	2	4	FALSE	F
NODE_1351_length_17314_cov_2.852629__full-cat_1_21	final-viral-combined-for-dramv	NODE_1351_length_17314_cov_2.852629__full-cat_1	21	15597	15749	-1	E																								0	2	4	FALSE	F
NODE_1351_length_17314_cov_2.852629__full-cat_1_22	final-viral-combined-for-dramv	NODE_1351_length_17314_cov_2.852629__full-cat_1	22	16366	16974	1	D																Histidine phosphatase superfamily (branch 1) [PF00300.25]								0	2	5	FALSE	F
NODE_135231_length_781_cov_0.661290__lt2gene-cat_1_1	final-viral-combined-for-dramv	NODE_135231_length_781_cov_0.661290__lt2gene-cat_1	1	2	781	1	E			YP_002284337.1	YP_002284337.1 major head protein [Pseudomonas phage PAJU2]	FALSE	0.353	154	1.734e-40																0	0	5	FALSE	F
NODE_135318_length_780_cov_1.650514__full-cat_2_1	final-viral-combined-for-dramv	NODE_135318_length_780_cov_1.650514__full-cat_2	1	1	171	-1	E																								0	1	5	FALSE	F
NODE_135318_length_780_cov_1.650514__full-cat_2_2	final-viral-combined-for-dramv	NODE_135318_length_780_cov_1.650514__full-cat_2	2	172	369	-1	E																								0	2	3	FALSE	F
NODE_135318_length_780_cov_1.650514__full-cat_2_3	final-viral-combined-for-dramv	NODE_135318_length_780_cov_1.650514__full-cat_2	3	422	778	-1	D			YP_004957306.1	YP_004957306.1 ABC transporter [Planktothrix phage PaV-LD]	FALSE	0.482	99	6.911e-24								ABC transporter [PF00005.30]; RecF/RecN/SMC N terminal domain [PF02463.22]								0	1	5	FALSE	F
NODE_135350_length_780_cov_1.508076__full-cat_1_1	final-viral-combined-for-dramv	NODE_135350_length_780_cov_1.508076__full-cat_1	1	1	147	1	E																								0	2	5	FALSE	F
NODE_135350_length_780_cov_1.508076__full-cat_1_2	final-viral-combined-for-dramv	NODE_135350_length_780_cov_1.508076__full-cat_1	2	247	705	1	D			YP_009276557.1	YP_009276557.1 O-antigen acetylase [Gordonia phage BritBrat]	FALSE	0.429	106	1.316e-25								Acyltransferase family [PF01757.25]								0	0	5	FALSE	F
NODE_135372_length_780_cov_1.365639__lt2gene-cat_1_1	final-viral-combined-for-dramv	NODE_135372_length_780_cov_1.365639__lt2gene-cat_1	1	3	479	-1	C	K06908	uncharacterized protein	YP_009600711.1	YP_009600711.1 head closure [Escherichia phage vB_EcoM_ECOO78]	FALSE	0.304	76	2.704e-15								Phage tail tube protein FII [PF04985.17]					VOG03608	sp|P22502|TUBE_BPP2 Tail tube protein; XhXpXrXs	Xh;Xp;Xs;Xr	0	0	5	FALSE	VF
NODE_135372_length_780_cov_1.365639__lt2gene-cat_1_2	final-viral-combined-for-dramv	NODE_135372_length_780_cov_1.365639__lt2gene-cat_1	2	476	778	-1	D			YP_009168895.1	YP_009168895.1 putative phage tail protein [Escherichia phage vB_EcoM_ECO1230-10]	FALSE	0.469	84	5.242e-19								Phage tail sheath C-terminal domain [PF17482.5]								0	0	5	FALSE	F
NODE_135380_length_780_cov_1.323054__lt2gene-cat_1_1	final-viral-combined-for-dramv	NODE_135380_length_780_cov_1.323054__lt2gene-cat_1	1	1	462	-1	D			YP_009600147.1	YP_009600147.1 terminase large subunit [Dinoroseobacter phage vB_DshS-R5C]	FALSE	0.408	87	3.542e-19								Terminase large subunit, T4likevirus-type, N-terminal [PF03237.18]								0	0	5	FALSE	F
NODE_135380_length_780_cov_1.323054__lt2gene-cat_1_2	final-viral-combined-for-dramv	NODE_135380_length_780_cov_1.323054__lt2gene-cat_1	2	437	778	-1	E																								0	2	5	FALSE	F
NODE_135621_length_779_cov_1.932353__lt2gene-cat_1_1	final-viral-combined-for-dramv	NODE_135621_length_779_cov_1.932353__lt2gene-cat_1	1	2	778	-1	C	K19304	murein DD-endopeptidase [EC:3.4.24.-]	YP_010657326.1	YP_010657326.1 tail length tape measure protein [Bacillus phage BCPST]	FALSE	0.476	116	2.012e-27	MER0166331	M23B	MER0166331 - subfamily M23B unassigned peptidases (Agrobacterium vitis) [M23.UPB]#M23B#{peptidase unit: 256-425}~source YP_002549355~	FALSE	0.67	229	6.306e-66	Peptidase family M23 [PF01551.25]								0	0	5	FALSE	PF
NODE_135818_length_779_cov_0.855882__full-cat_2_1	final-viral-combined-for-dramv	NODE_135818_length_779_cov_0.855882__full-cat_2	1	1	129	-1	E			YP_009043573.1	YP_009043573.1 DNA methyltransferase [Pseudomonas phage phiPSA1]	FALSE	0.718	62	1.713e-12																0	1	5	FALSE	F
NODE_135818_length_779_cov_0.855882__full-cat_2_2	final-viral-combined-for-dramv	NODE_135818_length_779_cov_0.855882__full-cat_2	2	122	406	-1	E																								0	2	4	FALSE	F
NODE_135818_length_779_cov_0.855882__full-cat_2_3	final-viral-combined-for-dramv	NODE_135818_length_779_cov_0.855882__full-cat_2	3	399	776	-1	E																								0	2	5	FALSE	F
NODE_13588_length_3898_cov_2.022374__full-cat_1_1	final-viral-combined-for-dramv	NODE_13588_length_3898_cov_2.022374__full-cat_1	1	1	351	1	E			YP_002321470.1	YP_002321470.1 putative tail protein b [Stenotrophomonas phage S1]	FALSE	0.791	185	7.512e-54																0	0	5	FALSE	F
NODE_13588_length_3898_cov_2.022374__full-cat_1_2	final-viral-combined-for-dramv	NODE_13588_length_3898_cov_2.022374__full-cat_1	2	348	1340	1	E			YP_002321471.1	YP_002321471.1 tail assembly protein [Stenotrophomonas phage S1]	FALSE	0.327	179	7.834e-48													VOG01700	REFSEQ hypothetical protein; Xu	Xu	0	2	1	FALSE	F
NODE_13588_length_3898_cov_2.022374__full-cat_1_3	final-viral-combined-for-dramv	NODE_13588_length_3898_cov_2.022374__full-cat_1	3	1344	1730	1	E																								0	2	1	FALSE	F
NODE_13588_length_3898_cov_2.022374__full-cat_1_4	final-viral-combined-for-dramv	NODE_13588_length_3898_cov_2.022374__full-cat_1	4	1735	3546	1	E			YP_002321472.1	YP_002321472.1 tail protein [Stenotrophomonas phage S1]	TRUE	0.541	618	1.358e-194													VOG06827	REFSEQ tail protein; Xu	Xu	0	0	4	FALSE	F
NODE_13588_length_3898_cov_2.022374__full-cat_1_5	final-viral-combined-for-dramv	NODE_13588_length_3898_cov_2.022374__full-cat_1	5	3536	3772	1	E			YP_002321473.1	YP_002321473.1 hypothetical protein StPS1_gp22 [Stenotrophomonas phage S1]	FALSE	0.73	116	1.341e-30													VOG06890	REFSEQ hypothetical protein; Xu	Xu	0	2	5	FALSE	F
NODE_135967_length_778_cov_1.480118__lt2gene-cat_1_1	final-viral-combined-for-dramv	NODE_135967_length_778_cov_1.480118__lt2gene-cat_1	1	1	564	-1	E																								0	0	5	FALSE	F
NODE_135967_length_778_cov_1.480118__lt2gene-cat_1_2	final-viral-combined-for-dramv	NODE_135967_length_778_cov_1.480118__lt2gene-cat_1	2	564	776	-1	E																								0	2	5	FALSE	F
NODE_135983_length_778_cov_1.377025__lt2gene-cat_1_1	final-viral-combined-for-dramv	NODE_135983_length_778_cov_1.377025__lt2gene-cat_1	1	1	777	1	E			YP_007675396.1	YP_007675396.1 amidase [Sulfitobacter phage pCB2047-A]	FALSE	0.495	232	2.692e-67													VOG01556	REFSEQ amidase; Xu	Xu	0	0	5	FALSE	F
NODE_136005_length_778_cov_1.247423__lt2gene-cat_1_1	final-viral-combined-for-dramv	NODE_136005_length_778_cov_1.247423__lt2gene-cat_1	1	1	777	-1	D			YP_009007085.1	YP_009007085.1 O-antigen acetylase [Pseudomonas phage vB_PaeP_Tr60_Ab31]	FALSE	0.379	101	2.406e-22								Acyltransferase family [PF01757.25]								0	0	5	FALSE	F
NODE_136090_length_778_cov_0.852725__lt2gene-cat_1_1	final-viral-combined-for-dramv	NODE_136090_length_778_cov_0.852725__lt2gene-cat_1	1	3	776	1	D			YP_001552284.1	YP_001552284.1 portal protein [Thalassomonas phage BA3]	FALSE	0.434	133	3.219e-33								Phage P22-like portal protein [PF16510.8]								0	0	5	FALSE	F
NODE_136113_length_778_cov_0.751105__full-cat_2_1	final-viral-combined-for-dramv	NODE_136113_length_778_cov_0.751105__full-cat_2	1	1	201	-1	E																								0	2	5	FALSE	F
NODE_136113_length_778_cov_0.751105__full-cat_2_2	final-viral-combined-for-dramv	NODE_136113_length_778_cov_0.751105__full-cat_2	2	311	571	-1	D			YP_010109826.1	YP_010109826.1 PAAR domain-containing protein [Burkholderia phage Mana]	FALSE	0.467	68	1.707e-13								PAAR motif [PF05488.16]					VOG03776	REFSEQ PAAR domain-containing protein; Xu	Xu	0	1	4	FALSE	F
NODE_136113_length_778_cov_0.751105__full-cat_2_3	final-viral-combined-for-dramv	NODE_136113_length_778_cov_0.751105__full-cat_2	3	582	776	-1	E																								0	2	5	FALSE	F
NODE_136209_length_777_cov_1.787611__full-cat_2_1	final-viral-combined-for-dramv	NODE_136209_length_777_cov_1.787611__full-cat_2	1	1	234	1	D																RNase H [PF00075.27]								0	1	5	FALSE	F
NODE_136209_length_777_cov_1.787611__full-cat_2_2	final-viral-combined-for-dramv	NODE_136209_length_777_cov_1.787611__full-cat_2	2	231	455	1	E																								0	1	4	FALSE	F
NODE_136209_length_777_cov_1.787611__full-cat_2_3	final-viral-combined-for-dramv	NODE_136209_length_777_cov_1.787611__full-cat_2	3	433	774	1	E																								0	2	5	FALSE	F
NODE_136297_length_777_cov_1.194690__full-cat_2_1	final-viral-combined-for-dramv	NODE_136297_length_777_cov_1.194690__full-cat_2	1	1	243	1	E																								0	1	5	FALSE	F
NODE_136297_length_777_cov_1.194690__full-cat_2_2	final-viral-combined-for-dramv	NODE_136297_length_777_cov_1.194690__full-cat_2	2	240	611	1	E																					VOG03056	REFSEQ hypothetical protein; Xu	Xu	0	1	3	FALSE	F
NODE_136297_length_777_cov_1.194690__full-cat_2_3	final-viral-combined-for-dramv	NODE_136297_length_777_cov_1.194690__full-cat_2	3	608	775	1	E			YP_005087422.1	YP_005087422.1 hypothetical protein CYOG_00029 [Cyanophage 9515-10a]	FALSE	0.528	60	2.281e-11													VOG04385	REFSEQ hypothetical protein; Xu	Xu	0	1	5	FALSE	F
NODE_136624_length_776_cov_1.029542__full-cat_2_1	final-viral-combined-for-dramv	NODE_136624_length_776_cov_1.029542__full-cat_2	1	1	243	1	E			YP_009796602.1	YP_009796602.1 hypothetical protein HOS55_gp051 [Pseudomonas phage PMBT3]	FALSE	0.649	104	2.733e-26													VOG02090	REFSEQ hypothetical protein; Xu	Xu	0	1	5	FALSE	F
NODE_136624_length_776_cov_1.029542__full-cat_2_2	final-viral-combined-for-dramv	NODE_136624_length_776_cov_1.029542__full-cat_2	2	364	633	1	E			YP_005098271.1	YP_005098271.1 hypothetical protein PMG1_00068 [Pseudomonas phage PMG1]	FALSE	0.449	66	6.935e-13																0	1	5	FALSE	F
NODE_136629_length_776_cov_1.026588__lt2gene-cat_1_1	final-viral-combined-for-dramv	NODE_136629_length_776_cov_1.026588__lt2gene-cat_1	1	2	556	1	E			NP_958677.1	NP_958677.1 tail protein [Bordetella phage BPP-1]	FALSE	0.365	133	2.408e-34													VOG33126	REFSEQ tail protein; Xu	Xu	0	0	5	FALSE	F
NODE_136629_length_776_cov_1.026588__lt2gene-cat_1_2	final-viral-combined-for-dramv	NODE_136629_length_776_cov_1.026588__lt2gene-cat_1	2	608	775	1	E																								0	2	5	FALSE	F
NODE_136768_length_775_cov_1.668639__lt2gene-cat_1_1	final-viral-combined-for-dramv	NODE_136768_length_775_cov_1.668639__lt2gene-cat_1	1	1	543	-1	D									MER1067252	S49B	MER1067252 - subfamily S49B unassigned peptidases (Devosia chinhatensis) [S49.UPB]#S49B#{peptidase unit: 48-235}~source A0A0F5FNR1~	FALSE	0.898	244	1.417e-72	Peptidase family S49 [PF01343.21]; Serine dehydrogenase proteinase [PF01972.19]; Clp protease [PF00574.26]								0	0	5	FALSE	PF
NODE_136768_length_775_cov_1.668639__lt2gene-cat_1_2	final-viral-combined-for-dramv	NODE_136768_length_775_cov_1.668639__lt2gene-cat_1	2	589	774	-1	E																								0	2	5	FALSE	F
NODE_136791_length_775_cov_1.501479__full-cat_2_1	final-viral-combined-for-dramv	NODE_136791_length_775_cov_1.501479__full-cat_2	1	1	213	-1	C	K03704	cold shock protein	YP_009909757.1	YP_009909757.1 cold shock protein [Escherichia phage 2H10]	FALSE	0.567	75	2.669e-16								'Cold-shock' DNA-binding domain [PF00313.25]								0	1	5	FALSE	F
NODE_136791_length_775_cov_1.501479__full-cat_2_2	final-viral-combined-for-dramv	NODE_136791_length_775_cov_1.501479__full-cat_2	2	515	727	-1	C	K03704	cold shock protein	YP_009909757.1	YP_009909757.1 cold shock protein [Escherichia phage 2H10]	FALSE	0.65	85	6.909e-20								'Cold-shock' DNA-binding domain [PF00313.25]; Ribonuclease B OB domain [PF08206.14]								0	1	5	FALSE	F
NODE_136934_length_775_cov_0.880178__lt2gene-cat_1_1	final-viral-combined-for-dramv	NODE_136934_length_775_cov_0.880178__lt2gene-cat_1	1	1	771	1	D			YP_355415.1	YP_355415.1 terminase large subunit [Burkholderia phage Bcep176]	FALSE	0.612	298	3.879e-90								Terminase large subunit, ATPase domain [PF03354.18]					VOG00172	sp|P59217|TERL_BPSF5 Putative terminase large subunit; Xr	Xr	0	0	5	FALSE	VF
NODE_137092_length_774_cov_1.528889__lt2gene-cat_1_1	final-viral-combined-for-dramv	NODE_137092_length_774_cov_1.528889__lt2gene-cat_1	1	3	614	-1	C	K06905	uncharacterized protein	YP_009879847.1	YP_009879847.1 tail protein [Enterobacter phage phiT5282H]	FALSE	0.897	383	7.021e-121								Phage tail baseplate hub (GPD) [PF05954.14]					VOG00688	sp|P21679|BPD_BP186 Probable baseplate hub protein; XhXs	Xh;Xs	0	0	5	FALSE	VF
NODE_137156_length_774_cov_1.210370__lt2gene-cat_1_1	final-viral-combined-for-dramv	NODE_137156_length_774_cov_1.210370__lt2gene-cat_1	1	3	773	1	D			YP_009147453.1	YP_009147453.1 major head protein [Enterobacteria phage SfI]	FALSE	0.409	179	4.411e-49								Phage capsid family [PF05065.16]								0	0	5	FALSE	F
NODE_137166_length_774_cov_1.177778__lt2gene-cat_1_1	final-viral-combined-for-dramv	NODE_137166_length_774_cov_1.177778__lt2gene-cat_1	1	3	722	1	D			YP_009146940.1	YP_009146940.1 portal protein [Aurantimonas phage AmM-1]	FALSE	0.489	189	9.118e-53								Phage portal protein, lambda family [PF05136.16]								0	0	5	FALSE	F
NODE_137212_length_774_cov_0.971852__full-cat_1_1	final-viral-combined-for-dramv	NODE_137212_length_774_cov_0.971852__full-cat_1	1	1	243	1	E																								0	2	5	FALSE	F
NODE_137212_length_774_cov_0.971852__full-cat_1_2	final-viral-combined-for-dramv	NODE_137212_length_774_cov_0.971852__full-cat_1	2	247	720	1	D			YP_004306397.1	YP_004306397.1 tail terminator [Burkholderia phage KS5]	FALSE	0.477	120	2.646e-30								P2 phage tail completion protein R (GpR) [PF06891.14]					VOG03394	sp|P36933|VPR_BPP2 Tail completion protein R; Xu	Xu	0	0	5	FALSE	F
NODE_137419_length_773_cov_1.413947__full-cat_2_1	final-viral-combined-for-dramv	NODE_137419_length_773_cov_1.413947__full-cat_2	1	1	180	1	E																								0	2	5	FALSE	F
NODE_137419_length_773_cov_1.413947__full-cat_2_2	final-viral-combined-for-dramv	NODE_137419_length_773_cov_1.413947__full-cat_2	2	196	636	-1	E			YP_010671115.1	YP_010671115.1 DUF4376 domain-containing protein [Rhizobium phage RHph_TM30]	FALSE	0.577	64	2.906e-11																0	1	4	FALSE	F
NODE_137419_length_773_cov_1.413947__full-cat_2_3	final-viral-combined-for-dramv	NODE_137419_length_773_cov_1.413947__full-cat_2	3	638	772	-1	E																								0	2	5	FALSE	F
NODE_137547_length_773_cov_0.893175__lt2gene-cat_1_1	final-viral-combined-for-dramv	NODE_137547_length_773_cov_0.893175__lt2gene-cat_1	1	2	586	-1	E			YP_009100103.1	YP_009100103.1 putative internal virion protein [Mesorhizobium phage vB_MloP_Lo5R7ANS]	FALSE	0.684	200	1.578e-57																0	0	5	FALSE	F
NODE_137547_length_773_cov_0.893175__lt2gene-cat_1_2	final-viral-combined-for-dramv	NODE_137547_length_773_cov_0.893175__lt2gene-cat_1	2	669	773	-1	E																								0	2	5	FALSE	F
NODE_138104_length_771_cov_1.150298__full-cat_2_1	final-viral-combined-for-dramv	NODE_138104_length_771_cov_1.150298__full-cat_2	1	1	84	1	E																								0	2	5	FALSE	F
NODE_138104_length_771_cov_1.150298__full-cat_2_2	final-viral-combined-for-dramv	NODE_138104_length_771_cov_1.150298__full-cat_2	2	72	752	1	D																Response regulator receiver domain [PF00072.27]; Transcriptional regulatory protein, C terminal [PF00486.31]								0	1	5	FALSE	F
NODE_138202_length_771_cov_0.805060__lt2gene-cat_1_1	final-viral-combined-for-dramv	NODE_138202_length_771_cov_0.805060__lt2gene-cat_1	1	2	460	1	E																								0	2	5	FALSE	F
NODE_138202_length_771_cov_0.805060__lt2gene-cat_1_2	final-viral-combined-for-dramv	NODE_138202_length_771_cov_0.805060__lt2gene-cat_1	2	278	769	-1	C	K06904	uncharacterized protein	YP_001686873.1	YP_001686873.1 head maturation protease [Azospirillum phage Cd]	FALSE	0.483	134	4.044e-35	MER0322822	S78	MER0322822 - prohead peptidase (bacteriophage HK97) (Gemmata obscuriglobus) [S78.001]#S78#{peptidase unit: 3-197}~source ZP_02730257~	FALSE	0.63	183	8.188e-52	Caudovirus prohead serine protease [PF04586.20]					VOG01416	sp|Q6QGD7|PRO_BPT5 Prohead protease; XhXs	Xh;Xs	0	0	5	FALSE	VPF
NODE_1382_length_17101_cov_4.109693__full_1-cat_1_1	final-viral-combined-for-dramv	NODE_1382_length_17101_cov_4.109693__full_1-cat_1	1	1	177	1	E																								0	2	5	FALSE	F
NODE_1382_length_17101_cov_4.109693__full_1-cat_1_2	final-viral-combined-for-dramv	NODE_1382_length_17101_cov_4.109693__full_1-cat_1	2	279	1043	1	E																								0	2	4	FALSE	F
NODE_1382_length_17101_cov_4.109693__full_1-cat_1_3	final-viral-combined-for-dramv	NODE_1382_length_17101_cov_4.109693__full_1-cat_1	3	1098	1592	1	E																								0	2	4	FALSE	F
NODE_1382_length_17101_cov_4.109693__full_1-cat_1_4	final-viral-combined-for-dramv	NODE_1382_length_17101_cov_4.109693__full_1-cat_1	4	1573	2307	-1	D																Domain of unknown function (DUF4145) [PF13643.9]								0	2	4	FALSE	F
NODE_1382_length_17101_cov_4.109693__full_1-cat_1_5	final-viral-combined-for-dramv	NODE_1382_length_17101_cov_4.109693__full_1-cat_1	5	2380	2703	-1	D																Phage head-tail joining protein [PF05521.14]					VOG00076	sp|O48446|HCP16_BPSPP Head completion protein gp16; XpXrXs	Xp;Xs;Xr	0	0	4	FALSE	VF
NODE_1382_length_17101_cov_4.109693__full_1-cat_1_6	final-viral-combined-for-dramv	NODE_1382_length_17101_cov_4.109693__full_1-cat_1	6	2700	3110	-1	E																								0	2	1	FALSE	F
NODE_1382_length_17101_cov_4.109693__full_1-cat_1_7	final-viral-combined-for-dramv	NODE_1382_length_17101_cov_4.109693__full_1-cat_1	7	3107	3565	-1	E																								0	1	1	FALSE	F
NODE_1382_length_17101_cov_4.109693__full_1-cat_1_8	final-viral-combined-for-dramv	NODE_1382_length_17101_cov_4.109693__full_1-cat_1	8	3562	4167	-1	E			YP_007518392.1	YP_007518392.1 head-tail adaptor [Rhodobacter phage RcapNL]	FALSE	0.319	78	2.879e-15													VOG00415	sp|Q6QGD9|HCP_BPT5 Head completion protein; XhXs	Xh;Xs	0	0	1	FALSE	VF
NODE_1382_length_17101_cov_4.109693__full_1-cat_1_9	final-viral-combined-for-dramv	NODE_1382_length_17101_cov_4.109693__full_1-cat_1	9	4236	5471	-1	D			NP_945035.1	NP_945035.1 major head protein [Burkholderia phage phi1026b]	FALSE	0.44	311	4.621e-92								Phage capsid family [PF05065.16]					VOG00051	sp|O64210|CAPSD_BPMD2 Probable major capsid protein gp17; Xs	Xs	0	0	1	FALSE	VF
NODE_1382_length_17101_cov_4.109693__full_1-cat_1_10	final-viral-combined-for-dramv	NODE_1382_length_17101_cov_4.109693__full_1-cat_1	10	5485	6135	-1	C	K06904	uncharacterized protein	NP_945034.1	NP_945034.1 head maturation protease [Burkholderia phage phi1026b]	FALSE	0.53	217	7.289e-63	MER0400185	S78	MER0400185 - prohead peptidase (bacteriophage HK97) (Novosphingobium sp. AP12) [S78.001]#S78#{peptidase unit: 8-209}~source ZP_10746880~	FALSE	0.6	228	1.505e-66	Caudovirus prohead serine protease [PF04586.20]					VOG01416	sp|Q6QGD7|PRO_BPT5 Prohead protease; XhXs	Xh;Xs	0	0	1	FALSE	VP
NODE_1382_length_17101_cov_4.109693__full_1-cat_1_11	final-viral-combined-for-dramv	NODE_1382_length_17101_cov_4.109693__full_1-cat_1	11	6119	7336	-1	D			NP_945033.1	NP_945033.1 portal protein [Burkholderia phage phi1026b]	FALSE	0.419	288	2.723e-84								Phage portal protein [PF04860.15]					VOG00024	sp|Q6QGD5|PORTL_BPT5 Portal protein; XhXpXrXs	Xh;Xp;Xs;Xr	0	0	1	FALSE	V
NODE_1382_length_17101_cov_4.109693__full_1-cat_1_12	final-viral-combined-for-dramv	NODE_1382_length_17101_cov_4.109693__full_1-cat_1	12	7348	9039	-1	D			YP_007238134.1	YP_007238134.1 terminase large subunit [Cronobacter phage ENT39118]	FALSE	0.357	293	8.964e-84								Terminase large subunit, endonuclease domain [PF20441.1]; Terminase large subunit, ATPase domain [PF03354.18]					VOG00172	sp|P59217|TERL_BPSF5 Putative terminase large subunit; Xr	Xr	0	0	1	FALSE	VF
NODE_1382_length_17101_cov_4.109693__full_1-cat_1_13	final-viral-combined-for-dramv	NODE_1382_length_17101_cov_4.109693__full_1-cat_1	13	9525	10100	-1	E																								0	2	1	FALSE	F
NODE_1382_length_17101_cov_4.109693__full_1-cat_1_14	final-viral-combined-for-dramv	NODE_1382_length_17101_cov_4.109693__full_1-cat_1	14	10138	10686	1	E																								0	2	1	FALSE	F
NODE_1382_length_17101_cov_4.109693__full_1-cat_1_15	final-viral-combined-for-dramv	NODE_1382_length_17101_cov_4.109693__full_1-cat_1	15	10608	10781	-1	E																								0	2	1	FALSE	F
NODE_1382_length_17101_cov_4.109693__full_1-cat_1_16	final-viral-combined-for-dramv	NODE_1382_length_17101_cov_4.109693__full_1-cat_1	16	10789	12834	-1	E			YP_009036020.1	YP_009036020.1 tail length tape measure protein [Escherichia phage e4/1c]	FALSE	0.379	97	3.483e-19													VOG04593	REFSEQ tail length tape measure protein; Xu	Xu	0	0	5	FALSE	F
NODE_13833_length_3849_cov_2.453333__full-cat_2_1	final-viral-combined-for-dramv	NODE_13833_length_3849_cov_2.453333__full-cat_2	1	1	411	1	E			YP_009845446.1	YP_009845446.1 virion structural protein [Bacillus phage vB_BtS_B83]	FALSE	0.693	191	2.305e-55													VOG00682	sp|P25477|CAPSD_BPP2 Capsid proteins; XhXs	Xh;Xs	0	0	5	FALSE	VF
NODE_13833_length_3849_cov_2.453333__full-cat_2_2	final-viral-combined-for-dramv	NODE_13833_length_3849_cov_2.453333__full-cat_2	2	417	788	1	D			YP_009845447.1	YP_009845447.1 YqbF domain-containing protein [Bacillus phage vB_BtS_B83]	FALSE	0.35	70	8.574e-14								YqbF, hypothetical protein domain [PF14553.9]					VOG27422	REFSEQ YqbF domain-containing protein; Xu	Xu	0	2	1	FALSE	F
NODE_13833_length_3849_cov_2.453333__full-cat_2_3	final-viral-combined-for-dramv	NODE_13833_length_3849_cov_2.453333__full-cat_2	3	794	1186	1	D			YP_009845448.1	YP_009845448.1 head-tail adaptor [Bacillus phage vB_BtS_B83]	FALSE	0.359	83	3.438e-18								Protein of unknown function (DUF3199) [PF11436.11]					VOG27424	sp|C0H3Z6|YKZL_BACSU Uncharacterized protein YkzL; Xu	Xu	0	2	1	FALSE	F
NODE_13833_length_3849_cov_2.453333__full-cat_2_4	final-viral-combined-for-dramv	NODE_13833_length_3849_cov_2.453333__full-cat_2	4	1183	1539	1	D																Domain of unknown function (DUF3599) [PF12206.11]								0	2	1	FALSE	F
NODE_13833_length_3849_cov_2.453333__full-cat_2_5	final-viral-combined-for-dramv	NODE_13833_length_3849_cov_2.453333__full-cat_2	5	1536	2042	1	E			YP_009841862.1	YP_009841862.1 hypothetical protein HWB91_gp74 [Bacillus phage vB_BboS-125]	FALSE	0.275	63	1.94e-10																0	1	1	FALSE	F
NODE_13833_length_3849_cov_2.453333__full-cat_2_6	final-viral-combined-for-dramv	NODE_13833_length_3849_cov_2.453333__full-cat_2	6	2047	2502	1	E																								0	2	1	FALSE	F
NODE_13833_length_3849_cov_2.453333__full-cat_2_7	final-viral-combined-for-dramv	NODE_13833_length_3849_cov_2.453333__full-cat_2	7	2489	2713	1	E																								0	2	1	FALSE	F
NODE_13833_length_3849_cov_2.453333__full-cat_2_8	final-viral-combined-for-dramv	NODE_13833_length_3849_cov_2.453333__full-cat_2	8	2716	3849	1	D			YP_009216685.1	YP_009216685.1 tail sheath (endogenous virus) [Clostridium phage phiCT453A]	FALSE	0.436	280	6.86e-82								Phage tail sheath protein beta-sandwich domain [PF17481.5]					VOG03464	sp|Q24LI4|TSP_BPPCD Tail sheath protein; XpXrXs	Xp;Xs;Xr	0	0	5	FALSE	VF
NODE_138685_length_769_cov_1.556716__full-cat_2_1	final-viral-combined-for-dramv	NODE_138685_length_769_cov_1.556716__full-cat_2	1	1	69	1	E																								0	2	5	FALSE	F
NODE_138685_length_769_cov_1.556716__full-cat_2_2	final-viral-combined-for-dramv	NODE_138685_length_769_cov_1.556716__full-cat_2	2	69	482	1	E																								0	2	4	FALSE	F
NODE_138685_length_769_cov_1.556716__full-cat_2_3	final-viral-combined-for-dramv	NODE_138685_length_769_cov_1.556716__full-cat_2	3	541	768	1	E			YP_010357148.1	YP_010357148.1 DNA topoisomerase II large subunit [Maribacter phage Molly_1]	FALSE	0.559	66	3.686e-13																0	1	5	FALSE	F
NODE_138741_length_769_cov_1.262687__lt2gene-cat_1_1	final-viral-combined-for-dramv	NODE_138741_length_769_cov_1.262687__lt2gene-cat_1	1	2	769	1	E			YP_010675372.1	YP_010675372.1 hypothetical protein PQD12_gp24 [Enterobacter phage vB_EclS_CobraSix]	TRUE	0.97	525	5.58e-169																0	0	5	FALSE	F
NODE_138989_length_768_cov_1.668161__lt2gene-cat_1_1	final-viral-combined-for-dramv	NODE_138989_length_768_cov_1.668161__lt2gene-cat_1	1	1	768	-1	D			YP_009126440.1	YP_009126440.1 tail assembly protein [Paracoccus phage vB_PmaS-R3]	FALSE	0.42	191	3.535e-53								Uncharacterized conserved protein (DUF2163) [PF09931.12]; Phage conserved hypothetical protein BR0599 [PF09356.13]					VOG00735	REFSEQ tail assembly protein; Xu	Xu	0	0	5	FALSE	F
NODE_139077_length_768_cov_1.236173__lt2gene-cat_1_1	final-viral-combined-for-dramv	NODE_139077_length_768_cov_1.236173__lt2gene-cat_1	1	4	768	-1	E			YP_006987848.1	YP_006987848.1 tail length tape measure protein [Escherichia phage vB_EcoS_ACG-M12]	FALSE	0.362	89	2.826e-18																0	0	5	FALSE	F
NODE_13909_length_3833_cov_2.772630__full-cat_1_1	final-viral-combined-for-dramv	NODE_13909_length_3833_cov_2.772630__full-cat_1	1	1	402	1	D			YP_009010474.1	YP_009010474.1 portal protein [Geobacillus phage GBK2]	FALSE	0.398	96	1.616e-22								Phage portal protein [PF04860.15]								0	0	5	FALSE	F
NODE_13909_length_3833_cov_2.772630__full-cat_1_2	final-viral-combined-for-dramv	NODE_13909_length_3833_cov_2.772630__full-cat_1	2	701	1009	1	D																Family of unknown function (DUF6107) [PF19602.2]								0	2	1	FALSE	F
NODE_13909_length_3833_cov_2.772630__full-cat_1_3	final-viral-combined-for-dramv	NODE_13909_length_3833_cov_2.772630__full-cat_1	3	1127	1684	1	C	K06904	uncharacterized protein	YP_009593482.1	YP_009593482.1 head maturation protease [Paracoccus phage Shpa]	FALSE	0.487	124	3.417e-31	MER1066673	S78	MER1066673 - family S78 unassigned peptidases (Shinella sp. DD12) [S78.UPW]#S78#{peptidase unit: 26-161}~source A0A021XFA1~	FALSE	0.896	256	7.367e-77	Caudovirus prohead serine protease [PF04586.20]					VOG01416	sp|Q6QGD7|PRO_BPT5 Prohead protease; XhXs	Xh;Xs	0	0	1	FALSE	VPF
NODE_13909_length_3833_cov_2.772630__full-cat_1_4	final-viral-combined-for-dramv	NODE_13909_length_3833_cov_2.772630__full-cat_1	4	1702	2952	1	D			YP_355412.1	YP_355412.1 major head protein [Burkholderia phage Bcep176]	FALSE	0.432	308	4.955e-91								Phage capsid family [PF05065.16]					VOG00051	sp|O64210|CAPSD_BPMD2 Probable major capsid protein gp17; Xs	Xs	0	0	1	FALSE	VF
NODE_13909_length_3833_cov_2.772630__full-cat_1_5	final-viral-combined-for-dramv	NODE_13909_length_3833_cov_2.772630__full-cat_1	5	3221	3790	1	D			YP_009304036.1	YP_009304036.1 head-tail adaptor [Brucella phage BiPBO1]	FALSE	0.253	64	7.224e-11								Phage gp6-like head-tail connector protein [PF05135.16]					VOG00415	sp|Q6QGD9|HCP_BPT5 Head completion protein; XhXs	Xh;Xs	0	0	5	FALSE	VF
NODE_139264_length_767_cov_2.468563__full-cat_2_1	final-viral-combined-for-dramv	NODE_139264_length_767_cov_2.468563__full-cat_2	1	1	66	-1	E																								0	2	5	FALSE	F
NODE_139264_length_767_cov_2.468563__full-cat_2_2	final-viral-combined-for-dramv	NODE_139264_length_767_cov_2.468563__full-cat_2	2	98	679	-1	C	K03088	RNA polymerase sigma-70 factor, ECF subfamily	YP_010110190.1	YP_010110190.1 RNA polymerase sigma factor [uncultured phage cr50_1]	FALSE	0.304	87	1.363e-18								ECF sigma factor [PF07638.14]; Sigma-70, region 4 [PF08281.15]; Sigma-70 region 2 [PF04542.17]; Sigma-70, region 4 [PF04545.19]					VOG01305	sp|D0ZSY9|RPOE_SALT1 ECF RNA polymerase sigma-E factor; Xh	Xh	0	1	4	FALSE	F
NODE_139264_length_767_cov_2.468563__full-cat_2_3	final-viral-combined-for-dramv	NODE_139264_length_767_cov_2.468563__full-cat_2	3	673	765	-1	E																								0	2	5	FALSE	F
NODE_139329_length_767_cov_1.495509__lt2gene-cat_1_1	final-viral-combined-for-dramv	NODE_139329_length_767_cov_1.495509__lt2gene-cat_1	1	1	636	-1	D			YP_009010474.1	YP_009010474.1 portal protein [Geobacillus phage GBK2]	FALSE	0.356	108	1.694e-25								Phage portal protein [PF04860.15]								0	0	5	FALSE	F
NODE_139333_length_767_cov_1.440120__lt2gene-cat_1_1	final-viral-combined-for-dramv	NODE_139333_length_767_cov_1.440120__lt2gene-cat_1	1	3	767	-1	D			YP_009017766.1	YP_009017766.1 internal virion protein with endolysin domain [Ralstonia phage RSB2]	FALSE	0.388	82	3.637e-16								Transglycosylase SLT domain [PF01464.23]	GH23	GH23 lysozyme type G (EC 3.2.1.17); peptidoglycan lyase (EC 4.2.2.n1) also known in the literature as peptidoglycan lytic transglycosylase; chitinase (EC 3.2.1.14)	3.2.1.17,3.2.1.17_or_4.2.2.n1,4.2.2.n1	GH23.hmm				0	0	5	FALSE	F
NODE_139336_length_767_cov_1.426647__lt2gene-cat_1_1	final-viral-combined-for-dramv	NODE_139336_length_767_cov_1.426647__lt2gene-cat_1	1	1	579	1	D			YP_579204.1	YP_579204.1 terminase large subunit [Streptomyces phage mu1/6]	FALSE	0.406	128	1.033e-32								Terminase RNaseH-like domain [PF17289.5]								0	0	5	FALSE	F
NODE_139336_length_767_cov_1.426647__lt2gene-cat_1_2	final-viral-combined-for-dramv	NODE_139336_length_767_cov_1.426647__lt2gene-cat_1	2	659	766	1	E																								0	2	5	FALSE	F
NODE_139400_length_767_cov_1.169162__lt2gene-cat_1_1	final-viral-combined-for-dramv	NODE_139400_length_767_cov_1.169162__lt2gene-cat_1	1	2	307	1	E			YP_009008371.1	YP_009008371.1 signal peptide motif [Stenotrophomonas phage Smp131]	FALSE	0.582	108	2.25e-27													VOG11775	REFSEQ signal peptide motif; Xu	Xu	0	1	5	FALSE	F
NODE_139400_length_767_cov_1.169162__lt2gene-cat_1_2	final-viral-combined-for-dramv	NODE_139400_length_767_cov_1.169162__lt2gene-cat_1	2	304	765	1	D			YP_009008372.1	YP_009008372.1 tail terminator [Stenotrophomonas phage Smp131]	FALSE	0.495	134	1.947e-35								P2 phage tail completion protein R (GpR) [PF06891.14]					VOG03394	sp|P36933|VPR_BPP2 Tail completion protein R; Xu	Xu	0	0	5	FALSE	F
NODE_139526_length_767_cov_0.655689__full-cat_2_1	final-viral-combined-for-dramv	NODE_139526_length_767_cov_0.655689__full-cat_2	1	1	357	-1	D																Ribonuclease HepT-like [PF01934.20]								0	1	5	FALSE	F
NODE_139526_length_767_cov_0.655689__full-cat_2_2	final-viral-combined-for-dramv	NODE_139526_length_767_cov_0.655689__full-cat_2	2	354	653	-1	C	K07075	uncharacterized protein														Polymerase beta, Nucleotidyltransferase [PF18765.4]								0	2	5	FALSE	F
NODE_13967_length_3819_cov_1.870968__full-cat_1_1	final-viral-combined-for-dramv	NODE_13967_length_3819_cov_1.870968__full-cat_1	1	1	192	1	E																								0	2	5	FALSE	F
NODE_13967_length_3819_cov_1.870968__full-cat_1_2	final-viral-combined-for-dramv	NODE_13967_length_3819_cov_1.870968__full-cat_1	2	205	702	1	E																								0	1	4	FALSE	F
NODE_13967_length_3819_cov_1.870968__full-cat_1_3	final-viral-combined-for-dramv	NODE_13967_length_3819_cov_1.870968__full-cat_1	3	717	968	1	E																								0	2	2	FALSE	F
NODE_13967_length_3819_cov_1.870968__full-cat_1_4	final-viral-combined-for-dramv	NODE_13967_length_3819_cov_1.870968__full-cat_1	4	1043	1621	1	E																								0	0	2	FALSE	F
NODE_13967_length_3819_cov_1.870968__full-cat_1_5	final-viral-combined-for-dramv	NODE_13967_length_3819_cov_1.870968__full-cat_1	5	1625	3817	1	E																					VOG01679	sp|P03747|TUBE2_BPT7 Tail tubular protein gp12; XpXrXs	Xp;Xs;Xr	0	0	5	FALSE	VF
NODE_13988_length_3814_cov_3.142665__full-cat_1_1	final-viral-combined-for-dramv	NODE_13988_length_3814_cov_3.142665__full-cat_1	1	1	279	1	E																								0	1	5	FALSE	F
NODE_13988_length_3814_cov_3.142665__full-cat_1_2	final-viral-combined-for-dramv	NODE_13988_length_3814_cov_3.142665__full-cat_1	2	458	925	1	D			YP_010676315.1	YP_010676315.1 baseplate hub subunit and tail lysozyme [Klebsiella phage vB_KpnS-Carvaje]	FALSE	0.634	196	1.245e-56								Phage lysozyme [PF00959.22]								0	0	2	FALSE	F
NODE_13988_length_3814_cov_3.142665__full-cat_1_3	final-viral-combined-for-dramv	NODE_13988_length_3814_cov_3.142665__full-cat_1	3	922	1272	1	E			YP_010676032.1	YP_010676032.1 holin [Pantoea phage PdC23]	FALSE	0.445	88	4.413e-20																0	1	1	FALSE	F
NODE_13988_length_3814_cov_3.142665__full-cat_1_4	final-viral-combined-for-dramv	NODE_13988_length_3814_cov_3.142665__full-cat_1	4	1269	1562	1	E																								0	1	1	FALSE	F
NODE_13988_length_3814_cov_3.142665__full-cat_1_5	final-viral-combined-for-dramv	NODE_13988_length_3814_cov_3.142665__full-cat_1	5	1510	1713	1	E																								0	1	1	FALSE	F
NODE_13988_length_3814_cov_3.142665__full-cat_1_6	final-viral-combined-for-dramv	NODE_13988_length_3814_cov_3.142665__full-cat_1	6	1764	3476	1	D			YP_009889577.1	YP_009889577.1 EPS depolymerase [Erwinia phage phiEaP8]	TRUE	0.506	556	1.16e-173								Pectate lyase superfamily protein [PF12708.10]					VOG05546	sp|Q46636|AMSF_ERWAM Amylovoran biosynthesis protein AmsF; Xh	Xh	0	0	5	FALSE	F
NODE_140078_length_765_cov_1.036036__lt2gene-cat_1_1	final-viral-combined-for-dramv	NODE_140078_length_765_cov_1.036036__lt2gene-cat_1	1	1	765	-1	E																								0	0	5	FALSE	F
NODE_140316_length_764_cov_1.351880__full-cat_2_1	final-viral-combined-for-dramv	NODE_140316_length_764_cov_1.351880__full-cat_2	1	1	387	1	E																								0	1	5	FALSE	F
NODE_140316_length_764_cov_1.351880__full-cat_2_2	final-viral-combined-for-dramv	NODE_140316_length_764_cov_1.351880__full-cat_2	2	384	707	1	E																								0	2	5	FALSE	F
NODE_14031_length_3806_cov_2.569463__full-cat_1_1	final-viral-combined-for-dramv	NODE_14031_length_3806_cov_2.569463__full-cat_1	1	1	630	-1	D			NP_599047.1	NP_599047.1 DNA circularization [Enterobacteria phage SfV]	FALSE	0.587	156	7.889e-42								DNA circularisation protein N-terminus [PF07157.15]					VOG01079	sp|P71389|VPN_HAEIN Mu-like prophage FluMu DNA circularization protein; Xr	Xr	0	0	5	FALSE	VF
NODE_14031_length_3806_cov_2.569463__full-cat_1_2	final-viral-combined-for-dramv	NODE_14031_length_3806_cov_2.569463__full-cat_1	2	630	2705	-1	E			YP_008766877.1	YP_008766877.1 tail length tape measure protein [Shigella phage SfIV]	FALSE	0.48	424	1.787e-126													VOG00397	sp|B0ZSH1|TMP_BPHA1 Probable tape measure protein; Xs	Xs	0	0	1	FALSE	VF
NODE_14031_length_3806_cov_2.569463__full-cat_1_3	final-viral-combined-for-dramv	NODE_14031_length_3806_cov_2.569463__full-cat_1	3	2835	3194	-1	D			YP_009147461.1	YP_009147461.1 tail protein [Enterobacteria phage SfI]	FALSE	0.499	83	4.158e-18								Phage tail assembly chaperone proteins, E, or 41 or 14 [PF10109.12]					VOG33017	REFSEQ tail protein; Xu	Xu	0	1	1	FALSE	F
NODE_14031_length_3806_cov_2.569463__full-cat_1_4	final-viral-combined-for-dramv	NODE_14031_length_3806_cov_2.569463__full-cat_1	4	3194	3541	-1	D			NP_599044.1	NP_599044.1 tail tube protein [Enterobacteria phage SfV]	FALSE	0.438	93	6.955e-22								Phage tail tube protein [PF10618.12]					VOG04241	REFSEQ tail tube protein; Xu	Xu	0	2	1	FALSE	F
NODE_14031_length_3806_cov_2.569463__full-cat_1_5	final-viral-combined-for-dramv	NODE_14031_length_3806_cov_2.569463__full-cat_1	5	3599	3751	-1	E			NP_543096.1	NP_543096.1 tail sheath [Enterobacteria phage phiP27]	FALSE	0.733	72	6.616e-16																0	0	5	FALSE	F
NODE_140343_length_764_cov_1.239098__full-cat_2_1	final-viral-combined-for-dramv	NODE_140343_length_764_cov_1.239098__full-cat_2	1	1	87	1	E																								0	2	5	FALSE	F
NODE_140343_length_764_cov_1.239098__full-cat_2_2	final-viral-combined-for-dramv	NODE_140343_length_764_cov_1.239098__full-cat_2	2	250	753	1	D																Domain of unknown function (DUF4162) [PF13732.9]								0	1	5	FALSE	F
NODE_140356_length_764_cov_1.192481__lt2gene-cat_1_1	final-viral-combined-for-dramv	NODE_140356_length_764_cov_1.192481__lt2gene-cat_1	1	1	762	-1	E																								0	0	5	FALSE	F
NODE_140658_length_763_cov_1.200301__lt2gene-cat_1_1	final-viral-combined-for-dramv	NODE_140658_length_763_cov_1.200301__lt2gene-cat_1	1	1	570	1	D			YP_009812584.1	YP_009812584.1 DNA transfer protein [Escherichia phage C130_2]	FALSE	0.445	73	8.358e-14								Transglycosylase SLT domain [PF01464.23]	GH23	GH23 lysozyme type G (EC 3.2.1.17); peptidoglycan lyase (EC 4.2.2.n1) also known in the literature as peptidoglycan lytic transglycosylase; chitinase (EC 3.2.1.14)	3.2.1.17,3.2.1.17_or_4.2.2.n1,4.2.2.n1	GH23.hmm				0	0	5	FALSE	F
NODE_140658_length_763_cov_1.200301__lt2gene-cat_1_2	final-viral-combined-for-dramv	NODE_140658_length_763_cov_1.200301__lt2gene-cat_1	2	567	761	1	E																								0	2	5	FALSE	F
NODE_141145_length_761_cov_2.110272__lt2gene-cat_1_1	final-viral-combined-for-dramv	NODE_141145_length_761_cov_2.110272__lt2gene-cat_1	1	3	668	-1	D			YP_355412.1	YP_355412.1 major head protein [Burkholderia phage Bcep176]	FALSE	0.343	123	3.19e-30								Phage capsid family [PF05065.16]								0	0	5	FALSE	F
NODE_141225_length_761_cov_1.388218__lt2gene-cat_1_1	final-viral-combined-for-dramv	NODE_141225_length_761_cov_1.388218__lt2gene-cat_1	1	3	227	-1	E																								0	2	5	FALSE	F
NODE_141225_length_761_cov_1.388218__lt2gene-cat_1_2	final-viral-combined-for-dramv	NODE_141225_length_761_cov_1.388218__lt2gene-cat_1	2	227	760	-1	E																								0	0	5	FALSE	F
NODE_141238_length_761_cov_1.341390__lt2gene-cat_1_1	final-viral-combined-for-dramv	NODE_141238_length_761_cov_1.341390__lt2gene-cat_1	1	1	420	-1	D			YP_010664075.1	YP_010664075.1 baseplate spike [Salmonella phage BIS20]	FALSE	0.825	240	1.909e-72								Type VI secretion system/phage-baseplate injector OB domain [PF04717.15]					VOG01001	sp|P31340|SPIKE_BPP2 Spike protein; XhXpXs	Xh;Xp;Xs	0	0	5	FALSE	VF
NODE_141238_length_761_cov_1.341390__lt2gene-cat_1_2	final-viral-combined-for-dramv	NODE_141238_length_761_cov_1.341390__lt2gene-cat_1	2	614	760	-1	E																								0	2	5	FALSE	F
NODE_141275_length_761_cov_1.214502__full-cat_2_1	final-viral-combined-for-dramv	NODE_141275_length_761_cov_1.214502__full-cat_2	1	1	357	-1	E																								0	2	5	FALSE	F
NODE_141275_length_761_cov_1.214502__full-cat_2_2	final-viral-combined-for-dramv	NODE_141275_length_761_cov_1.214502__full-cat_2	2	338	682	-1	E																								0	1	5	FALSE	F
NODE_14151_length_3783_cov_1.705755__full-cat_1_1	final-viral-combined-for-dramv	NODE_14151_length_3783_cov_1.705755__full-cat_1	1	1	171	1	D																Uncharacterized protein conserved in bacteria (DUF2184) [PF09950.12]								0	2	5	FALSE	F
NODE_14151_length_3783_cov_1.705755__full-cat_1_2	final-viral-combined-for-dramv	NODE_14151_length_3783_cov_1.705755__full-cat_1	2	243	740	1	D			YP_009043597.1	YP_009043597.1 head-tail adaptor Ad1 [Pseudomonas phage phiPSA1]	FALSE	0.4	111	3.668e-27								Putative DnaT-like ssDNA binding protein [PF20557.1]					VOG00445	REFSEQ head-tail adaptor Ad1; Xu	Xu	0	0	4	FALSE	F
NODE_14151_length_3783_cov_1.705755__full-cat_1_3	final-viral-combined-for-dramv	NODE_14151_length_3783_cov_1.705755__full-cat_1	3	740	1096	1	E			YP_009199462.1	YP_009199462.1 head closure Hc1 [Pseudomonas phage PaMx74]	FALSE	0.329	66	2.268e-12													VOG00127	REFSEQ hypothetical protein; Xu	Xu	0	0	2	FALSE	F
NODE_14151_length_3783_cov_1.705755__full-cat_1_4	final-viral-combined-for-dramv	NODE_14151_length_3783_cov_1.705755__full-cat_1	4	1093	1317	1	E																								0	2	2	FALSE	F
NODE_14151_length_3783_cov_1.705755__full-cat_1_5	final-viral-combined-for-dramv	NODE_14151_length_3783_cov_1.705755__full-cat_1	5	1329	1715	1	E																								0	1	2	FALSE	F
NODE_14151_length_3783_cov_1.705755__full-cat_1_6	final-viral-combined-for-dramv	NODE_14151_length_3783_cov_1.705755__full-cat_1	6	1752	2183	1	D																Bacteriophage related domain of unknown function [PF13554.9]					VOG00267	REFSEQ tail terminator; Xu	Xu	0	2	2	FALSE	F
NODE_14151_length_3783_cov_1.705755__full-cat_1_7	final-viral-combined-for-dramv	NODE_14151_length_3783_cov_1.705755__full-cat_1	7	2187	2672	1	D			YP_009005954.1	YP_009005954.1 hypothetical protein P106B_28 [Rhizobium phage vB_RglS_P106B]	FALSE	0.512	144	1.033e-38								Phage tail tube protein, TTP [PF08813.14]								0	1	2	FALSE	F
NODE_14151_length_3783_cov_1.705755__full-cat_1_8	final-viral-combined-for-dramv	NODE_14151_length_3783_cov_1.705755__full-cat_1	8	2756	3157	1	E																								0	1	2	FALSE	F
NODE_14151_length_3783_cov_1.705755__full-cat_1_9	final-viral-combined-for-dramv	NODE_14151_length_3783_cov_1.705755__full-cat_1	9	3253	3486	1	E																								0	1	4	FALSE	F
NODE_14151_length_3783_cov_1.705755__full-cat_1_10	final-viral-combined-for-dramv	NODE_14151_length_3783_cov_1.705755__full-cat_1	10	3562	3783	-1	E																								0	2	5	FALSE	F
NODE_141525_length_760_cov_1.479576__full-cat_2_1	final-viral-combined-for-dramv	NODE_141525_length_760_cov_1.479576__full-cat_2	1	1	123	1	E																								0	2	5	FALSE	F
NODE_141525_length_760_cov_1.479576__full-cat_2_2	final-viral-combined-for-dramv	NODE_141525_length_760_cov_1.479576__full-cat_2	2	120	560	1	C	K03469	ribonuclease HI [EC:3.1.26.4]	YP_006906722.1	YP_006906722.1 Rnase H [Salmonella phage SSU5]	FALSE	0.633	175	8.104e-50								RNase H [PF00075.27]								0	1	4	FALSE	F
NODE_141525_length_760_cov_1.479576__full-cat_2_3	final-viral-combined-for-dramv	NODE_141525_length_760_cov_1.479576__full-cat_2	3	588	758	1	E																								0	2	5	FALSE	F
NODE_141780_length_759_cov_2.086364__full-cat_2_1	final-viral-combined-for-dramv	NODE_141780_length_759_cov_2.086364__full-cat_2	1	1	282	-1	C	K07497	putative transposase														HTH-like domain [PF13276.9]								0	1	5	FALSE	TF
NODE_141780_length_759_cov_2.086364__full-cat_2_2	final-viral-combined-for-dramv	NODE_141780_length_759_cov_2.086364__full-cat_2	2	279	569	-1	C	K07483	transposase	NP_958230.1	NP_958230.1 IS3 family transposase [Shigella phage Sf6]	FALSE	0.365	60	1.086e-10								Transposase [PF01527.23]					VOG00432	sp|Q51647|YISX_BURM1 Insertion element IS401 uncharacterized 12.4 kDa protein; Xu	Xu	0	1	3	TRUE	TF
NODE_141780_length_759_cov_2.086364__full-cat_2_3	final-viral-combined-for-dramv	NODE_141780_length_759_cov_2.086364__full-cat_2	3	532	756	-1	E			YP_010665113.1	YP_010665113.1 site-specific DNA methylase [Ochrobactrum phage POA1180]	FALSE	0.863	69	3.8e-14																0	1	5	FALSE	TF
NODE_141792_length_759_cov_1.928788__full-cat_1_1	final-viral-combined-for-dramv	NODE_141792_length_759_cov_1.928788__full-cat_1	1	1	642	1	D			YP_010037913.1	YP_010037913.1 tail protein [Achromobacter phage Mano]	FALSE	0.461	129	1.634e-32								Phage tail protein (Tail_P2_I) [PF09684.13]					VOG01985	sp|P26701|BPI_BPP2 Baseplate protein I; XhXs	Xh;Xs	0	0	5	FALSE	VF
NODE_141792_length_759_cov_1.928788__full-cat_1_2	final-viral-combined-for-dramv	NODE_141792_length_759_cov_1.928788__full-cat_1	2	648	749	1	E																								0	2	5	FALSE	F
NODE_1417_length_16830_cov_2.997490__full-cat_1_1	final-viral-combined-for-dramv	NODE_1417_length_16830_cov_2.997490__full-cat_1	1	1	621	1	D			YP_010665126.1	YP_010665126.1 transposase [Ochrobactrum phage POA1180]	FALSE	0.487	184	1.049e-51								Mu B transposition protein, C terminal [PF09077.14]					VOG00756	sp|P03763|TARGB_BPMU ATP-dependent target DNA activator B; XhXr	Xh;Xr	0	1	5	FALSE	VF
NODE_1417_length_16830_cov_2.997490__full-cat_1_2	final-viral-combined-for-dramv	NODE_1417_length_16830_cov_2.997490__full-cat_1	2	618	926	1	E																								0	2	2	FALSE	F
NODE_1417_length_16830_cov_2.997490__full-cat_1_3	final-viral-combined-for-dramv	NODE_1417_length_16830_cov_2.997490__full-cat_1	3	923	1270	1	E																								0	2	2	FALSE	F
NODE_1417_length_16830_cov_2.997490__full-cat_1_4	final-viral-combined-for-dramv	NODE_1417_length_16830_cov_2.997490__full-cat_1	4	1301	1951	1	D			YP_007673240.1	YP_007673240.1 DUF3164 family protein [Rhodobacter phage RC1]	FALSE	0.662	271	1.341e-81								Protein of unknown function (DUF3164) [PF11363.11]					VOG04469	REFSEQ DUF3164 family protein; Xu	Xu	0	1	2	FALSE	F
NODE_1417_length_16830_cov_2.997490__full-cat_1_5	final-viral-combined-for-dramv	NODE_1417_length_16830_cov_2.997490__full-cat_1	5	1961	2419	1	D			YP_008129829.1	YP_008129829.1 nucleoside deoxyribosyltransferase [Rhizobium phage RR1-B]	FALSE	0.891	269	2.523e-82								Nucleoside 2-deoxyribosyltransferase [PF05014.18]					VOG22754	REFSEQ nucleoside deoxyribosyltransferase; Xu	Xu	0	1	2	FALSE	F
NODE_1417_length_16830_cov_2.997490__full-cat_1_6	final-viral-combined-for-dramv	NODE_1417_length_16830_cov_2.997490__full-cat_1	6	2416	2625	1	E																								0	2	2	FALSE	F
NODE_1417_length_16830_cov_2.997490__full-cat_1_7	final-viral-combined-for-dramv	NODE_1417_length_16830_cov_2.997490__full-cat_1	7	2625	2972	1	E																								0	2	2	FALSE	F
NODE_1417_length_16830_cov_2.997490__full-cat_1_8	final-viral-combined-for-dramv	NODE_1417_length_16830_cov_2.997490__full-cat_1	8	2969	3238	1	E			YP_008129830.1	YP_008129830.1 hypothetical protein RHYG_00016 [Rhizobium phage RR1-B]	FALSE	0.432	65	1.308e-12																0	2	2	FALSE	F
NODE_1417_length_16830_cov_2.997490__full-cat_1_9	final-viral-combined-for-dramv	NODE_1417_length_16830_cov_2.997490__full-cat_1	9	3380	4033	1	D			YP_010665132.1	YP_010665132.1 hypothetical protein PQB33_gp49 [Ochrobactrum phage POA1180]	FALSE	0.45	173	7.923e-48								Bacteriophage Mu, GemA protein [PF06252.15]					VOG02337	sp|P24796|GEMA_BPD10 GemA protein; XhXp	Xh;Xp	0	1	2	FALSE	F
NODE_1417_length_16830_cov_2.997490__full-cat_1_10	final-viral-combined-for-dramv	NODE_1417_length_16830_cov_2.997490__full-cat_1	10	4033	4284	1	E																								0	2	2	FALSE	F
NODE_1417_length_16830_cov_2.997490__full-cat_1_11	final-viral-combined-for-dramv	NODE_1417_length_16830_cov_2.997490__full-cat_1	11	4281	4673	1	D			YP_010665134.1	YP_010665134.1 late transcriptional activator [Ochrobactrum phage POA1180]	FALSE	0.317	61	1.523e-10								Mor transcription activator family [PF08765.14]								0	2	2	FALSE	F
NODE_1417_length_16830_cov_2.997490__full-cat_1_12	final-viral-combined-for-dramv	NODE_1417_length_16830_cov_2.997490__full-cat_1	12	4770	5510	1	E			YP_008130173.1	YP_008130173.1 baseplate hub subunit and tail lysozyme [Rhizobium phage RR1-A]	FALSE	0.369	153	2.05e-40													VOG00905	REFSEQ baseplate hub subunit and tail lysozyme; Xu	Xu	0	0	2	FALSE	F
NODE_1417_length_16830_cov_2.997490__full-cat_1_13	final-viral-combined-for-dramv	NODE_1417_length_16830_cov_2.997490__full-cat_1	13	5514	5804	1	E			YP_010665136.1	YP_010665136.1 NAD(P)+ transhydrogenase [Ochrobactrum phage POA1180]	FALSE	0.601	86	1.237e-19																0	2	1	FALSE
NODE_1417_length_16830_cov_2.997490__full-cat_1_14	final-viral-combined-for-dramv	NODE_1417_length_16830_cov_2.997490__full-cat_1	14	5801	6166	1	E																								0	2	1	FALSE
NODE_1417_length_16830_cov_2.997490__full-cat_1_15	final-viral-combined-for-dramv	NODE_1417_length_16830_cov_2.997490__full-cat_1	15	6604	6936	1	D			YP_010665140.1	YP_010665140.1 hypothetical protein PQB33_gp57 [Ochrobactrum phage POA1180]	FALSE	0.372	70	5.15e-14								Protein of unknown function (DUF2730) [PF10805.11]								0	2	1	FALSE
NODE_1417_length_16830_cov_2.997490__full-cat_1_16	final-viral-combined-for-dramv	NODE_1417_length_16830_cov_2.997490__full-cat_1	16	6936	7235	1	E			YP_007673227.1	YP_007673227.1 hypothetical protein RHWG_00027 [Rhodobacter phage RC1]	FALSE	0.443	78	5.799e-17													VOG01162	sp|Q9T1W8|GP26_BPMU Uncharacterized protein gp26; Xh	Xh	0	1	1	FALSE
NODE_1417_length_16830_cov_2.997490__full-cat_1_17	final-viral-combined-for-dramv	NODE_1417_length_16830_cov_2.997490__full-cat_1	17	7238	7819	1	D			YP_007673226.1	YP_007673226.1 terminase small subunit [Rhodobacter phage RC1]	FALSE	0.508	182	2.947e-51								Bacteriophage Mu, Gp27 [PF11985.11]					VOG04966	sp|Q9T1W7|TERS_BPMU Probable terminase, small subunit gp27; XhXr	Xh;Xr	0	2	1	FALSE	V
NODE_1417_length_16830_cov_2.997490__full-cat_1_18	final-viral-combined-for-dramv	NODE_1417_length_16830_cov_2.997490__full-cat_1	18	7816	9453	1	E			YP_007673224.1	YP_007673224.1 hypothetical protein RHWG_00024 [Rhodobacter phage RC1]	TRUE	0.689	718	5.098e-230													VOG00066	sp|P25479|VPP_BPP2 Terminase, ATPase subunit; XhXr	Xh;Xr	0	0	1	FALSE	V
NODE_1417_length_16830_cov_2.997490__full-cat_1_19	final-viral-combined-for-dramv	NODE_1417_length_16830_cov_2.997490__full-cat_1	19	9453	11030	1	D			YP_007676413.1	YP_007676413.1 portal protein [Rhodovulum phage RS1]	FALSE	0.44	422	2.432e-128								Protein of unknown function (DUF935) [PF06074.15]					VOG01309	sp|P44225|VG29_HAEIN Mu-like prophage FluMu protein gp29; Xu	Xu	0	2	1	FALSE
NODE_1417_length_16830_cov_2.997490__full-cat_1_20	final-viral-combined-for-dramv	NODE_1417_length_16830_cov_2.997490__full-cat_1	20	11033	12244	1	D			YP_010665087.1	YP_010665087.1 head morphogenesis protein [Ochrobactrum phage POA1180]	FALSE	0.39	216	1.788e-59								Phage Mu protein F like protein [PF04233.17]					VOG04956	REFSEQ minor head protein and DNA pilot; Xu	Xu	0	0	1	FALSE	F
NODE_1417_length_16830_cov_2.997490__full-cat_1_21	final-viral-combined-for-dramv	NODE_1417_length_16830_cov_2.997490__full-cat_1	21	12465	13637	1	D			YP_007392344.1	YP_007392344.1 head maturation protease [Pseudomonas phage JBD30]	FALSE	0.293	150	1.73e-37								Mu-like prophage I protein [PF10123.12]					VOG04030	sp|Q01267|PRO_BPMU Protease I; XhXs	Xh;Xs	0	2	1	FALSE	VF
NODE_1417_length_16830_cov_2.997490__full-cat_1_22	final-viral-combined-for-dramv	NODE_1417_length_16830_cov_2.997490__full-cat_1	22	13634	14044	1	E			YP_009168762.1	YP_009168762.1 virion structural protein [Pseudomonas phage JBD25]	FALSE	0.54	138	7.51e-37													VOG04788	REFSEQ virion structural protein; Xu	Xu	0	1	1	FALSE	F
NODE_1417_length_16830_cov_2.997490__full-cat_1_23	final-viral-combined-for-dramv	NODE_1417_length_16830_cov_2.997490__full-cat_1	23	14054	14950	1	D			YP_007676421.1	YP_007676421.1 major head protein [Rhodovulum phage RS1]	FALSE	0.606	353	1.287e-108								Mu-like prophage major head subunit gpT [PF10124.12]					VOG03513	sp|Q9T1W1|CAPSD_BPMU Major capsid protein; XhXs	Xh;Xs	0	2	1	FALSE	VF
NODE_1417_length_16830_cov_2.997490__full-cat_1_24	final-viral-combined-for-dramv	NODE_1417_length_16830_cov_2.997490__full-cat_1	24	15054	15773	1	D																Mu-like prophage FluMu N-terminal domain [PF17891.4]								0	2	1	FALSE	F
NODE_1417_length_16830_cov_2.997490__full-cat_1_25	final-viral-combined-for-dramv	NODE_1417_length_16830_cov_2.997490__full-cat_1	25	15773	16204	1	D			YP_004934688.1	YP_004934688.1 head-tail adaptor [Rhodobacter phage RcapMu]	FALSE	0.38	90	2.701e-20								Bacteriophage Mu, Gp36 [PF07030.15]					VOG00897	sp|Q9T1V9|GPJ_BPMU Gene product J; Xh	Xh	0	2	1	FALSE	F
NODE_1417_length_16830_cov_2.997490__full-cat_1_26	final-viral-combined-for-dramv	NODE_1417_length_16830_cov_2.997490__full-cat_1	26	16204	16827	1	D			YP_009168760.1	YP_009168760.1 tail completion or Neck1 protein [Pseudomonas phage JBD25]	FALSE	0.307	85	1.802e-17								Phage virion morphogenesis family [PF05069.16]					VOG00678	sp|P36934|VPS_BPP2 Tail completion protein S; Xu	Xu	0	0	5	FALSE	F
NODE_141842_length_759_cov_1.548485__lt2gene-cat_1_1	final-viral-combined-for-dramv	NODE_141842_length_759_cov_1.548485__lt2gene-cat_1	1	1	93	1	E																								0	2	5	FALSE	F
NODE_141842_length_759_cov_1.548485__lt2gene-cat_1_2	final-viral-combined-for-dramv	NODE_141842_length_759_cov_1.548485__lt2gene-cat_1	2	123	758	-1	D			YP_355412.1	YP_355412.1 major head protein [Burkholderia phage Bcep176]	FALSE	0.541	218	1.674e-63								Phage capsid family [PF05065.16]								0	0	5	FALSE	F
NODE_141964_length_759_cov_1.012121__full-cat_1_1	final-viral-combined-for-dramv	NODE_141964_length_759_cov_1.012121__full-cat_1	1	1	207	1	E																								0	2	5	FALSE	F
NODE_141964_length_759_cov_1.012121__full-cat_1_2	final-viral-combined-for-dramv	NODE_141964_length_759_cov_1.012121__full-cat_1	2	207	722	1	D			YP_007112480.1	YP_007112480.1 portal protein [Vibrio phage vB_VpaM_MAR]	FALSE	0.387	94	4.494e-21								Phage portal protein, lambda family [PF05136.16]								0	0	5	FALSE	F
NODE_142028_length_759_cov_0.703030__lt2gene-cat_1_1	final-viral-combined-for-dramv	NODE_142028_length_759_cov_0.703030__lt2gene-cat_1	1	2	670	-1	E			NP_061502.1	NP_061502.1 major head protein [Pseudomonas phage D3]	FALSE	0.595	204	2.202e-58																0	0	5	FALSE	F
NODE_142028_length_759_cov_0.703030__lt2gene-cat_1_2	final-viral-combined-for-dramv	NODE_142028_length_759_cov_0.703030__lt2gene-cat_1	2	689	757	-1	E																								0	2	5	FALSE	F
NODE_142103_length_758_cov_1.963581__lt2gene-cat_1_1	final-viral-combined-for-dramv	NODE_142103_length_758_cov_1.963581__lt2gene-cat_1	1	1	756	1	D			NP_061498.1	NP_061498.1 terminase large subunit [Pseudomonas phage D3]	FALSE	0.249	73	3.52e-13								Terminase large subunit, ATPase domain [PF03354.18]					VOG00172	sp|P59217|TERL_BPSF5 Putative terminase large subunit; Xr	Xr	0	0	5	FALSE	VF
NODE_142136_length_758_cov_1.676783__full-cat_2_1	final-viral-combined-for-dramv	NODE_142136_length_758_cov_1.676783__full-cat_2	1	1	237	-1	D																Family of unknown function (DUF6496) [PF20106.2]								0	1	5	FALSE	F
NODE_142136_length_758_cov_1.676783__full-cat_2_2	final-viral-combined-for-dramv	NODE_142136_length_758_cov_1.676783__full-cat_2	2	293	712	-1	D																Transcriptional regulatory protein, C terminal [PF00486.31]								0	1	5	FALSE	F
NODE_142290_length_758_cov_1.019727__lt2gene-cat_1_1	final-viral-combined-for-dramv	NODE_142290_length_758_cov_1.019727__lt2gene-cat_1	1	3	758	-1	D			YP_009600190.1	YP_009600190.1 minor tail protein [Dinoroseobacter phage vB_DshS-R5C]	FALSE	0.525	61	2.686e-09	MER0134144	C40	MER0134144 - family C40 unassigned peptidases (Oligotropha carboxidovorans) [C40.UPW]#C40#{peptidase unit: 36-166}~source ACI91979~	FALSE	0.698	108	2.032e-24	Uncharacterized conserved protein (DUF2163) [PF09931.12]								0	0	5	FALSE	PF
NODE_142533_length_757_cov_1.360182__lt2gene-cat_1_1	final-viral-combined-for-dramv	NODE_142533_length_757_cov_1.360182__lt2gene-cat_1	1	3	695	1	E			YP_010096465.1	YP_010096465.1 hinge connector of long tail fiber protein distal connector [Escherichia phage SF]	FALSE	0.409	77	1.102e-14																0	0	5	FALSE	F
NODE_142573_length_757_cov_1.191489__lt2gene-cat_1_1	final-viral-combined-for-dramv	NODE_142573_length_757_cov_1.191489__lt2gene-cat_1	1	3	755	1	E			YP_008129854.1	YP_008129854.1 tape measure protein [Rhizobium phage RR1-B]	FALSE	0.585	284	1.328e-85																0	0	5	FALSE	F
NODE_14271_length_3755_cov_2.637582__full-cat_1_1	final-viral-combined-for-dramv	NODE_14271_length_3755_cov_2.637582__full-cat_1	1	1	267	-1	E																								0	1	5	FALSE	F
NODE_14271_length_3755_cov_2.637582__full-cat_1_2	final-viral-combined-for-dramv	NODE_14271_length_3755_cov_2.637582__full-cat_1	2	271	1722	-1	E			YP_009596925.1	YP_009596925.1 portal protein [Propionibacterium phage Doucette]	FALSE	0.416	336	2.52e-99													VOG00173	sp|Q05220|PORTL_BPML5 Portal protein; XpXrXs	Xp;Xs;Xr	0	0	2	FALSE	VF
NODE_14271_length_3755_cov_2.637582__full-cat_1_3	final-viral-combined-for-dramv	NODE_14271_length_3755_cov_2.637582__full-cat_1	3	1719	3161	-1	D			YP_009596806.1	YP_009596806.1 terminase family protein [Propionibacterium phage B22]	FALSE	0.309	227	3.118e-62								Terminase large subunit, ATPase domain [PF03354.18]					VOG00172	sp|P59217|TERL_BPSF5 Putative terminase large subunit; Xr	Xr	0	0	2	FALSE	VF
NODE_14271_length_3755_cov_2.637582__full-cat_1_4	final-viral-combined-for-dramv	NODE_14271_length_3755_cov_2.637582__full-cat_1	4	3175	3576	-1	E																					VOG02398	REFSEQ terminase small subunit; Xu	Xu	0	1	4	FALSE	F
NODE_14271_length_3755_cov_2.637582__full-cat_1_5	final-viral-combined-for-dramv	NODE_14271_length_3755_cov_2.637582__full-cat_1	5	3587	3754	-1	E																								0	2	5	FALSE	F
NODE_142766_length_756_cov_2.869102__full-cat_2_1	final-viral-combined-for-dramv	NODE_142766_length_756_cov_2.869102__full-cat_2	1	1	144	1	E																								0	2	5	FALSE	F
NODE_142766_length_756_cov_2.869102__full-cat_2_2	final-viral-combined-for-dramv	NODE_142766_length_756_cov_2.869102__full-cat_2	2	182	661	-1	D																Acetyltransferase (GNAT) family [PF00583.28]; Acetyltransferase (GNAT) domain [PF13508.10]; Acetyltransferase (GNAT) domain [PF13673.10]; FR47-like protein [PF08445.13]								0	1	4	FALSE	F
NODE_142766_length_756_cov_2.869102__full-cat_2_3	final-viral-combined-for-dramv	NODE_142766_length_756_cov_2.869102__full-cat_2	3	658	753	-1	E																								0	2	5	FALSE	F
NODE_142774_length_756_cov_2.362253__lt2gene-cat_1_1	final-viral-combined-for-dramv	NODE_142774_length_756_cov_2.362253__lt2gene-cat_1	1	1	756	-1	E			YP_010660304.1	YP_010660304.1 putative terminase large subunit [Agrobacterium phage Atu_ph08]	FALSE	0.963	513	8.116e-165													VOG00708	REFSEQ terminase large subunit; Xu	Xu	0	0	5	FALSE	F
NODE_143113_length_755_cov_1.795732__full-cat_1_1	final-viral-combined-for-dramv	NODE_143113_length_755_cov_1.795732__full-cat_1	1	1	237	1	E																								0	2	5	FALSE	F
NODE_143113_length_755_cov_1.795732__full-cat_1_2	final-viral-combined-for-dramv	NODE_143113_length_755_cov_1.795732__full-cat_1	2	241	717	1	E																								0	0	5	FALSE	F
NODE_143174_length_755_cov_1.432927__lt2gene-cat_1_1	final-viral-combined-for-dramv	NODE_143174_length_755_cov_1.432927__lt2gene-cat_1	1	95	754	1	C	K03791	putative chitinase	YP_009277044.1	YP_009277044.1 endolysin [Ralstonia phage RSP15]	FALSE	0.413	120	1.935e-29								Chitinase class I [PF00182.22]	GH19	GH19 chitinase (EC 3.2.1.14); lysozyme (EC 3.2.1.17); [reducing end] chitinase (EC 3.2.1.201)	3.2.1.14,3.2.1.17	GH19.hmm				0	0	5	FALSE	F
NODE_143251_length_755_cov_1.060976__lt2gene-cat_1_1	final-viral-combined-for-dramv	NODE_143251_length_755_cov_1.060976__lt2gene-cat_1	1	1	570	1	E			YP_009600191.1	YP_009600191.1 tail protein [Dinoroseobacter phage vB_DshS-R5C]	FALSE	0.378	117	1.119e-28																0	0	5	FALSE	F
NODE_143294_length_755_cov_0.958841__lt2gene-cat_1_1	final-viral-combined-for-dramv	NODE_143294_length_755_cov_0.958841__lt2gene-cat_1	1	3	755	1	D			YP_008129861.1	YP_008129861.1 baseplate J/gp47 family protein [Rhizobium phage RR1-B]	FALSE	0.422	70	3.802e-12								Baseplate J-like protein [PF04865.17]								0	0	5	FALSE	F
NODE_143535_length_754_cov_1.409160__lt2gene-cat_1_1	final-viral-combined-for-dramv	NODE_143535_length_754_cov_1.409160__lt2gene-cat_1	1	2	754	1	E			YP_009194089.1	YP_009194089.1 minor tail protein [Brevibacillus phage Sundance]	TRUE	0.787	406	1.341e-127																0	0	5	FALSE	F
NODE_143793_length_753_cov_1.883792__lt2gene-cat_1_1	final-viral-combined-for-dramv	NODE_143793_length_753_cov_1.883792__lt2gene-cat_1	1	3	752	1	D			YP_009882565.1	YP_009882565.1 terminase large subunit [Klebsiella phage ST147-VIM1phi7.1]	FALSE	0.885	447	3.954e-142								Putative ATPase subunit of terminase (gpP-like) [PF06056.15]					VOG03575	sp|P25479|VPP_BPP2 Terminase, ATPase subunit; XhXr	Xh;Xr	0	0	5	FALSE	VF
NODE_143815_length_753_cov_1.631498__full-cat_1_1	final-viral-combined-for-dramv	NODE_143815_length_753_cov_1.631498__full-cat_1	1	1	267	1	E			YP_009222823.1	YP_009222823.1 head morphogenesis [Pseudomonas phage PS-1]	FALSE	0.709	126	5.777e-34																0	0	5	FALSE	F
NODE_143815_length_753_cov_1.631498__full-cat_1_2	final-viral-combined-for-dramv	NODE_143815_length_753_cov_1.631498__full-cat_1	2	267	470	1	E																								0	2	4	FALSE	F
NODE_143815_length_753_cov_1.631498__full-cat_1_3	final-viral-combined-for-dramv	NODE_143815_length_753_cov_1.631498__full-cat_1	3	439	675	1	E			YP_009222824.1	YP_009222824.1 hypothetical protein AXI79_gp54 [Pseudomonas phage PS-1]	FALSE	0.605	83	4.965e-19																0	2	4	FALSE	F
NODE_143815_length_753_cov_1.631498__full-cat_1_4	final-viral-combined-for-dramv	NODE_143815_length_753_cov_1.631498__full-cat_1	4	672	749	1	E																								0	2	5	FALSE	F
NODE_143941_length_753_cov_0.995413__lt2gene-cat_1_1	final-viral-combined-for-dramv	NODE_143941_length_753_cov_0.995413__lt2gene-cat_1	1	167	751	1	D			YP_010656320.1	YP_010656320.1 O-acetyltransferase [Arthrobacter phage Faja]	FALSE	0.319	81	1.467e-16								Acyltransferase family [PF01757.25]								0	0	5	FALSE	F
NODE_143985_length_753_cov_0.862385__lt2gene-cat_1_1	final-viral-combined-for-dramv	NODE_143985_length_753_cov_0.862385__lt2gene-cat_1	1	3	752	1	D			YP_009304031.1	YP_009304031.1 portal protein [Brucella phage BiPBO1]	FALSE	0.514	239	4.756e-70								Phage portal protein [PF04860.15]								0	0	5	FALSE	F
NODE_144373_length_752_cov_0.575804__lt2gene-cat_1_1	final-viral-combined-for-dramv	NODE_144373_length_752_cov_0.575804__lt2gene-cat_1	1	1	750	-1	D			NP_758916.1	NP_758916.1 portal protein [Vibrio phage VHML]	FALSE	0.312	97	3.002e-21								Phage portal protein, lambda family [PF05136.16]								0	0	5	FALSE	F
NODE_144738_length_751_cov_0.322086__lt2gene-cat_1_1	final-viral-combined-for-dramv	NODE_144738_length_751_cov_0.322086__lt2gene-cat_1	1	500	751	-1	E																								0	0	5	FALSE	F
NODE_144978_length_750_cov_0.769585__lt2gene-cat_1_1	final-viral-combined-for-dramv	NODE_144978_length_750_cov_0.769585__lt2gene-cat_1	1	2	748	1	C	K03791	putative chitinase	YP_009221535.1	YP_009221535.1 chitinase (endogenous virus) [Sinorhizobium phage phiLM21]	FALSE	0.578	258	1.742e-76								Chitinase class I [PF00182.22]	GH19	GH19 chitinase (EC 3.2.1.14); lysozyme (EC 3.2.1.17); [reducing end] chitinase (EC 3.2.1.201)	3.2.1.14,3.2.1.17	GH19.hmm				0	0	5	FALSE	F
NODE_145037_length_749_cov_3.241538__lt2gene-cat_1_1	final-viral-combined-for-dramv	NODE_145037_length_749_cov_3.241538__lt2gene-cat_1	1	2	748	1	D			YP_009845442.1	YP_009845442.1 head morphogenesis [Bacillus phage vB_BtS_B83]	FALSE	0.432	181	4.986e-50								Phage Mu protein F like protein [PF04233.17]					VOG01376	sp|P45918|YQBB_BACSU Uncharacterized protein YqbB; Xu	Xu	0	0	5	FALSE	F
NODE_145140_length_749_cov_1.443077__lt2gene-cat_1_1	final-viral-combined-for-dramv	NODE_145140_length_749_cov_1.443077__lt2gene-cat_1	1	1	747	1	D			YP_009168910.1	YP_009168910.1 portal protein [Escherichia phage vB_EcoM_ECO1230-10]	FALSE	0.398	171	1.251e-46								Phage portal protein, lambda family [PF05136.16]								0	0	5	FALSE	F
NODE_145459_length_748_cov_1.499230__lt2gene-cat_1_1	final-viral-combined-for-dramv	NODE_145459_length_748_cov_1.499230__lt2gene-cat_1	1	268	747	-1	D			YP_009882564.1	YP_009882564.1 portal protein [Klebsiella phage ST147-VIM1phi7.1]	FALSE	0.966	325	1.206e-101								Phage portal protein [PF04860.15]					VOG31581	sp|P25480|PORTL_BPP2 Probable portal protein; XpXrXs	Xp;Xs;Xr	0	0	5	FALSE	VF
NODE_145646_length_748_cov_0.745763__lt2gene-cat_1_1	final-viral-combined-for-dramv	NODE_145646_length_748_cov_0.745763__lt2gene-cat_1	1	321	746	-1	D																Terminase RNaseH-like domain [PF17289.5]								0	0	5	FALSE	F
NODE_145767_length_747_cov_1.567901__lt2gene-cat_1_1	final-viral-combined-for-dramv	NODE_145767_length_747_cov_1.567901__lt2gene-cat_1	1	3	746	1	E			YP_007007737.1	YP_007007737.1 terminase large subunit [Aeromonas phage vB_AsaM-56]	FALSE	0.557	250	1.233e-73																0	0	5	FALSE	F
NODE_145896_length_747_cov_0.973765__lt2gene-cat_1_1	final-viral-combined-for-dramv	NODE_145896_length_747_cov_0.973765__lt2gene-cat_1	1	1	60	-1	E																								0	2	5	FALSE	F
NODE_145896_length_747_cov_0.973765__lt2gene-cat_1_2	final-viral-combined-for-dramv	NODE_145896_length_747_cov_0.973765__lt2gene-cat_1	2	168	746	1	E																								0	0	5	FALSE	F
NODE_146067_length_746_cov_1.741886__full-cat_2_1	final-viral-combined-for-dramv	NODE_146067_length_746_cov_1.741886__full-cat_2	1	1	357	-1	D																Cro/C1-type HTH DNA-binding domain [PF13443.9]								0	1	5	FALSE	F
NODE_146067_length_746_cov_1.741886__full-cat_2_2	final-viral-combined-for-dramv	NODE_146067_length_746_cov_1.741886__full-cat_2	2	410	682	-1	E																								0	2	5	FALSE	F
NODE_146135_length_746_cov_1.278207__lt2gene-cat_1_1	final-viral-combined-for-dramv	NODE_146135_length_746_cov_1.278207__lt2gene-cat_1	1	2	184	1	E																								0	2	5	FALSE	F
NODE_146135_length_746_cov_1.278207__lt2gene-cat_1_2	final-viral-combined-for-dramv	NODE_146135_length_746_cov_1.278207__lt2gene-cat_1	2	181	744	1	D			YP_008059213.1	YP_008059213.1 terminase large subunit [Halogranum tailed virus 1]	FALSE	0.326	80	3.019e-16								Terminase large subunit, T4likevirus-type, N-terminal [PF03237.18]; Terminase large subunit, ATPase domain [PF03354.18]								0	0	5	FALSE	F
NODE_14625_length_3686_cov_1.776136__full-cat_1_1	final-viral-combined-for-dramv	NODE_14625_length_3686_cov_1.776136__full-cat_1	1	1	1578	1	D			YP_009008362.1	YP_009008362.1 terminase large subunit [Stenotrophomonas phage Smp131]	TRUE	0.833	880	1.076e-286								Terminase large subunit, T4likevirus-type, N-terminal [PF03237.18]; Terminase RNaseH-like domain [PF17289.5]					VOG00066	sp|P25479|VPP_BPP2 Terminase, ATPase subunit; XhXr	Xh;Xr	0	0	5	FALSE	VF
NODE_14625_length_3686_cov_1.776136__full-cat_1_2	final-viral-combined-for-dramv	NODE_14625_length_3686_cov_1.776136__full-cat_1	2	1578	2588	1	D			YP_009008361.1	YP_009008361.1 portal protein [Stenotrophomonas phage Smp131]	TRUE	0.788	497	1.657e-157								Phage portal protein [PF04860.15]					VOG00024	sp|Q6QGD5|PORTL_BPT5 Portal protein; XhXpXrXs	Xh;Xp;Xs;Xr	0	0	2	FALSE	VF
NODE_14625_length_3686_cov_1.776136__full-cat_1_3	final-viral-combined-for-dramv	NODE_14625_length_3686_cov_1.776136__full-cat_1	3	2751	3461	1	C	K00571	site-specific DNA-methyltransferase (adenine-specific) [EC:2.1.1.72]	YP_009008359.1	YP_009008359.1 site-specific DNA-methyltransferase [Stenotrophomonas phage Smp131]	TRUE	0.846	409	3.006e-129								DNA methylase [PF01555.21]					VOG00086	sp|P14243|MTC9_CITFR Type II methyltransferase M.Cfr9I; XhXp	Xh;Xp	0	1	4	FALSE	F
NODE_14625_length_3686_cov_1.776136__full-cat_1_4	final-viral-combined-for-dramv	NODE_14625_length_3686_cov_1.776136__full-cat_1	4	3491	3685	-1	E																								0	2	5	FALSE	F
NODE_146266_length_746_cov_0.754250__full-cat_2_1	final-viral-combined-for-dramv	NODE_146266_length_746_cov_0.754250__full-cat_2	1	1	66	1	E																								0	2	5	FALSE	F
NODE_146266_length_746_cov_0.754250__full-cat_2_2	final-viral-combined-for-dramv	NODE_146266_length_746_cov_0.754250__full-cat_2	2	66	311	1	E																								0	2	4	FALSE	F
NODE_146266_length_746_cov_0.754250__full-cat_2_3	final-viral-combined-for-dramv	NODE_146266_length_746_cov_0.754250__full-cat_2	3	311	745	1	C	K03111	single-strand DNA-binding protein	YP_008130192.1	YP_008130192.1 single-stranded DNA-binding protein [Rhizobium phage RR1-A]	FALSE	0.704	192	1.772e-55								Single-strand binding protein family [PF00436.28]					VOG00339	sp|O21902|SSB_BPLSK SSB protein; Xh	Xh	0	1	5	FALSE	F
NODE_146542_length_745_cov_1.013932__lt2gene-cat_1_1	final-viral-combined-for-dramv	NODE_146542_length_745_cov_1.013932__lt2gene-cat_1	1	1	744	-1	E																								0	0	5	FALSE	F
NODE_146877_length_744_cov_1.018605__lt2gene-cat_1_1	final-viral-combined-for-dramv	NODE_146877_length_744_cov_1.018605__lt2gene-cat_1	1	1	744	1	D			YP_355415.1	YP_355415.1 terminase large subunit [Burkholderia phage Bcep176]	FALSE	0.54	229	1.549e-66								Terminase large subunit, endonuclease domain [PF20441.1]								0	0	5	FALSE	F
NODE_147202_length_743_cov_0.973602__lt2gene-cat_1_1	final-viral-combined-for-dramv	NODE_147202_length_743_cov_0.973602__lt2gene-cat_1	1	3	194	-1	E																								0	2	5	FALSE	F
NODE_147202_length_743_cov_0.973602__lt2gene-cat_1_2	final-viral-combined-for-dramv	NODE_147202_length_743_cov_0.973602__lt2gene-cat_1	2	203	742	-1	D			YP_009146944.1	YP_009146944.1 major head protein [Aurantimonas phage AmM-1]	FALSE	0.752	265	3.92e-80								Phage major capsid protein E [PF03864.18]					VOG00340	sp|D6RRG1|CAPSD_BPKPP Major capsid protein; XhXs	Xh;Xs	0	0	5	FALSE	VF
NODE_147343_length_742_cov_1.958009__lt2gene-cat_1_1	final-viral-combined-for-dramv	NODE_147343_length_742_cov_1.958009__lt2gene-cat_1	1	164	742	-1	D			YP_024925.1	YP_024925.1 head-tail adaptor [Burkholderia phage BcepC6B]	FALSE	0.262	61	1.644e-09								Bacteriophage head to tail connecting protein [PF12236.11]								0	0	5	FALSE	F
NODE_147456_length_742_cov_1.177294__lt2gene-cat_1_1	final-viral-combined-for-dramv	NODE_147456_length_742_cov_1.177294__lt2gene-cat_1	1	3	740	-1	D			YP_001686872.1	YP_001686872.1 portal protein [Azospirillum phage Cd]	FALSE	0.35	117	7.346e-28								Phage portal protein [PF04860.15]; Mannose-6-phosphate isomerase [PF01050.21]								0	0	5	FALSE	MKF
NODE_147498_length_742_cov_0.989114__lt2gene-cat_1_1	final-viral-combined-for-dramv	NODE_147498_length_742_cov_0.989114__lt2gene-cat_1	1	1	741	1	D			YP_009785409.1	YP_009785409.1 terminase large subunit [Caulobacter phage Sansa]	FALSE	0.37	164	6.063e-44								Terminase large subunit, T4likevirus-type, N-terminal [PF03237.18]; Terminase RNaseH-like domain [PF17289.5]								0	0	5	FALSE	F
NODE_147547_length_742_cov_0.836703__lt2gene-cat_1_1	final-viral-combined-for-dramv	NODE_147547_length_742_cov_0.836703__lt2gene-cat_1	1	2	742	-1	E																								0	0	5	FALSE	F
NODE_147671_length_741_cov_1.805296__full-cat_2_1	final-viral-combined-for-dramv	NODE_147671_length_741_cov_1.805296__full-cat_2	1	1	174	-1	E																								0	2	5	FALSE	F
NODE_147671_length_741_cov_1.805296__full-cat_2_2	final-viral-combined-for-dramv	NODE_147671_length_741_cov_1.805296__full-cat_2	2	202	429	-1	D																Resolvase, N terminal domain [PF00239.24]								0	1	4	FALSE	F
NODE_147671_length_741_cov_1.805296__full-cat_2_3	final-viral-combined-for-dramv	NODE_147671_length_741_cov_1.805296__full-cat_2	3	536	739	-1	E																								0	2	5	FALSE	F
NODE_147811_length_741_cov_1.082555__full-cat_1_1	final-viral-combined-for-dramv	NODE_147811_length_741_cov_1.082555__full-cat_1	1	1	87	1	E																								0	2	5	FALSE	F
NODE_147811_length_741_cov_1.082555__full-cat_1_2	final-viral-combined-for-dramv	NODE_147811_length_741_cov_1.082555__full-cat_1	2	312	719	1	D			YP_007518397.1	YP_007518397.1 major tail protein, TP901-1 family [Rhodobacter phage RcapNL]	FALSE	0.382	93	1.591e-21								Phage tail tube protein [PF06199.14]								0	0	5	FALSE	F
NODE_14788_length_3656_cov_2.128198__full-cat_1_1	final-viral-combined-for-dramv	NODE_14788_length_3656_cov_2.128198__full-cat_1	1	1	213	-1	E																								0	2	5	FALSE	F
NODE_14788_length_3656_cov_2.128198__full-cat_1_2	final-viral-combined-for-dramv	NODE_14788_length_3656_cov_2.128198__full-cat_1	2	223	543	-1	D																Uncharacterized conserved protein (DUF2190) [PF09956.12]					VOG00739	REFSEQ head decoration; Xu	Xu	0	2	4	FALSE	F
NODE_14788_length_3656_cov_2.128198__full-cat_1_3	final-viral-combined-for-dramv	NODE_14788_length_3656_cov_2.128198__full-cat_1	3	540	770	-1	E																								0	2	4	FALSE	F
NODE_14788_length_3656_cov_2.128198__full-cat_1_4	final-viral-combined-for-dramv	NODE_14788_length_3656_cov_2.128198__full-cat_1	4	770	2560	-1	C	K06904	uncharacterized protein	YP_009103725.1	YP_009103725.1 major head and protease protein [Shewanella sp. phage 1/44]	FALSE	0.172	95	7.919e-19	MER0248681	S14	MER0248681 - family S14 non-peptidase homologues (Serratia sp. AS12) [S14.UNW]#S14#{peptidase unit: 35-668}~source YP_004501835~	FALSE	0.21	70	1.125e-10	Caudovirus prohead serine protease [PF04586.20]					VOG00921	sp|Q1MK43|CLPP1_RHIL3 ATP-dependent Clp protease proteolytic subunit 1; Xh	Xh	0	0	4	FALSE	PF
NODE_14788_length_3656_cov_2.128198__full-cat_1_5	final-viral-combined-for-dramv	NODE_14788_length_3656_cov_2.128198__full-cat_1	5	2557	3651	-1	D			YP_002321457.1	YP_002321457.1 portal protein [Stenotrophomonas phage S1]	FALSE	0.262	111	9.329e-25								Phage portal protein, lambda family [PF05136.16]					VOG00298	sp|P36272|PORTL_BPP21 Portal protein B; XpXrXs	Xp;Xs;Xr	0	0	5	FALSE	VF
NODE_147894_length_741_cov_0.753894__lt2gene-cat_1_1	final-viral-combined-for-dramv	NODE_147894_length_741_cov_0.753894__lt2gene-cat_1	1	1	378	-1	E																					VOG00106	REFSEQ hypothetical protein; Xu	Xu	0	0	5	FALSE	F
NODE_147894_length_741_cov_0.753894__lt2gene-cat_1_2	final-viral-combined-for-dramv	NODE_147894_length_741_cov_0.753894__lt2gene-cat_1	2	393	740	-1	D			YP_239284.1	YP_239284.1 possible phage minor tail protein [Xanthomonas phage Xp15]	FALSE	0.407	81	1.711e-17								Phage tail tube protein [PF18906.3]								0	0	5	FALSE	F
NODE_148028_length_740_cov_1.653666__lt2gene-cat_1_1	final-viral-combined-for-dramv	NODE_148028_length_740_cov_1.653666__lt2gene-cat_1	1	1	168	-1	E			YP_009882585.1	YP_009882585.1 tail sheath protein [Klebsiella phage ST147-VIM1phi7.1]	FALSE	0.921	110	4.913e-29																0	0	5	FALSE	F
NODE_148028_length_740_cov_1.653666__lt2gene-cat_1_2	final-viral-combined-for-dramv	NODE_148028_length_740_cov_1.653666__lt2gene-cat_1	2	278	739	-1	E			YP_009882729.1	YP_009882729.1 tail collar fiber protein [Klebsiella phage ST15-OXA48phi14.1]	FALSE	0.901	290	1.968e-89																0	0	5	FALSE	F
NODE_148102_length_740_cov_1.288612__full-cat_2_1	final-viral-combined-for-dramv	NODE_148102_length_740_cov_1.288612__full-cat_2	1	1	87	-1	E																								0	2	5	FALSE	F
NODE_148102_length_740_cov_1.288612__full-cat_2_2	final-viral-combined-for-dramv	NODE_148102_length_740_cov_1.288612__full-cat_2	2	84	242	-1	E																								0	1	4	FALSE	F
NODE_148102_length_740_cov_1.288612__full-cat_2_3	final-viral-combined-for-dramv	NODE_148102_length_740_cov_1.288612__full-cat_2	3	239	571	-1	D			NP_059615.1	NP_059615.1 NinX [Salmonella phage P22]	FALSE	0.526	111	5.071e-28								Bacteriophage P22, NinX [PF10765.12]					VOG00714	sp|Q38665|NINX_BPP22 Putative protein ninX; Xu	Xu	0	1	5	FALSE	F
NODE_148255_length_740_cov_0.708268__full-cat_2_1	final-viral-combined-for-dramv	NODE_148255_length_740_cov_0.708268__full-cat_2	1	1	261	-1	D			NP_042036.1	NP_042036.1 DNA primase [Enterobacteria phage P4]	FALSE	0.604	103	9.424e-26								Zinc-binding domain of primase-helicase [PF08273.15]								0	1	5	FALSE	F
NODE_148255_length_740_cov_0.708268__full-cat_2_2	final-viral-combined-for-dramv	NODE_148255_length_740_cov_0.708268__full-cat_2	2	258	668	-1	D																Family of unknown function (DUF5375) [PF17345.5]								0	2	4	FALSE	F
NODE_148255_length_740_cov_0.708268__full-cat_2_3	final-viral-combined-for-dramv	NODE_148255_length_740_cov_0.708268__full-cat_2	3	658	738	-1	E																								0	2	5	FALSE	F
NODE_14836_length_3647_cov_73.792277__full-cat_1_1	final-viral-combined-for-dramv	NODE_14836_length_3647_cov_73.792277__full-cat_1	1	1	1167	1	D			YP_009010474.1	YP_009010474.1 portal protein [Geobacillus phage GBK2]	FALSE	0.395	241	2.598e-68								Phage portal protein [PF04860.15]					VOG00024	sp|Q6QGD5|PORTL_BPT5 Portal protein; XhXpXrXs	Xh;Xp;Xs;Xr	0	0	5	FALSE	VF
NODE_14836_length_3647_cov_73.792277__full-cat_1_2	final-viral-combined-for-dramv	NODE_14836_length_3647_cov_73.792277__full-cat_1	2	1363	1683	1	D																Family of unknown function (DUF6107) [PF19602.2]								0	2	1	FALSE	F
NODE_14836_length_3647_cov_73.792277__full-cat_1_3	final-viral-combined-for-dramv	NODE_14836_length_3647_cov_73.792277__full-cat_1	3	1712	2284	1	C	K06904	uncharacterized protein	YP_009593482.1	YP_009593482.1 head maturation protease [Paracoccus phage Shpa]	FALSE	0.47	126	6.288e-32	MER0322881	S78	MER0322881 - prohead peptidase (bacteriophage HK97) (Agrobacterium sp. ATCC 31749) [S78.001]#S78#{peptidase unit: 11-160}~source ZP_08527285~	FALSE	0.919	291	1.125e-88	Caudovirus prohead serine protease [PF04586.20]					VOG01416	sp|Q6QGD7|PRO_BPT5 Prohead protease; XhXs	Xh;Xs	0	0	1	FALSE	VPF
NODE_14836_length_3647_cov_73.792277__full-cat_1_4	final-viral-combined-for-dramv	NODE_14836_length_3647_cov_73.792277__full-cat_1	4	2315	3583	1	D			YP_355412.1	YP_355412.1 major head protein [Burkholderia phage Bcep176]	FALSE	0.418	293	1.627e-85								Phage capsid family [PF05065.16]					VOG00051	sp|O64210|CAPSD_BPMD2 Probable major capsid protein gp17; Xs	Xs	0	0	5	FALSE	VF
NODE_148383_length_739_cov_1.618750__lt2gene-cat_1_1	final-viral-combined-for-dramv	NODE_148383_length_739_cov_1.618750__lt2gene-cat_1	1	3	536	-1	E			YP_009882564.1	YP_009882564.1 portal protein [Klebsiella phage ST147-VIM1phi7.1]	FALSE	0.978	369	1.749e-116																0	0	5	FALSE	F
NODE_148383_length_739_cov_1.618750__lt2gene-cat_1_2	final-viral-combined-for-dramv	NODE_148383_length_739_cov_1.618750__lt2gene-cat_1	2	536	739	-1	E			YP_009882565.1	YP_009882565.1 terminase large subunit [Klebsiella phage ST147-VIM1phi7.1]	FALSE	0.876	124	1.001e-33																0	0	5	FALSE	F
NODE_148424_length_739_cov_1.414062__full-cat_1_1	final-viral-combined-for-dramv	NODE_148424_length_739_cov_1.414062__full-cat_1	1	1	186	-1	E			YP_004934037.1	YP_004934037.1 hypothetical protein HK639_07 [Escherichia phage HK639]	FALSE	0.515	61	1.182e-11																0	2	5	FALSE	F
NODE_148424_length_739_cov_1.414062__full-cat_1_2	final-viral-combined-for-dramv	NODE_148424_length_739_cov_1.414062__full-cat_1	2	234	680	-1	D			YP_004934036.1	YP_004934036.1 major head protein [Escherichia phage HK639]	FALSE	0.722	216	6.734e-64								P22 coat protein - gene protein 5 [PF11651.11]					VOG00683	sp|P26747|CAPSD_BPP22 Major capsid protein; XhXs	Xh;Xs	0	0	5	FALSE	VF
NODE_148662_length_738_cov_4.068858__lt2gene-cat_1_1	final-viral-combined-for-dramv	NODE_148662_length_738_cov_4.068858__lt2gene-cat_1	1	1	738	-1	D			YP_004957396.1	YP_004957396.1 peptidase [Planktothrix phage PaV-LD]	FALSE	0.525	81	7.412e-16	MER0235260	M23B	MER0235260 - subfamily M23B unassigned peptidases (Variovorax paradoxus) [M23.UPB]#M23B#{peptidase unit: 221-407}~source YP_004157568~	FALSE	0.954	311	1.402e-94	Csd3 second domain [PF19425.2]; Peptidase family M23 [PF01551.25]								0	0	5	FALSE	PF
NODE_148732_length_738_cov_1.613459__lt2gene-cat_1_1	final-viral-combined-for-dramv	NODE_148732_length_738_cov_1.613459__lt2gene-cat_1	1	1	738	-1	E			YP_010106890.1	YP_010106890.1 tail length tape measure protein [Xanthomonas phage FoX5]	FALSE	0.335	131	1.03e-32																0	0	5	FALSE	F
NODE_148736_length_738_cov_1.586854__lt2gene-cat_1_1	final-viral-combined-for-dramv	NODE_148736_length_738_cov_1.586854__lt2gene-cat_1	1	2	544	-1	C	K13694	murein DD-endopeptidase / murein LD-carboxypeptidase [EC:3.4.-.- 3.4.17.13]	YP_009838068.1	YP_009838068.1 peptidase [Streptomyces phage FlowerPower]	FALSE	0.372	74	4.75e-14	MER0069369	C40	MER0069369 - spr peptidase (Citrobacter koseri) [C40.004]#C40#{peptidase unit: 71-186}~source ABV11757~	FALSE	0.987	233	5.156e-69	NlpC/P60 family [PF00877.22]								0	0	5	FALSE	PF
NODE_148804_length_738_cov_1.241002__full-cat_2_1	final-viral-combined-for-dramv	NODE_148804_length_738_cov_1.241002__full-cat_2	1	1	252	-1	E			YP_009807921.1	YP_009807921.1 type I DNA polymerase [uncultured phage MedDCM-OCT-S04-C24]	FALSE	0.503	70	1.617e-14																0	1	5	FALSE	F
NODE_148804_length_738_cov_1.241002__full-cat_2_2	final-viral-combined-for-dramv	NODE_148804_length_738_cov_1.241002__full-cat_2	2	209	442	-1	E																								0	2	4	FALSE	F
NODE_148804_length_738_cov_1.241002__full-cat_2_3	final-viral-combined-for-dramv	NODE_148804_length_738_cov_1.241002__full-cat_2	3	439	609	-1	E																								0	2	5	FALSE	F
NODE_148873_length_738_cov_1.017214__lt2gene-cat_1_1	final-viral-combined-for-dramv	NODE_148873_length_738_cov_1.017214__lt2gene-cat_1	1	2	343	-1	E			NP_052273.1	NP_052273.1 tail length tape measure protein [Escherichia phage 186]	FALSE	0.541	109	1.497e-27																0	0	5	FALSE	F
NODE_148873_length_738_cov_1.017214__lt2gene-cat_1_2	final-viral-combined-for-dramv	NODE_148873_length_738_cov_1.017214__lt2gene-cat_1	2	460	738	1	E																								0	2	5	FALSE	F
NODE_148896_length_738_cov_0.945227__lt2gene-cat_1_1	final-viral-combined-for-dramv	NODE_148896_length_738_cov_0.945227__lt2gene-cat_1	1	2	241	1	C	K06909	phage terminase large subunit	YP_006560240.1	YP_006560240.1 terminase large subunit [Marinomonas phage P12026]	FALSE	0.716	108	1.094e-27								Terminase RNAseH like domain [PF17288.5]								0	0	5	FALSE	F
NODE_148896_length_738_cov_0.945227__lt2gene-cat_1_2	final-viral-combined-for-dramv	NODE_148896_length_738_cov_0.945227__lt2gene-cat_1	2	251	736	1	C	K09961	uncharacterized protein	YP_009043594.1	YP_009043594.1 portal protein [Pseudomonas phage phiPSA1]	FALSE	0.594	175	2.165e-49								Protein of unknown function (DUF1073) [PF06381.14]								0	0	5	FALSE	F
NODE_149078_length_737_cov_1.637931__lt2gene-cat_1_1	final-viral-combined-for-dramv	NODE_149078_length_737_cov_1.637931__lt2gene-cat_1	1	1	501	1	E			YP_009613851.1	YP_009613851.1 tail length tape measure protein [Edwardsiella phage eiAU]	FALSE	0.406	64	7.261e-11																0	0	5	FALSE	F
NODE_149078_length_737_cov_1.637931__lt2gene-cat_1_2	final-viral-combined-for-dramv	NODE_149078_length_737_cov_1.637931__lt2gene-cat_1	2	659	736	1	E																								0	2	5	FALSE	F
NODE_149082_length_737_cov_1.626959__full-cat_2_1	final-viral-combined-for-dramv	NODE_149082_length_737_cov_1.626959__full-cat_2	1	1	201	1	D			YP_009168575.1	YP_009168575.1 DNA methyltransferase [Lactobacillus phage LBR48]	FALSE	0.594	76	1.164e-16								DNA methylase [PF01555.21]								0	1	5	FALSE	F
NODE_149082_length_737_cov_1.626959__full-cat_2_2	final-viral-combined-for-dramv	NODE_149082_length_737_cov_1.626959__full-cat_2	2	597	713	1	E																								0	2	5	FALSE	F
NODE_149129_length_737_cov_1.384013__lt2gene-cat_1_1	final-viral-combined-for-dramv	NODE_149129_length_737_cov_1.384013__lt2gene-cat_1	1	1	189	-1	D			YP_004421851.1	YP_004421851.1 minor tail protein [Roseobacter phage RDJL Phi 1]	FALSE	0.707	82	4.3e-19	MER0718993	C40	MER0718993 - family C40 unassigned peptidases (Devosia chinhatensis) [C40.UPW]#C40#{peptidase unit: 7-133}~source A0A0F5FJJ6~	FALSE	0.927	111	7.077e-29									0	1	5	FALSE	PF
NODE_149129_length_737_cov_1.384013__lt2gene-cat_1_2	final-viral-combined-for-dramv	NODE_149129_length_737_cov_1.384013__lt2gene-cat_1	2	186	737	-1	D			YP_009603878.1	YP_009603878.1 tail assembly protein [Roseobacter phage RDJL Phi 2]	FALSE	0.432	134	6.593e-35								Phage conserved hypothetical protein BR0599 [PF09356.13]; Uncharacterized conserved protein (DUF2163) [PF09931.12]					VOG00735	REFSEQ tail assembly protein; Xu	Xu	0	0	5	FALSE	F
NODE_149250_length_737_cov_0.840125__lt2gene-cat_1_1	final-viral-combined-for-dramv	NODE_149250_length_737_cov_0.840125__lt2gene-cat_1	1	1	105	-1	E																								0	2	5	FALSE	F
NODE_149250_length_737_cov_0.840125__lt2gene-cat_1_2	final-viral-combined-for-dramv	NODE_149250_length_737_cov_0.840125__lt2gene-cat_1	2	83	736	-1	C	K09961	uncharacterized protein	YP_009598452.1	YP_009598452.1 portal protein [Rhizobium phage RHEph04]	FALSE	0.644	265	1.581e-79								Protein of unknown function (DUF1073) [PF06381.14]								0	0	5	FALSE	F
NODE_149290_length_737_cov_0.623824__full-cat_1_1	final-viral-combined-for-dramv	NODE_149290_length_737_cov_0.623824__full-cat_1	1	1	63	-1	E																								0	2	5	FALSE	F
NODE_149290_length_737_cov_0.623824__full-cat_1_2	final-viral-combined-for-dramv	NODE_149290_length_737_cov_0.623824__full-cat_1	2	133	678	-1	D																Phage portal protein [PF04860.15]								0	0	5	FALSE	F
NODE_149301_length_737_cov_0.572100__lt2gene-cat_1_1	final-viral-combined-for-dramv	NODE_149301_length_737_cov_0.572100__lt2gene-cat_1	1	3	662	1	E																								0	0	5	FALSE	F
NODE_149450_length_736_cov_1.409733__full-cat_2_1	final-viral-combined-for-dramv	NODE_149450_length_736_cov_1.409733__full-cat_2	1	1	171	-1	E			YP_009191625.1	YP_009191625.1 baseplate hub [Salmonella phage SEN34]	FALSE	0.531	60	1.744e-11																0	1	5	FALSE	F
NODE_149450_length_736_cov_1.409733__full-cat_2_2	final-viral-combined-for-dramv	NODE_149450_length_736_cov_1.409733__full-cat_2	2	175	477	-1	E			YP_009191624.1	YP_009191624.1 virion structural protein [Salmonella phage SEN34]	FALSE	0.6	119	3.044e-31													VOG00133	REFSEQ hypothetical protein; Xu	Xu	0	1	4	FALSE	F
NODE_149450_length_736_cov_1.409733__full-cat_2_3	final-viral-combined-for-dramv	NODE_149450_length_736_cov_1.409733__full-cat_2	3	494	733	-1	D																SecA DEAD-like domain [PF07517.17]								0	2	5	FALSE	F
NODE_149528_length_736_cov_1.105181__lt2gene-cat_1_1	final-viral-combined-for-dramv	NODE_149528_length_736_cov_1.105181__lt2gene-cat_1	1	3	734	-1	C	K04773	protease IV [EC:3.4.21.-]	NP_892049.1	NP_892049.1 head maturation protease [Yersinia phage PY54]	FALSE	0.274	86	1.837e-17	MER1070056	S49A	MER1070056 - subfamily S49A unassigned non-peptidase homologues (Rhodopseudomonas palustris) [S49.UNA]#S49A#{peptidase unit: 58-275}~source E6VF41~	FALSE	0.763	305	1.445e-92	Peptidase family S49 [PF01343.21]; Clp protease [PF00574.26]					VOG01350	sp|P03711|SCAF_LAMBD Capsid assembly protease C; XhXs	Xh;Xs	0	0	5	FALSE	VPF
NODE_149603_length_736_cov_0.773940__lt2gene-cat_1_1	final-viral-combined-for-dramv	NODE_149603_length_736_cov_0.773940__lt2gene-cat_1	1	2	70	-1	E																								0	2	5	FALSE	F
NODE_149603_length_736_cov_0.773940__lt2gene-cat_1_2	final-viral-combined-for-dramv	NODE_149603_length_736_cov_0.773940__lt2gene-cat_1	2	70	735	-1	E			YP_009304044.1	YP_009304044.1 tail length tape measure protein [Brucella phage BiPBO1]	FALSE	0.53	66	4.403e-11																0	0	5	FALSE	F
NODE_149836_length_735_cov_1.146226__lt2gene-cat_1_1	final-viral-combined-for-dramv	NODE_149836_length_735_cov_1.146226__lt2gene-cat_1	1	2	130	-1	E																								0	2	5	FALSE	F
NODE_149836_length_735_cov_1.146226__lt2gene-cat_1_2	final-viral-combined-for-dramv	NODE_149836_length_735_cov_1.146226__lt2gene-cat_1	2	273	734	1	C	K03791	putative chitinase	YP_009221535.1	YP_009221535.1 chitinase (endogenous virus) [Sinorhizobium phage phiLM21]	FALSE	0.719	214	5.636e-63								Chitinase class I [PF00182.22]	GH19	GH19 chitinase (EC 3.2.1.14); lysozyme (EC 3.2.1.17); [reducing end] chitinase (EC 3.2.1.201)	3.2.1.14,3.2.1.17	GH19.hmm				0	0	5	FALSE	F
NODE_149897_length_735_cov_0.970126__lt2gene-cat_1_1	final-viral-combined-for-dramv	NODE_149897_length_735_cov_0.970126__lt2gene-cat_1	1	1	183	-1	D			YP_009639220.1	YP_009639220.1 O-antigen acetylase [Lederbergvirus BTP1]	FALSE	0.836	80	1.905e-18								Acyltransferase family [PF01757.25]								0	0	5	FALSE	F
NODE_149897_length_735_cov_0.970126__lt2gene-cat_1_2	final-viral-combined-for-dramv	NODE_149897_length_735_cov_0.970126__lt2gene-cat_1	2	403	735	-1	D									MER0395427	M24A	MER0395427 - subfamily M24A unassigned peptidases (Rhizobium sp. CF142) [M24.UPA]#M24A#{peptidase unit: 7-247}~source EJJ26028~	FALSE	0.948	211	9.341e-63	Metallopeptidase family M24 [PF00557.27]								0	2	5	FALSE	MF
NODE_149997_length_735_cov_0.679245__lt2gene-cat_1_1	final-viral-combined-for-dramv	NODE_149997_length_735_cov_0.679245__lt2gene-cat_1	1	2	733	-1	E			YP_009282356.1	YP_009282356.1 tail tape measure protein [Lactobacillus phage PLE2]	FALSE	0.38	143	6.168e-37																0	0	5	FALSE	F
NODE_1499_length_16235_cov_4.222794__full_1-cat_1_1	final-viral-combined-for-dramv	NODE_1499_length_16235_cov_4.222794__full_1-cat_1	1	266	541	-1	E																								0	2	5	FALSE	F
NODE_1499_length_16235_cov_4.222794__full_1-cat_1_2	final-viral-combined-for-dramv	NODE_1499_length_16235_cov_4.222794__full_1-cat_1	2	956	1555	-1	D			YP_010114074.1	YP_010114074.1 transcriptional regulator [Burkholderia phage phiE094]	FALSE	0.551	74	4.351e-14								Ogr/Delta-like zinc finger [PF04606.15]					VOG03576	sp|P08711|VPB_BP186 Late control gene B protein; Xh	Xh	0	1	4	FALSE	F
NODE_1499_length_16235_cov_4.222794__full_1-cat_1_3	final-viral-combined-for-dramv	NODE_1499_length_16235_cov_4.222794__full_1-cat_1	3	1769	2143	1	D			YP_001111052.1	YP_001111052.1 helix-turn-helix domain-containing protein [Burkholderia phage phiE202]	FALSE	0.467	100	3.46e-24								Helix-turn-helix domain [PF12844.10]								0	1	2	FALSE	F
NODE_1499_length_16235_cov_4.222794__full_1-cat_1_4	final-viral-combined-for-dramv	NODE_1499_length_16235_cov_4.222794__full_1-cat_1	4	2209	3357	-1	C	K06905	uncharacterized protein	YP_010109803.1	YP_010109803.1 tail protein [Burkholderia phage Mana]	FALSE	0.454	286	5.566e-84								Phage tail baseplate hub (GPD) [PF05954.14]					VOG00688	sp|P21679|BPD_BP186 Probable baseplate hub protein; XhXs	Xh;Xs	0	0	2	FALSE	VF
NODE_1499_length_16235_cov_4.222794__full_1-cat_1_5	final-viral-combined-for-dramv	NODE_1499_length_16235_cov_4.222794__full_1-cat_1	5	3369	3809	-1	C	K06906	uncharacterized protein	YP_009816629.1	YP_009816629.1 tail protein [Pseudomonas phage Dobby]	FALSE	0.607	161	9.553e-45								Phage P2 GpU [PF06995.14]								0	0	1	FALSE	F
NODE_1499_length_16235_cov_4.222794__full_1-cat_1_6	final-viral-combined-for-dramv	NODE_1499_length_16235_cov_4.222794__full_1-cat_1	6	3816	6761	-1	E			YP_004306429.1	YP_004306429.1 tail length tape measure protein [Burkholderia phage KL3]	FALSE	0.208	245	2.064e-64													VOG02149	sp|E7DNB6|TMP_BPDP1 Tape measure protein; Xs	Xs	0	0	1	FALSE	VF
NODE_1499_length_16235_cov_4.222794__full_1-cat_1_7	final-viral-combined-for-dramv	NODE_1499_length_16235_cov_4.222794__full_1-cat_1	7	6786	6902	-1	D																Phage P2 GpE [PF06528.15]								0	2	1	FALSE	F
NODE_1499_length_16235_cov_4.222794__full_1-cat_1_8	final-viral-combined-for-dramv	NODE_1499_length_16235_cov_4.222794__full_1-cat_1	8	6911	7258	-1	D			YP_009008383.1	YP_009008383.1 tail protein [Stenotrophomonas phage Smp131]	FALSE	0.564	113	9.511e-29								Phage tail assembly chaperone proteins, E, or 41 or 14 [PF10109.12]					VOG00876	sp|O64312|TAPFS_BPP2 Tail assembly protein E'; XhXrXs	Xh;Xr;Xs	0	0	1	FALSE	VF
NODE_1499_length_16235_cov_4.222794__full_1-cat_1_9	final-viral-combined-for-dramv	NODE_1499_length_16235_cov_4.222794__full_1-cat_1	9	7372	7881	-1	C	K06908	uncharacterized protein	YP_004306385.1	YP_004306385.1 head closure [Burkholderia phage KS5]	FALSE	0.547	178	2.466e-50								Phage tail tube protein FII [PF04985.17]					VOG03608	sp|P22502|TUBE_BPP2 Tail tube protein; XhXpXrXs	Xh;Xp;Xs;Xr	0	0	1	FALSE	VF
NODE_1499_length_16235_cov_4.222794__full_1-cat_1_10	final-viral-combined-for-dramv	NODE_1499_length_16235_cov_4.222794__full_1-cat_1	10	7912	9102	-1	C	K06907	uncharacterized protein	YP_010091012.1	YP_010091012.1 tail sheath protein [Burkholderia phage FLC5]	FALSE	0.582	446	9.483e-139								Phage tail sheath protein subtilisin-like domain [PF04984.17]; Phage tail sheath C-terminal domain [PF17482.5]					VOG02015	sp|P85993|TSP_BPSK2 Major tail sheath protein; XpXrXs	Xp;Xs;Xr	0	0	1	FALSE	VF
NODE_1499_length_16235_cov_4.222794__full_1-cat_1_11	final-viral-combined-for-dramv	NODE_1499_length_16235_cov_4.222794__full_1-cat_1	11	9143	9628	-1	E			YP_010037916.1	YP_010037916.1 hypothetical protein KB680_gp16 [Achromobacter phage Mano]	FALSE	0.513	99	5.32e-23																0	1	1	FALSE	F
NODE_1499_length_16235_cov_4.222794__full_1-cat_1_12	final-viral-combined-for-dramv	NODE_1499_length_16235_cov_4.222794__full_1-cat_1	12	9640	11739	-1	E			YP_004957317.1	YP_004957317.1 head decoration protein [Planktothrix phage PaV-LD]	FALSE	0.487	70	4.393e-11																0	0	5	FALSE	F
NODE_150000_length_735_cov_0.661950__lt2gene-cat_1_1	final-viral-combined-for-dramv	NODE_150000_length_735_cov_0.661950__lt2gene-cat_1	1	14	733	-1	D			YP_008059213.1	YP_008059213.1 terminase large subunit [Halogranum tailed virus 1]	FALSE	0.343	130	1.153e-32								Terminase large subunit, T4likevirus-type, N-terminal [PF03237.18]; Terminase large subunit, ATPase domain [PF03354.18]					VOG01432	sp|O64206|VG13_BPMD2 Gene 13 protein; Xu	Xu	0	0	5	FALSE	F
NODE_150022_length_735_cov_0.537736__lt2gene-cat_1_1	final-viral-combined-for-dramv	NODE_150022_length_735_cov_0.537736__lt2gene-cat_1	1	1	504	-1	D																Phage tail tube protein [PF18906.3]								0	0	5	FALSE	F
NODE_150022_length_735_cov_0.537736__lt2gene-cat_1_2	final-viral-combined-for-dramv	NODE_150022_length_735_cov_0.537736__lt2gene-cat_1	2	524	733	-1	E																								0	2	5	FALSE	F
NODE_150061_length_734_cov_2.406299__lt2gene-cat_1_1	final-viral-combined-for-dramv	NODE_150061_length_734_cov_2.406299__lt2gene-cat_1	1	2	688	1	C	K08309	soluble lytic murein transglycosylase [EC:4.2.2.-]	YP_009816886.1	YP_009816886.1 DNA transfer protein [Escherichia phage Skarpretter]	FALSE	0.353	78	7.755e-15								Transglycosylase SLT domain [PF01464.23]	GH23	GH23 lysozyme type G (EC 3.2.1.17); peptidoglycan lyase (EC 4.2.2.n1) also known in the literature as peptidoglycan lytic transglycosylase; chitinase (EC 3.2.1.14)	3.2.1.17,3.2.1.17_or_4.2.2.n1,4.2.2.n1	GH23.hmm				0	0	5	FALSE	F
NODE_150067_length_734_cov_2.277165__lt2gene-cat_1_1	final-viral-combined-for-dramv	NODE_150067_length_734_cov_2.277165__lt2gene-cat_1	1	3	734	1	E																								0	0	5	FALSE	F
NODE_15017_length_3619_cov_2.738068__full-cat_1_1	final-viral-combined-for-dramv	NODE_15017_length_3619_cov_2.738068__full-cat_1	1	1	354	-1	E			YP_004934691.1	YP_004934691.1 hypothetical protein RcapMu48 [Rhodobacter phage RcapMu]	FALSE	0.685	164	2.033e-46													VOG33083	REFSEQ hypothetical protein; Xu	Xu	0	1	5	FALSE	F
NODE_15017_length_3619_cov_2.738068__full-cat_1_2	final-viral-combined-for-dramv	NODE_15017_length_3619_cov_2.738068__full-cat_1	2	357	515	-1	E																								0	2	2	FALSE	F
NODE_15017_length_3619_cov_2.738068__full-cat_1_3	final-viral-combined-for-dramv	NODE_15017_length_3619_cov_2.738068__full-cat_1	3	512	934	-1	E																								0	1	2	FALSE	F
NODE_15017_length_3619_cov_2.738068__full-cat_1_4	final-viral-combined-for-dramv	NODE_15017_length_3619_cov_2.738068__full-cat_1	4	931	1518	-1	D			YP_009168760.1	YP_009168760.1 tail completion or Neck1 protein [Pseudomonas phage JBD25]	FALSE	0.376	118	3.978e-29								Phage virion morphogenesis family [PF05069.16]					VOG00678	sp|P36934|VPS_BPP2 Tail completion protein S; Xu	Xu	0	0	3	FALSE	F
NODE_15017_length_3619_cov_2.738068__full-cat_1_5	final-viral-combined-for-dramv	NODE_15017_length_3619_cov_2.738068__full-cat_1	5	1518	1949	-1	D			YP_004934688.1	YP_004934688.1 head-tail adaptor [Rhodobacter phage RcapMu]	FALSE	0.381	91	1.972e-20								Bacteriophage Mu, Gp36 [PF07030.15]					VOG00897	sp|Q9T1V9|GPJ_BPMU Gene product J; Xh	Xh	0	1	4	FALSE	F
NODE_15017_length_3619_cov_2.738068__full-cat_1_6	final-viral-combined-for-dramv	NODE_15017_length_3619_cov_2.738068__full-cat_1	6	1946	2893	-1	D																Mu-like prophage FluMu N-terminal domain [PF17891.4]								0	2	4	FALSE	F
NODE_15017_length_3619_cov_2.738068__full-cat_1_7	final-viral-combined-for-dramv	NODE_15017_length_3619_cov_2.738068__full-cat_1	7	2999	3538	-1	D			YP_007676421.1	YP_007676421.1 major head protein [Rhodovulum phage RS1]	FALSE	0.659	236	3.912e-70								Mu-like prophage major head subunit gpT [PF10124.12]					VOG03513	sp|Q9T1W1|CAPSD_BPMU Major capsid protein; XhXs	Xh;Xs	0	2	5	FALSE	VF
NODE_150226_length_734_cov_1.135433__lt2gene-cat_1_1	final-viral-combined-for-dramv	NODE_150226_length_734_cov_1.135433__lt2gene-cat_1	1	2	733	-1	E			YP_010106890.1	YP_010106890.1 tail length tape measure protein [Xanthomonas phage FoX5]	FALSE	0.26	78	8.021e-15																0	0	5	FALSE	F
NODE_150314_length_734_cov_0.795276__lt2gene-cat_1_1	final-viral-combined-for-dramv	NODE_150314_length_734_cov_0.795276__lt2gene-cat_1	1	3	530	1	E			YP_009126616.1	YP_009126616.1 hypothetical protein VC56_gp13 [Edwardsiella phage GF-2]	FALSE	0.679	203	1.042e-58													VOG05581	REFSEQ hypothetical protein; Xu	Xu	0	1	5	FALSE	F
NODE_150314_length_734_cov_0.795276__lt2gene-cat_1_2	final-viral-combined-for-dramv	NODE_150314_length_734_cov_0.795276__lt2gene-cat_1	2	527	733	1	D			YP_009126617.1	YP_009126617.1 tail sheath [Edwardsiella phage GF-2]	FALSE	0.592	78	2.619e-17								Protein of unknown function (DUF3383) [PF11863.11]								0	0	5	FALSE	F
NODE_15049_length_3613_cov_2.792260__full-cat_1_1	final-viral-combined-for-dramv	NODE_15049_length_3613_cov_2.792260__full-cat_1	1	1	237	-1	E																								0	1	5	FALSE	F
NODE_15049_length_3613_cov_2.792260__full-cat_1_2	final-viral-combined-for-dramv	NODE_15049_length_3613_cov_2.792260__full-cat_1	2	240	1721	-1	E			YP_001165272.1	YP_001165272.1 tail protein [Ralstonia phage RSA1]	FALSE	0.494	175	9.006e-45																0	0	2	FALSE	F
NODE_15049_length_3613_cov_2.792260__full-cat_1_3	final-viral-combined-for-dramv	NODE_15049_length_3613_cov_2.792260__full-cat_1	3	1725	2318	-1	D			YP_008766883.1	YP_008766883.1 baseplate wedge subunit [Shigella phage SfIV]	FALSE	0.269	76	8.848e-15								Bacteriophage Mu-like, Gp48 [PF10076.12]					VOG01706	sp|P75982|YMFQ_ECOLI Uncharacterized protein YmfQ; Xu	Xu	0	2	1	FALSE	F
NODE_15049_length_3613_cov_2.792260__full-cat_1_4	final-viral-combined-for-dramv	NODE_15049_length_3613_cov_2.792260__full-cat_1	4	2315	3355	-1	D			YP_009147467.1	YP_009147467.1 baseplate protein [Enterobacteria phage SfI]	FALSE	0.356	204	3.103e-56								Baseplate J-like protein [PF04865.17]					VOG00121	sp|P51767|BPJ_BPP2 Baseplate protein J; XhXs	Xh;Xs	0	0	1	FALSE	VF
NODE_15049_length_3613_cov_2.792260__full-cat_1_5	final-viral-combined-for-dramv	NODE_15049_length_3613_cov_2.792260__full-cat_1	5	3345	3611	-1	D			NP_543103.1	NP_543103.1 baseplate wedge subunit [Enterobacteria phage phiP27]	FALSE	0.433	70	2.78e-14								Phage protein GP46 [PF07409.15]					VOG04988	sp|P44239|VG46_HAEIN Mu-like prophage FluMu protein gp46; Xu	Xu	0	0	5	FALSE	F
NODE_150528_length_733_cov_1.294953__lt2gene-cat_1_1	final-viral-combined-for-dramv	NODE_150528_length_733_cov_1.294953__lt2gene-cat_1	1	3	731	1	E			YP_010065006.1	YP_010065006.1 tail length tape measure protein [Citrobacter phage HCF1]	FALSE	0.365	79	4.281e-15																0	0	5	FALSE	F
NODE_150674_length_733_cov_0.774448__lt2gene-cat_1_1	final-viral-combined-for-dramv	NODE_150674_length_733_cov_0.774448__lt2gene-cat_1	1	2	565	-1	E			YP_009160340.1	YP_009160340.1 replication protein VP4 [Microviridae Bog1249_12]	FALSE	0.297	82	8.734e-17													VOG03564	sp|Q9G050|REP_BPPHM Replication-associated protein VP4; Xh	Xh	0	0	5	FALSE	F
NODE_150674_length_733_cov_0.774448__lt2gene-cat_1_2	final-viral-combined-for-dramv	NODE_150674_length_733_cov_0.774448__lt2gene-cat_1	2	663	731	-1	E																								0	2	5	FALSE	F
NODE_150688_length_733_cov_0.722397__lt2gene-cat_1_1	final-viral-combined-for-dramv	NODE_150688_length_733_cov_0.722397__lt2gene-cat_1	1	3	731	-1	E																								0	0	5	FALSE	F
NODE_150930_length_732_cov_1.162717__full-cat_2_1	final-viral-combined-for-dramv	NODE_150930_length_732_cov_1.162717__full-cat_2	1	1	228	-1	D			YP_009816635.1	YP_009816635.1 helix-turn-helix domain-containing protein [Pseudomonas phage Dobby]	FALSE	0.698	94	8.176e-23								Helix-turn-helix domain [PF12844.10]; Helix-turn-helix [PF01381.25]; Helix-turn-helix domain [PF13560.9]; Antitoxin component of bacterial toxin-antitoxin system, MqsA [PF15731.8]								0	1	5	FALSE	F
NODE_150930_length_732_cov_1.162717__full-cat_2_2	final-viral-combined-for-dramv	NODE_150930_length_732_cov_1.162717__full-cat_2	2	301	513	1	E			YP_009816636.1	YP_009816636.1 HTH DNA binding protein [Pseudomonas phage Dobby]	FALSE	0.74	108	9.659e-28																0	1	3	FALSE	F
NODE_150930_length_732_cov_1.162717__full-cat_2_3	final-viral-combined-for-dramv	NODE_150930_length_732_cov_1.162717__full-cat_2	3	543	731	1	E			YP_010101768.1	YP_010101768.1 hypothetical protein KNU51_gp34 [Pseudomonas phage vB_Pae_BR319a]	FALSE	0.819	107	8.882e-28																0	1	5	FALSE	F
NODE_151148_length_731_cov_2.061709__lt2gene-cat_1_1	final-viral-combined-for-dramv	NODE_151148_length_731_cov_2.061709__lt2gene-cat_1	1	1	729	1	E			NP_938233.1	NP_938233.1 terminase large subunit [Pseudomonas phage D3112]	FALSE	0.606	286	1.946e-86																0	0	5	FALSE	F
NODE_151665_length_730_cov_1.036450__lt2gene-cat_1_1	final-viral-combined-for-dramv	NODE_151665_length_730_cov_1.036450__lt2gene-cat_1	1	1	729	1	E																								0	0	5	FALSE	F
NODE_151710_length_730_cov_0.887480__lt2gene-cat_1_1	final-viral-combined-for-dramv	NODE_151710_length_730_cov_0.887480__lt2gene-cat_1	1	3	119	-1	E																								0	2	5	FALSE	F
NODE_151710_length_730_cov_0.887480__lt2gene-cat_1_2	final-viral-combined-for-dramv	NODE_151710_length_730_cov_0.887480__lt2gene-cat_1	2	126	728	-1	E																								0	0	5	FALSE	F
NODE_151755_length_730_cov_0.709984__full-cat_1_1	final-viral-combined-for-dramv	NODE_151755_length_730_cov_0.709984__full-cat_1	1	1	333	1	D			YP_007011088.1	YP_007011088.1 anti-repressor Ant [Liberibacter phage SC1]	FALSE	0.581	99	4.88e-24								BRO family, N-terminal domain [PF02498.20]								0	0	5	FALSE	F
NODE_151755_length_730_cov_0.709984__full-cat_1_2	final-viral-combined-for-dramv	NODE_151755_length_730_cov_0.709984__full-cat_1	2	186	581	-1	E																								0	2	5	FALSE	F
NODE_151926_length_729_cov_1.309524__lt2gene-cat_1_1	final-viral-combined-for-dramv	NODE_151926_length_729_cov_1.309524__lt2gene-cat_1	1	3	314	-1	E			YP_010107221.1	YP_010107221.1 ABC transporter ATPase [Agrobacterium phage OLIVR5]	FALSE	0.718	153	7.341e-43													VOG04903	REFSEQ hypothetical protein; Xu	Xu	0	0	5	FALSE	F
NODE_151926_length_729_cov_1.309524__lt2gene-cat_1_2	final-viral-combined-for-dramv	NODE_151926_length_729_cov_1.309524__lt2gene-cat_1	2	592	729	1	E																								0	2	5	FALSE	F
NODE_152074_length_729_cov_0.773016__lt2gene-cat_1_1	final-viral-combined-for-dramv	NODE_152074_length_729_cov_0.773016__lt2gene-cat_1	1	3	686	-1	D			YP_002321458.1	YP_002321458.1 major head and protease protein [Stenotrophomonas phage S1]	FALSE	0.31	80	1.215e-15	MER0022811	S78	MER0022811 - family S78 unassigned peptidases (Rhodobacter sphaeroides) [S78.UPW]#S78#{peptidase unit: 46-147}~source YP_001166353~	FALSE	0.456	88	5.045e-18	Caudovirus prohead serine protease [PF04586.20]								0	0	5	FALSE	PF
NODE_152410_length_728_cov_0.815580__full-cat_2_1	final-viral-combined-for-dramv	NODE_152410_length_728_cov_0.815580__full-cat_2	1	1	420	-1	D			YP_010299096.1	YP_010299096.1 hypothetical protein MPI96_gp17 [Pseudomonas phage Spike]	FALSE	0.301	64	1.689e-11								Protein of unknown function (DUF2786) [PF10979.11]					VOG00252	sp|Q05292|VG77_BPML5 Gene 77 protein; Xu	Xu	0	1	5	FALSE	F
NODE_152410_length_728_cov_0.815580__full-cat_2_2	final-viral-combined-for-dramv	NODE_152410_length_728_cov_0.815580__full-cat_2	2	410	604	-1	E																								0	2	4	FALSE	F
NODE_152410_length_728_cov_0.815580__full-cat_2_3	final-viral-combined-for-dramv	NODE_152410_length_728_cov_0.815580__full-cat_2	3	605	727	-1	E																								0	2	5	FALSE	F
NODE_152452_length_728_cov_0.664547__lt2gene-cat_1_1	final-viral-combined-for-dramv	NODE_152452_length_728_cov_0.664547__lt2gene-cat_1	1	3	728	-1	D			YP_009600147.1	YP_009600147.1 terminase large subunit [Dinoroseobacter phage vB_DshS-R5C]	FALSE	0.35	151	1.527e-39								Terminase large subunit, T4likevirus-type, N-terminal [PF03237.18]								0	0	5	FALSE	F
NODE_15252_length_3577_cov_2.529902__full-cat_1_1	final-viral-combined-for-dramv	NODE_15252_length_3577_cov_2.529902__full-cat_1	1	1	276	-1	D			YP_009797490.1	YP_009797490.1 terminase large subunit [Faecalibacterium phage FP_Toutatis]	FALSE	0.49	60	8.808e-11								Phage terminase large subunit gpA, ATPase domain [PF05876.15]								0	0	5	FALSE	F
NODE_15252_length_3577_cov_2.529902__full-cat_1_2	final-viral-combined-for-dramv	NODE_15252_length_3577_cov_2.529902__full-cat_1	2	230	892	-1	E																								0	1	2	FALSE	F
NODE_15252_length_3577_cov_2.529902__full-cat_1_3	final-viral-combined-for-dramv	NODE_15252_length_3577_cov_2.529902__full-cat_1	3	1027	1680	-1	E			YP_009616334.1	YP_009616334.1 minor tail protein [Rhodobacter phage RcCronus]	FALSE	0.308	89	5.898e-19													VOG02514	REFSEQ minor tail protein; Xu	Xu	0	1	2	FALSE	F
NODE_15252_length_3577_cov_2.529902__full-cat_1_4	final-viral-combined-for-dramv	NODE_15252_length_3577_cov_2.529902__full-cat_1	4	1707	2024	1	C	K19166	mRNA interferase HigB [EC:3.1.-.-]	YP_009908283.1	YP_009908283.1 type II toxin-antitoxin system HigB family toxin [Stx2-converting phage Stx2a_WGPS9]	FALSE	0.499	86	1.34e-19								HigB_toxin, RelE-like toxic component of a toxin-antitoxin system [PF09907.12]					VOG23891	REFSEQ type II toxin-antitoxin system HigB family toxin; Xu	Xu	0	2	2	FALSE	F
NODE_15252_length_3577_cov_2.529902__full-cat_1_5	final-viral-combined-for-dramv	NODE_15252_length_3577_cov_2.529902__full-cat_1	5	2024	2395	1	C	K18831	HTH-type transcriptional regulator / antitoxin HigA	YP_009914749.1	YP_009914749.1 transcriptional regulator [Escherichia phage D6]	FALSE	0.485	107	1.545e-26																0	2	2	FALSE	F
NODE_15252_length_3577_cov_2.529902__full-cat_1_6	final-viral-combined-for-dramv	NODE_15252_length_3577_cov_2.529902__full-cat_1	6	2403	2771	-1	E																								0	2	2	FALSE	F
NODE_15252_length_3577_cov_2.529902__full-cat_1_7	final-viral-combined-for-dramv	NODE_15252_length_3577_cov_2.529902__full-cat_1	7	2716	2928	-1	E																								0	2	2	FALSE	F
NODE_15252_length_3577_cov_2.529902__full-cat_1_8	final-viral-combined-for-dramv	NODE_15252_length_3577_cov_2.529902__full-cat_1	8	2931	3134	-1	E																								0	2	2	FALSE	F
NODE_15252_length_3577_cov_2.529902__full-cat_1_9	final-viral-combined-for-dramv	NODE_15252_length_3577_cov_2.529902__full-cat_1	9	3140	3574	-1	D			YP_009818588.1	YP_009818588.1 tyrosine-type recombinase/integrase [Arthrobacter phage Maja]	FALSE	0.343	77	1.218e-15								Phage integrase family [PF00589.25]								0	1	5	FALSE	F
NODE_152677_length_727_cov_1.189490__lt2gene-cat_1_1	final-viral-combined-for-dramv	NODE_152677_length_727_cov_1.189490__lt2gene-cat_1	1	1	582	-1	E			YP_010665090.1	YP_010665090.1 major head protein [Ochrobactrum phage POA1180]	FALSE	0.592	222	3.294e-65													VOG02702	sp|Q6QIB5|CAPSD_BPBMU Major capsid protein; XhXs	Xh;Xs	0	0	5	FALSE	VF
NODE_152677_length_727_cov_1.189490__lt2gene-cat_1_2	final-viral-combined-for-dramv	NODE_152677_length_727_cov_1.189490__lt2gene-cat_1	2	615	725	-1	E																								0	2	5	FALSE	F
NODE_152698_length_727_cov_1.121019__lt2gene-cat_1_1	final-viral-combined-for-dramv	NODE_152698_length_727_cov_1.121019__lt2gene-cat_1	1	3	380	1	D			YP_009600190.1	YP_009600190.1 minor tail protein [Dinoroseobacter phage vB_DshS-R5C]	FALSE	0.523	122	1.416e-31	MER0724877	C40	MER0724877 - family C40 non-peptidase homologues (Microvirga aerilata) [C40.UNW]#C40#{peptidase unit: 7-137}~source A0A086MCM4~	FALSE	0.663	158	8.789e-44									0	1	5	FALSE	PF
NODE_152698_length_727_cov_1.121019__lt2gene-cat_1_2	final-viral-combined-for-dramv	NODE_152698_length_727_cov_1.121019__lt2gene-cat_1	2	380	727	1	E			YP_009616308.1	YP_009616308.1 tail protein [Rhodobacter phage RcCronus]	FALSE	0.392	83	1.875e-18																0	0	5	FALSE	F
NODE_153137_length_726_cov_0.921850__lt2gene-cat_1_1	final-viral-combined-for-dramv	NODE_153137_length_726_cov_0.921850__lt2gene-cat_1	1	3	266	-1	E																								0	2	5	FALSE	F
NODE_153137_length_726_cov_0.921850__lt2gene-cat_1_2	final-viral-combined-for-dramv	NODE_153137_length_726_cov_0.921850__lt2gene-cat_1	2	275	724	-1	D			YP_010082063.1	YP_010082063.1 terminase large subunit [Ralstonia phage Dina]	FALSE	0.277	61	3.858e-10								Terminase large subunit, endonuclease domain [PF20441.1]								0	0	5	FALSE	F
NODE_153155_length_726_cov_0.837321__full-cat_2_1	final-viral-combined-for-dramv	NODE_153155_length_726_cov_0.837321__full-cat_2	1	1	114	-1	E																								0	2	5	FALSE	F
NODE_153155_length_726_cov_0.837321__full-cat_2_2	final-viral-combined-for-dramv	NODE_153155_length_726_cov_0.837321__full-cat_2	2	150	332	-1	E																								0	2	4	FALSE	F
NODE_153155_length_726_cov_0.837321__full-cat_2_3	final-viral-combined-for-dramv	NODE_153155_length_726_cov_0.837321__full-cat_2	3	325	726	-1	D																Phage integrase family [PF00589.25]								0	1	5	FALSE	F
NODE_15325_length_3568_cov_2.556068__full-cat_1_1	final-viral-combined-for-dramv	NODE_15325_length_3568_cov_2.556068__full-cat_1	1	1	1071	-1	D			YP_009838654.1	YP_009838654.1 AAA family ATPase [Paenibacillus phage Yyerffej]	FALSE	0.347	169	2.13e-44	MER0411906	S01A	MER0411906 - subfamily S1A non-peptidase homologues (Nicotiana benthamiana) [S01.UNA]#S01A#{peptidase unit: 380-544}~source NbS00042000g0004~	FALSE	0.396	68	8.642e-11	ATPase family associated with various cellular activities (AAA) [PF00004.32]; AAA domain (dynein-related subfamily) [PF07728.17]; ATPase family associated with various cellular activities (AAA) [PF07726.14]; PrkA AAA domain [PF08298.14]					VOG00808	sp|P18708|NSF_CRIGR Vesicle-fusing ATPase; Xh	Xh	0	0	5	FALSE	PF
NODE_15325_length_3568_cov_2.556068__full-cat_1_2	final-viral-combined-for-dramv	NODE_15325_length_3568_cov_2.556068__full-cat_1	2	1117	1512	-1	E																								0	2	4	FALSE	F
NODE_15325_length_3568_cov_2.556068__full-cat_1_3	final-viral-combined-for-dramv	NODE_15325_length_3568_cov_2.556068__full-cat_1	3	1744	2802	-1	E																								0	2	4	FALSE	F
NODE_15325_length_3568_cov_2.556068__full-cat_1_4	final-viral-combined-for-dramv	NODE_15325_length_3568_cov_2.556068__full-cat_1	4	2827	3210	-1	E																								0	2	5	FALSE	F
NODE_153298_length_725_cov_1.722045__lt2gene-cat_1_1	final-viral-combined-for-dramv	NODE_153298_length_725_cov_1.722045__lt2gene-cat_1	1	1	582	1	D			YP_355412.1	YP_355412.1 major head protein [Burkholderia phage Bcep176]	FALSE	0.486	175	8.501e-49								Phage capsid family [PF05065.16]								0	0	5	FALSE	F
NODE_153722_length_724_cov_1.393600__full-cat_2_1	final-viral-combined-for-dramv	NODE_153722_length_724_cov_1.393600__full-cat_2	1	1	417	-1	C	K18843	antitoxin HicB	YP_007238142.1	YP_007238142.1 toxin-antitoxin system HicB-like [Cronobacter phage ENT39118]	FALSE	0.568	150	4.612e-41								HicB_like antitoxin of bacterial toxin-antitoxin system [PF15970.8]; HicB_like antitoxin of bacterial toxin-antitoxin system [PF15919.8]					VOG01420	sp|P51716|YO14_BPHC1 Uncharacterized 14.9 kDa protein in rep-hol intergenic region; Xu	Xu	0	1	5	FALSE	F
NODE_153722_length_724_cov_1.393600__full-cat_2_2	final-viral-combined-for-dramv	NODE_153722_length_724_cov_1.393600__full-cat_2	2	426	581	-1	C	K07339	mRNA interferase HicA [EC:3.1.-.-]																						0	1	5	FALSE	F
NODE_153746_length_724_cov_1.264000__lt2gene-cat_1_1	final-viral-combined-for-dramv	NODE_153746_length_724_cov_1.264000__lt2gene-cat_1	1	342	722	-1	D			YP_009604040.1	YP_009604040.1 terminase large subunit [Arthrobacter phage Tank]	FALSE	0.534	114	8.194e-29								Terminase RNaseH-like domain [PF17289.5]								0	0	5	FALSE	F
NODE_153876_length_724_cov_0.774400__full-cat_2_1	final-viral-combined-for-dramv	NODE_153876_length_724_cov_0.774400__full-cat_2	1	1	219	-1	D			YP_009285901.1	YP_009285901.1 DUF3164 family protein [Rhodovulum phage vB_RhkS_P1]	FALSE	0.585	76	8.245e-17								Protein of unknown function (DUF3164) [PF11363.11]								0	1	5	FALSE	F
NODE_153876_length_724_cov_0.774400__full-cat_2_2	final-viral-combined-for-dramv	NODE_153876_length_724_cov_0.774400__full-cat_2	2	222	503	-1	E																								0	2	4	FALSE	F
NODE_153876_length_724_cov_0.774400__full-cat_2_3	final-viral-combined-for-dramv	NODE_153876_length_724_cov_0.774400__full-cat_2	3	500	721	-1	E																								0	2	5	FALSE	F
NODE_15390_length_3557_cov_1.067958__full-cat_2_1	final-viral-combined-for-dramv	NODE_15390_length_3557_cov_1.067958__full-cat_2	1	1	339	-1	D																Repeat of unknown function (DUF5648) [PF18885.3]								0	2	5	FALSE	F
NODE_15390_length_3557_cov_1.067958__full-cat_2_2	final-viral-combined-for-dramv	NODE_15390_length_3557_cov_1.067958__full-cat_2	2	478	726	-1	E																								0	2	4	FALSE	F
NODE_15390_length_3557_cov_1.067958__full-cat_2_3	final-viral-combined-for-dramv	NODE_15390_length_3557_cov_1.067958__full-cat_2	3	837	1493	-1	E			YP_009222848.1	YP_009222848.1 hypothetical protein AXI79_gp78 [Pseudomonas phage PS-1]	FALSE	0.558	168	9.14e-46													VOG01971	REFSEQ hypothetical protein; Xu	Xu	0	1	4	FALSE	F
NODE_15390_length_3557_cov_1.067958__full-cat_2_4	final-viral-combined-for-dramv	NODE_15390_length_3557_cov_1.067958__full-cat_2	4	1494	1808	-1	E																								0	2	3	FALSE	F
NODE_15390_length_3557_cov_1.067958__full-cat_2_5	final-viral-combined-for-dramv	NODE_15390_length_3557_cov_1.067958__full-cat_2	5	1805	2197	-1	E																								0	2	3	FALSE	F
NODE_15390_length_3557_cov_1.067958__full-cat_2_6	final-viral-combined-for-dramv	NODE_15390_length_3557_cov_1.067958__full-cat_2	6	2254	2682	-1	E																								0	1	3	FALSE	F
NODE_15390_length_3557_cov_1.067958__full-cat_2_7	final-viral-combined-for-dramv	NODE_15390_length_3557_cov_1.067958__full-cat_2	7	2685	3266	-1	E																								0	1	4	FALSE	F
NODE_15390_length_3557_cov_1.067958__full-cat_2_8	final-viral-combined-for-dramv	NODE_15390_length_3557_cov_1.067958__full-cat_2	8	3269	3556	-1	E																								0	2	5	FALSE	F
NODE_153930_length_724_cov_0.563200__lt2gene-cat_1_1	final-viral-combined-for-dramv	NODE_153930_length_724_cov_0.563200__lt2gene-cat_1	1	3	722	1	D			YP_009276557.1	YP_009276557.1 O-antigen acetylase [Gordonia phage BritBrat]	FALSE	0.327	102	4.186e-23								Acyltransferase family [PF01757.25]								0	0	5	FALSE	F
NODE_154030_length_723_cov_1.774038__lt2gene-cat_1_1	final-viral-combined-for-dramv	NODE_154030_length_723_cov_1.774038__lt2gene-cat_1	1	2	370	-1	D																Acyltransferase family [PF01757.25]								0	0	5	FALSE	F
NODE_154311_length_723_cov_0.426282__lt2gene-cat_1_1	final-viral-combined-for-dramv	NODE_154311_length_723_cov_0.426282__lt2gene-cat_1	1	1	723	1	D			YP_009796836.1	YP_009796836.1 terminase large subunit [Streptomyces phage Rowa]	FALSE	0.298	105	4.968e-24								Terminase large subunit, ATPase domain [PF03354.18]; Terminase large subunit, endonuclease domain [PF20441.1]					VOG00172	sp|P59217|TERL_BPSF5 Putative terminase large subunit; Xr	Xr	0	0	5	FALSE	VF
NODE_154413_length_722_cov_1.510433__lt2gene-cat_1_1	final-viral-combined-for-dramv	NODE_154413_length_722_cov_1.510433__lt2gene-cat_1	1	76	720	1	D			YP_009997117.1	YP_009997117.1 endolysin [Synechococcus virus S-ESS1]	FALSE	0.333	117	2.7e-28								N-acetylmuramidase [PF11860.11]; Putative peptidoglycan binding domain [PF01471.21]					VOG02181	sp|P13559|ENLYS_BPPRD Endolysin; XhXpXs	Xh;Xp;Xs	0	0	5	FALSE	VF
NODE_15460_length_3543_cov_4.786585__full-cat_1_1	final-viral-combined-for-dramv	NODE_15460_length_3543_cov_4.786585__full-cat_1	1	1	306	-1	C	K06906	uncharacterized protein	YP_001718719.1	YP_001718719.1 P2 gpU-like tail protein [Felsduovirus Fels2]	FALSE	0.83	177	2.793e-51								Phage P2 GpU [PF06995.14]								0	0	5	FALSE	F
NODE_15460_length_3543_cov_4.786585__full-cat_1_2	final-viral-combined-for-dramv	NODE_15460_length_3543_cov_4.786585__full-cat_1	2	303	2963	-1	E			YP_009882653.1	YP_009882653.1 tail length tape measure protein [Klebsiella phage ST13-OXA48phi12.1]	TRUE	0.573	972	1.012e-311													VOG04352	REFSEQ tail length tape measure protein; Xu	Xu	0	0	1	FALSE	F
NODE_15460_length_3543_cov_4.786585__full-cat_1_3	final-viral-combined-for-dramv	NODE_15460_length_3543_cov_4.786585__full-cat_1	3	3093	3395	-1	D			YP_009789856.1	YP_009789856.1 tail protein [Klebsiella phage 4LV2017]	FALSE	0.741	153	8.728e-43								Phage tail assembly chaperone proteins, E, or 41 or 14 [PF10109.12]					VOG00876	sp|O64312|TAPFS_BPP2 Tail assembly protein E'; XhXrXs	Xh;Xr;Xs	0	0	2	FALSE	VF
NODE_15460_length_3543_cov_4.786585__full-cat_1_4	final-viral-combined-for-dramv	NODE_15460_length_3543_cov_4.786585__full-cat_1	4	3449	3541	-1	D																Phage tail tube protein FII [PF04985.17]								0	1	5	FALSE	F
NODE_154926_length_721_cov_0.951768__full-cat_2_1	final-viral-combined-for-dramv	NODE_154926_length_721_cov_0.951768__full-cat_2	1	1	87	-1	E																								0	2	5	FALSE	F
NODE_154926_length_721_cov_0.951768__full-cat_2_2	final-viral-combined-for-dramv	NODE_154926_length_721_cov_0.951768__full-cat_2	2	103	327	-1	E																								0	1	4	FALSE	F
NODE_154926_length_721_cov_0.951768__full-cat_2_3	final-viral-combined-for-dramv	NODE_154926_length_721_cov_0.951768__full-cat_2	3	379	699	-1	E																								0	1	5	FALSE	F
NODE_154988_length_721_cov_0.768489__lt2gene-cat_1_1	final-viral-combined-for-dramv	NODE_154988_length_721_cov_0.768489__lt2gene-cat_1	1	2	721	1	D			YP_010656816.1	YP_010656816.1 tail length tape measure protein [Bacillus phage Basilisk]	FALSE	0.494	108	5.548e-25	MER0153097	M23B	MER0153097 - Mername-AA292 peptidase (Methylobacterium nodulans) [M23.009]#M23B#{peptidase unit: 210-374}~source ACL60876~	FALSE	0.641	203	2.145e-57	Peptidase family M23 [PF01551.25]								0	0	5	FALSE	PF
NODE_15510_length_3537_cov_4.529087__full-cat_1_1	final-viral-combined-for-dramv	NODE_15510_length_3537_cov_4.529087__full-cat_1	1	1	189	-1	D			YP_007003509.1	YP_007003509.1 terminase large subunit [Salmonella phage RE2010]	FALSE	0.657	78	1.032e-17								Putative ATPase subunit of terminase (gpP-like) [PF06056.15]; Phage terminase small subunit [PF10668.12]								0	2	5	FALSE	F
NODE_15510_length_3537_cov_4.529087__full-cat_1_2	final-viral-combined-for-dramv	NODE_15510_length_3537_cov_4.529087__full-cat_1	2	381	1235	1	D			YP_007003510.1	YP_007003510.1 head scaffolding protein [Salmonella phage RE2010]	TRUE	0.718	412	2.963e-129	MER0232044	S73	MER0232044 - gpO peptidase (Enterobacteria phage P2) (Pantoea sp. At-9b) [S73.001]#S73#{peptidase unit: 5-277}~source YP_004117282~	TRUE	0.753	430	5.39e-135	Phage capsid scaffolding protein (GPO) serine peptidase [PF05929.14]					VOG01263	sp|P25478|SCAF_BPP2 Capsid assembly scaffolding protein; XhXs	Xh;Xs	0	2	4	FALSE	VPF
NODE_15510_length_3537_cov_4.529087__full-cat_1_3	final-viral-combined-for-dramv	NODE_15510_length_3537_cov_4.529087__full-cat_1	3	1252	2313	1	D			YP_007003511.1	YP_007003511.1 major capsid protein, P2 family [Salmonella phage RE2010]	TRUE	0.837	599	9.875e-193								Phage major capsid protein, P2 family [PF05125.15]					VOG00682	sp|P25477|CAPSD_BPP2 Capsid proteins; XhXs	Xh;Xs	0	0	4	FALSE	VF
NODE_15510_length_3537_cov_4.529087__full-cat_1_4	final-viral-combined-for-dramv	NODE_15510_length_3537_cov_4.529087__full-cat_1	4	2317	2964	1	D			YP_009785149.1	YP_009785149.1 terminase small subunit [Salmonella phage SEN8]	FALSE	0.758	333	3.03e-103								Phage small terminase subunit [PF05944.15]					VOG01313	sp|P25476|VPM_BPP2 Terminase, endonuclease subunit; Xr	Xr	0	1	1	FALSE	VF
NODE_15510_length_3537_cov_4.529087__full-cat_1_5	final-viral-combined-for-dramv	NODE_15510_length_3537_cov_4.529087__full-cat_1	5	3063	3464	1	D			YP_007003513.1	YP_007003513.1 head-tail adaptor Ad1 [Salmonella phage RE2010]	FALSE	0.582	175	4.483e-50								Phage head completion protein (GPL) [PF05926.14]					VOG02097	sp|P25475|VPL_BPP2 Head completion/stabilization protein; Xu	Xu	0	0	5	FALSE	F
NODE_155133_length_720_cov_1.706924__full-cat_2_1	final-viral-combined-for-dramv	NODE_155133_length_720_cov_1.706924__full-cat_2	1	1	165	-1	E																								0	2	5	FALSE	F
NODE_155133_length_720_cov_1.706924__full-cat_2_2	final-viral-combined-for-dramv	NODE_155133_length_720_cov_1.706924__full-cat_2	2	234	485	1	C	K06218	mRNA interferase RelE/StbE	NP_536426.1	NP_536426.1 RelE-like toxin [Burkholderia phage phiE125]	FALSE	0.407	63	4.91e-12													VOG11251	REFSEQ RelE-like toxin; Xu	Xu	0	1	4	FALSE	F
NODE_155133_length_720_cov_1.706924__full-cat_2_3	final-viral-combined-for-dramv	NODE_155133_length_720_cov_1.706924__full-cat_2	3	496	720	1	E																								0	2	5	FALSE	F
NODE_155348_length_720_cov_0.867955__lt2gene-cat_1_1	final-viral-combined-for-dramv	NODE_155348_length_720_cov_0.867955__lt2gene-cat_1	1	3	602	1	D			YP_009223750.1	YP_009223750.1 tail length tape measure protein [Geobacillus virus E3]	FALSE	0.38	91	1.005e-19								Transglycosylase SLT domain [PF01464.23]	GH23	GH23 lysozyme type G (EC 3.2.1.17); peptidoglycan lyase (EC 4.2.2.n1) also known in the literature as peptidoglycan lytic transglycosylase; chitinase (EC 3.2.1.14)	3.2.1.17,3.2.1.17_or_4.2.2.n1,4.2.2.n1	GH23.hmm				0	0	5	FALSE	F
NODE_155348_length_720_cov_0.867955__lt2gene-cat_1_2	final-viral-combined-for-dramv	NODE_155348_length_720_cov_0.867955__lt2gene-cat_1	2	619	720	1	E																								0	2	5	FALSE	F
NODE_1553_length_15915_cov_3.076947__full_1-cat_1_1	final-viral-combined-for-dramv	NODE_1553_length_15915_cov_3.076947__full_1-cat_1	1	1	1896	1	D			YP_009146961.1	YP_009146961.1 tail length tape measure protein [Aurantimonas phage AmM-1]	FALSE	0.42	244	2.8e-66								Phage-related minor tail protein [PF10145.12]								0	0	5	FALSE	F
NODE_1553_length_15915_cov_3.076947__full_1-cat_1_2	final-viral-combined-for-dramv	NODE_1553_length_15915_cov_3.076947__full_1-cat_1	2	2296	2754	1	D			YP_009099580.1	YP_009099580.1 Gpu-like tail protein [Rhizobium phage vB_RleM_PPF1]	FALSE	0.619	186	1.543e-53								DNA circularisation protein N-terminus [PF07157.15]								0	0	1	FALSE	F
NODE_1553_length_15915_cov_3.076947__full_1-cat_1_3	final-viral-combined-for-dramv	NODE_1553_length_15915_cov_3.076947__full_1-cat_1	3	2764	3387	1	E			YP_009099581.1	YP_009099581.1 hypothetical protein PPF1_18 [Rhizobium phage vB_RleM_PPF1]	FALSE	0.579	233	1.228e-68													VOG34223	REFSEQ hypothetical protein; Xu	Xu	0	2	1	FALSE	F
NODE_1553_length_15915_cov_3.076947__full_1-cat_1_4	final-viral-combined-for-dramv	NODE_1553_length_15915_cov_3.076947__full_1-cat_1	4	3387	4433	1	E			YP_009099582.1	YP_009099582.1 baseplate hub [Rhizobium phage vB_RleM_PPF1]	TRUE	0.726	511	2.476e-162													VOG01364	sp|P08558|BP44_BPMU Baseplate hub protein gp44; XhXpXrXs	Xh;Xp;Xs;Xr	0	0	1	FALSE	VF
NODE_1553_length_15915_cov_3.076947__full_1-cat_1_5	final-viral-combined-for-dramv	NODE_1553_length_15915_cov_3.076947__full_1-cat_1	5	4433	4918	1	D			YP_008130167.1	YP_008130167.1 baseplate assembly protein [Rhizobium phage RR1-A]	FALSE	0.655	206	4.469e-60								Bacteriophage Mu Gp45 spike protein [PF06890.15]								0	0	1	FALSE	F
NODE_1553_length_15915_cov_3.076947__full_1-cat_1_6	final-viral-combined-for-dramv	NODE_1553_length_15915_cov_3.076947__full_1-cat_1	6	4930	5466	1	D			YP_009099585.1	YP_009099585.1 baseplate wedge subunit [Rhizobium phage vB_RleM_PPF1]	FALSE	0.772	276	3.985e-84								Phage protein GP46 [PF07409.15]					VOG04988	sp|P44239|VG46_HAEIN Mu-like prophage FluMu protein gp46; Xu	Xu	0	0	1	FALSE	F
NODE_1553_length_15915_cov_3.076947__full_1-cat_1_7	final-viral-combined-for-dramv	NODE_1553_length_15915_cov_3.076947__full_1-cat_1	7	5438	6520	1	D			YP_009099586.1	YP_009099586.1 baseplate protein [Rhizobium phage vB_RleM_PPF1]	TRUE	0.658	469	1.773e-147								Baseplate J-like protein [PF04865.17]					VOG00121	sp|P51767|BPJ_BPP2 Baseplate protein J; XhXs	Xh;Xs	0	0	1	FALSE	V
NODE_1553_length_15915_cov_3.076947__full_1-cat_1_8	final-viral-combined-for-dramv	NODE_1553_length_15915_cov_3.076947__full_1-cat_1	8	6510	7304	1	D			YP_009099587.1	YP_009099587.1 baseplate wedge subunit [Rhizobium phage vB_RleM_PPF1]	TRUE	0.692	356	4.387e-110								Bacteriophage Mu-like, Gp48 [PF10076.12]					VOG01706	sp|P75982|YMFQ_ECOLI Uncharacterized protein YmfQ; Xu	Xu	0	0	1	FALSE	F
NODE_1553_length_15915_cov_3.076947__full_1-cat_1_9	final-viral-combined-for-dramv	NODE_1553_length_15915_cov_3.076947__full_1-cat_1	9	7314	8216	1	E			YP_009099588.1	YP_009099588.1 hypothetical protein PPF1_25 [Rhizobium phage vB_RleM_PPF1]	FALSE	0.56	281	1.336e-83													VOG23849	REFSEQ hypothetical protein; Xu	Xu	0	2	1	FALSE	F
NODE_1553_length_15915_cov_3.076947__full_1-cat_1_10	final-viral-combined-for-dramv	NODE_1553_length_15915_cov_3.076947__full_1-cat_1	10	8218	9534	1	E																								0	0	2	FALSE	F
NODE_1553_length_15915_cov_3.076947__full_1-cat_1_11	final-viral-combined-for-dramv	NODE_1553_length_15915_cov_3.076947__full_1-cat_1	11	9531	9971	1	E			YP_010665160.1	YP_010665160.1 hypothetical protein PQB34_gp19 [Ochrobactrum phage POI1126]	FALSE	0.637	143	1.401e-38																0	2	2	FALSE	F
NODE_1553_length_15915_cov_3.076947__full_1-cat_1_12	final-viral-combined-for-dramv	NODE_1553_length_15915_cov_3.076947__full_1-cat_1	12	10020	10253	1	E																								0	2	2	FALSE	F
NODE_1553_length_15915_cov_3.076947__full_1-cat_1_13	final-viral-combined-for-dramv	NODE_1553_length_15915_cov_3.076947__full_1-cat_1	13	10228	10842	1	C	K01185	lysozyme [EC:3.2.1.17]	YP_009352283.1	YP_009352283.1 glycoside hydrolase family protein [Rhizobium phage RHEph10]	FALSE	0.612	246	4.511e-73								Phage lysozyme [PF00959.22]	GH24	GH24 lysozyme (EC 3.2.1.17)	3.2.1.17	GH24.hmm				0	1	4	FALSE	F
NODE_1553_length_15915_cov_3.076947__full_1-cat_1_14	final-viral-combined-for-dramv	NODE_1553_length_15915_cov_3.076947__full_1-cat_1	14	10842	11291	1	E																								0	2	4	FALSE	F
NODE_1553_length_15915_cov_3.076947__full_1-cat_1_15	final-viral-combined-for-dramv	NODE_1553_length_15915_cov_3.076947__full_1-cat_1	15	11540	11821	1	E																								0	2	4	FALSE	F
NODE_1553_length_15915_cov_3.076947__full_1-cat_1_16	final-viral-combined-for-dramv	NODE_1553_length_15915_cov_3.076947__full_1-cat_1	16	11818	12300	1	E																								0	2	5	FALSE	F
NODE_155434_length_720_cov_0.565217__lt2gene-cat_1_1	final-viral-combined-for-dramv	NODE_155434_length_720_cov_0.565217__lt2gene-cat_1	1	1	240	-1	E			YP_009191623.1	YP_009191623.1 tail fiber protein [Salmonella phage SEN34]	FALSE	0.759	78	2.348e-17																0	2	5	FALSE	F
NODE_155434_length_720_cov_0.565217__lt2gene-cat_1_2	final-viral-combined-for-dramv	NODE_155434_length_720_cov_0.565217__lt2gene-cat_1	2	240	719	-1	D			YP_009191622.1	YP_009191622.1 tail length tape measure protein [Salmonella phage SEN34]	FALSE	0.892	298	4.746e-92								Transglycosylase SLT domain [PF01464.23]	GH23	GH23 lysozyme type G (EC 3.2.1.17); peptidoglycan lyase (EC 4.2.2.n1) also known in the literature as peptidoglycan lytic transglycosylase; chitinase (EC 3.2.1.14)	3.2.1.17,3.2.1.17_or_4.2.2.n1,4.2.2.n1	GH23.hmm				0	0	5	FALSE	F
NODE_155672_length_719_cov_1.045161__lt2gene-cat_1_1	final-viral-combined-for-dramv	NODE_155672_length_719_cov_1.045161__lt2gene-cat_1	1	1	717	1	D			YP_355412.1	YP_355412.1 major head protein [Burkholderia phage Bcep176]	FALSE	0.378	149	4.785e-39								Phage capsid family [PF05065.16]								0	0	5	FALSE	F
NODE_155853_length_718_cov_2.791599__full-cat_2_1	final-viral-combined-for-dramv	NODE_155853_length_718_cov_2.791599__full-cat_2	1	1	213	1	E																								0	2	5	FALSE	F
NODE_155853_length_718_cov_2.791599__full-cat_2_2	final-viral-combined-for-dramv	NODE_155853_length_718_cov_2.791599__full-cat_2	2	249	515	1	D			YP_009169209.1	YP_009169209.1 PAAR motif of membran proteins [Campylobacter phage CP220]	FALSE	0.419	66	9.117e-13								PAAR motif [PF05488.16]					VOG00732	sp|P39234|NEED5_BPT4 Baseplate puncturing device gp5.4; Xs	Xs	0	1	5	FALSE	VF
NODE_155_length_75348_cov_10.613457__full_1-cat_1_1	final-viral-combined-for-dramv	NODE_155_length_75348_cov_10.613457__full_1-cat_1	1	1	207	1	D									MER0848592	M20D	MER0848592 - family M20D unassigned peptidases (Neorhizobium galegae) [M20.UPD]#M20D#{peptidase unit: 11-382}~source A0A068TCU2~	FALSE	0.939	126	4.1e-34									0	2	5	FALSE	PF
NODE_155_length_75348_cov_10.613457__full_1-cat_1_2	final-viral-combined-for-dramv	NODE_155_length_75348_cov_10.613457__full_1-cat_1	2	370	1443	-1	D			YP_007518416.1	YP_007518416.1 tyrosine-type recombinase/integrase [Rhodobacter phage RcapNL]	FALSE	0.247	109	3.661e-24								Phage integrase family [PF00589.25]; Centromere DNA-binding protein complex CBF3 subunit, domain 2 [PF16787.8]					VOG00021	sp|P22877|INTR_SACER Integrase; XhXr	Xh;Xr	0	1	4	FALSE	VF
NODE_155_length_75348_cov_10.613457__full_1-cat_1_3	final-viral-combined-for-dramv	NODE_155_length_75348_cov_10.613457__full_1-cat_1	3	1440	1619	-1	E																								0	2	2	FALSE	F
NODE_155_length_75348_cov_10.613457__full_1-cat_1_4	final-viral-combined-for-dramv	NODE_155_length_75348_cov_10.613457__full_1-cat_1	4	1619	3211	-1	C	K07097	uncharacterized protein	YP_006987956.1	YP_006987956.1 DHH phosphoesterase [Caulobacter phage phiCbK]	FALSE	0.385	196	2.272e-51													VOG00373	sp|Q5UPH8|YR106_MIMIV Uncharacterized protein R106; Xu	Xu	0	1	2	FALSE	F
NODE_155_length_75348_cov_10.613457__full_1-cat_1_5	final-viral-combined-for-dramv	NODE_155_length_75348_cov_10.613457__full_1-cat_1	5	3214	3360	-1	E																								0	2	2	FALSE	F
NODE_155_length_75348_cov_10.613457__full_1-cat_1_6	final-viral-combined-for-dramv	NODE_155_length_75348_cov_10.613457__full_1-cat_1	6	3353	3766	-1	E																								0	2	2	FALSE	F
NODE_155_length_75348_cov_10.613457__full_1-cat_1_7	final-viral-combined-for-dramv	NODE_155_length_75348_cov_10.613457__full_1-cat_1	7	3753	4124	-1	E																								0	2	2	FALSE	F
NODE_155_length_75348_cov_10.613457__full_1-cat_1_8	final-viral-combined-for-dramv	NODE_155_length_75348_cov_10.613457__full_1-cat_1	8	4121	4561	-1	D			YP_008129829.1	YP_008129829.1 nucleoside deoxyribosyltransferase [Rhizobium phage RR1-B]	FALSE	0.666	184	1.072e-52								Nucleoside 2-deoxyribosyltransferase [PF05014.18]					VOG22754	REFSEQ nucleoside deoxyribosyltransferase; Xu	Xu	0	1	2	FALSE	F
NODE_155_length_75348_cov_10.613457__full_1-cat_1_9	final-viral-combined-for-dramv	NODE_155_length_75348_cov_10.613457__full_1-cat_1	9	4558	4800	-1	E																								0	2	2	FALSE	F
NODE_155_length_75348_cov_10.613457__full_1-cat_1_10	final-viral-combined-for-dramv	NODE_155_length_75348_cov_10.613457__full_1-cat_1	10	4793	5068	-1	E																								0	2	2	FALSE	F
NODE_155_length_75348_cov_10.613457__full_1-cat_1_11	final-viral-combined-for-dramv	NODE_155_length_75348_cov_10.613457__full_1-cat_1	11	5065	5442	-1	E			YP_010665195.1	YP_010665195.1 hypothetical protein PQB34_gp54 [Ochrobactrum phage POI1126]	FALSE	0.58	142	1.039e-38																0	2	2	FALSE
NODE_155_length_75348_cov_10.613457__full_1-cat_1_12	final-viral-combined-for-dramv	NODE_155_length_75348_cov_10.613457__full_1-cat_1	12	5442	5753	-1	E																								0	2	2	FALSE
NODE_155_length_75348_cov_10.613457__full_1-cat_1_13	final-viral-combined-for-dramv	NODE_155_length_75348_cov_10.613457__full_1-cat_1	13	5740	6111	-1	E																								0	2	2	FALSE
NODE_155_length_75348_cov_10.613457__full_1-cat_1_14	final-viral-combined-for-dramv	NODE_155_length_75348_cov_10.613457__full_1-cat_1	14	6108	6548	-1	D			YP_008129829.1	YP_008129829.1 nucleoside deoxyribosyltransferase [Rhizobium phage RR1-B]	FALSE	0.666	184	1.072e-52								Nucleoside 2-deoxyribosyltransferase [PF05014.18]					VOG22754	REFSEQ nucleoside deoxyribosyltransferase; Xu	Xu	0	1	2	FALSE
NODE_155_length_75348_cov_10.613457__full_1-cat_1_15	final-viral-combined-for-dramv	NODE_155_length_75348_cov_10.613457__full_1-cat_1	15	6545	7006	-1	E																								0	2	2	FALSE
NODE_155_length_75348_cov_10.613457__full_1-cat_1_16	final-viral-combined-for-dramv	NODE_155_length_75348_cov_10.613457__full_1-cat_1	16	7003	7221	-1	E																								0	2	2	FALSE
NODE_155_length_75348_cov_10.613457__full_1-cat_1_17	final-viral-combined-for-dramv	NODE_155_length_75348_cov_10.613457__full_1-cat_1	17	7208	7885	-1	E																								0	2	2	FALSE
NODE_155_length_75348_cov_10.613457__full_1-cat_1_18	final-viral-combined-for-dramv	NODE_155_length_75348_cov_10.613457__full_1-cat_1	18	7893	8189	-1	E																								0	2	2	FALSE
NODE_155_length_75348_cov_10.613457__full_1-cat_1_19	final-viral-combined-for-dramv	NODE_155_length_75348_cov_10.613457__full_1-cat_1	19	8193	8735	-1	E			YP_009099609.1	YP_009099609.1 hypothetical protein PPF1_46 [Rhizobium phage vB_RleM_PPF1]	FALSE	0.336	91	7.446e-20																0	1	2	FALSE
NODE_155_length_75348_cov_10.613457__full_1-cat_1_20	final-viral-combined-for-dramv	NODE_155_length_75348_cov_10.613457__full_1-cat_1	20	8736	9050	-1	E																								0	2	2	FALSE
NODE_155_length_75348_cov_10.613457__full_1-cat_1_21	final-viral-combined-for-dramv	NODE_155_length_75348_cov_10.613457__full_1-cat_1	21	9047	9463	-1	E																								0	2	2	FALSE
NODE_155_length_75348_cov_10.613457__full_1-cat_1_22	final-viral-combined-for-dramv	NODE_155_length_75348_cov_10.613457__full_1-cat_1	22	9541	9732	-1	E																								0	2	2	FALSE
NODE_155_length_75348_cov_10.613457__full_1-cat_1_23	final-viral-combined-for-dramv	NODE_155_length_75348_cov_10.613457__full_1-cat_1	23	9942	10619	-1	D																HIRAN domain [PF08797.14]								0	1	2	FALSE
NODE_155_length_75348_cov_10.613457__full_1-cat_1_24	final-viral-combined-for-dramv	NODE_155_length_75348_cov_10.613457__full_1-cat_1	24	11186	11425	-1	E																								0	2	2	FALSE
NODE_155_length_75348_cov_10.613457__full_1-cat_1_25	final-viral-combined-for-dramv	NODE_155_length_75348_cov_10.613457__full_1-cat_1	25	11530	11994	1	D																Phage regulatory protein CII (CP76) [PF06892.14]								0	2	2	FALSE
NODE_155_length_75348_cov_10.613457__full_1-cat_1_26	final-viral-combined-for-dramv	NODE_155_length_75348_cov_10.613457__full_1-cat_1	26	11978	12187	1	E																								0	2	2	FALSE
NODE_155_length_75348_cov_10.613457__full_1-cat_1_27	final-viral-combined-for-dramv	NODE_155_length_75348_cov_10.613457__full_1-cat_1	27	12187	12513	1	E																								0	2	2	FALSE
NODE_155_length_75348_cov_10.613457__full_1-cat_1_28	final-viral-combined-for-dramv	NODE_155_length_75348_cov_10.613457__full_1-cat_1	28	12510	12734	1	E																								0	2	2	FALSE
NODE_155_length_75348_cov_10.613457__full_1-cat_1_29	final-viral-combined-for-dramv	NODE_155_length_75348_cov_10.613457__full_1-cat_1	29	12731	14203	1	E			YP_009099644.1	YP_009099644.1 DNA methyltransferase [Rhizobium phage vB_RleM_PPF1]	TRUE	0.603	561	5.329e-177																0	1	2	FALSE
NODE_155_length_75348_cov_10.613457__full_1-cat_1_30	final-viral-combined-for-dramv	NODE_155_length_75348_cov_10.613457__full_1-cat_1	30	14200	14442	1	E			YP_009099652.1	YP_009099652.1 hypothetical protein PPF1_89 [Rhizobium phage vB_RleM_PPF1]	FALSE	0.489	68	9.478e-14																0	2	2	FALSE
NODE_155_length_75348_cov_10.613457__full_1-cat_1_31	final-viral-combined-for-dramv	NODE_155_length_75348_cov_10.613457__full_1-cat_1	31	14439	14756	1	E			YP_009099646.1	YP_009099646.1 hypothetical protein PPF1_83 [Rhizobium phage vB_RleM_PPF1]	FALSE	0.36	64	9.072e-12																0	2	2	FALSE
NODE_155_length_75348_cov_10.613457__full_1-cat_1_32	final-viral-combined-for-dramv	NODE_155_length_75348_cov_10.613457__full_1-cat_1	32	14753	15073	1	E																								0	2	2	FALSE
NODE_155_length_75348_cov_10.613457__full_1-cat_1_33	final-viral-combined-for-dramv	NODE_155_length_75348_cov_10.613457__full_1-cat_1	33	15070	15381	1	E			YP_009099649.1	YP_009099649.1 hypothetical protein PPF1_86 [Rhizobium phage vB_RleM_PPF1]	FALSE	0.387	66	1.721e-12																0	2	2	FALSE
NODE_155_length_75348_cov_10.613457__full_1-cat_1_34	final-viral-combined-for-dramv	NODE_155_length_75348_cov_10.613457__full_1-cat_1	34	15378	16622	1	D			YP_009099653.1	YP_009099653.1 helix-turn-helix domain-containing protein [Rhizobium phage vB_RleM_PPF1]	FALSE	0.205	66	4.85e-10								Helix-turn-helix domain [PF13730.9]								0	1	2	FALSE
NODE_155_length_75348_cov_10.613457__full_1-cat_1_35	final-viral-combined-for-dramv	NODE_155_length_75348_cov_10.613457__full_1-cat_1	35	16609	17250	1	D			YP_009099654.1	YP_009099654.1 transcription antiterminator [Rhizobium phage vB_RleM_PPF1]	FALSE	0.271	67	1.498e-11								Transcription termination factor nusG [PF02357.22]								0	2	2	FALSE
NODE_155_length_75348_cov_10.613457__full_1-cat_1_36	final-viral-combined-for-dramv	NODE_155_length_75348_cov_10.613457__full_1-cat_1	36	17402	17767	-1	E																								0	2	2	FALSE
NODE_155_length_75348_cov_10.613457__full_1-cat_1_37	final-viral-combined-for-dramv	NODE_155_length_75348_cov_10.613457__full_1-cat_1	37	17827	18090	1	E																								0	2	2	FALSE
NODE_155_length_75348_cov_10.613457__full_1-cat_1_38	final-viral-combined-for-dramv	NODE_155_length_75348_cov_10.613457__full_1-cat_1	38	18176	18658	1	E																								0	2	2	FALSE
[truncated: 6,343 more rows]

## Sheet: BBL
	fasta	scaffold	gene_position	start_position	end_position	strandedness	rank	ko_id	kegg_hit	viral_id	viral_hit	viral_RBH	viral_identity	viral_bitScore	viral_eVal	peptidase_id	peptidase_family	peptidase_hit	peptidase_RBH	peptidase_identity	peptidase_bitScore	peptidase_eVal	pfam_hits	cazy_ids	cazy_hits	cazy_subfam_ec	cazy_best_hit	vogdb_id	vogdb_hits	vogdb_categories	heme_regulatory_motif_count	virsorter_category	auxiliary_score	is_transposon	amg_flags
[truncated: 595 more rows]

[truncated: 12 more sheets: DCR, DCL, FHL, MBR, MBL, WHC, MTL, MTC, MSR, MSL, FHC, ALL-DRAMv]
