# Supplementary material for: Divergent endophytic viromes and phage genome repertoires among banana (Musa) species
Source: Front Microbiol. 2023 Jun 9;14:1127606. doi: 10.3389/fmicb.2023.1127606 (PMC10288200; doi:10.3389/fmicb.2023.1127606)
Supplement: Supplementary file 1 [file Data_Sheet_1.zip › Table 6.XLSX]

## Sheet: EndogenousVirusTable
Accession	Description	Organism	Common Name	host	isolation_source	country	isolate	Taxonomy	Query Name	Query Length	QueryContig-CoverageDepth	Hit Length	% Pairwise Identity	Query coverage	% GC	Hit end	Hit start	Query end	Query start	Bit-Score	E Value	Sequence
MT120304.1	Banana streak MY virus isolate IN4, complete genome	Banana streak MY virus	BSMyV	banana cv. Meitei Hei		India	IN4	Viruses; Riboviria; Pararnavirae; Artverviricota; Revtraviricetes; Ortervirales; Caulimoviridae; Badnavirus	BBL_NODE_3004_length_16591_cov_21.230289	16591	21.2303	7366	0.848	0.4435	0.444	7484	181	16591	9234	8190.38	0	GAAGAGTGTTACTGCATATCTAGACTAAGGAATATCTTAGGAAAGAGGCGATGAAAAGATAGGGCGATTGCTGGGAAAAGACGTAAGCCCATTGTAAGACCCCAGGGAGGGCAGCTTGTGGCAACAAGGTGACTCAGCATAACCTGAAAATATCGCGTCTCTACCTAATTTCATATCCTAAGACTCCTAAAATCTAGATCTGTTAGTAAAAACTCTGATAAAGTGAGCCTTAAGCCTTGAAATACATGCTAGCTAAGAATAAACCAATGAAAATATAAAGCTGCGTTTTTAACTTTAATTTATGAGAAAGATGCATAAATAACCCAAAGGTTCTTATCCTGCTTTAAGCCTTTCATTTACTTAGATTTTTGAACCAGTAATCAAATCTGGATACTTATT…
MT120304.1	Banana streak MY virus isolate IN4, complete genome	Banana streak MY virus	BSMyV	banana cv. Meitei Hei		India	IN4	Viruses; Riboviria; Pararnavirae; Artverviricota; Revtraviricetes; Ortervirales; Caulimoviridae; Badnavirus	MBL_NODE_4398_length_18064_cov_19.147431	18064	19.1474	7366	0.847	0.407	0.444	181	7484	7352	1	8155.22	0	AACTGAGGATTCTTATTGGAAAAACTCAAAGTAAGCAGTCTGGGATTTCCGACCATGCTTGCAATGAGAGGGTTACAACCCTTTTATAGAGAAGGCTAAGCCTTCGGACTCTGAAGCCTTCGGATTTCAGGACGTGTTAAGTCCGAAAACCACTGGCTTTCTAAAACCGAAGCGCCAATACCAGGGGCGCCTCTGGTTTTCCTAAGATTCGATTCGGCTCCCCGAGGCTCAGAATCGACTAAAGAAAATGAAATCTGGCGTACCAGATTGTAAAGTAATCAAAGCGGGTGCTCATTGGGCCCCATCGTCCTTTGACACTTCACTCTGTCTGCCATTTACAGAAATAAATAAAAGGTAACTGAGCGCTAGCCGCCCTGCACCGTACCTTTATTTGACACA…
MT120304.1	Banana streak MY virus isolate IN4, complete genome	Banana streak MY virus	BSMyV	banana cv. Meitei Hei		India	IN4	Viruses; Riboviria; Pararnavirae; Artverviricota; Revtraviricetes; Ortervirales; Caulimoviridae; Badnavirus	FHL_NODE_1605_length_7899_cov_6.898409	7899	6.89841	6897	0.849	0.8719	0.442	181	7035	7491	605	7707.08	0	GAAATCTTCCACGTTAGGGTAGCTTTCCAGGATTTCTTCATGTGGGAGGATCTCTTCGAAGATATTTTCCCAATATTCTTCTTCTTCGAATAATTGGCCCCTTTCCTGTGCCATCTCTTGTCGGTGTGTCTCCGAGATCTTATTCCAGGCCGTCAGATTTTGAAAGTAATCGTCTACCAGATCCTTCCAGATCCAGATGTGACACATGCTCTTCTGGCATGGACGGTCAGGATTTCTTGATGTATGTGAAATGTTGATTTCAGCGTCTTTTCCACAGGCGCACTGAAGTTTGGGCCCTTCAGTGACCATGTTTACTTGGTGTCCAGCTGGTATCTCAATAACCTTCAGAATTATTTGCCCGAGTCTTCTGGCGACTTCCAGGTTGGGCCGCTGGTCCAA…
AF106947.1	Musa ABB Group clone Musa8 cacao swollen shoot badnavirus sequence	Musa ABB Group						Eukaryota; Viridiplantae; Streptophyta; Embryophyta; Tracheophyta; Spermatophyta; Magnoliopsida; Liliopsida; Zingiberales; Musaceae; Musa	MSR_NODE_884_length_7150_cov_36.916276	7150	36.9163	3694	0.795	0.5154	0.398	2274	5952	5912	2228	3196.86	0	GGTTCTTCCATCATGACAGGTGTTCTTTTGTCAAAATAATATATGCTGCACATCCCGCAAGAGGTGATCTTGCATAGAGGACAATGCCTCCTATGCCTTCTTTGTGATTTTCTTTTGCAGCATTTGCATTCTTCTAACGCTGGTGGTAGCTCTGTGTTAATTTCCCATATATGCATGCATTCAGCTTGTTCTTGGGAAACTTGTATCCTTGTCCTGTATCTTGTCTCAGGACCTATCCACCAAGTTATACTATCTTCTATAAGAGCAAAAATTTTATGGGTGAAGGAGTGGATACCGAGTTGTAGGTCTTCTGTATCTTCCCCTTCAGATATTGAGTAGATGGCGTCGCTTTGGTTTTCTCCCTCCTGGACAGATAGTATTTCATATTCTTCAAGGATA…
KJ013510.1	Banana streak VN virus, complete genome	Banana streak VN virus		Musa acuminata cv. Cavendish, inoculated with BSVNV15 years ago using mealybugs and then propagatedvegetatively in a greenhouse		France: Montpellier	MP	Viruses; Riboviria; Pararnavirae; Artverviricota; Revtraviricetes; Ortervirales; Caulimoviridae; Badnavirus	MBL_NODE_27658_length_3911_cov_19.050683	3911	19.0507	3498	0.751	0.8865	0.435	7409	3965	3467	1	2314.11	0	CTGCAAGTGTTTTGCTTGCGGAGATATCGGTCACTTCGCATCAGAGTGTCCGAATCCCAAGAAGCTGATGCACCGAGTTCAAATTCTACAATCCTTAGAGCTTGATGACGGAATCGACGTAATCTCCGTAGGATTTGATGAGTCAGATGTCTCAGACATCTATTCGGTATCTGAAGGCGAGGACAGCTACCAGTTCAACAATGAGGATTTTGACGTTATAGGACATGACGTGTTCATGTTCACCATTGAAGAAAGAAACTGCCTGGTAGAAACCACGTCAGCCTGGAGAAGTGCAATGAAAGTTACTCCAGAAGAAAAGAATTGCTTACACACATGGAGCTTTGAGGAAAAGACAACAGACCACTGCAGAGCCTGCAAAAATCTGGCCCTACGAGGGAG…
MT120305.1	Banana streak MY virus isolate IN5, complete genome	Banana streak MY virus	BSMyV	banana cv. Meitei Hei		India	IN5	Viruses; Riboviria; Pararnavirae; Artverviricota; Revtraviricetes; Ortervirales; Caulimoviridae; Badnavirus	MBL_NODE_30378_length_3484_cov_5.941437	3484	5.94144	3497	0.762	0.9954	0.439	3465	6905	3484	17	2529.61	0	TCCGAGATCTTATTCCAGGCCGTCAGATTTTGAAAGTAATCGTCTACCAGATCCTTCCAGATCCAGATGTGACACATGCTCTTCTGGCATGGACGGTCAGGATTTCTTGATGTATGTGAAATGTTGATTTCAGCGTCTTTTCCACAGGCGCACTGAAGTTTGGGCCCTTCAGTGACCATGTTTACTTGGTGTCCAGCTGGTATCTCAATAACCTTCAGAATTATTTGCCCGAGTCTTCTGGCGACTTCCAGGTTGGGCCGCTGGTCCAATTCTTCTAAGGCCAGTAAGACTTTGTCCAGGTGTTGGTGGTGCCATCCTTGCAGCAGTACTTGGACGAGTCTTGAGAGGGAATCTGCTAACACATTTTCGTTTCCGTTAATGTGTTCAAATTTAACGTCA…
AF106947.1	Musa ABB Group clone Musa8 cacao swollen shoot badnavirus sequence	Musa ABB Group						Eukaryota; Viridiplantae; Streptophyta; Embryophyta; Tracheophyta; Spermatophyta; Magnoliopsida; Liliopsida; Zingiberales; Musaceae; Musa	BBL_NODE_12408_length_7683_cov_10.392612	7683	10.3926	3477	0.704	0.4463	0.4	5936	2493	4291	863	1526.94	0	TTAGCGTATGTCTAGACTTTGGGAAGAAGCTATTCAGAAGTGGTATACAGATTCTCATACTTCTCATCTTGACTACCTGAATCTAGCAGAGACCACAAAACCTACCAAGAAAGAACTAGCCCATAATCTTTCGGTAATCTACGATCGAACTTGTTTGTCAAGTAGAGTAAACATTAGAAATTTCAAACTCTTACTTGAAGAAAACCAAAATCTTGAAAAGAGGATTAGAGACCTTGAATCCTCAGTCAAAACTTTATCCTCTCTGCTTATTGAAAATAAGCCACTTACCAAATCTGAAGTTCAGAAATTAGTTCTTGAACTATCCAAACAGCCAAGACTCATTGAAGAGGAAGCTATAAGACTGTCACGAAATCTAGATCAAAAACTCCAAAGAATCGA…
AF106947.1	Musa ABB Group clone Musa8 cacao swollen shoot badnavirus sequence	Musa ABB Group						Eukaryota; Viridiplantae; Streptophyta; Embryophyta; Tracheophyta; Spermatophyta; Magnoliopsida; Liliopsida; Zingiberales; Musaceae; Musa	MBL_NODE_10154_length_10395_cov_13.422367	10395	13.4224	3477	0.704	0.3299	0.4	2493	5936	6866	3438	1526.94	0	CAGGTGTTCTTTTGTCAAAATAATATATGCTGCACATCCCGCAAGAGGTGATCTTGCATAGAGGACAATGCCTCCTATGCCTTCTTTGTGATTTTCTTTTGCAGCATTTGCATTCTTCTAACGCTGGTGGTAGCTCTGTGTTAATTTCCCATATATGCATGCATTCAGCTTGTTCTTGGGAAACTTGTATCCTTGTCCTGTATCTTGTCTCAGGACCTATCCACCAAGTTATACTATCTTCTATAAGAGCAAAAATTTTATGGGTGAAGGAGTGGATACCGAGTTGTAGGTCTTCTGTATCTTCCCCTTCAGATATTGAGTAGATGGCGTCGCTTTGGTTTTCTCCCTCCTGGACAGATAGTATTTCATATTCTTCAAGGATATCCAATTGTTCAAATA…
KJ013510.1	Banana streak VN virus, complete genome	Banana streak VN virus		Musa acuminata cv. Cavendish, inoculated with BSVNV15 years ago using mealybugs and then propagatedvegetatively in a greenhouse		France: Montpellier	MP	Viruses; Riboviria; Pararnavirae; Artverviricota; Revtraviricetes; Ortervirales; Caulimoviridae; Badnavirus	MTL_NODE_654_length_7255_cov_8.346477	7255	8.34648	3240	0.782	0.4448	0.457	1213	4445	6517	3291	2652.24	0	TGGGATAGGTGAACCATCCTGGAAATAGTATGGTTTGCATAAAGAGCAAATGATTATCTTACACTGAGTGCAGTCAGCTCTGCTCCCTCGTAGGGCCAGATTTTTGCAGGCTCTGCAGTGGTCTGTTGTCTTTTCCTCAAAGCTCCATGTGTGTAAGCAATTCTTTTCTTCTGGAGTAACTTTCATTGCACTTCTCCAGGCTGACGTGGTTTCTACCAGGCAGTTTCTTTCTTCAATGGTGAACATGAACACGTCATGTCCTATAACGTCAAAATCCTCATTGTTGAACTGGTAGCTGTCCTCGCCTTCAGATACCGAATAGATGTCTGAGACATCTGACTCATCAAATCCTACGGAGATTACGTCGATTCCGTCATCAAGCTCTAAGGATTGTAGAAT…
AF106947.1	Musa ABB Group clone Musa8 cacao swollen shoot badnavirus sequence	Musa ABB Group						Eukaryota; Viridiplantae; Streptophyta; Embryophyta; Tracheophyta; Spermatophyta; Magnoliopsida; Liliopsida; Zingiberales; Musaceae; Musa	MTL_NODE_667_length_7100_cov_7.065028	7100	7.06503	3161	0.829	0.4439	0.4	2284	5436	3158	7	3225.71	0	TGCTTTCTTTTCTCAATTCTTGCGTGAGATGAGTGGGGTTTACCTTTGTATGTTGTAGATCTTCTTACCCCGAATTTTTTTTCTGGTTTACTGTAATATCCAGGGATAGGAATTTGCACAGCAAAAGGATAATCTTTTAATGCCCTTCTGAATGCAGCATCCTTGCATTCGGATTCCAAGTATTTATAGGAGAAAAGAATCCTTGGAATTATTCCTATAGTATTTCCTCTGTATTTTGCTTCGAATGCAGCTTTAATTCTTTTTCCTAGTTCTCCNGGCATTTTGGACCATAATTTTTCTAATAGTTCAGGTCCTAGAAACATCCTTCCGGTTTTGGATGCTAACCTCATATAGTCGTTTAGAAATTGAATAATGTGTTTGAGATTGGAACATGATAAC…
AF106947.1	Musa ABB Group clone Musa8 cacao swollen shoot badnavirus sequence	Musa ABB Group						Eukaryota; Viridiplantae; Streptophyta; Embryophyta; Tracheophyta; Spermatophyta; Magnoliopsida; Liliopsida; Zingiberales; Musaceae; Musa	MSR_NODE_1237_length_4721_cov_8.455608	4721	8.45561	2927	0.797	0.6175	0.407	5952	3038	2915	1	2557.56	0	AACCCTCAGTCATCAAATAGCAGTAATCAAGCAACACAACGTCCAGATTCAACTTCTAGTACAAATTGCTGAGGATATAAAAGGAATACGCACGGAACTACAAAGAATCCGTGAATCACAAGGATCCAAGATAACACAACCTCAAGTTGTGTCTGAGGAACTCATCACGAAGTTGGCAAATCTCAACTTAGGACCTACAGAAAGGCCTAAAGAAACGAAAGGAAAAATCCTAGTTTTCAAGGATCCCATAAAAATCTTTCAGGAAGCTAAAAGATGACTTCCAGAACGCAACCCAAGAAATCTCTACATCAACTCCTCTTGTGGAAGATCCGATTCGCAACTACAGAAGAAACAAAGAAGAATAATCAACGCCAGAAGGCGACTAGGACAGCTAATCTT…
OL423399.1	Banana streak MY virus isolate 1-S3, complete genome	Banana streak MY virus	BSMyV	Musa sp.		Philippines	1-S3	Viruses; Riboviria; Pararnavirae; Artverviricota; Revtraviricetes; Ortervirales; Caulimoviridae; Badnavirus	MTL_NODE_4739_length_3169_cov_7.595564	3169	7.59556	2863	0.982	0.9006	0.431	1739	4600	2932	79	4924.48	0	CTTGCTCTCTTCTTTTGATTTCTCCTTTAAGAAATTTTTCAGCTTCCTGTTGTCTTTCCTGTATTTTTACCATTTCTTGTCCCATGGTAGTATTCTGATCCTTCAGGATTTCATTTTCTTCCTTCAGTTTTTCCACTTTTTCCTTCAGATCTTGATTTTCCTGAGCTAAGGCTTTATTCTCTGCTTCTTGCTCCTCGCAGATACCTTCCAGATGCTCAAATTTCTCCTTGTACCCTTTAGCTTGTTTTAATGCATTGTTAAGCTCTTCTAAGAGTACCTCTTTTTCTGTCCTATACTTGGCCATAATTTCTCGRCAATTGTTTACTAGCCCAAGTAGATCAGATTCTTTTTCTTTTTCTTTTTCTTTTTCTTTTTCATCCTCCATTTTAATCCCATAGC…
AF106947.1	Musa ABB Group clone Musa8 cacao swollen shoot badnavirus sequence	Musa ABB Group						Eukaryota; Viridiplantae; Streptophyta; Embryophyta; Tracheophyta; Spermatophyta; Magnoliopsida; Liliopsida; Zingiberales; Musaceae; Musa	MBL_NODE_16952_length_6669_cov_18.757843	6669	18.7578	2777	0.733	0.4097	0.407	3192	5937	5301	2570	1608.09	0	ACAGGTGTTCTTTTGTCAAAATAATATATGCTGCACATCCCGCAAGAGGTGATCTTGCATAGAGGACAATGCCTCCTATGCCTTCTTTGTGATTTTCTTTTGCAGCATTTGCATTCTTCTAACGCTGGTGGTAGCTCTGTGTTAATTTCCCATATATGCATGCATTCAGCTTGTTCTTGGGAAACTTGTATCCTTGTCCTGTATCTTGTCTCAGGACCTATCCACCAAGTTATACTATCTTCTATAAGAGCAAAAATTTTATGGGTGAAGGAGTGGATACCGAGTTGTAGGTCTTCTGTATCTTCCCCTTCAGATATTGAGTAGATGGCGTCGCTTTGGTTTTCTCCCTCCTGGACAGATAGTATTTCATATTCTTCAAGGATATCCAATTGTTCAAAT…
AF106947.1	Musa ABB Group clone Musa8 cacao swollen shoot badnavirus sequence	Musa ABB Group						Eukaryota; Viridiplantae; Streptophyta; Embryophyta; Tracheophyta; Spermatophyta; Magnoliopsida; Liliopsida; Zingiberales; Musaceae; Musa	BBL_NODE_18732_length_5752_cov_33.792884	5752	33.7929	2619	0.734	0.4489	0.408	3350	5937	5711	3130	1532.35	0	ACAGGTGTTCTTTTGTCAAAATAATATATGCTGCACATCCCGCAAGAGGTGATCTTGCATAGAGGACAATGCCTCCTATGCCTTCTTTGTGATTTTCTTTTGCAGCATTTGCATTCTTCTAACGCTGGTGGTAGCTCTGTGTTAATTTCCCATATATGCATGCATTCAGCTTGTTCTTGGGAAACTTGTATCCTTGTCCTGTATCTTGTCTCAGGACCTATCCACCAAGTTATACTATCTTCTATAAGAGCAAAAATTTTATGGGTGAAGGAGTGGATACCGAGTTGTAGGTCTTCTGTATCTTCCCCTTCAGATATTGAGTAGATGGCGTCGCTTTGGTTTTCTCCCTCCTGGACAGATAGTATTTCATATTCTTCAAGGATATCCAATTGTTCAAAT…
KJ013510.1	Banana streak VN virus, complete genome	Banana streak VN virus		Musa acuminata cv. Cavendish, inoculated with BSVNV15 years ago using mealybugs and then propagatedvegetatively in a greenhouse		France: Montpellier	MP	Viruses; Riboviria; Pararnavirae; Artverviricota; Revtraviricetes; Ortervirales; Caulimoviridae; Badnavirus	BBL_NODE_16336_length_6372_cov_17.413304	6372	17.4133	2585	0.789	0.4041	0.459	3790	1213	6370	3796	2207.71	0	GAGGAGCTTACAAAGGAGGTTCAGGCACTGAAGCTAATCATCCATAACTTCGAACAGAAGTTACTGGGATGAGCCTGGCCGGAAGCAAGGCCACAGCAATCTATCAAGAAGCCTTACAATCTACTGCTGCTGGTTGGGAAGACACCGGCATCGGATTTACTGATAAAGGAGTTATCAGTACCACTACCCTATCAAGGCAGCTAAATTCGCTGTTATTTCTGGTGATCAAACAAAATCAGCAGATCACCACCATCTCGGAAGAACTAACCCAACTTCACAACCGGGTTAAAAACCTTGAAGGAAGGACAGGGGTATCTGCAAGCCCCCTGTATAAATCGGAGATTGAATCCATCAACGCCAAGCTCAAAAGTATTCAAGATATACAAGGGAGTCACCCTC…
MT120305.1	Banana streak MY virus isolate IN5, complete genome	Banana streak MY virus	BSMyV	banana cv. Meitei Hei		India	IN5	Viruses; Riboviria; Pararnavirae; Artverviricota; Revtraviricetes; Ortervirales; Caulimoviridae; Badnavirus	BBL_NODE_28332_length_4130_cov_33.289297	4130	33.2893	2545	0.76	0.6094	0.448	1882	4386	4128	1612	1793.83	0	TTCTTCTTGTTCCTCTCGAATACCTTCCAAGTATTCTACTTTTTCCTTGTATTCCTTTGCTTGCTTTAGTGCATTGTTTAGCTCCTCCAGAAGTACCTCTTTTTCCATCTTGTATTTGATTAGTACTTCATGGCAGTTGGCAGCCAGTGCTTTCCAGTCAGATTCCTCCTTTACTTCTTTTGCTTTCTGCTCAGGAGTTTTTATTCCATAACAATAATTCATGCACAGGTTGCAGATGAGAAGCTTACACTTGGTGCACCGCATCCTTGCTTGACTCGTGATGTGGTAGGTGCACGCTTTGCATCTTCCTACTTCCTTTGTGGAGTGGTCCCAATCATGTTGACAGTAGTATTCTTTCCTTGAGACTCTCATCTGATTCCTCCACGTGCCAGTTGCTCC…
KT895259.1	Banana streak virus isolate DN5-4, complete genome	Banana streak virus		Musa sp.		China: Guangzhou, Guangdong	DN5-4	Viruses; Riboviria; Pararnavirae; Artverviricota; Revtraviricetes; Ortervirales; Caulimoviridae; Badnavirus	DCL_NODE_7109_length_2321_cov_14.870153	2321	14.8702	2321	0.999	1	0.383	4469	6789	2321	1	4173.38	0	AGGTGTAGAACTCTCTATTAGGATTTCTGATAGTTCTTGAAGTTCTGATTTTGGCCGGTTTTCTGCATCCACATCTGAACTCGGGTTCTTTTATGTGTGTTAACACATTGATATTGTGGTGTTGTTTATAGCCTCTGTTCATCCATGCTTCATATCTTGAGACTAGGTCATGGACCTTCTGTCTTGCGTTAGCATCTCCTCTCTTCAGGACTTCTTCTACTGCATTTACCAACACAGCTTCTGACTGGTGTTTCTCTTGATGGAATATGATTTTAACTAATCTAGACAAAGTGTCAGCCAGAACATTGTCTTTTCCATCAATATGTTCAAACTTGACTTCCAATCCTGTGCCAGTAATATAATCAGTGAATGCTAGCCATCTTACCCTTGAAGGTTTAT…
AF106946.1	Musa ABB Group clone Musa6 banana streak virus sequence	Musa ABB Group						Eukaryota; Viridiplantae; Streptophyta; Embryophyta; Tracheophyta; Spermatophyta; Magnoliopsida; Liliopsida; Zingiberales; Musaceae; Musa	MBL_NODE_41169_length_2320_cov_28.185837	2320	28.1858	2320	1	1	0.394	7390	5071	2320	1	4180.59	0	ATGGGCCTCAGAAGAATTATCCAAGGAATTCTTTACCAAACTACCAAGAGGTCTAGGAGATGAGGTTGAAAAGGCATTCATGGAAAAACACCCAAGTAACACAGTAGGGATCACCGCAAGGATCACCTTTACCAAAAGATACCTAAAGGAACTGTGTGAAAAGGTAGCACTACAAAAAAGTATTGGCAAAATGGATTTCTGCAGAAGCACGCCAGTACATGGTTTATACAGAGACAAGTCATACAGAAAGTATGGAGCTAGAAAAAGTACATCCTACAAGGGAAAGCCCCATAAATCCCATGTTAGGATTGGTAAGAAGAAATATTTATCCTTGAGAAAGAAAAATTGCAGGTGTTATGCCTGTGGAGAAGAGGGACATTTCGCCTCTGAATGCAAGAA…
OL423399.1	Banana streak MY virus isolate 1-S3, complete genome	Banana streak MY virus	BSMyV	Musa sp.		Philippines	1-S3	Viruses; Riboviria; Pararnavirae; Artverviricota; Revtraviricetes; Ortervirales; Caulimoviridae; Badnavirus	MBR_NODE_4792_length_2366_cov_6.473707	2366	6.47371	2304	0.979	0.9632	0.459	992	3295	2279	1	3943.45	0	ATACCGTAGTTCCAGTTTTGGGATCTTCCAGATAAAAGATTCTACGGATTTGAGAGAGTAGATTTTGTGTACCGTTGTTCCCTAGGGCTTGACCCTTCATCTCCTCGTATTCGTTCGCATAGGTCATACGCCAACTTTGGAACATGATCTTCTCTGCTTCTCCAAGTAGATTCTCCAGGTATATGAGTTTGTCTTCAGCAGTGGAGAAGACYTTATCCGCCATGTGATTCAGYGTKATCGACTCCCATCTTTCAAATACTTTGGGGTCGAAATTTGCTGGCATTACGAACATCGCTCCAGCTTGTTGTTGGGCTGAAGGTAAGTTGAAGTACTCAGTTGGGCTTTTCCATTTAAAAGAGCCCTTGCCCAAATGATCCGGTGCTGTTGAGCCCAATAGTC…
OL423401.1	Banana streak MY virus isolate 3-S38, complete genome	Banana streak MY virus	BSMyV	Musa sp.			3-S38	Viruses; Riboviria; Pararnavirae; Artverviricota; Revtraviricetes; Ortervirales; Caulimoviridae; Badnavirus	MBL_NODE_885_length_37479_cov_14.560092	37479	14.5601	2293	0.973	0.0612	0.439	359	2651	2569	277	3860.5	0	TTTTCTTCCTCATCATCCTCCCCCACCATGCTTTCAGAAGTTATATATAACTTCTCAAGCTCTCGGAACATGGGGTAGTCCATATCATCTCCGAGTAAAACCATATTAATTTGAAAAGTTTCTTCATCAGAGTCTACCTCGTCATCATTCTTGTTGTAGACTGGTGGTCTGGATGAGGATGCCGCTTGGTAGTCCCCAAATCGTAGAGATATACTGCGGTCATAATTAACAGCAGATGTGATGCTTGTGGGTTGTACGGGTACTACAGCCGTGGATGGTCTTAAATTCCATTCCCCGTGTTGGAATCTTCTCGCATCATGCTTTGTGGCGTCGATAGCCCTTACCCCCTTCGTCCTGAGGTATTCAGCTACTCGATCAATACGGTAGGCGAATCCAACA…
MW090055.1	Banana streak MY virus isolate IN6, complete genome	Banana streak MY virus	BSMyV	banana		India	IN6	Viruses; Riboviria; Pararnavirae; Artverviricota; Revtraviricetes; Ortervirales; Caulimoviridae; Badnavirus	MTL_NODE_15041_length_2280_cov_10.287552	2280	10.2876	2289	0.847	0.9996	0.444	2465	179	2280	2	2535.02	0	ATGAGGAGTAATACTACATATCTAGACTAAGGAATGTCTTAGGAAAGAGGCGATGAGAAGATAAGGTGACTACTGGGAATAGACGTAAGCCCATTGTAAGTCCCGAGGAAGGGCAGCTTGTGGCAAAAAGGTGACTCAGTATAACCTGAAGATATCGCGTCTCTGTCTAATTTAATATCCTGAGACTCCTAAAATCCGGATATGATAGTAAAACTCTGATAAAGCAAAAGCCTGAAGCTTCGAAATACATACTAGCCAGAGATAAACTAAGGAAATTATAAAGCCGTGCTCTTAACTTTAATTTACAAGAAAAATGCATAAATAACCCGAAGGTTCTTTATCCTGCTTCAAAGCCTTTAGTTTACTTAAACCTTGAACCAAAGCTAATTCTGGATACTT…
AF106947.1	Musa ABB Group clone Musa8 cacao swollen shoot badnavirus sequence	Musa ABB Group						Eukaryota; Viridiplantae; Streptophyta; Embryophyta; Tracheophyta; Spermatophyta; Magnoliopsida; Liliopsida; Zingiberales; Musaceae; Musa	FHL_NODE_32322_length_2282_cov_18.745755	2282	18.7458	2287	0.845	0.9982	0.407	5556	3276	2278	1	2495.35	0	AAGGATCCCATAAAAATCTTTCAGGAAGCTAAAAGATGACTTCCAGAACGCAACCCAAGAAATCTCTACATCAACTCCTCTTGTGGAAGATCCGATTCGCAACTACAGAAGAAACAAAGAAGAATAATCAACGCCAGAAGGCGACTAGGACAGCTAATCTTCAGGAACCCAGACTCAAATACACAAATTCTGGAGCAACAAATTGACCCTCAAGCACAACTACAGTTATCCATGAGAGAAAGAGCAACGATTGCCCCAGTTGAAGTACTATATCATTCAAGAAGAGACGATGCACATCATAGAGTTTACACGCATCGTTCGGAGGAAGCCATGTTGGTCACCAATAATCAGGAAGACAGAGCTTTTATTCAGGAGCAAAGCTTTGACCAACTAATCAGA…
JN377534.1	Sugarcane bacilliform virus isolate Iscam, complete genome	Sugarcane bacilliform virus		Saccharum officinarum cultivar	leaf tissue lysate	India: Coimbatore	Iscam	Viruses; Riboviria; Pararnavirae; Artverviricota; Revtraviricetes; Ortervirales; Caulimoviridae; Badnavirus	BBL_NODE_45576_length_2626_cov_9.280222	2626	9.28022	2242	0.707	0.8435	0.419	4736	6959	2479	265	1014.78	0	TTCATCAATTCTGTCTTGAATGTGTTCTTCAATGAGATCTGCCCAGTACCAGCAATGGCATTTGTGCATTGCGCACTTGAAGAACTTCCTGCCTGGGTTGGCAGATGTTCTGGACACTAACTGAATTGCAGGCTTGTTGCATGCACAGAGCAGAACTGGTTCTTCTGTAAGCATAAAAGCTGGCTCTGTTCTTTCGAACATGTCCCTCTTGTGAGTGGGGAATGGATGCAGAATTTTGTTTCCCCATTCTCTGAGCTGCTCAATGTGTGGATGATCTGGATAAGGAATTACTTCCCTTATGGCTTTTGTAAGCAGGACTCTCTCTTCCGTTGGTTCCTGAGCTAATTTGGCTTTGAGCCTTGACAAGATGTCAGCTAAACCATTGTTCTTCCCTTTTAT…
OL423401.1	Banana streak MY virus isolate 3-S38, complete genome	Banana streak MY virus	BSMyV	Musa sp.			3-S38	Viruses; Riboviria; Pararnavirae; Artverviricota; Revtraviricetes; Ortervirales; Caulimoviridae; Badnavirus	BBL_NODE_46774_length_2556_cov_14.755809	2556	14.7558	2238	0.969	0.8752	0.43	2239	2	2556	320	3717.13	0	TGTAATTCCGCTTCACTCCTGGTATCAGAGCAGGGTTCACTGTAAGTAAATTTATGGCTTTCATGGGGTAATTCCCTAGGATAGGAGCCTAAGGGCTCTTTTTATGCATATTTCTGAATTTCTGTTAAGACTATGCTTTATATACTCTGAAGCGAATTTCTGGCAAGTAAGTTTTAAGAAGTAGATGGTAATACCTTATGAGGAGTAATACTACATATCTAGACTAAGGAATGTCTTAGGAAAGAGGCGATGAGAAGATAAGGTGACTACTGGGAATAGACGTAAGCCCATTGTAAGTCCCGAGGAAGGGCAGCTTGTGGCAAAAAGGTGACTCAGTATAACCTGAAGATATCGCGTCTCTGTCTAATTTAATATCCTGAGACTCCTAAAATCCGGATA…
MT120305.1	Banana streak MY virus isolate IN5, complete genome	Banana streak MY virus	BSMyV	banana cv. Meitei Hei		India	IN5	Viruses; Riboviria; Pararnavirae; Artverviricota; Revtraviricetes; Ortervirales; Caulimoviridae; Badnavirus	MBL_NODE_39870_length_2426_cov_7.305639	2426	7.30564	2189	0.767	0.899	0.445	449	2612	2269	89	1611.69	0	TCCTCCCCCACCATGCTTTCAGAAGTTATGAATAACTTCTCAAGCTCTTGGAGCATCGGGTAATCCGTGTTGTCTCCAAATAAAACCATATTAATAGAGAAGGATTCCTCGTCAGAGTCTATCTCATCGTCATGTTGATTGTAGACCGGTGGTTTTGAGGATGATGCCGCCTGGTAATCCCCGAATCTTAGGGATATACTCCTGTCATAGTTGACGGCAGAAGAGACGCTTGTTGGTTGTACGGGGACTATTGCCGTAGAGGGCCTCAGGTTCCATTCCCCGTGCTGAAATCTCCTTGCATCATGCTTCGTAGCGTCTATGGCTTTTACACCTCTGGTTCTGAGGTATTCAGCGACTCGGTTGATTTGATAGGCAAATCCAACATTAGAGGTGTTGGAC…
AF106947.1	Musa ABB Group clone Musa8 cacao swollen shoot badnavirus sequence	Musa ABB Group						Eukaryota; Viridiplantae; Streptophyta; Embryophyta; Tracheophyta; Spermatophyta; Magnoliopsida; Liliopsida; Zingiberales; Musaceae; Musa	MBL_NODE_5887_length_15179_cov_17.521955	15179	17.522	2178	0.717	0.1423	0.402	3775	5932	5338	3179	1093.23	0	TGTTCTTTTGTCAAAATAATATATGCTGCACATCCCGCAAGAGGTGATCTTGCATAGAGGACAATGCCTCCTATGCCTTCTTTGTGATTTTCTTTTGCAGCATTTGCATTCTTCTAACGCTGGTGGTAGCTCTGTGTTAATTTCCCATATATGCATGCATTCAGCTTGTTCTTGGGAAACTTGTATCCTTGTCCTGTATCTTGTCTCAGGACCTATCCACCAAGTTATACTATCTTCTATAAGAGCAAAAATTTTATGGGTGAAGGAGTGGATACCGAGTTGTAGGTCTTCTGTATCTTCCCCTTCAGATATTGAGTAGATGGCGTCGCTTTGGTTTTCTCCCTCCTGGACAGATAGTATTTCATATTCTTCAAGGATATCCAATTGTTCAAATATAGC…
OL423398.1	Banana streak IM virus isolate 2-S26 hypothetical protein, virion associated protein, and polyprotein genes, complete cds	Banana streak IM virus		Musa sp.			2-S26	Viruses; Riboviria; Pararnavirae; Artverviricota; Revtraviricetes; Ortervirales; Caulimoviridae; Badnavirus	MBL_NODE_28991_length_3699_cov_21.489989	3699	21.49	2110	0.738	0.5639	0.433	2139	4230	2367	282	1283.48	0	GTGTTTGCAGGCTCTACAGTATCCTGCCCTTTCTGAGCTAAACTCCCATTGGTGTAGGCATAGATATTCTTCCTTTGTGACTTTCATGGCTGCTCGCCATTCTGATGTTGTAGGGACTAGGTGGTTTCTTTCCTCAATAGTCATCATAAAGACGTCATGGTCAACTACTCCGAAATCTTCATGTTTGAACTGGTAGTTATCTTCCCCTTCAGATACTGAATATATGTCTGAGACGTCAGATTCATCAAACCCTACTGAGATGACATCAATACCGTCCTCTAGCTCAAGTGATTGTAGGATCTGAACTCTGTGCATCAGCTTCTTGGGATTCGGGCATTCTGATGCGAAATGACCGATATCACCGCAAGCAAAGCACTTGCAGTCCTTCTTCTTCATTGT…
AF106947.1	Musa ABB Group clone Musa8 cacao swollen shoot badnavirus sequence	Musa ABB Group						Eukaryota; Viridiplantae; Streptophyta; Embryophyta; Tracheophyta; Spermatophyta; Magnoliopsida; Liliopsida; Zingiberales; Musaceae; Musa	MBL_NODE_45252_length_2025_cov_12.862643	2025	12.8626	2030	0.732	0.999	0.399	5871	3850	2023	1	1175.28	0	TTGTACCAGACACCATGATGACGGTAGAAGATTTTTACCGTAATATACAACTTTCGGTACTAACCCGTGGATATGACACATGGCAAAATGGAGAAGCAAATCTACTAATCACCAGGGGAATGGTAGGGCGACTTTCAAATACCCCTAATGTCGCCTTTGCCTATGAAATCTCAGGGGTGGTGGACTACTTAGCAAGCCATGGTGTTAGAGCTTTACCAGGAAGAAGGTACTCCATAGCAGAAATAAGAGGAAGAGACTGGATGATTAGACCTACACAAGTCTCAATTCCTATGCAACCTGCGGAATTCAGAAGCAGAAACCTAATTGATGGAAGAATCTCCATCAGTTTTGATAACTACAGGGCGGCATCAACATCGAGCAGGATACACTATAATACTG…
OL423331.1	Banana streak GF virus isolate 2-S26, complete genome	Banana streak GF virus		Musa			2-S26	Viruses; Riboviria; Pararnavirae; Artverviricota; Revtraviricetes; Ortervirales; Caulimoviridae; Badnavirus	FHL_NODE_42852_length_2014_cov_6.843537	2014	6.84354	2014	0.997	1	0.422	2544	4557	2014	1	3604.42	0	GCTTTGATAAAATTCATGCCAATGATAAATTCGAGGCCCTTATGCATTGTTGGCATAATATAAGTTCTGGGTATCCTAAAGTACTGATCACCAACCCAGAGTTTTCCGTCCTTCAGGATTTCGTTGACTCGTGTTGCTCCATTTACCCCTTGGATCAAGGAATCCGTAAGAGAGGATCTTCTGTATTCTTGTGGGATTACTTCTCCATTGCATACACAGATTGCTGCTCCTGTGTCAAGAATAGCATTTAAGGGTAATTGCTTTCCATCTATTTCAACGATTACCTTGATATTCAGCAGGTTGTTGCTTGGCTGTACTGCTGTTACCGCAAAGTCGTCAAGGTGTAGTACAGGGAGAGGATGTTGACTTCTGAGGCTTTCAATCTCTTTCTTGTCAATC…
OL423398.1	Banana streak IM virus isolate 2-S26 hypothetical protein, virion associated protein, and polyprotein genes, complete cds	Banana streak IM virus		Musa sp.			2-S26	Viruses; Riboviria; Pararnavirae; Artverviricota; Revtraviricetes; Ortervirales; Caulimoviridae; Badnavirus	FHL_NODE_41584_length_2041_cov_5.851393	2041	5.85139	2005	0.745	0.9731	0.431	4130	2139	2040	55	1287.99	0	TGCCGCCATGGAAGCTGATCTTTCTCAAGGACATCAGCTTATATATGTAATCCCAGACATCATGATGACCATCCGGGATTTCTATCAGCATATACAAATAAGCATCTTAACCAAGGGATACAATGGGTTCCAAGGAGAGTCCAACCTCTTGGTAACCAGAAGCTGTCGCTGCAGATTAAGCAACGTTCCCAACGTTGGCTTCCAGTACAACATCCAAAATGTGGTAGAATTCCTAAAATCAAAGGGTGTAAAAGCCCTCAATGCCACAAAAATCAGCACCAAAAAATTCCAAGGAGGCGAATGGAACATCAAGCCTTCAGAAGTGGTTGTACCTATGCAACCAACAAGGATGATCACAAGAGTCAACTATGACTCCTCCAGAAGCATCCGCTTTGGAGA…
MG017327.1	Taro bacilliform CH virus isolate Ug10, complete genome	Taro bacilliform CH virus		Colocasia esculenta		Uganda	Ug10	Viruses; Riboviria; Pararnavirae; Artverviricota; Revtraviricetes; Ortervirales; Caulimoviridae; Badnavirus	MSR_NODE_1558_length_3715_cov_17.380676	3715	17.3807	1976	0.698	0.5249	0.405	4384	6327	2948	999	812.802	0	ATGAGTCTAGATAATGCGTCCGCTAGCGCGTTGTCTTTGCCATCGATGTGCTGGAATCTGATTTCAAGGCCTGTGCCGGTTATAAAATCTGTGAATGATACCCATCTGACCCTTGATGGTTTGTTCTGTGCAGATTTGTTAAAGAAGCTGATGATTGCTTGACAATCTGTTCTAATAAGTAGCTCCTTTTTGTCAAGATAATAAATCTTGAAGCTGTTTAGGCTGTTCATAACTGCATGAATTTCTGCATCAATTGTAGATTTGGGTGGATTGAATTTTCCACTGGCATAAGCACATATTTTCTCCATTGTTTTTCCATCACATCTTTGGGGCTTCCATTTGCATACTCCTCCCCATCCGTCCATACACCCGTTGGTTTCCAGGACGATGTGGCAATCA…
OL423399.1	Banana streak MY virus isolate 1-S3, complete genome	Banana streak MY virus	BSMyV	Musa sp.		Philippines	1-S3	Viruses; Riboviria; Pararnavirae; Artverviricota; Revtraviricetes; Ortervirales; Caulimoviridae; Badnavirus	MBL_NODE_46764_length_1930_cov_53.809524	1930	53.8095	1939	0.978	1	0.449	3686	1748	1930	1	3306.86	0	TATTATACATGTCAAGACGAGATGACGTCCACCATCGCGTCTACCACTTCAGATCTGAGGAGCGAATGATGGTCAGTAACGCTGACCAACAAGATCGGACATTTATTTCTGAAGAATCTTTTGAAAGGTTACAACAAGCTGGACTCACGTATATACATCTTGGGGTCCTGCAAGTCCGATTCCAGATCCTTCATAGGACTTTCGCTGGAACTATGGCACTCCTGGTGTTCCGAGACACCAGATGGACGGCTGATGATCGGTCCATCATATCAGCCATGGAGGTGGACCTAGCTGAAGGCAATCAGCTAATCTATGTCATCCCCAACATAATGATGACTGTTGGAGACTTCTACCGACATATTCAAATCTCCATACGCACAAGGGGATACGACTCTTGGG…
MT120305.1	Banana streak MY virus isolate IN5, complete genome	Banana streak MY virus	BSMyV	banana cv. Meitei Hei		India	IN5	Viruses; Riboviria; Pararnavirae; Artverviricota; Revtraviricetes; Ortervirales; Caulimoviridae; Badnavirus	MTL_NODE_25308_length_1925_cov_6.487377	1925	6.48738	1927	0.871	0.999	0.465	5593	7481	1923	1	2337.55	0	TGAGGATTCTTATTGGAAAAACTCAAAGTAAGCAGTCTGGGATTTCCGACCATGCTTGCAATGAGAGGGTTACAACCCTTTTATAGAGAAGGCTAAGCCTTCGGACTCTGAAGCCTTCGGATTTCAGGACGTGTTAAGTCCGAAAACCACTGGCTTTCTAAAACCGAAGCGCCAATACCAGGGGCGCCTCTGGTTTTCCTAAGATTCGATTCGGCTCCCCGAGGCTCAGAATCGACTAAAGAAAATGAAATCTGGCGTACCAGATTGTAAAGTAATCAAAGCGGGTGCTCATTGGGCCCCATCGTCCTTTGACACTTCACTCTGTCTGCCATTTACAGAAATAAATAAAAGGTAACTGAGCGCTAGCCGCCCTGCACCGTACCTTTATTTGACACAGCT…
AY493509.1	Banana streak GF virus, complete genome	Banana streak GF virus		plantain		Ecuador		Viruses; Riboviria; Pararnavirae; Artverviricota; Revtraviricetes; Ortervirales; Caulimoviridae; Badnavirus	MBL_NODE_26241_length_4170_cov_13.189083	4170	13.1891	1918	0.73	0.4588	0.406	6373	4461	3066	1154	1097.73	0	TGCTGAATATCAAGGTAATCGTTGAAATAGATGGAAAGCAATTACCCTTAAATGCTATTCTTGACACAGGAGCAGCAATCTGTGTATGCAATGGAGAAGTAATCCCACAAGAATACAGAAGATCCTCTCTTACAGATTCCTTGATCCAAGGTGTAAATGGAGCAACACGAGTCAACGAAATCCTGAAGGACGGAAAACTCTGGGTTGGTGATCAGTACTTTAGGATACCCAGAACTTATATTATGCCAACAATGCATAAGGGCCTTGAATTTATCATTGGCATGAATTTTATCAAAGCCATGGAAGGTGGCTTACGGATCGAAAAGGGAGAAGTAACTTTTTATAAGTTAGTCACGACGGTCAATACCTCACCAAAGCCACATGAGGTATGCTTACTTG…
ON086739.1	Taro bacilliform CH virus isolate PNG-P, complete genome	Taro bacilliform CH virus		Colocasia esculenta		Papua New Guinea	PNG-P	Viruses; Riboviria; Pararnavirae; Artverviricota; Revtraviricetes; Ortervirales; Caulimoviridae; Badnavirus	MSR_NODE_1406_length_4132_cov_9.315215	4132	9.31522	1915	0.697	0.4576	0.404	4494	6378	2524	634	771.325	0	AGACTAAACTATGGATGAGTCTAGATAATGCGTCCGCTAGCGCGTTGTCTTTGCCATCAATGTGCTGGAATCTGATTTCAAGGCCTGTGCCGGTTATGAAATCTGTGAATGATACCCATCTGACCCTCGATGGTTTGTTCTGTGCAGATTTGTTAAAGAAGCTAATGATTGCTTGACAATCTGTTCTAATAAGTAGCTCCTTTTTGTCAAGATAATAAATCTTGAAGCTGTTTAGGCTGTTCATAACTGCATGAATTTCTGCATCAATTGTAGATTTGGGTGGATTGAATTTTCCACTGGCATAAGCACATATTTTTTCCATTGTTTTTCCACCACATCTTTGGGGCTTCCATTTGCATACTCCTCCCCATCCGTCCATACATCCGTCAGTTTCTAGGA…
DQ092436.1	Banana streak virus Acuminata Yunnan, complete genome	Banana streak virus Acuminata Yunnan		plaintain		China	Acuminata Yunnan	Viruses; Riboviria; Pararnavirae; Artverviricota; Revtraviricetes; Ortervirales; Caulimoviridae; Badnavirus	MBL_NODE_26339_length_4150_cov_13.378305	4150	13.3783	1900	0.718	0.4569	0.435	4873	6768	3009	1114	986.827	0	GACATTTTCTTTTCCGTCAATGTGCTCAAATTTAACGTTGATTCCGAGCCCAGTAATGTAATCAATCAACATAAGCCATCTCGTTCTTGAAGGCTTGTGATCCGCTTGCTTCTTGTAGAAGGCTACAATGGCCTGGCTGTCTGTTCTTATGATCAACTCCTTTTTATCCAGATAATAGATCTTAAATTTTTCCAAGCTGTTGATCACTGCATGGACCTCCGCATCAATAGTGCTCTTGATGGGATGGTATCTTCCACTGGCATATGCACAGACCTTTTCTGCCAGCCTAGTGTCAGAGGGATGGAGTTTCCATTTGCACACTCCTCCCCATCCTTCCATACACCCGTCAGTCTCTAGGACCATCGTTGCTCCTGCGGGGGGTATGTCAAGGTCAGGTAA…
MG017324.1	Taro bacilliform CH virus isolate Et17, complete genome	Taro bacilliform CH virus		Colocasia esculenta		Ethiopia	Et17	Viruses; Riboviria; Pararnavirae; Artverviricota; Revtraviricetes; Ortervirales; Caulimoviridae; Badnavirus	MSL_NODE_3151_length_2570_cov_21.211188	2570	21.2112	1899	0.718	0.7342	0.394	4489	6370	2467	581	949.858	0	AAACTATGGATGAGTCTAGATAATGCGTCTGCTAGCGCATTGTCTTTGCCATCAATGTGCTGGAATTTGATCTCAAGGCCTGTGCCGGTTATAAAATCTGTGAATGATATCCATCTGACCCTTGACGGTTTGTTCTGTGCAGATTTGTTAAAGAAGCTGATGATTGCTTGGCAATCTGTTCTGATAAGTAGCTCCCTTTTGTCAAGATAATAAATCTTGAAACTGTTTAAGCTGTTCATGACTGCATGAATTTCTGCATCAATTGTGGATTTAGGTGGGTTGAATTTTCCACTGGCATAAGCACATATTTTCTCCATTGTTTTTCCATCACATTTCTGGGGCTTCCATTTGCATACTCCTCCCCATCCGTCCATACATCCGTCTGTTTCTAGGATGATG…
AF106947.1	Musa ABB Group clone Musa8 cacao swollen shoot badnavirus sequence	Musa ABB Group						Eukaryota; Viridiplantae; Streptophyta; Embryophyta; Tracheophyta; Spermatophyta; Magnoliopsida; Liliopsida; Zingiberales; Musaceae; Musa	FHC_NODE_1598_length_5211_cov_14.316562	5211	14.3166	1898	0.814	0.3635	0.395	4057	5952	5211	3318	1812.77	0	GGTTCTTCCATCATGACAGGTGTTCTTTTGTCAAAATAATATATGCTGCACATCCCGCAAGAGGTGATCTTGCATAGAGGACAATGCCTCCTATGCCTTCTTTGTGATTTTCTTTTGCAGCATTTGCATTCTTCTAACGCTGGTGGTAGCTCTGTGTTAATTTCCCATATATGCATGCATTCAGCTTGTTCTTGGGAAACTTGTATCCTTGTCCTGTATCTTGTCTCAGGACCTATCCACCAAGTTATACTATCTTCTATAAGAGCAAAAATTTTATGGGTGAAGGAGTGGATACCGAGTTGTAGGTCTTCTGTATCTTCCCCTTCAGATATTGAGTAGATGGCGTCGCTTTGGTTTTCTCCCTCCTGGACAGATAGTATTTCATATTCTTCAAGGATA…
MG017324.1	Taro bacilliform CH virus isolate Et17, complete genome	Taro bacilliform CH virus		Colocasia esculenta		Ethiopia	Et17	Viruses; Riboviria; Pararnavirae; Artverviricota; Revtraviricetes; Ortervirales; Caulimoviridae; Badnavirus	MSL_NODE_1980_length_3076_cov_102.414733	3076	102.415	1892	0.711	0.6109	0.394	6361	4489	2578	700	908.381	0	ATGCCATTCTGGACACAGGAGCATCCACCTGCTGCATAAATTCTGAAGCAGTACCTGAAAATGCGATTGAAGATAGCCCCTTCTTGGCTAAATTCAGTGGCATCAATTCAAAAGTCTCAACCAGCAAAAAGCTAAGGTATGGAAAAATGATTATCGGTGATAACATTTTCAGAATTCCATACACATATGTCTTCCCTATGGAGCTAGGTGATAATATACAAATGATACTTGGATGCAACTTCATAAGAGCTATGCAAGGAGGAGTCCGAATTGAAGGTGACACAGTAACATTCTACAAAAATGTCACACAGATTCAGACTCAACAAACAGTTCCTATCATCGCAGCAATTGAAGAATTGGAACTTGAAGAAGAAGAATATATTTCTATAGCATCAATAT…
AF106947.1	Musa ABB Group clone Musa8 cacao swollen shoot badnavirus sequence	Musa ABB Group						Eukaryota; Viridiplantae; Streptophyta; Embryophyta; Tracheophyta; Spermatophyta; Magnoliopsida; Liliopsida; Zingiberales; Musaceae; Musa	BBL_NODE_34241_length_3485_cov_17.021585	3485	17.0216	1791	0.716	0.5085	0.392	4167	5937	3484	1713	896.659	0	ACAGGTGTTCTTTTGTCAAAATAATATATGCTGCACATCCCGCAAGAGGTGATCTTGCATAGAGGACAATGCCTCCTATGCCTTCTTTGTGATTTTCTTTTGCAGCATTTGCATTCTTCTAACGCTGGTGGTAGCTCTGTGTTAATTTCCCATATATGCATGCATTCAGCTTGTTCTTGGGAAACTTGTATCCTTGTCCTGTATCTTGTCTCAGGACCTATCCACCAAGTTATACTATCTTCTATAAGAGCAAAAATTTTATGGGTGAAGGAGTGGATACCGAGTTGTAGGTCTTCTGTATCTTCCCCTTCAGATATTGAGTAGATGGCGTCGCTTTGGTTTTCTCCCTCCTGGACAGATAGTATTTCATATTCTTCAAGGATATCCAATTGTTCAAAT…
AF106947.1	Musa ABB Group clone Musa8 cacao swollen shoot badnavirus sequence	Musa ABB Group						Eukaryota; Viridiplantae; Streptophyta; Embryophyta; Tracheophyta; Spermatophyta; Magnoliopsida; Liliopsida; Zingiberales; Musaceae; Musa	MTL_NODE_21454_length_2034_cov_16.183325	2034	16.1833	1679	0.732	0.8191	0.391	4266	5929	2033	368	950.76	0	TCTTTTGTCAAAATAATATATGCTGCACATCCCGCAAGAGGTGATCTTGCATAGAGGACAATGCCTCCTATGCCTTCTTTGTGATTTTCTTTTGCAGCATTTGCATTCTTCTAACGCTGGTGGTAGCTCTGTGTTAATTTCCCATATATGCATGCATTCAGCTTGTTCTTGGGAAACTTGTATCCTTGTCCTGTATCTTGTCTCAGGACCTATCCACCAAGTTATACTATCTTCTATAAGAGCAAAAATTTTATGGGTGAAGGAGTGGATACCGAGTTGTAGGTCTTCTGTATCTTCCCCTTCAGATATTGAGTAGATGGCGTCGCTTTGGTTTTCTCCCTCCTGGACAGATAGTATTTCATATTCTTCAAGGATATCCAATTGTTCAAATATAGCTAC…
HQ659760.1	Banana streak Imove virus strain IRFA910, complete genome	Banana streak IM virus		Musa AAB Group cv. IRFA 910		Australia		Viruses; Riboviria; Pararnavirae; Artverviricota; Revtraviricetes; Ortervirales; Caulimoviridae; Badnavirus	MSR_NODE_2387_length_2555_cov_5.002039	2555	5.00204	1649	0.907	0.6454	0.419	6281	4633	2479	831	2280.74	0	AGGCAGCAAAGGAAGAAGAAAATAAGGCTCATGAGGAGGAAAAGAAGGCTCTTAAGGAAGAGATTTTAGCCTTAAAGAAAAGCATCACTGAAATTCAGAAGCCAGTGGAACTAGTGAACAACGTGGAGGAACATCTGGTTCTGACAGGAAAGCAAAGAAATAATCTCCTCAACATCAAAATTACAATAGAGATAAAAGAAAAGAAGATCACCATGAATGCGATCTTAGACACAGGAGCTGCCATATGTGTCTGTGATGGTCAGATAGTTGACAACTACTTCAGGAGACCATCAATGATGAACGCCTTCATAAAGGGAGTAAATGGGATCACCAACGTACAAGAAATCCTAGAGGAAGGAAGAATCTGGATTGGCAATCAATGGTTCAGGATCCCCAGAA…
KT895259.1	Banana streak virus isolate DN5-4, complete genome	Banana streak virus		Musa sp.		China: Guangzhou, Guangdong	DN5-4	Viruses; Riboviria; Pararnavirae; Artverviricota; Revtraviricetes; Ortervirales; Caulimoviridae; Badnavirus	DCR_NODE_10039_length_1657_cov_5.104247	1657	5.10425	1600	0.999	0.9656	0.428	5851	7450	1657	58	2877.66	0	AGGTAACGCAGATTCGCCGCGCGGAAGGAGGATCTTGCGCTCTACTCGCACTCTCGGACAAGAGGTGTGTTTCAAGCACAAACTTTTGTTTATTTTTCAAAACAGGAGTAAGCTTGCGTTGTCATGCATGCTTGCAACCTGAATACAAGGCTTCCTTATATAGAGGGCTGTGGAGCTCTCAATGCATCGTTAGGTGCATCCACCAATAATGCAAGGGGCAGCATCACATGCCTCTGGCCTACCATCTTTGCGTGAGAATCCCGCAAAGGAACTAAAGTCATCGTGCGTGACGCAGCATCGCACCTAGACAAAGACATAAAGTAAAGAGACAGCACGCAGGCCGCTCCTTTACATAAAGTGAGTGGTATCCAGCTCACTTGGCATCTCATCACCCTGTCA…
AY805074.1	Banana streak Mysore virus, complete genome	Banana streak MY virus	BSMyV	Musa spp. cv. Mysore		Australia		Viruses; Riboviria; Pararnavirae; Artverviricota; Revtraviricetes; Ortervirales; Caulimoviridae; Badnavirus	MBL_NODE_51236_length_1684_cov_48.452245	1684	48.4522	1589	0.999	0.9436	0.393	3798	5386	1684	96	2862.33	0	CTTATCAATATGAGCCCTCATGGTTTCCCTCATTTTTGCTGTCACATGCTTAAGGGGTTTGTCTTGAATAGTGATATCTGGGTTTTTCAGCTCGAGTTTGCACTTAACCATGTTTTTCTGCCAGTGCTTCAGAGGCTCTTCCCCGATATACCCCTGATCCTTTAATTCCTTAAACAGTTTTGAGTCCATTATCTCCTTGTTGATATATCCTTCAGTACTTGTTGATATTTGGACCTCAATAAATTCCTCTTCGCTCATTTCCAGCTCCTCAATTAAATTTATCTGGTGAGGGACCTTTGGTGCATCTGTCGTGGTCACTATCTTATAGAAAGTAACTGTTTCTCCTTCTATACGAACTCCACCAGACATAGCCCTTAAGAAATTCGTACCGATTATCAT…
AF106947.1	Musa ABB Group clone Musa8 cacao swollen shoot badnavirus sequence	Musa ABB Group						Eukaryota; Viridiplantae; Streptophyta; Embryophyta; Tracheophyta; Spermatophyta; Magnoliopsida; Liliopsida; Zingiberales; Musaceae; Musa	MTL_NODE_13402_length_2361_cov_16.742693	2361	16.7427	1555	0.75	0.6565	0.391	4403	5952	2244	695	1026.5	0	GGTTCTTCCATCATGACAGGTGTTCTTTTGTCAAAATAATATATGCTGCACATCCCGCAAGAGGTGATCTTGCATAGAGGACAATGCCTCCTATGCCTTCTTTGTGATTTTCTTTTGCAGCATTTGCATTCTTCTAACGCTGGTGGTAGCTCTGTGTTAATTTCCCATATATGCATGCATTCAGCTTGTTCTTGGGAAACTTGTATCCTTGTCCTGTATCTTGTCTCAGGACCTATCCACCAAGTTATACTATCTTCTATAAGAGCAAAAATTTTATGGGTGAAGGAGTGGATACCGAGTTGTAGGTCTTCTGTATCTTCCCCTTCAGATATTGAGTAGATGGCGTCGCTTTGGTTTTCTCCCTCCTGGACAGATAGTATTTCATATTCTTCAAGGATA…
MG017324.1	Taro bacilliform CH virus isolate Et17, complete genome	Taro bacilliform CH virus		Colocasia esculenta		Ethiopia	Et17	Viruses; Riboviria; Pararnavirae; Artverviricota; Revtraviricetes; Ortervirales; Caulimoviridae; Badnavirus	MSR_NODE_2099_length_2841_cov_21.731556	2841	21.7316	1538	0.717	0.5357	0.392	4489	6004	1523	2	748.783	0	CCGTCCATACATCCGTCTGTTTCTAGGATGATGTAGCAATTTGGAGGAGGTAATTCTAGATCAGGAAGGTTTTGAACCTTTTCCTTGATCTGTTTAACGATAGCCCAATCTTGTTTGTTCATCTTTCTTTCCCCAGTTGGGCTTACCTTTGAGTATAATGGGCCTAACTGTTTGCCCAGATAAGGGATATAACTTCTGGCATAGTTGAGAATTCCTAGCCATGACCTTAATCCCTTTGTATTTGTAAGTTCTTTTTCAGGGTAATCCGCAATTTTCTTTATTATGTGCTCCTGCAATTTTATTTTGCGGTTACCTATAGTAGCTCCTAGGAAGTCAATGGTTGGTACTGCAATTTTCATTTTTGAAGGGCTTAGTACCAGTCCATTCTTCTTGCATATT…
OL423401.1	Banana streak MY virus isolate 3-S38, complete genome	Banana streak MY virus	BSMyV	Musa sp.			3-S38	Viruses; Riboviria; Pararnavirae; Artverviricota; Revtraviricetes; Ortervirales; Caulimoviridae; Badnavirus	MBR_NODE_10717_length_1519_cov_6.588277	1519	6.58828	1458	0.962	0.9493	0.451	6191	7642	1519	78	2352.88	0	TCTTTCCTTACTATGGGGCTTGCCCAATTTCAGGAAGTGAACCGAAAGAAGGATGAAGAAAACTGAGGATTCTTATTGGGATTTCAAAACTCGAAGTAAGCAGTCTGGTATTTCCGACTATGCTTGCAACGAGGGGTTACAAACCCTTATATAGAGAAAGGCTGAGCCTTCTCAGACTAAAGCCGTCGGATTTCAAAACTCATGGAGTCCGAAAACCGTGGGCTTAAAACCGCAGCGCCAATACCAGGGGCGCCTCTGGTTTTACTATGCTAGATCCGGCTCCCCGAGGCTCAGGATCAGCTTAACAAAATAAAAGCATAGCTTTCAGATTGTAAAGTAGTCAAAGCGGGTACTCATTGGGCCCCATCGTCCTTTGACACCTCACTCTGTCTGCCATTT…
OL423400.1	Banana streak MY virus isolate 1-PC1-5x-R2, complete genome	Banana streak MY virus	BSMyV	Musa sp.			1-PC1-5x-R2	Viruses; Riboviria; Pararnavirae; Artverviricota; Revtraviricetes; Ortervirales; Caulimoviridae; Badnavirus	BBL_NODE_78166_length_1429_cov_16.193062	1429	16.1931	1439	0.895	0.9972	0.435	6093	7525	1429	5	1874.99	0	ACTCCTCATAAGGTATTACCATCTACTTTTTAAAACTTACTTGCCAGAAATTCGCTTCAGAGTATATAAAGCATAGTCTTAACAGAAATTCAGAAATATGCATAAAAAGAGCCCTTAGGCTCCTATCCTAGGGAATTACCCCATGAAAGCCATAAATTTACTTACAGTGAACCCTGCTCTGATACCAGGAGTGAAGCGGAATTACACCAAATGGATCTTTCCTTACTATGGGGCTTGCCCAATTTCAGGAAGTGAACCGAAAGAAGGATGAAGAAAACTGAGGATTCTTATTGGGATTTCAAAACTCGAAGTAAGCAGTCTGGTATTTCCGACTATGCTTGCAACGAGGGGTTACAAACCCTTATATAGAGAAAGGCTGAGCCTTCTCAGACTAAAGCC…
AF106947.1	Musa ABB Group clone Musa8 cacao swollen shoot badnavirus sequence	Musa ABB Group						Eukaryota; Viridiplantae; Streptophyta; Embryophyta; Tracheophyta; Spermatophyta; Magnoliopsida; Liliopsida; Zingiberales; Musaceae; Musa	MBR_NODE_5009_length_2299_cov_7.652095	2299	7.6521	1432	0.755	0.6203	0.393	5952	4526	1429	4	972.4	0	TCAAATTACAGACCTCCTGCGGACTCAACAATGGGACCAGTNAACTACCCCCCAGCAATAAACCTGGAGTCCACAAGTCAAAGGCCGGAGTATGAAGGACCCTCAAGGCAACCAAGGTACAAGGCGAAAAACTTCTCTGAAGCTTGGAACCTCCCTTCAGCATTTCAACAACAGGGGAGCAATATTTATCATTCCATCACAATTAGGAATGTTTGATGAGGTATTTATGAGGTGGGAATCAATAACAAAAAATTTAGTATCCTTACAAGGGATTTACTGACCCATTAGCAAAAATGGAGTTTATTGAAAATTTGCTTGGAGAAGCAGAAAAACTGGCGTGGATTCAATGGCGGATGGCCTACCCAGAAAAATACCAATTACTTCTTGCCAATGCAGATG…
KT895259.1	Banana streak virus isolate DN5-4, complete genome	Banana streak virus		Musa sp.		China: Guangzhou, Guangdong	DN5-4	Viruses; Riboviria; Pararnavirae; Artverviricota; Revtraviricetes; Ortervirales; Caulimoviridae; Badnavirus	DCL_NODE_36900_length_1387_cov_7.949377	1387	7.94938	1387	1	1	0.422	2300	914	1387	1	2502.56	0	AAGAGACGACCGTTAAGCAAAGAAGACGTTGAGGAATTAGTTGTGCGAATCTCTGAACAACCAAAGTTCATAGAAAAGCAAACTGAAGCCTTGACCGAAGAGCTCACTAAAGAAGTACAAAATCTGAGAAGAATTATTCATGACTTTGAGCGAAAGCTCATGGGATGAGTAATCCGGTGACAAGTTCGTCAGGATATCAGCAGGCTATCGCTGGTACAACTGGAGATTGGGAATCCCCTGGAATAGGGATATCTGATAAGGGATCTGTAAGCAACACCCAGCTCACAAGACAATTAAACACCGTCATTTTCTTGTGCATTAAGGTGCAACAAGAAGTCTTAGCCTTAAAGAACACGGTAGCAGACATACAAAACCGTGTGAAAACTATTGAAGGCAAAT…
AF106947.1	Musa ABB Group clone Musa8 cacao swollen shoot badnavirus sequence	Musa ABB Group						Eukaryota; Viridiplantae; Streptophyta; Embryophyta; Tracheophyta; Spermatophyta; Magnoliopsida; Liliopsida; Zingiberales; Musaceae; Musa	FHL_NODE_94787_length_1379_cov_14.373824	1379	14.3738	1378	0.834	0.9964	0.388	5843	4467	1379	6	1437.67	0	TAATGGAATATCCCTAATTGGCAAAATTATCCCATCAGGTATATTCATCATCCGCTATTTCAAATTACAGACCTCCTGCGGACTCAACAATGGGACCAGTNAACTACCCCCCAGCAATAAACCTGGAGTCCACAAGTCAAAGGCCGGAGTATGAAGGACCCTCAAGGCAACCAAGGTACAAGGCGAAAAACTTCTCTGAAGCTTGGAACCTCCCTTCAGCATTTCAACAACAGGGGAGCAATATTTATCATTCCATCACAATTAGGAATGTTTGATGAGGTATTTATGAGGTGGGAATCAATAACAAAAAATTTAGTATCCTTACAAGGGATTTACTGACCCATTAGCAAAAATGGAGTTTATTGAAAATTTGCTTGGAGAAGCAGAAAAACTGGCGTG…
KJ013507.1	Banana streak GF virus, complete genome	Banana streak GF virus		Musa acuminata cv. Cavendish, inoculated with BSGFV15 years ago using mealybugs and then propagatedvegetatively in a greenhouse		France: Montpellier	MP	Viruses; Riboviria; Pararnavirae; Artverviricota; Revtraviricetes; Ortervirales; Caulimoviridae; Badnavirus	BBL_NODE_81222_length_1364_cov_13.547978	1364	13.548	1364	1	1	0.401	4858	6221	1364	1	2461.08	0	CAATTGCCTTGCTGTCAGTCCTTAAAATAAGCTCCTTTTTGTCGAGATAGTAAATCTTAAATTTTTCTAGACTGTAGATAACAGCCTGTATTTCAGCGTCAATAGCTCCTTTGATGGGGTTGAAACGTCCACTTGCATAAGCACAGATCTTTTCAGCGGATCGGGGTTCCCCTTTGTTTAACTTCCATTTGCAAATGCCACCCCAACCATCCATACATCCGTCTGTTTCAATTAGTATGATGGACTCTGGTGGAGGAACCTCTAATTCAGGGAGATTTTTTACCTTCTCCTTGATCTGGTGAATTATCTTCATGTCTTGGTGATTGAGTTTTCGCTCCCCTTTTCCTGAAGTTTTTGAGTATAAGGGACCTAGGATTTTTCCAAGATCAGGAATATATG…
OL423400.1	Banana streak MY virus isolate 1-PC1-5x-R2, complete genome	Banana streak MY virus	BSMyV	Musa sp.			1-PC1-5x-R2	Viruses; Riboviria; Pararnavirae; Artverviricota; Revtraviricetes; Ortervirales; Caulimoviridae; Badnavirus	FHL_NODE_49693_length_1883_cov_5.913483	1883	5.91348	1353	0.976	0.7185	0.465	2319	967	1353	1	2292.47	0	TAAAAGAAGAAGTTACCCAAATCCACCAAAGGGTAAAATCAATTGAGAAGAAATCAGGGCAATCATCAGAAGGAGCCCCTGATTACAAGGCGGACTTGGACGAAATCACCAAAAGACTAAGTTCTCTCACTATTCAGGGAGACAAGATCCGAGAAGTAGGAGGCAATCTCAAAGTTTTCAAAAATCCCTACGAAATTCTAAGATCCCTACAATGACAACTCGAAGGTCCAGTCTACCCACGGTGACCGAAACAATGGGTCCCAGTACATCTGGAAGAGATGGGACCCCACTTATTGAAGACCAAATTAGAGATTACCGGGCATCCGCAAGGAGACGGTATGAAGCACAACGAGTTGCCAGAAACATCGGCAACGTCGGAAGGAGACTCATCGGGAGGCA…
EU140339.1	Banana streak Mys virus isolate TRY, complete genome	Banana streak MY virus	BSMyV	Musa sp. cv. Poovan (Mysore,AAB)		India	TRY	Viruses; Riboviria; Pararnavirae; Artverviricota; Revtraviricetes; Ortervirales; Caulimoviridae; Badnavirus	MBR_NODE_13793_length_1352_cov_7.761409	1352	7.76141	1352	0.997	1	0.402	4455	5806	1352	1	2421.41	0	ATAAACAGCAATGAAGGCTTCAGTACCTTTAAAACAGGTGTCCATCTTTCGTTGGAATATTGCTGGAGCATTCTTCAGACCGAAGGGCATGACAAGCCACTCATAGAGCTCATTGTTAGCCAGGAAAGCCGTCCATGGGATGGATTCAGGATCCATGGCTACTTGATGGAAACCACTTTTTAAGTCGAATTTTGAATAAACTTTGGCATTTCCAATTCGACTGATAATCGTGTTTATTCCTGGGAGGGAGTATTGGTCTTTCTCAGTATTGTCATTCAGTCTCTTGAAGTTGAAGACCAATCTCTCTTTTCCTCTCTTTTCTTGTCCTGTCTTTGGATCCACTTCTGTTCCGCTTTCAACAATCATGGCAGTGGTCCTGTGTCGACTGGATGAGGGTCT…
KT895259.1	Banana streak virus isolate DN5-4, complete genome	Banana streak virus		Musa sp.		China: Guangzhou, Guangdong	DN5-4	Viruses; Riboviria; Pararnavirae; Artverviricota; Revtraviricetes; Ortervirales; Caulimoviridae; Badnavirus	DCL_NODE_41351_length_1328_cov_10.940408	1328	10.9404	1328	1	1	0.41	2198	3525	1328	1	2396.16	0	GTAGAGCTGCCTTTTCACACCATTCCTTCAAGTATCTCTTTGTGAATGTGATCCTTGCTGTAACACCTACTGTGTTACTCGGATACTTTTCTTTGAAGGCTTTTTCTATTTCATCTCCTAATCCTCTTGGTAACTTGGTGAAGAATTCTTTAGATAGTTCTTCAGATGCCCAAGCTCTTCCAGTTTTTGCAGAAAGATGAAAGTAATCATTCATGTACCTGTAGATGGCGGTGTCCGTCATTTCTGTGCATACTAGACTCTTCAGTGTTTTGTATGCCGCATCTTGAGATGTTGTGGTGCCAACTTGGGGATTTTCCAGAAAGAATATCAACCTGATCTGGTTGATTATGTTCTGAGTCCCTTGGTCACCTAGTGCTTGCACTTTCATCGTTTCATATT…
KJ013510.1	Banana streak VN virus, complete genome	Banana streak VN virus		Musa acuminata cv. Cavendish, inoculated with BSVNV15 years ago using mealybugs and then propagatedvegetatively in a greenhouse		France: Montpellier	MP	Viruses; Riboviria; Pararnavirae; Artverviricota; Revtraviricetes; Ortervirales; Caulimoviridae; Badnavirus	FHL_NODE_54723_length_1802_cov_4.894644	1802	4.89464	1308	0.706	0.7153	0.426	5223	3962	1751	463	570.249	3.97e-162	AGACTGCAAGTGTTTTGCTTGCGGAGATATCGGTCACTTCGCATCAGAGTGTCCGAATCCCAAGAAGCTGATGCACCGAGTTCAAATTCTACAATCCTTAGAGCTTGATGACGGAATCGACGTAATCTCCGTAGGATTTGATGAGTCAGATGTCTCAGACATCTATTCGGTATCTGAAGGCGAGGACAGCTACCAGTTCAACAATGAGGATTTTGACGTTATAGGACATGACGTGTTCATGTTCACCATTGAAGAAAGAAACTGCCTGGTAGAAACCACGTCAGCCTGGAGAAGTGCAATGAAAGTTACTCCAGAAGAAAAGAATTGCTTACACACATGGAGCTTTGAGGAAAAGACAACAGACCACTGCAGAGCCTGCAAAAATCTGGCCCTACGAGG…
KR014107.1	Banana streak MY virus isolate BSMYV_TO213_2010, complete genome	Banana streak MY virus	BSMyV	Musa sp.		Tonga	BSMYV_TO213_2010	Viruses; Riboviria; Pararnavirae; Artverviricota; Revtraviricetes; Ortervirales; Caulimoviridae; Badnavirus	MTL_NODE_66241_length_1305_cov_10.670549	1305	10.6705	1305	0.99	1	0.471	811	2115	1305	1	2296.07	0	TCTCCAATAGTCATCATTATGTTGGGGATGACATAGATTAGCTGATTGCCTTCAGCTAGGTCCACTTCCATGGCTGATATGATAGACCGATCATCAGCCGTCCATCTGGTGTCTCGGAACACCAGGAGCGCCATAGTTCCAGCAAAGGTCCTATGAAGGATCTGGAACCGGACTTGCAGGACTCCAAGATGTATATACGTGAGTCCAGCTTGTTGTAGTCTTTCAAAAGATTCTTCAGAAATAAATGTCCGATCTTGTTGGTCAGCGTCACTGACCATCATTCGCTCCTCAGATCTGAAGTGGTAGACGCGATGGTGAACGTCATCTCGTCTTGACATGTATAATACTTCGGCGGGGACTGTTCTTGCTCGTTCCCGCATAGATCTTTGTAACTCTACT…
AF106947.1	Musa ABB Group clone Musa8 cacao swollen shoot badnavirus sequence	Musa ABB Group						Eukaryota; Viridiplantae; Streptophyta; Embryophyta; Tracheophyta; Spermatophyta; Magnoliopsida; Liliopsida; Zingiberales; Musaceae; Musa	MSR_NODE_1350_length_4319_cov_10.977467	4319	10.9775	1304	0.758	0.3005	0.38	4652	5951	4310	3013	902.069	0	GTTCTTCCATCATGACAGGTGTTCTTTTGTCAAAATAATATATGCTGCACATCCCGCAAGAGGTGATCTTGCATAGAGGACAATGCCTCCTATGCCTTCTTTGTGATTTTCTTTTGCAGCATTTGCATTCTTCTAACGCTGGTGGTAGCTCTGTGTTAATTTCCCATATATGCATGCATTCAGCTTGTTCTTGGGAAACTTGTATCCTTGTCCTGTATCTTGTCTCAGGACCTATCCACCAAGTTATACTATCTTCTATAAGAGCAAAAATTTTATGGGTGAAGGAGTGGATACCGAGTTGTAGGTCTTCTGTATCTTCCCCTTCAGATATTGAGTAGATGGCGTCGCTTTGGTTTTCTCCCTCCTGGACAGATAGTATTTCATATTCTTCAAGGATAT…
OL423401.1	Banana streak MY virus isolate 3-S38, complete genome	Banana streak MY virus	BSMyV	Musa sp.			3-S38	Viruses; Riboviria; Pararnavirae; Artverviricota; Revtraviricetes; Ortervirales; Caulimoviridae; Badnavirus	BBL_NODE_71548_length_1594_cov_20.022803	1594	20.0228	1298	0.998	0.8143	0.445	6362	7659	1594	297	2333.04	0	GAATTACACCAAATGGATCTTTCCTTACTATGGGGCTTGCCCAATTTCAGGAAGTGAACCGAAAGAAGGATGAAGAAAACTGAGGATTCTTATTGGGATTTCAAAACTCGAAGTAAGCAGTCTGGTATTTCCGACTATGCTTGCAACGAGGGGTTACAAACCCTTATATAGAGAAAGGCTGAGCCTTCTCAGACTAAAGCCGTCGGATTTCAAAACTCATGGAGTCCGAAAACCGTGGGCTTAAAACCGCAGCGCCAATACCAGGGGCGCCTCTGGTTTTACTATGCTAGATCCGGCTCCCCGAGGCTCAGGATCAGCTTAACAAAATAAAAGCATAGCTTTCAGATTGTAAAGTAGTCAAAGCGGGTACTCATTGGGCCCCATCGTCCTTTGACACCT…
OL423399.1	Banana streak MY virus isolate 1-S3, complete genome	Banana streak MY virus	BSMyV	Musa sp.		Philippines	1-S3	Viruses; Riboviria; Pararnavirae; Artverviricota; Revtraviricetes; Ortervirales; Caulimoviridae; Badnavirus	BBL_NODE_80078_length_1387_cov_15.038941	1387	15.0389	1288	0.99	0.9286	0.398	4473	5760	1387	100	2261.81	0	ACCTTTAAAACAGGTGTCCATCTTTCGTTGGAATATCGCTGGAGCATTCTTTAGACCGAAGGGCATGACAAGCCACTCATAGAGCTCATTGTTAGCCAGGAAAGCCGTCCATGGAATGGATTCAGGATCCATGGCTACCTGATGAAAGCCACTTTTTAAGTCGAATTTTGAATAAACTTTGGCATTTCCAATTCGACTGATAATTGTGTTTATTCCCGGGAGAGAGTATTGGTCCTTCTCAGTATTATCATTTAGTCTCTTGAAGTTGAAGACCAATCTCTCTTTTCCTCTCTTCTCCTGTCCTGTCTTTGGATCCACTTCTGTTCCACTTTCAACAATCATAGCAGTGGTCCTGTGTCGACTGGATGAGGGTCTGATTACTTTCAACTGCAGCAACTT…
OL423399.1	Banana streak MY virus isolate 1-S3, complete genome	Banana streak MY virus	BSMyV	Musa sp.		Philippines	1-S3	Viruses; Riboviria; Pararnavirae; Artverviricota; Revtraviricetes; Ortervirales; Caulimoviridae; Badnavirus	MBL_NODE_61430_length_1272_cov_26.899059	1272	26.8991	1271	0.992	0.9992	0.398	5760	4490	1272	2	2244.68	0	AAATCCTGAAGGATCAGAATACTACCATGGGACAAGAAATGGTAAAAATACAGGAAAGACAACAGGAAGCTGAAAAATTTCTTAAAGGAGAAATCAAAAGAAGAGAGCAAGCAAATACGGAAAGATTAGCTCTTATGATGAATGAGGTTTGTACGGAAAAAGAATAYGAATATCAGGTCAACGCAACCACAGTTCAAAACAACCTCTATAATATCAAAATCGGCCTAGAAGTTGATGGGGAAAAGAGATTTCTAAATGCCATACTGGACACTGGAGCAGCAACATGCGTGGTATCACAAGCTAAAGTGTCTGAAAGATTCCTGGAGCCATCAGCTATGAAGGTGGAATTAAGAGGAGTAAACGGTACCTCCAAAGTCAACAAAGTCCTCAAAGAAGGTA…
EU140339.1	Banana streak Mys virus isolate TRY, complete genome	Banana streak MY virus	BSMyV	Musa sp. cv. Poovan (Mysore,AAB)		India	TRY	Viruses; Riboviria; Pararnavirae; Artverviricota; Revtraviricetes; Ortervirales; Caulimoviridae; Badnavirus	BBL_NODE_87035_length_1249_cov_20.333333	1249	20.3333	1249	1	1	0.398	4433	5681	1249	1	2253.69	0	AAGCCGTCCATGGGATGGATTCAGGATCCATGGCTACTTGATGGAAACCACTTTTTAAGTCGAATTTTGAATAAACTTTGGCATTTCCAATTCGACTGATAATCGTGTTTATTCCTGGGAGGGAGTATTGGTCTTTCTCAGTATTGTCATTCAGTCTCTTGAAGTTGAAGACCAATCTCTCTTTTCCTCTCTTTTCTTGTCCTGTCTTTGGATCCACTTCTGTTCCGCTTTCAACAATCATGGCAGTGGTCCTGTGTCGACTGGATGAGGGTCTGATCACTTTCAATTGCAGCAGCTTATCAATATGAGCCCTCATGGTTTCCCTCATTTTTGCTGTCACATGCTTAAGGGGTTTGTCTTGAATAGTGATATCTGGGTTTTTCAGCTCGAGTTTGCACT…
EU140339.1	Banana streak Mys virus isolate TRY, complete genome	Banana streak MY virus	BSMyV	Musa sp. cv. Poovan (Mysore,AAB)		India	TRY	Viruses; Riboviria; Pararnavirae; Artverviricota; Revtraviricetes; Ortervirales; Caulimoviridae; Badnavirus	MBL_NODE_62156_length_1249_cov_15.660558	1249	15.6606	1249	0.966	1	0.398	5681	4433	1249	1	2064.34	0	CAAGAAGCAGAAAATAAAGCCTTAGCTCAGGAAAATCAAGATTTGAAGGAAAAGGTGGAAGAATTAAAGGAAGAAAATGAAATCCTGAAAGATCAGAATACTACCATGGGACAAGAAATGGTAAAGATTCAGGAAAAACAACAGGAAGCTGAAAAATTCCTTAGAAGAGAAATCAAAAGGAGAGAGCAAGCAAACACAGAAAAATTAGCTCTTATGATGAATGAGGTTTGCACAGAAAGAGAGTATGAATATCAGATCAACGCAACCACGGTTCAAAACAACCTCTATAACATCAAAATCGGCCTGGAAGTTGATGGAGAAAAGAAATTTCTGAATGCCATACTGGACACTGGGGCAGCAACATGCGTAGTATCACAAGCTAAAGTGTCAGAAAGATTC…
OL423399.1	Banana streak MY virus isolate 1-S3, complete genome	Banana streak MY virus	BSMyV	Musa sp.		Philippines	1-S3	Viruses; Riboviria; Pararnavirae; Artverviricota; Revtraviricetes; Ortervirales; Caulimoviridae; Badnavirus	MTL_NODE_6857_length_2861_cov_6.321247	2861	6.32125	1246	0.891	0.431	0.398	53	1294	1233	1	1620.71	0	TTTTACCCTTTGGTGGATTTGGGTAACTTCTTCTTTTAGTCCTTCGATGTCGTCTTTGATTTTGACCACCGAGTAAATGAGGGTGTTGAGTTGGCGCGTCAGAATAGCAAGGGATGCAGATCCCCTTTCAGTGAATCCTACGCCTTGTTCTTCCCAGCCGTTGGATGTAGCAGATATAGCTTCCTTGTAAAGTGGGCTAGCCTTGGTGTTGGCTAGACTCATCCAATGATAACTTTCTCAAGGCGGTGGATAAGGGCTTCCACCTTGTCAACCTTTTCAGATAATTCCCTCGTTAGGGCCTCCGTCTGTTGTTCAATGAACTTCGGCTGTTCACTGATGCGTAGGACRAGYTCYTCTACGTCCTTCTTTGATAGGGGGCGCCTGGAGAGATAGTCAGAA…
DQ092436.1	Banana streak virus Acuminata Yunnan, complete genome	Banana streak virus Acuminata Yunnan		plaintain		China	Acuminata Yunnan	Viruses; Riboviria; Pararnavirae; Artverviricota; Revtraviricetes; Ortervirales; Caulimoviridae; Badnavirus	MTL_NODE_22169_length_2011_cov_8.533543	2011	8.53354	1244	0.795	0.6161	0.433	3130	4371	1726	488	1087.82	0	TTGTGCTGGGATAGGTGAGCCATCCTGGAAATAATATGGTTTGCATAAAGAGCAAATGATCATCTTACACTGAGTGCAGTCAGCTCTGCTTCCTTGTAGGGCTCGATTCTTGCATGCCCTGCAGTAATCTGATGTCTTTTCCTCAAAGCTCCATGTGTGTAAGCAGTTCTTTTCTTCAGAAGTGACTTTCATCGCGCTCCTCCAAGCTGACGTGGTTTCTACCAGGCAGTTTCTTTGTTCTTCAATAGTGAACATGAACACGTCATGTCCTATGACATCGAAATCCTCATTATTGAACTGGTAGTTGTCCTCGCCTTCAGATACCGAGTAGATGTCTGAGACATCCGACTCATCAAATCCTACGGAGATCACATCGATTCCGTCATCAAGTTCCAGCGA…
KJ013508.1	Banana streak IM virus, complete genome	Banana streak IM virus		Musa acuminata cv. Cavendish, inoculated with BSIMV15 years ago using mealybugs and then propagatedvegetatively in a greenhouse		France: Montpellier	MP	Viruses; Riboviria; Pararnavirae; Artverviricota; Revtraviricetes; Ortervirales; Caulimoviridae; Badnavirus	MBR_NODE_11018_length_1498_cov_4.565591	1498	4.56559	1235	0.782	0.8244	0.434	4333	3099	1252	18	1015.68	0	AAGACTTTGACACCAAAGTATTCGAGCGATGGGAAAGTTCTGTCCTCCTACATATGACAGACAAAATCTTCGATGATCCCCAAGACAAGCTTACATACATTGAGAATTTACTAGGGGAATCGGAAAAGAAGATGTTCATCACTTGGAGGATGAAGTTCACTACTGAATATGAAGAAATGCGTGCAAACGCATTAGGCTCCAACGGAACACAAAATATCCTGAACCAGATCAGGATGATATTCTTTTTGGAAAATCCTCAAGTCGGCACCACCAATAGCCAGGATGCCGCGTACAAGACATTAAAGCAGCTGGTATGCACAGAAATGTCGGGACCAGCAATATACAGATACCTCAATGACTACTTCCATCTATCAGCAAAATCCGGAAGAGCTTGGGCAA…
OL423399.1	Banana streak MY virus isolate 1-S3, complete genome	Banana streak MY virus	BSMyV	Musa sp.		Philippines	1-S3	Viruses; Riboviria; Pararnavirae; Artverviricota; Revtraviricetes; Ortervirales; Caulimoviridae; Badnavirus	BBL_NODE_88768_length_1218_cov_29.325561	1218	29.3256	1227	0.957	1	0.454	1850	624	1218	1	1976.88	0	AACTTAGCAGGAATTGAAAAGGTCTCAAATAAAGACCTAGCACATAACTTGCACGTTAATACTTATAGAAGTGATCTTGGATTTAAAGTTGTTATTGCATCACTTACTAAGGAAAGAAAGTTAAATTTGCAAAATAAAGAAGAGCTTGAAAAGCTCCACAAGAAATTTGAACTGTTTGGAGATCTAGACAAGATTGTCAGATCCCAAAGAACTGAACTTAAAAAGGCTAATCAAAGCCTTGAGGACTTAAACAGGGAACTGCAAGCCCTGCGTTCTGACTATCTCTCCAGGCGCCCCCTATCAAAGAAGGACGTAGARGARCTYGTCCTACGCATCAGTGAACAGCCGAAGTTCATTGAACAACAGACGGAGGCCCTAACGAGGGAATTATCTGAAAAG…
OL423399.1	Banana streak MY virus isolate 1-S3, complete genome	Banana streak MY virus	BSMyV	Musa sp.		Philippines	1-S3	Viruses; Riboviria; Pararnavirae; Artverviricota; Revtraviricetes; Ortervirales; Caulimoviridae; Badnavirus	MBL_NODE_63124_length_1218_cov_38.469955	1218	38.47	1227	0.957	1	0.454	624	1850	1218	1	1976.88	0	AATGTCCGATCTTGTTGGTCAGCGTTACTGACCATCATTCGCTCCTCAGATCTGAAGTGGTAGACGCGATGGTGGACGTCATCTCGTCTTGACATGTATAATACTTCGGCGGGGACTGTTCTTGCTCGTTCCCGCATAGATCTTTGTAATTCCACTTCCGGGTCCATGAGTAGGGCCAGGGTGTCTTCTCGGGTTTGTCTCCCGATGAGTCTTCTTCCGACGTTGCCGATGTTTCTGGCAACTCGCTGTGCTTCGTACCGTCTCCTTGCGGATGCCCGGTAATCTCTAATTTGRTCTTCAATGAGTGGGGTCCCATCTCTTCTAGATGTACTGGGACCCATTGTTTCGGTCACCGTGGGTAGACTGGACCTTCGGGTTGTCATTGCAGAGACCTTAGAA…
AF106947.1	Musa ABB Group clone Musa8 cacao swollen shoot badnavirus sequence	Musa ABB Group						Eukaryota; Viridiplantae; Streptophyta; Embryophyta; Tracheophyta; Spermatophyta; Magnoliopsida; Liliopsida; Zingiberales; Musaceae; Musa	MSR_NODE_1761_length_3315_cov_8.087484	3315	8.08748	1221	0.795	0.3671	0.38	5952	4734	1217	1	1050.85	0	ATGTTTGATGAGGTATTTATGAGGTGGGAATCAATAACAAAAAATTTAGTATCCTTACAAGGGATTTACTGACCCATTAGCAAAAATGGAGTTTATTGAAAATTTGCTTGGAGAAGCAGAAAAACTGGCGTGGATTCAATGGCGGATGGCCTACCCAGAAAAATACCAATTACTTCTTGCCAATGCAGATGGAATAGGAGGAACACAGAACATCCTCTCACAACTAAGGAACATCTTTATATTGGAAGACCCATTTCAAGGATCTACTACAGCGCAAGAAGAGGCCTACAGGGGATCTTGAAAGGTTATCATGTTCCAATCTCAAACACATTATTCAATTTCTAAACGACTATATGAGGTTAGCATCCAAAACCGGAAGGATGTTTCTAGGACCTGAAC…
AF106947.1	Musa ABB Group clone Musa8 cacao swollen shoot badnavirus sequence	Musa ABB Group						Eukaryota; Viridiplantae; Streptophyta; Embryophyta; Tracheophyta; Spermatophyta; Magnoliopsida; Liliopsida; Zingiberales; Musaceae; Musa	BBL_NODE_57156_length_2063_cov_8.543878	2063	8.54388	1219	0.734	0.5865	0.379	4723	5934	2046	837	695.583	0	GGTGTTCTTTTGTCAAAATAATATATGCTGCACATCCCGCAAGAGGTGATCTTGCATAGAGGACAATGCCTCCTATGCCTTCTTTGTGATTTTCTTTTGCAGCATTTGCATTCTTCTAACGCTGGTGGTAGCTCTGTGTTAATTTCCCATATATGCATGCATTCAGCTTGTTCTTGGGAAACTTGTATCCTTGTCCTGTATCTTGTCTCAGGACCTATCCACCAAGTTATACTATCTTCTATAAGAGCAAAAATTTTATGGGTGAAGGAGTGGATACCGAGTTGTAGGTCTTCTGTATCTTCCCCTTCAGATATTGAGTAGATGGCGTCGCTTTGGTTTTCTCCCTCCTGGACAGATAGTATTTCATATTCTTCAAGGATATCCAATTGTTCAAATATA…
AF106947.1	Musa ABB Group clone Musa8 cacao swollen shoot badnavirus sequence	Musa ABB Group						Eukaryota; Viridiplantae; Streptophyta; Embryophyta; Tracheophyta; Spermatophyta; Magnoliopsida; Liliopsida; Zingiberales; Musaceae; Musa	MSR_NODE_1484_length_3925_cov_43.802721	3925	43.8027	1184	0.821	0.3009	0.382	5952	4770	1181	1	1167.16	0	ACAAAAAATTTAGTATCCTTACAAGGGATTTACTGACCCATTAGCAAAAATGGAGTTTATTGAAAATTTGCTTGGAGAAGCAGAAAAACTGGCGTGGATTCAATGGCGGATGGCCTACCCAGAAAAATACCAATTACTTCTTGCCAATGCAGATGGAATAGGAGGAACACAGAACATCCTCTCACAACTAAGGAACATCTTTATATTGGAAGACCCATTTCAAGGATCTACTACAGCGCAAGAAGAGGCCTACAGGGGATCTTGAAAGGTTATCATGTTCCAATCTCAAACACATTATTCAATTTCTAAACGACTATATGAGGTTAGCATCCAAAACCGGAAGGATGTTTCTAGGACCTGAACTATTAGAAAAATTATGGTCCAAAATGCCNGGAGAAC…
AB252638.1	Banana streak IM virus RNaseH gene for polyprotein, partial cds, isolate: IBo01	Banana streak IM virus				Indonesia: Bogor	IBo01	Viruses; Riboviria; Pararnavirae; Artverviricota; Revtraviricetes; Ortervirales; Caulimoviridae; Badnavirus	MSR_NODE_5032_length_1524_cov_3.615764	1524	3.61576	1164	0.823	0.731	0.429	709	1849	1524	411	1178.89	0	GGGGGGGGGTCTTCGCGGATCTTGTTCTTTACTCGTCTAATGATTGCTCATAGAGATTTCAAGAACATCTGTAAGAAAAGGATTCTTTTGATTTCTGGGGAATTCAGAAGTAAGCTTGCGTGGGAATTGCATGCTTGCAACTGAGTTACAAGGCCTTCTCTTATAGATAGAGAAAGGCAAAGGTTGCTTCGGATGCACGCAGGCACCAATAATGCAACCGACAAACTTTAATAAAGCTAGAGTAGTGATGCACGTAGGCACCAATAATGCGACCGACAATCTTTAAGTAGTCATGTGCACGACAAAGCATTGCACCCAGACACCTTTATTAAACAATCGGACGGCTCCCCGAGGCTCAATCCTTTTTTAAAGGAAATAAAGCTATGTGCATGACTCTGA…
DQ092436.1	Banana streak virus Acuminata Yunnan, complete genome	Banana streak virus Acuminata Yunnan		plaintain		China	Acuminata Yunnan	Viruses; Riboviria; Pararnavirae; Artverviricota; Revtraviricetes; Ortervirales; Caulimoviridae; Badnavirus	MBL_NODE_41150_length_2322_cov_10.958991	2322	10.959	1154	0.802	0.4948	0.432	4371	3220	1580	432	1042.73	0	CAAGACAAACTAACTTATGTGGAAAACCTGCTAGGAGAATCAGAGAAAAAGATGTTCATCACTTGGAGGATGATGTTCACAGCTGAGTATGAAGAAATGAAGAACAACGCTCTCGGCTCAAATGGAACTCAAAATATCCTGAACCAAATCAGGATGATATTCTTTCTGGAAAATCCTCAAGTCGGAACAACCAATACTCAGGATGCTGCATACAAGACTCTCAAACAATTGGTATGCACAGAAATGTCAGGACCTGCGATCTACAGGTATCTCAACGACTACTTCCATTTAGCTGCTAAATCTGGAAGAGCATGGGCATCCGATGAATTATCCAAAGAGTTCTTCACAAAACTGCCAAAAGGATTGGGAGACAGAGTTGAAAAGGAATTTAAGAAAAGA…
AF106947.1	Musa ABB Group clone Musa8 cacao swollen shoot badnavirus sequence	Musa ABB Group						Eukaryota; Viridiplantae; Streptophyta; Embryophyta; Tracheophyta; Spermatophyta; Magnoliopsida; Liliopsida; Zingiberales; Musaceae; Musa	MSR_NODE_8099_length_1149_cov_42.963671	1149	42.9637	1151	0.809	0.9983	0.421	4873	3723	1149	3	1076.09	0	ACACTTCATAGACAGGAAGAGGGAACACTGGCACTATTAGTGTTCCGAGACAACAGATGGGCTGATGATAGGTCCATCATTGCCACAATGGAAGTAGACCTGACGAGAGGAAGTCAACTGGTCTACGTTGTACCAGACACCATGATGACGGTAGAAGATTTTTACCGTAATATACAACTTTCGGTACTAACCCGTGGATATGACACATGGCAAAATGGAGAAGCAAATCTACTAATCACCAGGGGAATGGTAGGGCGACTTTCAAATACCCCTAATGTCGCCTTTGCCTATGAAATCTCAGGGGTGGTGGACTACTTAGCAAGCCATGGTGTTAGAGCTTTACCAGGAAGAAGGTACTCCATAGCAGAAATAAGAGGAAGAGACTGGATGATTAGACCT…
OL423401.1	Banana streak MY virus isolate 3-S38, complete genome	Banana streak MY virus	BSMyV	Musa sp.			3-S38	Viruses; Riboviria; Pararnavirae; Artverviricota; Revtraviricetes; Ortervirales; Caulimoviridae; Badnavirus	MTL_NODE_53107_length_1445_cov_17.388972	1445	17.389	1149	0.997	0.7952	0.453	7659	6511	1149	1	2059.83	0	GCTCAGAACAAACCCTCCCGGGTTAGATGGCTCATGCTGACCGACTTCATCTCGGGTACGGGTCTAGAAATAAAATTTGAGCATATTAATGGCTGCGAGAATATATTGGCAGACTCCCTCTCTAGACTAGTCCAAACACTGTTACAAGGATGGCAGCATCAACACCTAAATGGAATCCTACTGGCTCTAGAAGAATTGTATCAAAAGCCCAACCCAGAAGTTGCGAAGAAAATCGGGCAGATCATTATGAAAGTTCTGGAGAAGCCAGCTGGAATACAGATAAATATGATCACTGAAGGACCTAAACTTCGGTGCGCATGTGGAAAAGATGCTGAGATAGCTGTCTCCCACACTTCGAGAAATCCTGACCGACCCTTTTACAAATGCCAAAGAAATCTG…
AY750155.1	Banana streak virus strain Acuminata Vietnam, complete genome	Banana streak VN virus		plantain				Viruses; Riboviria; Pararnavirae; Artverviricota; Revtraviricetes; Ortervirales; Caulimoviridae; Badnavirus	BBL_NODE_77858_length_1436_cov_41.498875	1436	41.4989	1135	0.755	0.7869	0.425	4952	6081	1187	58	767.718	0	TCAGAGAATATTAAAATATCATCAATATATACCGCTATGAATTCCTCCGTTCCTCGGAAGCAGTTGTCCATCTTTCTCTGAAATATAGCGGGCGCATTCTTCAGACCAAATGGCATAACTAGCCATTCATAAAGTCCATCTATGGCCCAAAAGGCCGTCCATGGGATGCTTTCTGGATCCATGGCTACCTGGTGGAATCCGGATTTTAAGTCAAATTTGCTGTAAATTTTTGACTTGCCGATCCTGCTGATAATTGTATTGATGCCAGGTAGTGAATACTGGTCTTTTTCGGTATTGTCGTTGAGGCGTTTGTAGTTGAATACAAGCCTCTCTTTCCCTCTTTTCTCTTTTCCAGTGAGGGGGTCAATTTCTGTACCGGATTGAACAATTATCGCAGTC…
OL423399.1	Banana streak MY virus isolate 1-S3, complete genome	Banana streak MY virus	BSMyV	Musa sp.		Philippines	1-S3	Viruses; Riboviria; Pararnavirae; Artverviricota; Revtraviricetes; Ortervirales; Caulimoviridae; Badnavirus	BBL_NODE_91281_length_1174_cov_20.356676	1174	20.3567	1121	0.964	0.9549	0.443	2670	3790	1121	1	1834.41	0	CACTTGCATAATGACCTTCTTCTCCGCAGGCATAACATTTGCACTTCTTGTTCCGCAGATATTTTCTYTTGTCTATYTTGATATGGGTCTTATGCGGTTTTCCCTTGTATGATGTGGACTTTCTTACTCCAAACTTTCTWCCAGGTTTCTTGTAGTAGCCGGGAATAGGGAATTCCCTGCAGAAGTCCAAATTCTTTAGGGATCTCTGGTATGCAGCTTCTCTGCAAAGCTCCTCTAGGTATAGTTGTGTGAAAGTAATCCTGGCAGGTACTCCGACCGTATTTCCAGGGTATTTTTCTTTGAAAGCCTTTGCCACTCTGTCACCAAGCCCGCTTGGTAGTWTGKWKAAKAATTCGTCGGATAACTCTGGTCCTTGCCATATCCTTCCTGTCTTGGCCG…
KJ013507.1	Banana streak GF virus, complete genome	Banana streak GF virus		Musa acuminata cv. Cavendish, inoculated with BSGFV15 years ago using mealybugs and then propagatedvegetatively in a greenhouse		France: Montpellier	MP	Viruses; Riboviria; Pararnavirae; Artverviricota; Revtraviricetes; Ortervirales; Caulimoviridae; Badnavirus	MTL_NODE_92731_length_1100_cov_4.164493	1100	4.16449	1100	1	1	0.398	4694	5793	1100	1	1984.99	0	CTTCTTAAGGCCTTTGTTTCAGACAGGCTTTCTTCCTTTGTTTCTAGCACTTTTTTGACTATGTGAGGCTGAAGCCTTACTTTAGAATCGCCAATGGTTGCACCCAAGAAATCCACTTGTTGGACTCCTATCTTCATCTTCGTTGGGCTTAGTACCAGCCCATTTTCTTCACATATGGTGATGAATTGTCTGAGATGGGTTCGATGGGCTTCCTTGCTATCTGAAAAGATTAGAATATCATCTATGTAAACAGCTATAAATTTTTCTGTACCTCGGAAGCAGTTGTCCATCTTTCGTTGAAATATGGCAGGTGCGTTCTTCAGACCAAACGGCATTACGAGCCATTCGTATAACCCGTTAATAGCCCAAAAGGCCGTCCATGGGATAGATTCCTCCTCC…
MT120304.1	Banana streak MY virus isolate IN4, complete genome	Banana streak MY virus	BSMyV	banana cv. Meitei Hei		India	IN4	Viruses; Riboviria; Pararnavirae; Artverviricota; Revtraviricetes; Ortervirales; Caulimoviridae; Badnavirus	BBL_NODE_84911_length_1289_cov_8.261383	1289	8.26138	1100	0.74	0.8161	0.377	1084	1	1289	238	631.564	0	TGGTATCAGAGCGAGGTTCATTGTAAGTAAATTTATGGCTTTTATGGGGTAATTCCCTAGGATAGGAGCCTAAGGGCTCTTTTTATGCATATTTCCGGATTTTTGTTAAGACTATGCTTTATACCTTCTGAAGTTAATTCTTGGCAAGAATGTTCTAAGAGGTAGTAGGCAATATCTAAAGAAGAGTGTTACTGCATATCTAGACTAAGGAATATCTTAGGAAAGAGGCGATGAAAAGATAGGGCGATTGCTGGGAAAAGACGTAAGCCCATTGTAAGACCCCAGGGAGGGCAGCTTGTGGCAACAAGGTGACTCAGCATAACCTGAAAATATCGCGTCTCTACCTAATTTCATATCCTAAGACTCCTAAAATCTAGATCTGTTAGTAAAAACTCTGAT…
MN296502.1	Banana streak GF virus isolate Yunnan, complete genome	Banana streak GF virus		Musa acuminata AAA Group		China	Yunnan	Viruses; Riboviria; Pararnavirae; Artverviricota; Revtraviricetes; Ortervirales; Caulimoviridae; Badnavirus	MBL_NODE_67283_length_1099_cov_22.235944	1099	22.2359	1099	1	1	0.432	7217	6119	1099	1	1983.19	0	ATTGACGCTGAAATACAGGCTGTTATCTACAGTCTAGAAAAATTTAAGATTTACTATCTCGACAAAAAGGAGCTTATTTTAAGGACTGACAGCAAGGCAATTGTCAGGTTCTACGAGAAATGTTCAGAACACAAACCCTCTCGTGTTCGATGGATGACTCTAACTGACTACATCTCGGGATGCGGAGTTAAGGTATATTTTGAACACATTAATGGAAAAGATAATACACTTGCAGACGAACTATCACGACTTGTTCAAGCAATTCTCATCAACAAAGAAGAATCTCCTACAATACTATCTCTAATCAAAGCAACAACGGAGGTATTACAAAAGGAAAATCCTATTTCCAGGAGTAGATTAGCTCTATGCATTTCCAGAGCACTGGGTAACAAATATCAA…
AY805074.1	Banana streak Mysore virus, complete genome	Banana streak MY virus	BSMyV	Musa spp. cv. Mysore		Australia		Viruses; Riboviria; Pararnavirae; Artverviricota; Revtraviricetes; Ortervirales; Caulimoviridae; Badnavirus	MTL_NODE_93543_length_1094_cov_13.311806	1094	13.3118	1094	0.997	1	0.409	4529	3436	1094	1	1960.65	0	GCAAGGACCAGAGCTATCCGACGAATTCTTCACCAAACTACCAAGCGGGCTTGGTGACAGAGTGGCAAAGGCTTTCAAAGAAAAATACCCTGGAAATACGGTCGGAGTACCTGCCAGGATTACTTTCACACAACTATACCTAGAGGAGCTTTGCAGAGAAGCTGCATACCAGAGATCCCTAAAGAATTTGGACTTCTGCAGAGAATTCCCTATTCCCGGCTACTACAAGAAACCTGGAAGAAAGTTTGGAGTAAGAAAGTCCACATCATACAAGGGAAAACCGCATAAGACCCATATCAAGATAGACAAAAGAAAATATCTGCGGAACAAGAAGTGCAAATGTTATGCCTGCGGAGAAGAAGGTCATTATGCAAGTGAATGCCGAAACCCAAGAAAATT…
AF106947.1	Musa ABB Group clone Musa8 cacao swollen shoot badnavirus sequence	Musa ABB Group						Eukaryota; Viridiplantae; Streptophyta; Embryophyta; Tracheophyta; Spermatophyta; Magnoliopsida; Liliopsida; Zingiberales; Musaceae; Musa	MSL_NODE_3489_length_2464_cov_15.314697	2464	15.3147	1088	0.778	0.4395	0.38	2338	3421	1084	2	848.87	0	AGTCGCCTTCTGGCGTTGATTATTCTTCTTTGTTTCTTCTGTAGTTGCGAATCGGATCTTCCACAAGAGGAGTTGATGTAGAGATTTCTTGGGTTGCGTTCTGGAAGTCATCTTTTAGCTTCCTGAAAGATTTTTATGGGATCCTTGAAAACTAGGATTTTTCCTTTCGTTTCTTTAGGCCTTTCTGTAGGTCCTAAGTTGAGATTTGCCAACTTCGTGATGAGTTCCTCAGACACAACTTGAGGTTGTGTTATCTTGGATCCTTGTGATTCACGGATTCTTTGTAGTTCCGTGCGTATTCCTTTTATATCCTCAGCAATTTGTACTAGAAGTTGAATCTGGACGTTGTGTTGCTTGATTACTGCTATTTGATGACTGAGGGTTCCTGAGAAATCGCCT…
MG017324.1	Taro bacilliform CH virus isolate Et17, complete genome	Taro bacilliform CH virus		Colocasia esculenta		Ethiopia	Et17	Viruses; Riboviria; Pararnavirae; Artverviricota; Revtraviricetes; Ortervirales; Caulimoviridae; Badnavirus	MSR_NODE_4745_length_1580_cov_32.327691	1580	32.3277	1085	0.727	0.6848	0.392	5280	6361	1580	499	606.317	4.82e-173	ATGAGTCTAGATAATGCGTCTGCTAGCGCATTGTCTTTGCCATCAATGTGCTGGAATTTGATCTCAAGGCCTGTGCCGGTTATAAAATCTGTGAATGATATCCATCTGACCCTTGACGGTTTGTTCTGTGCAGATTTGTTAAAGAAGCTGATGATTGCTTGGCAATCTGTTCTGATAAGTAGCTCCCTTTTGTCAAGATAATAAATCTTGAAACTGTTTAAGCTGTTCATGACTGCATGAATTTCTGCATCAATTGTGGATTTAGGTGGGTTGAATTTTCCACTGGCATAAGCACATATTTTCTCCATTGTTTTTCCATCACATTTCTGGGGCTTCCATTTGCATACTCCTCCCCATCCGTCCATACATCCGTCTGTTTCTAGGATGATGTAGCAATTT…
AF106947.1	Musa ABB Group clone Musa8 cacao swollen shoot badnavirus sequence	Musa ABB Group						Eukaryota; Viridiplantae; Streptophyta; Embryophyta; Tracheophyta; Spermatophyta; Magnoliopsida; Liliopsida; Zingiberales; Musaceae; Musa	MBL_NODE_53451_length_1580_cov_17.102234	1580	17.1022	1075	0.746	0.6778	0.384	4881	5952	1580	510	684.763	0	GGTTCTTCCATCATGACAGGTGTTCTTTTGTCAAAATAATATATGCTGCACATCCCGCAAGAGGTGATCTTGCATAGAGGACAATGCCTCCTATGCCTTCTTTGTGATTTTCTTTTGCAGCATTTGCATTCTTCTAACGCTGGTGGTAGCTCTGTGTTAATTTCCCATATATGCATGCATTCAGCTTGTTCTTGGGAAACTTGTATCCTTGTCCTGTATCTTGTCTCAGGACCTATCCACCAAGTTATACTATCTTCTATAAGAGCAAAAATTTTATGGGTGAAGGAGTGGATACCGAGTTGTAGGTCTTCTGTATCTTCCCCTTCAGATATTGAGTAGATGGCGTCGCTTTGGTTTTCTCCCTCCTGGACAGATAGTATTTCATATTCTTCAAGGATA…
AF106947.1	Musa ABB Group clone Musa8 cacao swollen shoot badnavirus sequence	Musa ABB Group						Eukaryota; Viridiplantae; Streptophyta; Embryophyta; Tracheophyta; Spermatophyta; Magnoliopsida; Liliopsida; Zingiberales; Musaceae; Musa	MBL_NODE_63563_length_1206_cov_13.407978	1206	13.408	1074	0.751	0.8881	0.384	4881	5952	1206	136	712.715	0	GGTTCTTCCATCATGACAGGTGTTCTTTTGTCAAAATAATATATGCTGCACATCCCGCAAGAGGTGATCTTGCATAGAGGACAATGCCTCCTATGCCTTCTTTGTGATTTTCTTTTGCAGCATTTGCATTCTTCTAACGCTGGTGGTAGCTCTGTGTTAATTTCCCATATATGCATGCATTCAGCTTGTTCTTGGGAAACTTGTATCCTTGTCCTGTATCTTGTCTCAGGACCTATCCACCAAGTTATACTATCTTCTATAAGAGCAAAAATTTTATGGGTGAAGGAGTGGATACCGAGTTGTAGGTCTTCTGTATCTTCCCCTTCAGATATTGAGTAGATGGCGTCGCTTTGGTTTTCTCCCTCCTGGACAGATAGTATTTCATATTCTTCAAGGATA…
KJ013508.1	Banana streak IM virus, complete genome	Banana streak IM virus		Musa acuminata cv. Cavendish, inoculated with BSIMV15 years ago using mealybugs and then propagatedvegetatively in a greenhouse		France: Montpellier	MP	Viruses; Riboviria; Pararnavirae; Artverviricota; Revtraviricetes; Ortervirales; Caulimoviridae; Badnavirus	MBR_NODE_15052_length_1302_cov_4.007506	1302	4.00751	1067	0.798	0.8164	0.473	1126	2184	1065	3	939.94	0	GGGATTACATATATAAGCTGATGTCCTTGAGAAAGATCAGCTTCCATGGCGGCAATAATGGATCTATCTTCAGCATCTTCTTGCGTCCACCTGGTATCCCTGAAGACTACCAGGGCCATTGTTCCTGCGTAGGATCTGTGCATGATTTGGATACGGACTTGTAGTACTCCGAGGTGGATGTACTCAAATCCTGCTTCCAGTAACGCCTCATAGGATTCTTGAAGAATAAAGGACCTGTCTTGCTGTCCTTGTGTGACTAACATCCTTTCTTCCGTACGATTTCTGTAGACCCGGTTTGTTGGCTCACCGCGCTGGGTCATGTAAAGGACTTCAGCCGGTATGGTTCTTGCCCGATGAGCCAGTGAGCGCTCCAGCTCACTGTTGGGATCTACGATCATT…
AY750155.1	Banana streak virus strain Acuminata Vietnam, complete genome	Banana streak VN virus		plantain				Viruses; Riboviria; Pararnavirae; Artverviricota; Revtraviricetes; Ortervirales; Caulimoviridae; Badnavirus	MBR_NODE_7603_length_1807_cov_3.818075	1807	3.81807	1065	0.751	0.5888	0.432	4928	5991	1064	1	719.929	0	GGCGCATTCTTCAGACCAAATGGCATAACTAGCCATTCATAAAGTCCATCTATGGCCCAAAAGGCCGTCCATGGGATGCTTTCTGGATCCATGGCTACCTGGTGGAATCCGGATTTTAAGTCAAATTTGCTGTAAATTTTTGACTTGCCGATCCTGCTGATAATTGTATTGATGCCAGGTAGTGAATACTGGTCTTTTTCGGTATTGTCGTTGAGGCGTTTGTAGTTGAATACAAGCCTCTCTTTCCCTCTTTTCTCTTTTCCAGTGAGGGGGTCAATTTCTGTACCGGATTGAACAATTATCGCAGTCGTCCGGTGTTTGCTTGTGGATGGCCTGATTACCTTAAGTTCCAGCAGCTTGTCCACATGTTTCTTCATGGATTCTTTCATTGCTGGGGTG…
AF106947.1	Musa ABB Group clone Musa8 cacao swollen shoot badnavirus sequence	Musa ABB Group						Eukaryota; Viridiplantae; Streptophyta; Embryophyta; Tracheophyta; Spermatophyta; Magnoliopsida; Liliopsida; Zingiberales; Musaceae; Musa	BBL_NODE_89781_length_1201_cov_8.063752	1201	8.06375	1062	0.735	0.8776	0.381	5951	4896	1054	1	631.564	0	ATACCAATTACTTCTTGCCAATGCAGATGGAATAGGAGGAACACAGAACATCCTCTCACAACTAAGGAACATCTTTATATTGGAAGACCCATTTCAAGGATCTACTACAGCGCAAGAAGAGGCCTACAGGGGATCTTGAAAGGTTATCATGTTCCAATCTCAAACACATTATTCAATTTCTAAACGACTATATGAGGTTAGCATCCAAAACCGGAAGGATGTTTCTAGGACCTGAACTATTAGAAAAATTATGGTCCAAAATGCCNGGAGAACTAGGAAAAAGAATTAAAGCTGCATTCGAAGCAAAATACAGAGGAAATACTATAGGAATAATTCCAAGGATTCTTTTCTCCTATAAATACTTGGAATCCGAATGCAAGGATGCTGCATTCAGAAGGG…
DQ092436.1	Banana streak virus Acuminata Yunnan, complete genome	Banana streak virus Acuminata Yunnan		plaintain		China	Acuminata Yunnan	Viruses; Riboviria; Pararnavirae; Artverviricota; Revtraviricetes; Ortervirales; Caulimoviridae; Badnavirus	MBR_NODE_24905_length_1068_cov_3.037306	1068	3.03731	1053	0.795	0.9822	0.435	5968	7016	1067	19	911.086	0	GTTGTGTGATCTTTGCAGCCGCAGTGTAGTTGAGGTTCTTCCAACTGGAGCAGTGTGTTCACCATATGCTCCTTTCTTTGTTCTGCAATCCATTGTTGGGTTAGAAAGATAAAATGATTTACCTTATCCAAGGCTTCCTTTTTCGGATTGCTCAGGACTTCCATGACGGCTTCAACTAGCTGAGTCTCTGCTGGATGATGAACCCTTGTGATTAGAACTTGGACCAATCTTGATAAAGTGTCAGCTAGGACATTTTCTTTTCCGTCAATGTGCTCAAATTTAACGTTGATTCCGAGCCCAGTAATGTAATCAATCAACATAAGCCATCTCGTTCTTGAAGGCTTGTGATCCGCTTGCTTCTTGTAGAAGGCTACAATGGCCTGGCTGTCTGTTCTTATG…
OL423401.1	Banana streak MY virus isolate 3-S38, complete genome	Banana streak MY virus	BSMyV	Musa sp.			3-S38	Viruses; Riboviria; Pararnavirae; Artverviricota; Revtraviricetes; Ortervirales; Caulimoviridae; Badnavirus	FHL_NODE_160147_length_1034_cov_5.543502	1034	5.5435	1034	0.975	1	0.446	2899	3932	1034	1	1748.75	0	GTCTCATTTTCCTCTACAGAGACTATTTCCATATCCTTCCCAAGTTCTAAATCTTGCAGTACTGAAACCCTCTCCATTAATTTTCTTGGGTTTCGGCATTCACTTGCATAATGACCTTCTTCTCCGCAGGCATAACATTTGCACTTCTTGTTCCGCAGATATTTTCTTTTGTCTATCTTGATATGGGTCTTATGCGGTTTTCCCTTGTATGATGTGGACTTTCTTACTCCAAACTTTCTTCCAGGTTTCTTGTAGTAGCCGGGAATAGGGAATTCTCTGCAGAAGTCCAAATTCTTTAGGGATCTCTGGTATGCAGCTTCTCTGCAAAGCTCCTCTAGGTATAGTTGTGTGAAAGTAATCCTGGCAGGTACTCCGACCGTATTTCCAGGGTATTTTTCT…
OL423401.1	Banana streak MY virus isolate 3-S38, complete genome	Banana streak MY virus	BSMyV	Musa sp.			3-S38	Viruses; Riboviria; Pararnavirae; Artverviricota; Revtraviricetes; Ortervirales; Caulimoviridae; Badnavirus	MBL_NODE_69844_length_1034_cov_57.320086	1034	57.3201	1034	1	1	0.448	7455	6422	1034	1	1865.97	0	TTGATAAGTTCAAAATATACTATTTGGACAAGAAGGAGTTATTGATCAGAACAGACTGTGAAGCTATAGTCAGGTTCTATAAAAGCACAGCTCAGAACAAACCCTCCCGGGTTAGATGGCTCATGCTGACCGACTTCATCTCGGGTACGGGTCTAGAAATAAAATTTGAGCATATTAATGGCTGCGAGAATATATTGGCAGACTCCCTCTCTAGACTAGTCCAAACACTGTTACAAGGATGGCAGCATCAACACCTAAATGGAATCCTACTGGCTCTAGAAGAATTGTATCAAAAGCCCAACCCAGAAGTTGCGAAGAAAATCGGGCAGATCATTATGAAAGTTCTGGAGAAGCCAGCTGGAATACAGATAAATATGATCACTGAAGGACCTAAACTTC…
OL423399.1	Banana streak MY virus isolate 1-S3, complete genome	Banana streak MY virus	BSMyV	Musa sp.		Philippines	1-S3	Viruses; Riboviria; Pararnavirae; Artverviricota; Revtraviricetes; Ortervirales; Caulimoviridae; Badnavirus	MBR_NODE_27595_length_1028_cov_4.047568	1028	4.04757	1028	0.982	1	0.414	3349	4376	1028	1	1766.78	0	TCCTTGTACCCTTTAGCTTGTTTTAATGCATTGTTAAGCTCTTCTAAGAGTACCTCTTTTTCTGTCCTATACTTGGCCATAATTTCTCGRCAATTGTTTACTAGCCCAAGTAGATCAGATTCTTTTTCTTTTTCTTTTTCTTTTTCTTTTTCATCCTCCATTTTAATCCCATAGCAGTAATTTGTGCAAAGGTTGCAGATAGGAATCTTACACTTTGTGCACTTTATCCTTGGCTGACTGGTGATATAGTAGGTGCATGCTCTGCATCTTTCGACAACTCTGGTGGTGTGGTCCCACTCGTGTTGGCAATAGTATTCTTTTCTGGAAACTTTCATTTGATTCCTCCAGGTGTCCGTTGCTCCGATAAGATATGCTTCAGGTTCATCTTCAATTTCATGG…
HQ659760.1	Banana streak Imove virus strain IRFA910, complete genome	Banana streak IM virus		Musa AAB Group cv. IRFA 910		Australia		Viruses; Riboviria; Pararnavirae; Artverviricota; Revtraviricetes; Ortervirales; Caulimoviridae; Badnavirus	FHL_NODE_162625_length_1025_cov_3.813449	1025	3.81345	1025	1	1	0.436	4868	5892	1025	1	1849.74	0	CGTCTATGTAGACTGCAATGAATTCCTCGGTTCCTCTGAAGCAATTATCCATCTTTCTCTGGAAGATGGCAGGTGCATTCTTTAAACCAAATGGCATAACAAGCCACTCGTACAGTCCGTCTATAGCCCAGAACGCCGTCCAAGGTATACTTTCAGGGTCCATGGCGACTTGGTGAAATCCTGATTTAAGATCAAATTTGCTATAGATTTTAGAATTGCCAATCCTACTAATGATGGTGTTGATACCTGGTAATGAGTATTGGTCTTTCTCCGTGTTATCATTGAGGCGCTTGTAGTTGAATACCAGCCTCTCCTTCCCTCTTTTCTCTTTTCCTGTAAGAGGGTCTATCTCCGTACCCGACTGAACAATGATTGCAGTGGTTCTATGTTTACTTTCTG…
DQ092436.1	Banana streak virus Acuminata Yunnan, complete genome	Banana streak virus Acuminata Yunnan		plaintain		China	Acuminata Yunnan	Viruses; Riboviria; Pararnavirae; Artverviricota; Revtraviricetes; Ortervirales; Caulimoviridae; Badnavirus	MTL_NODE_4365_length_3245_cov_8.499045	3245	8.49905	1007	0.767	0.3103	0.437	5854	6860	2034	1028	757.8	0	ACTTCCATGACGGCTTCAACTAGCTGAGTCTCTGCTGGATGATGAACCCTTGTGATTAGAACTTGGACCAATCTTGATAAAGTGTCAGCTAGGACATTTTCTTTTCCGTCAATGTGCTCAAATTTAACGTTGATTCCGAGCCCAGTAATGTAATCAATCAACATAAGCCATCTCGTTCTTGAAGGCTTGTGATCCGCTTGCTTCTTGTAGAAGGCTACAATGGCCTGGCTGTCTGTTCTTATGATCAACTCCTTTTTATCCAGATAATAGATCTTAAATTTTTCCAAGCTGTTGATCACTGCATGGACCTCCGCATCAATAGTGCTCTTGATGGGATGGTATCTTCCACTGGCATATGCACAGACCTTTTCTGCCAGCCTAGTGTCAGAGGGATGGAGT…
OL423399.1	Banana streak MY virus isolate 1-S3, complete genome	Banana streak MY virus	BSMyV	Musa sp.		Philippines	1-S3	Viruses; Riboviria; Pararnavirae; Artverviricota; Revtraviricetes; Ortervirales; Caulimoviridae; Badnavirus	MBL_NODE_71667_length_992_cov_43.393701	992	43.3937	992	0.995	1	0.391	4575	3584	992	1	1764.98	0	AGAGATCCCTAAAGAATTTGGACTTCTGCAGGGAATTCCCTATTCCCGGCTACTACAAGAAACCTGGWAGAAAGTTTGGAGTAAGAAAGTCCACATCATACAAGGGAAAACCGCATAAGACCCATATCAARATAGACAARAGAAAATATCTGCGGAACAAGAAGTGCAAATGTTATGCCTGCGGAGAAGAAGGTCATTATGCAAGTGAATGCCGAAACCCAAGGAAATTAATGGAGAGGGTTTCAGTACTGCAAGATTTAGAACTTGGGAAGGATATGGAAATAGTCTCTGTRGARGAAAATGAGACTGAATTATCTGACATTTATTCTATTTCTGAAGGAGAGGAATCTGGACCACCCAAGTCTGAAATTATGAGCCTGGAACTATTCATGCTCCATG…
OL423399.1	Banana streak MY virus isolate 1-S3, complete genome	Banana streak MY virus	BSMyV	Musa sp.		Philippines	1-S3	Viruses; Riboviria; Pararnavirae; Artverviricota; Revtraviricetes; Ortervirales; Caulimoviridae; Badnavirus	MBL_NODE_68643_length_1063_cov_24.607292	1063	24.6073	990	0.951	0.9285	0.451	6528	7514	1063	77	1544.07	0	AAACTCAAAGTAAGCAGTCTGGGATTTCCGACTATGCTTGCAATGAGGGGGTTACAAACCCTTATATAGAGAAAGGCTGAGCCTTCTCAGACTAAAGCCRTCGGATTTCAAAACTCATGGAGTCCGAAAACCGTGGGCTTAAAACCGCAGCGCCAATACCAGGGGCGCCTCTGGTTTTACTATGCTAGATCCGGCTCCCCGAGGCTCAGGATCAGCTTAACAAAATAAAAGCATAGCTTTCAGATTGTAAAGTAGTCAAAGCGGGTACTCATTGGGCCCCATCGTCCTTTGACACCTCACTCTGTCTGCCATTTACAGAATTGAAAACTTAAAAGTAAGATAATTGAGCGCTAGCCGCCCTGCACCGTACCTTCTTTCTGACACAGCCTGTGGGTGCAA…
DQ092436.1	Banana streak virus Acuminata Yunnan, complete genome	Banana streak virus Acuminata Yunnan		plaintain		China	Acuminata Yunnan	Viruses; Riboviria; Pararnavirae; Artverviricota; Revtraviricetes; Ortervirales; Caulimoviridae; Badnavirus	BBL_NODE_80090_length_1387_cov_8.686916	1387	8.68692	974	0.803	0.7022	0.428	4798	5771	974	1	892.15	0	ATTTTTGACTTGCCGATTCTGCTGATGATTGTGTTGATACCGGGTAGTGAATACTGATCCTTTTCAGTATTGTCATTGAGGCGTTTGTAGTTGAATACCAGCCTCTCCTTCCCTCTTCTTTCCTTCCCAGTGAGGGGGTCAATTTCTGTACCGGATTGGACAATTATAGCAGTTGTCCGGTGTTTACTCGTCAAAGGCCTGATCACCTTGAGCTCTAGCAGCTTATCAATATGCTTCTTCATTGATTCCTTCATTGCTGGGGTGACATGCTTTAGTGGCCTGTCCTCGATTATCAGATCAGGATTTTTTATTTCAATCTTGCACTTGACCTGATTCTTAGCCCAGTGCTTCAAGGGCTCTTCCCCAATGTAGCCTAAATCCTTTAGCTTCTGTATTTCC…
MW090056.1	Banana streak MY virus isolate IN7, complete genome	Banana streak MY virus	BSMyV	banana		India	IN7	Viruses; Riboviria; Pararnavirae; Artverviricota; Revtraviricetes; Ortervirales; Caulimoviridae; Badnavirus	MBL_NODE_72897_length_966_cov_31.986095	966	31.9861	966	0.999	1	0.443	1809	2774	966	1	1738.83	0	CCTACATCATAATTTGCTTCATCTTCAGAGATGTCTGCGTCATATTGATTGAGGAAATCTTGAATTGTATTTACTTCATCAGAATAATTGAGGAATTTTTGGAAATCAGCATGAGCTTCCTCATCATCAAGATTTTCTGATTTTTCTTCCTCATCATCCTCCCCCACCATGCTTTCAGAAGTTATATATAACTTCTCAAGCTCTCGGAACATGGGGTAGTCCATATCATCTCCGAGTAAAACCATATTAATTTGAAAAGTTTCTTCATCAGAGTCTACCTCGTCATCATTCTTGTTGTAGACTGGTGGTCTGGATGAGGATGCCGCTTGGTAGTCCCCAAATCGTAGAGATATACTGCGGTCATAATTAACAGCAGATGTGATGCTTGTGGGTTGTACG…
AF106947.1	Musa ABB Group clone Musa8 cacao swollen shoot badnavirus sequence	Musa ABB Group						Eukaryota; Viridiplantae; Streptophyta; Embryophyta; Tracheophyta; Spermatophyta; Magnoliopsida; Liliopsida; Zingiberales; Musaceae; Musa	DCL_NODE_3672_length_2749_cov_10.705215	2749	10.7052	965	0.835	0.3499	0.393	1319	2279	2307	1346	1003.96	0	ATGCGTTTCCAATGAAGCTCGGAGATGACATTCAAATGATAATAGGCTGCAATTTCATATGGGCAATGCAGGGAGGAGTAAGGATTGAAGGTAATACTGTCACATTTTACAAAAATTTGATAACTATTAACACTCTGCCCTATATCTCAACAGCCGCAGCCATAGAAGAGCTGGATCTAGAAGAAGATGACTATATCCAGATCCAGGAATCAGTACTATATTCAGCAGAAACTCAGCAAAATAATGAAAGTATAAGGACTAAGTTTGGAGGCTTACTGGATCAATTAAAAGCTCAGGGCTATATTGGGGAAGATCCTCTTAAATATTGGAAAAAGAACAAAATAACATGCAAGCTGGAAATTAAGAATCAAGACTTTGTGGTAGAAGATAAACCTCTCA…
AF106947.1	Musa ABB Group clone Musa8 cacao swollen shoot badnavirus sequence	Musa ABB Group						Eukaryota; Viridiplantae; Streptophyta; Embryophyta; Tracheophyta; Spermatophyta; Magnoliopsida; Liliopsida; Zingiberales; Musaceae; Musa	FHL_NODE_64042_length_1674_cov_36.497772	1674	36.4978	965	0.837	0.5747	0.393	2279	1319	1020	59	1012.98	0	AACAACCGTTTTCTTGACATATTTCCAACATTCTGGTGAGATGTTGCCCATGCTCCTTCTCGTTTTCTGAAAATACAAGTATATCATCTATGTACACAGCAATGAATTGTTCCGTACCTCTGAAGCAGTTGTCCATTTTCCCTTTGGAATATAGCAGGGCATTCTTAAGACCAAATGCCATTACCAGCCATTCAAACAATCCTTCAGGGACCCAGAATGCGGTCCCATTCAATTGAATCTGGGTGCATTGCGACTTGATGGAAACCAGATTTTAAGTCAAATTTTGAATAAATTTTGCTGTTACTAACCTTTCTTGAGTATTGTATTGATACCGGGAAGGCTGTATTGGTCCTTTTCAGTGATGTCATTAAGCCTCTTGTAGTTGAAGACCATTCTTTC…
EU140339.1	Banana streak Mys virus isolate TRY, complete genome	Banana streak MY virus	BSMyV	Musa sp. cv. Poovan (Mysore,AAB)		India	TRY	Viruses; Riboviria; Pararnavirae; Artverviricota; Revtraviricetes; Ortervirales; Caulimoviridae; Badnavirus	MTL_NODE_110618_length_996_cov_20.134378	996	20.1344	960	0.998	0.9639	0.391	5386	4427	960	1	1723.5	0	GAGGAGCAAGAAGCAGAAAATAAAGCCTTAGCTCAGGAAAATCAAGATTTGAAGGAAAAGGTGGAAGAATTAAAGGAAGAAAATGAAATCCTGAAAGATCAGAATACTACCATGGGACAAGAAATGGTAAAGATTCAGGAAAAACAACAGGAAGCTGAAAAATTCCTTAGAAGAGAAATCAAAAGGAGAGAGCAAGCAAACACAGAAAAATTAGCTCTTATGATGAATGAGGTTTGCACAGAAAGAGAGTATGAATATCAGATCAACGCAACCACGGTTCAAAACAACCTCTATAACATCAAAATCGGCCTGGAAGTTGATGGAGAAAAGAAATTTCTGAATGCCATACTGGACACTGGGGCAGCAACATGCGTAGTATCACAAGCTAAAGTGTCAGAA…
AF106947.1	Musa ABB Group clone Musa8 cacao swollen shoot badnavirus sequence	Musa ABB Group						Eukaryota; Viridiplantae; Streptophyta; Embryophyta; Tracheophyta; Spermatophyta; Magnoliopsida; Liliopsida; Zingiberales; Musaceae; Musa	DCR_NODE_5101_length_2576_cov_19.733118	2576	19.7331	958	0.841	0.3707	0.394	2279	1324	2395	1441	1025.6	0	CCGTTTTCTTGACATATTTCCAACATTCTGGTGAGATGTTGCCCATGCTCCTTCTCGTTTTCTGAAAATACAAGTATATCATCTATGTACACAGCAATGAATTGTTCCGTACCTCTGAAGCAGTTGTCCATTTTCCCTTTGGAATATAGCAGGGCATTCTTAAGACCAAATGCCATTACCAGCCATTCAAACAATCCTTCAGGGACCCAGAATGCGGTCCCATTCAATTGAATCTGGGTGCATTGCGACTTGATGGAAACCAGATTTTAAGTCAAATTTTGAATAAATTTTGCTGTTACTAACCTTTCTTGAGTATTGTATTGATACCGGGAAGGCTGTATTGGTCCTTTTCAGTGATGTCATTAAGCCTCTTGTAGTTGAAGACCATTCTTTCCTTCC…
AF106947.1	Musa ABB Group clone Musa8 cacao swollen shoot badnavirus sequence	Musa ABB Group						Eukaryota; Viridiplantae; Streptophyta; Embryophyta; Tracheophyta; Spermatophyta; Magnoliopsida; Liliopsida; Zingiberales; Musaceae; Musa	FHC_NODE_9572_length_1537_cov_9.530683	1537	9.53068	958	0.739	0.6213	0.394	2279	1324	966	12	583.774	1.53e-166	CCGTTTTCTTGACATATTTCCAACATTCTGGTGAGATGTTGCCCATGCTCCTTCTCGTTTTCTGAAAATACAAGTATATCATCTATGTACACAGCAATGAATTGTTCCGTACCTCTGAAGCAGTTGTCCATTTTCCCTTTGGAATATAGCAGGGCATTCTTAAGACCAAATGCCATTACCAGCCATTCAAACAATCCTTCAGGGACCCAGAATGCGGTCCCATTCAATTGAATCTGGGTGCATTGCGACTTGATGGAAACCAGATTTTAAGTCAAATTTTGAATAAATTTTGCTGTTACTAACCTTTCTTGAGTATTGTATTGATACCGGGAAGGCTGTATTGGTCCTTTTCAGTGATGTCATTAAGCCTCTTGTAGTTGAAGACCATTCTTTCCTTCC…
AF106947.1	Musa ABB Group clone Musa8 cacao swollen shoot badnavirus sequence	Musa ABB Group						Eukaryota; Viridiplantae; Streptophyta; Embryophyta; Tracheophyta; Spermatophyta; Magnoliopsida; Liliopsida; Zingiberales; Musaceae; Musa	MSL_NODE_6300_length_1967_cov_19.605687	1967	19.6057	958	0.794	0.4855	0.394	2279	1324	1194	240	822.721	0	CCGTTTTCTTGACATATTTCCAACATTCTGGTGAGATGTTGCCCATGCTCCTTCTCGTTTTCTGAAAATACAAGTATATCATCTATGTACACAGCAATGAATTGTTCCGTACCTCTGAAGCAGTTGTCCATTTTCCCTTTGGAATATAGCAGGGCATTCTTAAGACCAAATGCCATTACCAGCCATTCAAACAATCCTTCAGGGACCCAGAATGCGGTCCCATTCAATTGAATCTGGGTGCATTGCGACTTGATGGAAACCAGATTTTAAGTCAAATTTTGAATAAATTTTGCTGTTACTAACCTTTCTTGAGTATTGTATTGATACCGGGAAGGCTGTATTGGTCCTTTTCAGTGATGTCATTAAGCCTCTTGTAGTTGAAGACCATTCTTTCCTTCC…
AF106947.1	Musa ABB Group clone Musa8 cacao swollen shoot badnavirus sequence	Musa ABB Group						Eukaryota; Viridiplantae; Streptophyta; Embryophyta; Tracheophyta; Spermatophyta; Magnoliopsida; Liliopsida; Zingiberales; Musaceae; Musa	MSL_NODE_12698_length_1535_cov_13.807263	1535	13.8073	956	0.8	0.6208	0.395	2277	1324	999	47	846.165	0	CCGTTTTCTTGACATATTTCCAACATTCTGGTGAGATGTTGCCCATGCTCCTTCTCGTTTTCTGAAAATACAAGTATATCATCTATGTACACAGCAATGAATTGTTCCGTACCTCTGAAGCAGTTGTCCATTTTCCCTTTGGAATATAGCAGGGCATTCTTAAGACCAAATGCCATTACCAGCCATTCAAACAATCCTTCAGGGACCCAGAATGCGGTCCCATTCAATTGAATCTGGGTGCATTGCGACTTGATGGAAACCAGATTTTAAGTCAAATTTTGAATAAATTTTGCTGTTACTAACCTTTCTTGAGTATTGTATTGATACCGGGAAGGCTGTATTGGTCCTTTTCAGTGATGTCATTAAGCCTCTTGTAGTTGAAGACCATTCTTTCCTTCC…
AF106947.1	Musa ABB Group clone Musa8 cacao swollen shoot badnavirus sequence	Musa ABB Group						Eukaryota; Viridiplantae; Streptophyta; Embryophyta; Tracheophyta; Spermatophyta; Magnoliopsida; Liliopsida; Zingiberales; Musaceae; Musa	MBL_NODE_67417_length_1095_cov_15.495968	1095	15.496	949	0.719	0.8493	0.394	2279	1333	1039	110	500.819	1.02e-141	TGACATATTTCCAACATTCTGGTGAGATGTTGCCCATGCTCCTTCTCGTTTTCTGAAAATACAAGTATATCATCTATGTACACAGCAATGAATTGTTCCGTACCTCTGAAGCAGTTGTCCATTTTCCCTTTGGAATATAGCAGGGCATTCTTAAGACCAAATGCCATTACCAGCCATTCAAACAATCCTTCAGGGACCCAGAATGCGGTCCCATTCAATTGAATCTGGGTGCATTGCGACTTGATGGAAACCAGATTTTAAGTCAAATTTTGAATAAATTTTGCTGTTACTAACCTTTCTTGAGTATTGTATTGATACCGGGAAGGCTGTATTGGTCCTTTTCAGTGATGTCATTAAGCCTCTTGTAGTTGAAGACCATTCTTTCCTTCCCTTTTCTTT…
AF106947.1	Musa ABB Group clone Musa8 cacao swollen shoot badnavirus sequence	Musa ABB Group						Eukaryota; Viridiplantae; Streptophyta; Embryophyta; Tracheophyta; Spermatophyta; Magnoliopsida; Liliopsida; Zingiberales; Musaceae; Musa	FHC_NODE_18608_length_1008_cov_13.440884	1008	13.4409	946	0.919	0.9355	0.394	2266	1323	1008	66	1342.09	0	ACCGTTTTCTTGACATATTTCCAACATTCTGGTGAGATGTTGCCCATGCTCCTTCTCGTTTTCTGAAAATACAAGTATATCATCTATGTACACAGCAATGAATTGTTCCGTACCTCTGAAGCAGTTGTCCATTTTCCCTTTGGAATATAGCAGGGCATTCTTAAGACCAAATGCCATTACCAGCCATTCAAACAATCCTTCAGGGACCCAGAATGCGGTCCCATTCAATTGAATCTGGGTGCATTGCGACTTGATGGAAACCAGATTTTAAGTCAAATTTTGAATAAATTTTGCTGTTACTAACCTTTCTTGAGTATTGTATTGATACCGGGAAGGCTGTATTGGTCCTTTTCAGTGATGTCATTAAGCCTCTTGTAGTTGAAGACCATTCTTTCCTTC…
AF106947.1	Musa ABB Group clone Musa8 cacao swollen shoot badnavirus sequence	Musa ABB Group						Eukaryota; Viridiplantae; Streptophyta; Embryophyta; Tracheophyta; Spermatophyta; Magnoliopsida; Liliopsida; Zingiberales; Musaceae; Musa	MSL_NODE_13680_length_1495_cov_34.446839	1495	34.4468	915	0.745	0.61	0.393	2279	1367	915	4	582.873	5.2e-166	CATGCTCCTTCTCGTTTTCTGAAAATACAAGTATATCATCTATGTACACAGCAATGAATTGTTCCGTACCTCTGAAGCAGTTGTCCATTTTCCCTTTGGAATATAGCAGGGCATTCTTAAGACCAAATGCCATTACCAGCCATTCAAACAATCCTTCAGGGACCCAGAATGCGGTCCCATTCAATTGAATCTGGGTGCATTGCGACTTGATGGAAACCAGATTTTAAGTCAAATTTTGAATAAATTTTGCTGTTACTAACCTTTCTTGAGTATTGTATTGATACCGGGAAGGCTGTATTGGTCCTTTTCAGTGATGTCATTAAGCCTCTTGTAGTTGAAGACCATTCTTTCCTTCCCTTTTCTTTCTACTCCTGTTATGGGGTCCACTGTAGTTCCTGA…
AF106947.1	Musa ABB Group clone Musa8 cacao swollen shoot badnavirus sequence	Musa ABB Group						Eukaryota; Viridiplantae; Streptophyta; Embryophyta; Tracheophyta; Spermatophyta; Magnoliopsida; Liliopsida; Zingiberales; Musaceae; Musa	BBL_NODE_111320_length_908_cov_128.546584	908	128.547	912	0.73	0.9989	0.394	1327	2235	907	1	508.033	5.66e-144	GGCTGCAATTTCATATGGGCAATGCAGGGAGGAGTAAGGATTGAAGGTAATACTGTCACATTTTACAAAAATTTGATAACTATTAACACTCTGCCCTATATCTCAACAGCCGCAGCCATAGAAGAGCTGGATCTAGAAGAAGATGACTATATCCAGATCCAGGAATCAGTACTATATTCAGCAGAAACTCAGCAAAATAATGAAAGTATAAGGACTAAGTTTGGAGGCTTACTGGATCAATTAAAAGCTCAGGGCTATATTGGGGAAGATCCTCTTAAATATTGGAAAAAGAACAAAATAACATGCAAGCTGGAAATTAAGAATCAAGACTTTGTGGTAGAAGATAAACCTCTCAGACACCTGACACCACAAGCAAAAGAACCTTCTCCAAACATGTGA…
AF106947.1	Musa ABB Group clone Musa8 cacao swollen shoot badnavirus sequence	Musa ABB Group						Eukaryota; Viridiplantae; Streptophyta; Embryophyta; Tracheophyta; Spermatophyta; Magnoliopsida; Liliopsida; Zingiberales; Musaceae; Musa	MSL_NODE_2850_length_2675_cov_16.793157	2675	16.7932	911	0.808	0.3394	0.394	1324	2232	909	2	837.148	0	TGCAATTTCATATGGGCAATGCAGGGAGGAGTAAGGATTGAAGGTAATACTGTCACATTTTACAAAAATTTGATAACTATTAACACTCTGCCCTATATCTCAACAGCCGCAGCCATAGAAGAGCTGGATCTAGAAGAAGATGACTATATCCAGATCCAGGAATCAGTACTATATTCAGCAGAAACTCAGCAAAATAATGAAAGTATAAGGACTAAGTTTGGAGGCTTACTGGATCAATTAAAAGCTCAGGGCTATATTGGGGAAGATCCTCTTAAATATTGGAAAAAGAACAAAATAACATGCAAGCTGGAAATTAAGAATCAAGACTTTGTGGTAGAAGATAAACCTCTCAGACACCTGACACCACAAGCAAAAGAACCTTCTCCAAACATGTGAAAG…
MT120304.1	Banana streak MY virus isolate IN4, complete genome	Banana streak MY virus	BSMyV	banana cv. Meitei Hei		India	IN4	Viruses; Riboviria; Pararnavirae; Artverviricota; Revtraviricetes; Ortervirales; Caulimoviridae; Badnavirus	MBR_NODE_38446_length_916_cov_2.394834	916	2.39483	909	0.844	0.988	0.372	129	1034	905	1	975.105	0	TAGCTCCCTCGTTAGGGCCTCCGTTTGTTGCTCAATGACTTTTGGTTGTTCACTGATGCGCAGGACGAGTTCTTCCACGTCCTTTTTTGATAAGGGGCGCCTAGAGAGATATTCCGAACGTAGGGCTTGCAGTTCCCTGTTCAGTTCTTCAAGGCTCTGATTGGCCTTCTTGAGTTCAGTTCTTTGGGATCTGACAATTTTGTCTAGATCTCCAAACAGTTCAATCTTTTTGTGTAATTTTTCAATTTCCTCTTTGTTTTGCAGATTGATTTTTCTGTCTTTTGATAAAGAAGATATGACAATTTTAAAGCCTAGATCACTTCTATAGGTGTTGATATGTAAATTATGTGCTAGATCTTTGTTTGAAACCTTTTCAGTACCGGCTAAGTTGAGATATTC…
AF106947.1	Musa ABB Group clone Musa8 cacao swollen shoot badnavirus sequence	Musa ABB Group						Eukaryota; Viridiplantae; Streptophyta; Embryophyta; Tracheophyta; Spermatophyta; Magnoliopsida; Liliopsida; Zingiberales; Musaceae; Musa	DCL_NODE_17031_length_1808_cov_17.770088	1808	17.7701	906	0.843	0.4994	0.393	2270	1367	904	2	976.909	0	CATGCTCCTTCTCGTTTTCTGAAAATACAAGTATATCATCTATGTACACAGCAATGAATTGTTCCGTACCTCTGAAGCAGTTGTCCATTTTCCCTTTGGAATATAGCAGGGCATTCTTAAGACCAAATGCCATTACCAGCCATTCAAACAATCCTTCAGGGACCCAGAATGCGGTCCCATTCAATTGAATCTGGGTGCATTGCGACTTGATGGAAACCAGATTTTAAGTCAAATTTTGAATAAATTTTGCTGTTACTAACCTTTCTTGAGTATTGTATTGATACCGGGAAGGCTGTATTGGTCCTTTTCAGTGATGTCATTAAGCCTCTTGTAGTTGAAGACCATTCTTTCCTTCCCTTTTCTTTCTACTCCTGTTATGGGGTCCACTGTAGTTCCTGA…
AF106947.1	Musa ABB Group clone Musa8 cacao swollen shoot badnavirus sequence	Musa ABB Group						Eukaryota; Viridiplantae; Streptophyta; Embryophyta; Tracheophyta; Spermatophyta; Magnoliopsida; Liliopsida; Zingiberales; Musaceae; Musa	MBL_NODE_74365_length_937_cov_9.889688	937	9.88969	898	0.755	0.953	0.393	2229	1336	937	45	596.398	1.47e-170	CATATTTCCAACATTCTGGTGAGATGTTGCCCATGCTCCTTCTCGTTTTCTGAAAATACAAGTATATCATCTATGTACACAGCAATGAATTGTTCCGTACCTCTGAAGCAGTTGTCCATTTTCCCTTTGGAATATAGCAGGGCATTCTTAAGACCAAATGCCATTACCAGCCATTCAAACAATCCTTCAGGGACCCAGAATGCGGTCCCATTCAATTGAATCTGGGTGCATTGCGACTTGATGGAAACCAGATTTTAAGTCAAATTTTGAATAAATTTTGCTGTTACTAACCTTTCTTGAGTATTGTATTGATACCGGGAAGGCTGTATTGGTCCTTTTCAGTGATGTCATTAAGCCTCTTGTAGTTGAAGACCATTCTTTCCTTCCCTTTTCTTTCTA…
AF106947.1	Musa ABB Group clone Musa8 cacao swollen shoot badnavirus sequence	Musa ABB Group						Eukaryota; Viridiplantae; Streptophyta; Embryophyta; Tracheophyta; Spermatophyta; Magnoliopsida; Liliopsida; Zingiberales; Musaceae; Musa	FHL_NODE_115429_length_1241_cov_9.817223	1241	9.81722	892	0.737	0.7131	0.393	2279	1393	885	1	525.165	1.01e-148	ACAAGTATATCATCTATGTACACAGCAATGAATTGTTCCGTACCTCTGAAGCAGTTGTCCATTTTCCCTTTGGAATATAGCAGGGCATTCTTAAGACCAAATGCCATTACCAGCCATTCAAACAATCCTTCAGGGACCCAGAATGCGGTCCCATTCAATTGAATCTGGGTGCATTGCGACTTGATGGAAACCAGATTTTAAGTCAAATTTTGAATAAATTTTGCTGTTACTAACCTTTCTTGAGTATTGTATTGATACCGGGAAGGCTGTATTGGTCCTTTTCAGTGATGTCATTAAGCCTCTTGTAGTTGAAGACCATTCTTTCCTTCCCTTTTCTTTCTACTCCTGTTATGGGGTCCACTGTAGTTCCTGAGTTGACGATTATAGCCGTAGTTCTAT…
AF106947.1	Musa ABB Group clone Musa8 cacao swollen shoot badnavirus sequence	Musa ABB Group						Eukaryota; Viridiplantae; Streptophyta; Embryophyta; Tracheophyta; Spermatophyta; Magnoliopsida; Liliopsida; Zingiberales; Musaceae; Musa	MBL_NODE_66032_length_1133_cov_11.483495	1133	11.4835	892	0.751	0.7855	0.376	5952	5063	893	4	595.496	6.22e-170	ATTATTCAATTTCTAAACGACTATATGAGGTTAGCATCCAAAACCGGAAGGATGTTTCTAGGACCTGAACTATTAGAAAAATTATGGTCCAAAATGCCNGGAGAACTAGGAAAAAGAATTAAAGCTGCATTCGAAGCAAAATACAGAGGAAATACTATAGGAATAATTCCAAGGATTCTTTTCTCCTATAAATACTTGGAATCCGAATGCAAGGATGCTGCATTCAGAAGGGCATTAAAAGATTATCCTTTTGCTGTGCAAATTCCTATCCCTGGATATTACAGTAAACCAGAAAAAAAATTCGGGGTAAGAAGATCTACAACATACAAAGGTAAACCCCACTCATCTCACGCAAGAATTGAGAAAAGAAAGCATCTGATAAGAAATAAAAAATGCAAA…
MT120305.1	Banana streak MY virus isolate IN5, complete genome	Banana streak MY virus	BSMyV	banana cv. Meitei Hei		India	IN5	Viruses; Riboviria; Pararnavirae; Artverviricota; Revtraviricetes; Ortervirales; Caulimoviridae; Badnavirus	FHL_NODE_124495_length_1191_cov_6.196691	1191	6.19669	891	0.777	0.7481	0.489	921	1808	895	5	709.109	0	TAGACGCGATGGTGGACATCATCTCGTCGAGACATGTAGAGTACTTCAGCGGGGACTGTCCTTGCTCGTTCCCGCATGGATCTTTGTAGCTCGACCTCTGGATCCATTAATAACGCCAGAGTGTCTTCTCGGGTTTGTCGCCCGATAAGCCTTCTTCCCATGTTGCCAATATTCCTGGCAACCCGTTGGGCTTCGTACCGTCTCCTTGCGGATGCCCGGTAGTCTCTGATTTGATCCTCTATTAGTGGGGTCCCATCTCTTTCAGATGTACTGGGGCCCATTGTTTCAGTTACTGTGGGTAGGCCGGATCTTCGGGTCGTCATTGCAGGGATCTTAGAATTTCGTAGGGATTCTTGAAAACCTTGAGATTACCCCCTACTTCTTTGATTTTGTCTCCCT…
AF106947.1	Musa ABB Group clone Musa8 cacao swollen shoot badnavirus sequence	Musa ABB Group						Eukaryota; Viridiplantae; Streptophyta; Embryophyta; Tracheophyta; Spermatophyta; Magnoliopsida; Liliopsida; Zingiberales; Musaceae; Musa	MSL_NODE_56965_length_889_cov_118.666667	889	118.667	887	0.811	0.9944	0.377	4897	5781	884	1	826.328	0	TGCATGCATTCAGCTTGTTCTTGGGAAACTTGTATCCTTGTCCTGTATCTTGTCTCAGGACCTATCCACCAAGTTATACTATCTTCTATAAGAGCAAAAATTTTATGGGTGAAGGAGTGGATACCGAGTTGTAGGTCTTCTGTATCTTCCCCTTCAGATATTGAGTAGATGGCGTCGCTTTGGTTTTCTCCCTCCTGGACAGATAGTATTTCATATTCTTCAAGGATATCCAATTGTTCAAATATAGCTACCCTTTTGATGTTTTTCTTGTCATTAGGACATTCTCTTGCAAAATGTCCTTCTTCTCCACAAAGATAGCATTTGCATTTTTTATTTCTTATCAGATGCTTTCTTTTCTCAATTCTTGCGTGAGATGAGTGGGGTTTACCTTTGTATGTT…
AF106947.1	Musa ABB Group clone Musa8 cacao swollen shoot badnavirus sequence	Musa ABB Group						Eukaryota; Viridiplantae; Streptophyta; Embryophyta; Tracheophyta; Spermatophyta; Magnoliopsida; Liliopsida; Zingiberales; Musaceae; Musa	MSL_NODE_57963_length_883_cov_11.810256	883	11.8103	887	0.806	0.9977	0.434	3771	4653	881	1	826.328	0	TTCGCCTTGTACCTTGGTTGCCTTGAGGGTCCTTCATACTCCGGCCTTTGACTTGTGGACTCCAGGTTTATTGCTGGGGGGTAGTTNACTGGTCCCATTGTTGAGTCCGCAGGAGGTCTGTAATTTGAAATAGCGGATGATGAATATACCTGATGGGATAATTTTGCCAATTAGGGATATTCCATTACTAATTCTTCTTCTAATCTGGCTGCGATTAGTTCTTGTCGAGGCTTTTGAGGATATGGCATTTCTACTTTCCCTTCTGAGTCTTCAATATTTTGGAAGTAAAAGTTTAGATCCTCTTGCAGTTCTTCTGCCTCATTTCTTCATCACTAGAAAGTTGAATGTTGACGGCTACTGTGTGGCTTCGTATCTCTTCTTCGTCGCTAAATGCTTCAT…
AF106947.1	Musa ABB Group clone Musa8 cacao swollen shoot badnavirus sequence	Musa ABB Group						Eukaryota; Viridiplantae; Streptophyta; Embryophyta; Tracheophyta; Spermatophyta; Magnoliopsida; Liliopsida; Zingiberales; Musaceae; Musa	FHL_NODE_51394_length_1854_cov_17.317533	1854	17.3175	884	0.843	0.4752	0.391	1319	2198	881	1	948.055	0	GGATTGAAGGTAATACTGTCACATTTTACAAAAATTTGATAACTATTAACACTCTGCCCTATATCTCAACAGCCGCAGCCATAGAAGAGCTGGATCTAGAAGAAGATGACTATATCCAGATCCAGGAATCAGTACTATATTCAGCAGAAACTCAGCAAAATAATGAAAGTATAAGGACTAAGTTTGGAGGCTTACTGGATCAATTAAAAGCTCAGGGCTATATTGGGGAAGATCCTCTTAAATATTGGAAAAAGAACAAAATAACATGCAAGCTGGAAATTAAGAATCAAGACTTTGTGGTAGAAGATAAACCTCTCAGACACCTGACACCACAAGCAAAAGAACCTTCTCCAAACATGTGAAAGCACTGCTAGAAATTGGGGTCATCAGACCAAGCAA…
MT120304.1	Banana streak MY virus isolate IN4, complete genome	Banana streak MY virus	BSMyV	banana cv. Meitei Hei		India	IN4	Viruses; Riboviria; Pararnavirae; Artverviricota; Revtraviricetes; Ortervirales; Caulimoviridae; Badnavirus	MBR_NODE_43467_length_878_cov_3.407742	878	3.40774	884	0.886	1	0.373	169	1047	878	1	1122.98	0	CAACTTTTTCCGATAGCTCCCTCGTTAGGGCCTCCGTTTGTTGCTCAATGACTTTTGGTTGTTCACTGATGCGCAGGACGAGTTCTTCCACGTCCTTTTTTGATAAGGGGCGCCTAGAGAGATATTCCGAACGTAGGGCTTGCAGTTCCCTGTTCAGTTCTTCAAGGCTCTGATTGGCCTTCTTGAGTTCAGTTCTTTGGGATCTGACAATTTTGTCTAGATCTCCAAACAGTTCAATCTTTTTGTGTAATTTTTCAATTTCCTCTTTGTTTTGCAGATTGATTTTTCTGTCTTTTGATAAAGAAGATATGACAATTTTAAAGCCTAGATCACTTCTATAGGTGTTGATATGTAAATTATGTGCTAGATCTTTGTTTGAAACCTTTTCAGTACCGGCTA…
KT895259.1	Banana streak virus isolate DN5-4, complete genome	Banana streak virus		Musa sp.		China: Guangzhou, Guangdong	DN5-4	Viruses; Riboviria; Pararnavirae; Artverviricota; Revtraviricetes; Ortervirales; Caulimoviridae; Badnavirus	DCR_NODE_33886_length_880_cov_4.854569	880	4.85457	880	1	1	0.409	3872	2993	880	1	1588.25	0	GGAAAGTATCACACTTCTACACATGACTGAAAAGATTTTTGACAACGCTGAGGACAAGATGAGATACATGGAGAATCTTCTAGGTGAAGATGAGAAGAAACACTTCATTGAGTGGAGAATGAAGTATACTGCGGAATATGAAACGATGAAAGTGCAAGCACTAGGTGACCAAGGGACTCAGAACATAATCAACCAGATCAGGTTGATATTCTTTCTGGAAAATCCCCAAGTTGGCACCACAACATCTCAAGATGCGGCATACAAAACACTGAAGAGTCTAGTATGCACAGAAATGACGGACACCGCCATCTACAGGTACATGAATGATTACTTTCATCTTTCTGCAAAAACTGGAAGAGCTTGGGCATCTGAAGAACTATCTAAAGAATTCTTCACCAA…
AF106947.1	Musa ABB Group clone Musa8 cacao swollen shoot badnavirus sequence	Musa ABB Group						Eukaryota; Viridiplantae; Streptophyta; Embryophyta; Tracheophyta; Spermatophyta; Magnoliopsida; Liliopsida; Zingiberales; Musaceae; Musa	FHL_NODE_190150_length_935_cov_41.884615	935	41.8846	879	0.833	0.9369	0.391	2193	1319	934	59	902.971	0	AACAACCGTTTTCTTGACATATTTCCAACATTCTGGTGAGATGTTGCCCATGCTCCTTCTCGTTTTCTGAAAATACAAGTATATCATCTATGTACACAGCAATGAATTGTTCCGTACCTCTGAAGCAGTTGTCCATTTTCCCTTTGGAATATAGCAGGGCATTCTTAAGACCAAATGCCATTACCAGCCATTCAAACAATCCTTCAGGGACCCAGAATGCGGTCCCATTCAATTGAATCTGGGTGCATTGCGACTTGATGGAAACCAGATTTTAAGTCAAATTTTGAATAAATTTTGCTGTTACTAACCTTTCTTGAGTATTGTATTGATACCGGGAAGGCTGTATTGGTCCTTTTCAGTGATGTCATTAAGCCTCTTGTAGTTGAAGACCATTCTTTC…
MT120305.1	Banana streak MY virus isolate IN5, complete genome	Banana streak MY virus	BSMyV	banana cv. Meitei Hei		India	IN5	Viruses; Riboviria; Pararnavirae; Artverviricota; Revtraviricetes; Ortervirales; Caulimoviridae; Badnavirus	MBL_NODE_77153_length_885_cov_7.405371	885	7.40537	873	0.763	0.9831	0.483	6105	6959	885	16	629.76	2.34e-180	TCTTCTTCTTCGAATAATTGGCCCCTTTCCTGTGCCATCTCTTGTCGGTGTGTCTCCGAGATCTTATTCCAGGCCGTCAGATTTTGAAAGTAATCGTCTACCAGATCCTTCCAGATCCAGATGTGACACATGCTCTTCTGGCATGGACGGTCAGGATTTCTTGATGTATGTGAAATGTTGATTTCAGCGTCTTTTCCACAGGCGCACTGAAGTTTGGGCCCTTCAGTGACCATGTTTACTTGGTGTCCAGCTGGTATCTCAATAACCTTCAGAATTATTTGCCCGAGTCTTCTGGCGACTTCCAGGTTGGGCCGCTGGTCCAATTCTTCTAAGGCCAGTAAGACTTTGTCCAGGTGTTGGTGGTGCCATCCTTGCAGCAGTACTTGGACGAGTCTTGAG…
AY750155.1	Banana streak virus strain Acuminata Vietnam, complete genome	Banana streak VN virus		plantain				Viruses; Riboviria; Pararnavirae; Artverviricota; Revtraviricetes; Ortervirales; Caulimoviridae; Badnavirus	MBL_NODE_59763_length_1328_cov_6.288163	1328	6.28816	845	0.796	0.6363	0.418	6029	6873	845	1	749.684	0	CTTGATAGAGTATCAGCTAGAACATTTTCTTTCCCGTCAATATGCTCGAATTTGACGTTGATTCCGAGCCCAGTAATGTAGTCAATTAGCATAAGCCACCTTGTTCTTGAGGGCTTATGATCAGCTTGCTTCTTATAAAAAGCCACAATAGCCTGGCTGTCTGTTCTTATGATCAACTCCTTTTTATCCAGATAATAAATTTTGAATTTTTCTAAGCTGTTGATCACTGCGTGTACCTCTGCATCAATTGTGCTCTTGATGGGGTGATACCTTCCACTTGCGTACGCACAGACCTTTTCTGCCAGTCTTGTGTCAGAGGGATGGAGCTTCCATTTGCATACTCCTCCCCATCCTTCCATACACCCGTCAGTCTCTAAGACCATAGTTGCCTCTGCAGGG…
MH404163.1	Dioscorea bacilliform AL virus 2 isolate DBALV2-PNG12_DA, complete genome	Dioscorea bacilliform AL virus 2		Dioscorea alata	SPC-CePaCT	Papua New Guinea	DBALV2-PNG12_DA	Viruses; Riboviria; Pararnavirae; Artverviricota; Revtraviricetes; Ortervirales; Caulimoviridae; Badnavirus	MTL_NODE_12482_length_2410_cov_6.115301	2410	6.1153	843	0.707	0.3473	0.434	5650	6480	838	2	383.6	4.38e-106	TATACAGCTATGAATTTCTCTGTACCTCTGAAACAGTTATCCATCTTCCTTTGGAAGACAGCTGGAGCGTTCTTCAGTCCAAATGGCATGACAAGCCATTCAAACAAGCCTTCTGGGACCCAGAATGCGGTCCACTCGATGGAGTCAGGATCCATTGCGACTTGGTGAAAGCCGCTCTTCAAATCAAATTTGGAGTAGATTTTACTCTGCCCAACTCTCTGTATAATTGTATTTATACCGGGAAGGCTGTACTGGTCTTTGTGGGTGTTGTCGTTGAGACGTTTGTAATTAAAGACCATCCTCTCCTTGCCTTTGACTTCCTTCCCTGTTTTGGGGTCAACAGTTGTCCCCGAGTAGACAATGATTGCTGTAGTTCTGTGTCTACTCTGACTGGGCCTG…
KT895259.1	Banana streak virus isolate DN5-4, complete genome	Banana streak virus		Musa sp.		China: Guangzhou, Guangdong	DN5-4	Viruses; Riboviria; Pararnavirae; Artverviricota; Revtraviricetes; Ortervirales; Caulimoviridae; Badnavirus	DCL_NODE_118714_length_840_cov_12.237449	840	12.2374	840	1	1	0.377	3732	4571	840	1	1516.12	0	CTCTAATACATTGACCTGCTCTTCATCTCTATTTCTTTGTTGCTGCTCAAGCTCTCTTATTTTCTCTTCTAATTCCATAATCTTGTTGAGGTATTGTACCTCTTCTCTTTCCTTCTGTTTTACTAGGATATTCAAGAGTTCATTTTCCTTCTCCGTATCTTCAAGTTTTTGTATTAACTCAGCTGTTTCTTCTGAGTCTTCCTCAAAGATAATTGGCTCTCTTCCTTCTAATTCCTTATTTTTTTCCTTCAATCTTTCAACTTCATCCGCCAATTGTTTTTCATTTGCAATACTTGTTTTGAGAACCTCATGTTGTCTAAGAGCAATCTCCTTCCAATCAATTACTCTTTCGATCCTTACCCTTGTCTTCTTGATCTCTTCTGTATTGATGTCTTTATA…
OL423408.1	Banana streak OL virus isolate 3-S32, complete genome	Banana streak OL virus		Musa sp. cv. 25291-S32		Nigeria	3-S32	Viruses; Riboviria; Pararnavirae; Artverviricota; Revtraviricetes; Ortervirales; Caulimoviridae; Badnavirus	BBL_NODE_118646_length_836_cov_50.991814	836	50.9918	836	1	1	0.396	6661	5826	836	1	1508.9	0	ATGACAATCTGCGAGAAAAATGGTTTAGTCTTAAGTCCGACAAAAATGAAAATTGGAACAAGACAGATTGACTTCCTAGGTGCAACTATTGGAAACTCAAAAATTAAGTTGCAGCCTCATATTATTAAAAAGATCATCGAAATGAAAGATGAAGAACTAAAGGAAGTGAAAGGATTAAGGAAATGGCTGGGAATCCTTAATTATGCTAGGAGCTACATTCCGAAACTGGGAAAAATCCTTGGACCACTGTATGCCAAAACGAGTCCTAATGGAGAAAGAAGAATGAATACTCAGGACTGGAAAATTGTCAAAGAGGTCAAGGAAGTTGTAGCTAATCTGCCAGAACTTGAGTTACCCCCCGAAAAAGCTATCATGATAATTGAAACGGATGGCTGTATG…
OL423408.1	Banana streak OL virus isolate 3-S32, complete genome	Banana streak OL virus		Musa sp. cv. 25291-S32		Nigeria	3-S32	Viruses; Riboviria; Pararnavirae; Artverviricota; Revtraviricetes; Ortervirales; Caulimoviridae; Badnavirus	MBL_NODE_79990_length_836_cov_33.085948	836	33.0859	836	1	1	0.396	6661	5826	836	1	1508.9	0	ATGACAATCTGCGAGAAAAATGGTTTAGTCTTAAGTCCGACAAAAATGAAAATTGGAACAAGACAGATTGACTTCCTAGGTGCAACTATTGGAAACTCAAAAATTAAGTTGCAGCCTCATATTATTAAAAAGATCATCGAAATGAAAGATGAAGAACTAAAGGAAGTGAAAGGATTAAGGAAATGGCTGGGAATCCTTAATTATGCTAGGAGCTACATTCCGAAACTGGGAAAAATCCTTGGACCACTGTATGCCAAAACGAGTCCTAATGGAGAAAGAAGAATGAATACTCAGGACTGGAAAATTGTCAAAGAGGTCAAGGAAGTTGTAGCTAATCTGCCAGAACTTGAGTTACCCCCCGAAAAAGCTATCATGATAATTGAAACGGATGGCTGTATG…
AF106947.1	Musa ABB Group clone Musa8 cacao swollen shoot badnavirus sequence	Musa ABB Group						Eukaryota; Viridiplantae; Streptophyta; Embryophyta; Tracheophyta; Spermatophyta; Magnoliopsida; Liliopsida; Zingiberales; Musaceae; Musa	FHC_NODE_21977_length_922_cov_7.139194	922	7.13919	833	0.911	0.8905	0.396	2266	1436	922	102	1155.44	0	CTCTGAAGCAGTTGTCCATTTTCCCTTTGGAATATAGCAGGGCATTCTTAAGACCAAATGCCATTACCAGCCATTCAAACAATCCTTCAGGGACCCAGAATGCGGTCCCATTCAATTGAATCTGGGTGCATTGCGACTTGATGGAAACCAGATTTTAAGTCAAATTTTGAATAAATTTTGCTGTTACTAACCTTTCTTGAGTATTGTATTGATACCGGGAAGGCTGTATTGGTCCTTTTCAGTGATGTCATTAAGCCTCTTGTAGTTGAAGACCATTCTTTCCTTCCCTTTTCTTTCTACTCCTGTTATGGGGTCCACTGTAGTTCCTGAGTTGACGATTATAGCCGTAGTTCTATGCTTGCTTTTGCTTGGTCTGATGACCCCAATTTCTAGCAGTGC…
AF106947.1	Musa ABB Group clone Musa8 cacao swollen shoot badnavirus sequence	Musa ABB Group						Eukaryota; Viridiplantae; Streptophyta; Embryophyta; Tracheophyta; Spermatophyta; Magnoliopsida; Liliopsida; Zingiberales; Musaceae; Musa	MSL_NODE_67684_length_832_cov_92.742112	832	92.7421	832	0.804	0.9976	0.425	3723	4554	830	1	764.111	0	GTTGAGTCCGCAGGAGGTCTGTAATTTGAAATAGCGGATGATGAATATACCTGATGGGATAATTTTGCCAATTAGGGATATTCCATTACTAATTCTTCTTCTAATCTGGCTGCGATTAGTTCTTGTCGAGGCTTTTGAGGATATGGCATTTCTACTTTCCCTTCTGAGTCTTCAATATTTTGGAAGTAAAAGTTTAGATCCTCTTGCAGTTCTTCTGCCTCATTTCTTCATCACTAGAAAGTTGAATGTTGACGGCTACTGTGTGGCTTCGTATCTCTTCTTCGTCGCTAAATGCTTCATCATCCACAGTATTATAGTGTATCCTGCTCGATGTTGATGCCGCCCTGTAGTTATCAAAACTGATGGAGATTCTTCCATCAATTAGGTTTCTGCTTCTGA…
MT120305.1	Banana streak MY virus isolate IN5, complete genome	Banana streak MY virus	BSMyV	banana cv. Meitei Hei		India	IN5	Viruses; Riboviria; Pararnavirae; Artverviricota; Revtraviricetes; Ortervirales; Caulimoviridae; Badnavirus	MBL_NODE_63636_length_1204_cov_13.432334	1204	13.4323	822	0.797	0.6827	0.427	5898	5077	822	1	730.749	0	GAAATGAGTGAGGAGGAATTCGTAGAAATACAAATCTCCACAAGTACAGAAGGATACATAAACAAGGAGATTATGGACTCCAGACTATTCAAAGAGCTAAAGGAGCAGGGGTACATTGGTGAAGAACCATTGAGGCACTGGCAAAAGAATATGGTCAAGTGCAAGCTGGAACTGAAGAATCCTGATATCACTATTCAGGATAAGCCCCTAAAGCACGTGACATCCAAGATGAGGGAAACAATGAAGGCGCATATTGACAAACTATTACAGCTCAAAGTAATCAGGCCCTCGTCAAGTCGTCACAGAACAACGGCGATGATTGTAGAAAGTGGGACAGAGGTAGACCCCAAGACTGGACAAGAGAAAAGGGGAAAGGAAAGACTGGTTTTTAATTTTAAA…
AF106947.1	Musa ABB Group clone Musa8 cacao swollen shoot badnavirus sequence	Musa ABB Group						Eukaryota; Viridiplantae; Streptophyta; Embryophyta; Tracheophyta; Spermatophyta; Magnoliopsida; Liliopsida; Zingiberales; Musaceae; Musa	DCL_NODE_126950_length_813_cov_5.577465	813	5.57747	819	0.736	0.9988	0.396	2227	1414	813	2	483.687	2.01e-136	ACAGCAATGAATTGTTCCGTACCTCTGAAGCAGTTGTCCATTTTCCCTTTGGAATATAGCAGGGCATTCTTAAGACCAAATGCCATTACCAGCCATTCAAACAATCCTTCAGGGACCCAGAATGCGGTCCCATTCAATTGAATCTGGGTGCATTGCGACTTGATGGAAACCAGATTTTAAGTCAAATTTTGAATAAATTTTGCTGTTACTAACCTTTCTTGAGTATTGTATTGATACCGGGAAGGCTGTATTGGTCCTTTTCAGTGATGTCATTAAGCCTCTTGTAGTTGAAGACCATTCTTTCCTTCCCTTTTCTTTCTACTCCTGTTATGGGGTCCACTGTAGTTCCTGAGTTGACGATTATAGCCGTAGTTCTATGCTTGCTTTTGCTTGGTCTGA…
AF106947.1	Musa ABB Group clone Musa8 cacao swollen shoot badnavirus sequence	Musa ABB Group						Eukaryota; Viridiplantae; Streptophyta; Embryophyta; Tracheophyta; Spermatophyta; Magnoliopsida; Liliopsida; Zingiberales; Musaceae; Musa	DCL_NODE_49135_length_1240_cov_5.419525	1240	5.41953	818	0.733	0.6492	0.395	1475	2279	819	15	467.457	2.38e-131	ATGCGTTTCCAATGAAGCTCGGAGATGACATTCAAATGATAATAGGCTGCAATTTCATATGGGCAATGCAGGGAGGAGTAAGGATTGAAGGTAATACTGTCACATTTTACAAAAATTTGATAACTATTAACACTCTGCCCTATATCTCAACAGCCGCAGCCATAGAAGAGCTGGATCTAGAAGAAGATGACTATATCCAGATCCAGGAATCAGTACTATATTCAGCAGAAACTCAGCAAAATAATGAAAGTATAAGGACTAAGTTTGGAGGCTTACTGGATCAATTAAAAGCTCAGGGCTATATTGGGGAAGATCCTCTTAAATATTGGAAAAAGAACAAAATAACATGCAAGCTGGAAATTAAGAATCAAGACTTTGTGGTAGAAGATAAACCTCTCA…
OL423401.1	Banana streak MY virus isolate 3-S38, complete genome	Banana streak MY virus	BSMyV	Musa sp.			3-S38	Viruses; Riboviria; Pararnavirae; Artverviricota; Revtraviricetes; Ortervirales; Caulimoviridae; Badnavirus	MTL_NODE_154838_length_809_cov_6.943343	809	6.94334	809	0.958	1	0.361	125	933	809	1	1306.93	0	GGGCTTGCAGTTCCCTGTTTAAGTCCTCAAGGCTTTGATTAGCCTTTTTGAGTTCAGTTCTTTGGGATCTGACAATCTTGTCTAGATCTCCAAACAGTTCAAGCTTCTTGTGAAGTTTTTCAAGCTCTTCTTTATTTTGCAAATTTAACTTTCTTTCCTTAGTAAGTGATGCAATAACAACTTTAAATCCAAGATCACTTCTATAAGTATTAACGTGCAAGTTATGTGCTAGGTCTTTATTTGAGACCTTTTCAATTCCTGCTAAGTTCAAATATTCAAGATCTGCAATTGACTTAGTATGAGAGTTCTTGTAATTTTCAAAGGTTTTATCCCAGTAAGTATCCAGAATTAGCTTTGGTTCAAGGTTTAAGTAAACTAAAGGCTTTGAAGCAGGATAAA…
AF106947.1	Musa ABB Group clone Musa8 cacao swollen shoot badnavirus sequence	Musa ABB Group						Eukaryota; Viridiplantae; Streptophyta; Embryophyta; Tracheophyta; Spermatophyta; Magnoliopsida; Liliopsida; Zingiberales; Musaceae; Musa	MTL_NODE_126104_length_921_cov_25.459658	921	25.4597	808	0.733	0.873	0.397	2132	1327	891	88	462.949	2.14e-130	TTTTCTTGACATATTTCCAACATTCTGGTGAGATGTTGCCCATGCTCCTTCTCGTTTTCTGAAAATACAAGTATATCATCTATGTACACAGCAATGAATTGTTCCGTACCTCTGAAGCAGTTGTCCATTTTCCCTTTGGAATATAGCAGGGCATTCTTAAGACCAAATGCCATTACCAGCCATTCAAACAATCCTTCAGGGACCCAGAATGCGGTCCCATTCAATTGAATCTGGGTGCATTGCGACTTGATGGAAACCAGATTTTAAGTCAAATTTTGAATAAATTTTGCTGTTACTAACCTTTCTTGAGTATTGTATTGATACCGGGAAGGCTGTATTGGTCCTTTTCAGTGATGTCATTAAGCCTCTTGTAGTTGAAGACCATTCTTTCCTTCCCTT…
DQ092436.1	Banana streak virus Acuminata Yunnan, complete genome	Banana streak virus Acuminata Yunnan		plaintain		China	Acuminata Yunnan	Viruses; Riboviria; Pararnavirae; Artverviricota; Revtraviricetes; Ortervirales; Caulimoviridae; Badnavirus	MSR_NODE_16777_length_811_cov_2.741525	811	2.74153	806	0.816	0.9938	0.439	6831	6026	807	2	787.555	0	CAAAGTTCCTGGAGATTTGCAAGGCAAATGGGCTGGTCCTAAGCCCAACAAAGATGAAAATTGGCGCAAGAGAAATTGATTTTCTGGGAGCAACAATTGGGAATTCCAGAATTAAGCTCCAACCACACATAATTAAGAAGATTATTGAGACAAAGGATGAGGAGCTTAAGGAAACAAAGGGACTCAGGAAATGGCTGGGAGTCCTTAACTATGCACGGGCATATATTCCAAATCTGGGAAAAACTTTAGGCCCGCTCTACTCCAAGACATCCGTTAATGGAGAAAAGAGAATGAACAGCCAGGACTGGAAGGTTGTTCAGCTGATCAAAAATCAGGTACAAAATTTACCTGACCTTGACATACCCCCCGCAGGAGCAACGATGGTCCTAGAGACTGACG…
AF106947.1	Musa ABB Group clone Musa8 cacao swollen shoot badnavirus sequence	Musa ABB Group						Eukaryota; Viridiplantae; Streptophyta; Embryophyta; Tracheophyta; Spermatophyta; Magnoliopsida; Liliopsida; Zingiberales; Musaceae; Musa	MSR_NODE_4741_length_1581_cov_7.056157	1581	7.05616	799	0.809	0.5041	0.393	1482	2279	1581	785	741.569	0	ATGCGTTTCCAATGAAGCTCGGAGATGACATTCAAATGATAATAGGCTGCAATTTCATATGGGCAATGCAGGGAGGAGTAAGGATTGAAGGTAATACTGTCACATTTTACAAAAATTTGATAACTATTAACACTCTGCCCTATATCTCAACAGCCGCAGCCATAGAAGAGCTGGATCTAGAAGAAGATGACTATATCCAGATCCAGGAATCAGTACTATATTCAGCAGAAACTCAGCAAAATAATGAAAGTATAAGGACTAAGTTTGGAGGCTTACTGGATCAATTAAAAGCTCAGGGCTATATTGGGGAAGATCCTCTTAAATATTGGAAAAAGAACAAAATAACATGCAAGCTGGAAATTAAGAATCAAGACTTTGTGGTAGAAGATAAACCTCTCA…
AF106947.1	Musa ABB Group clone Musa8 cacao swollen shoot badnavirus sequence	Musa ABB Group						Eukaryota; Viridiplantae; Streptophyta; Embryophyta; Tracheophyta; Spermatophyta; Magnoliopsida; Liliopsida; Zingiberales; Musaceae; Musa	BBL_NODE_127809_length_763_cov_20.236364	763	20.2364	798	0.699	0.9725	0.394	2268	1475	763	22	371.879	8.57e-103	GGGCATTCTTAAGACCAAATGCCATTACCAGCCATTCAAACAATCCTTCAGGGACCCAGAATGCGGTCCCATTCAATTGAATCTGGGTGCATTGCGACTTGATGGAAACCAGATTTTAAGTCAAATTTTGAATAAATTTTGCTGTTACTAACCTTTCTTGAGTATTGTATTGATACCGGGAAGGCTGTATTGGTCCTTTTCAGTGATGTCATTAAGCCTCTTGTAGTTGAAGACCATTCTTTCCTTCCCTTTTCTTTCTACTCCTGTTATGGGGTCCACTGTAGTTCCTGAGTTGACGATTATAGCCGTAGTTCTATGCTTGCTTTTGCTTGGTCTGATGACCCCAATTTCTAGCAGTGCTTTCACATGTTTGGAGAAGGTTCTTTTGCTTGTGGTGTC…
AF106947.1	Musa ABB Group clone Musa8 cacao swollen shoot badnavirus sequence	Musa ABB Group						Eukaryota; Viridiplantae; Streptophyta; Embryophyta; Tracheophyta; Spermatophyta; Magnoliopsida; Liliopsida; Zingiberales; Musaceae; Musa	FHL_NODE_249269_length_792_cov_42.896952	792	42.897	793	0.828	0.9987	0.425	3771	4563	792	2	810.999	0	GGTCCCATTGTTGAGTCCGCAGGAGGTCTGTAATTTGAAATAGCGGATGATGAATATACCTGATGGGATAATTTTGCCAATTAGGGATATTCCATTACTAATTCTTCTTCTAATCTGGCTGCGATTAGTTCTTGTCGAGGCTTTTGAGGATATGGCATTTCTACTTTCCCTTCTGAGTCTTCAATATTTTGGAAGTAAAAGTTTAGATCCTCTTGCAGTTCTTCTGCCTCATTTCTTCATCACTAGAAAGTTGAATGTTGACGGCTACTGTGTGGCTTCGTATCTCTTCTTCGTCGCTAAATGCTTCATCATCCACAGTATTATAGTGTATCCTGCTCGATGTTGATGCCGCCCTGTAGTTATCAAAACTGATGGAGATTCTTCCATCAATTAGGTTTC…
AF106947.1	Musa ABB Group clone Musa8 cacao swollen shoot badnavirus sequence	Musa ABB Group						Eukaryota; Viridiplantae; Streptophyta; Embryophyta; Tracheophyta; Spermatophyta; Magnoliopsida; Liliopsida; Zingiberales; Musaceae; Musa	BBL_NODE_83618_length_1314_cov_14.742362	1314	14.7424	791	0.764	0.5989	0.396	2123	1336	964	178	559.429	5.21e-159	CATATTTCCAACATTCTGGTGAGATGTTGCCCATGCTCCTTCTCGTTTTCTGAAAATACAAGTATATCATCTATGTACACAGCAATGAATTGTTCCGTACCTCTGAAGCAGTTGTCCATTTTCCCTTTGGAATATAGCAGGGCATTCTTAAGACCAAATGCCATTACCAGCCATTCAAACAATCCTTCAGGGACCCAGAATGCGGTCCCATTCAATTGAATCTGGGTGCATTGCGACTTGATGGAAACCAGATTTTAAGTCAAATTTTGAATAAATTTTGCTGTTACTAACCTTTCTTGAGTATTGTATTGATACCGGGAAGGCTGTATTGGTCCTTTTCAGTGATGTCATTAAGCCTCTTGTAGTTGAAGACCATTCTTTCCTTCCCTTTTCTTTCTA…
MN296502.1	Banana streak GF virus isolate Yunnan, complete genome	Banana streak GF virus		Musa acuminata AAA Group		China	Yunnan	Viruses; Riboviria; Pararnavirae; Artverviricota; Revtraviricetes; Ortervirales; Caulimoviridae; Badnavirus	MTL_NODE_160986_length_788_cov_6.166423	788	6.16642	788	0.997	1	0.415	6788	6001	788	1	1413.32	0	CGGATGTATGGATGGTTGGGGTGGCATTTGCAAATGGAAGTTAAACAAAGGGGAACCTCGATCCGCTGAAAAGATCTGTGCTTATGCAAGTGGACGTTTCAACCCCATCAAAGGAGCTATTGACGCTGAAATACAGGCTGTTATCTACAGTCTAGAAAAATTTAAGATTTACTATCTCGACAAAAAGGAGCTTATTTTAAGGACTGACAGCAAGGCAATTGTCAGGTTCTACGAGAAATGTTCAGAACACAAACCCTCTCGTGTTCGATGGATGACTCTAACTGACTACATCTCGGGATGCGGAGTTAAGGTATATTTTGAACACATTAATGGAAAAGATAATACACTTGCAGACGAACTATCACGACTTGTTCAAGCAATTCTCATCAACAAAGAAGA…
AF106947.1	Musa ABB Group clone Musa8 cacao swollen shoot badnavirus sequence	Musa ABB Group						Eukaryota; Viridiplantae; Streptophyta; Embryophyta; Tracheophyta; Spermatophyta; Magnoliopsida; Liliopsida; Zingiberales; Musaceae; Musa	MSR_NODE_18059_length_786_cov_6.240117	786	6.24012	787	0.793	0.9975	0.392	1399	2183	784	1	667.631	0	CTGTCACATTTTACAAAAATTTGATAACTATTAACACTCTGCCCTATATCTCAACAGCCGCAGCCATAGAAGAGCTGGATCTAGAAGAAGATGACTATATCCAGATCCAGGAATCAGTACTATATTCAGCAGAAACTCAGCAAAATAATGAAAGTATAAGGACTAAGTTTGGAGGCTTACTGGATCAATTAAAAGCTCAGGGCTATATTGGGGAAGATCCTCTTAAATATTGGAAAAAGAACAAAATAACATGCAAGCTGGAAATTAAGAATCAAGACTTTGTGGTAGAAGATAAACCTCTCAGACACCTGACACCACAAGCAAAAGAACCTTCTCCAAACATGTGAAAGCACTGCTAGAAATTGGGGTCATCAGACCAAGCAAAAGCAAGCATAGAAC…
EU140339.1	Banana streak Mys virus isolate TRY, complete genome	Banana streak MY virus	BSMyV	Musa sp. cv. Poovan (Mysore,AAB)		India	TRY	Viruses; Riboviria; Pararnavirae; Artverviricota; Revtraviricetes; Ortervirales; Caulimoviridae; Badnavirus	MBL_NODE_77372_length_881_cov_15.474293	881	15.4743	784	0.955	0.8899	0.381	4431	5214	881	98	1257.33	0	AACAGTTTTGAGTCCATTATCTCCTTGTTGATATATCCTTCAGTACTTGTTGATATTTGGACCTCAATAAATTCCTCTTCGCTCATTTCCAGCTCCTCAATTAAATTTATCTGGTGAGGGACCTTTGGTGCATCTGTCGTGGTCACTATCTTATAGAAAGTAACTGTTTCTCCTTCTATACGAACTCCACCAGACATAGCCCTTAAGAAATTCGTACCGATTATCATGTCTATACCTCCAGATAATTCTATTTCCAGTGCATAAGTCCTAGGTAACCGAAAATACTGATTACCAATCCAAATTTTACCTTCTTTGAGGACTTTATTGACTTTGGAGGTACCGTTTACTCCTCTTAGTTCTACCTTCATAGCTGATGGCTCCAGGAATCTTTCTGACACT…
AF106947.1	Musa ABB Group clone Musa8 cacao swollen shoot badnavirus sequence	Musa ABB Group						Eukaryota; Viridiplantae; Streptophyta; Embryophyta; Tracheophyta; Spermatophyta; Magnoliopsida; Liliopsida; Zingiberales; Musaceae; Musa	MBR_NODE_62121_length_778_cov_3.223704	778	3.2237	779	0.727	0.9974	0.391	2196	1420	777	2	427.783	1.3e-119	ATGAATTGTTCCGTACCTCTGAAGCAGTTGTCCATTTTCCCTTTGGAATATAGCAGGGCATTCTTAAGACCAAATGCCATTACCAGCCATTCAAACAATCCTTCAGGGACCCAGAATGCGGTCCCATTCAATTGAATCTGGGTGCATTGCGACTTGATGGAAACCAGATTTTAAGTCAAATTTTGAATAAATTTTGCTGTTACTAACCTTTCTTGAGTATTGTATTGATACCGGGAAGGCTGTATTGGTCCTTTTCAGTGATGTCATTAAGCCTCTTGTAGTTGAAGACCATTCTTTCCTTCCCTTTTCTTTCTACTCCTGTTATGGGGTCCACTGTAGTTCCTGAGTTGACGATTATAGCCGTAGTTCTATGCTTGCTTTTGCTTGGTCTGATGACCC…
JF911393.1	Banana streak Mysore virus isolate Ke184 ORF III polyprotein gene, partial cds	Banana streak MY virus	BSMyV	Musa sp. cv. Sukari Ndizi		Kenya	Ke184	Viruses; Riboviria; Pararnavirae; Artverviricota; Revtraviricetes; Ortervirales; Caulimoviridae; Badnavirus	FHL_NODE_257037_length_777_cov_4.207715	777	4.20772	777	0.978	1	0.412	783	7	777	1	1325.86	0	CAATTGAAAGTGATCAGACCCTCATCCAGTCGACACAGGACCACTGCCATGATTGTTGAAAGCGGAACAGAAGTGGATCCAAAGACAGGACAAGAAAAGAGAGGAAAAGAGAGATTGGTCTTCAACTTCAAGAGACTGAATGACAATACTGAGAAAGACCAATACTCCCTCCCAGGAATAAACACGATTATCAGTCGAATTGGAAATGCCAAAGTTTATTCAAAATTCGACTTAAAAAGTGGTTTCCATCAAGTAGCCATGGATCCTGAATCCATCCCATGGACGGCTTTCCTGGCTAACAATGAGCTCTATGAGTGGCTTGTCATGCCCTTCGGTCTGAAGAATGCTCCAGCAATATTCCAACGAAAGATGGACACCTGTTTTAAAGGTACTGAAGCC…
KT895259.1	Banana streak virus isolate DN5-4, complete genome	Banana streak virus		Musa sp.		China: Guangzhou, Guangdong	DN5-4	Viruses; Riboviria; Pararnavirae; Artverviricota; Revtraviricetes; Ortervirales; Caulimoviridae; Badnavirus	DCR_NODE_47629_length_774_cov_7.940387	774	7.94039	774	0.999	1	0.368	5100	5873	774	1	1392.59	0	ATGAGGTTGCAACCTGATTTTTGAATCTCCAATCGTTGCACCAAGGAAATCTACTTGTCTTGTCCCAATTTTCATTTTTGTTGGGCTTAGTACTAATCCATTCCTTTCACATATAGCCATAAATTTCTTCAAATGCTCTTTGTGTTTTTGGACTGTTTCTGAAAATATCAATATATCATCAATATATACCGCTATGAATTCTTCTGTTCCTCTGAAGCAATTGTCCATTTTTCTCTGAAATATTGCTGGAGCATTTTTCAACCCAAATGGCATCACTAACCATTCATAAAGTCCATCTATTGCCCAAAATGCTGTCCATGGGATAGACTCTTGATCCATGGCTACCTGGTGGAAACCACTCTTTAGATCAAATTTGCTATAGATCTTAGCATTTCCAAT…
AF106947.1	Musa ABB Group clone Musa8 cacao swollen shoot badnavirus sequence	Musa ABB Group						Eukaryota; Viridiplantae; Streptophyta; Embryophyta; Tracheophyta; Spermatophyta; Magnoliopsida; Liliopsida; Zingiberales; Musaceae; Musa	MBR_NODE_60364_length_785_cov_4.291789	785	4.29179	767	0.729	0.9656	0.398	1371	2132	761	4	418.766	6.78e-117	CAACAGCCGCAGCCATAGAAGAGCTGGATCTAGAAGAAGATGACTATATCCAGATCCAGGAATCAGTACTATATTCAGCAGAAACTCAGCAAAATAATGAAAGTATAAGGACTAAGTTTGGAGGCTTACTGGATCAATTAAAAGCTCAGGGCTATATTGGGGAAGATCCTCTTAAATATTGGAAAAAGAACAAAATAACATGCAAGCTGGAAATTAAGAATCAAGACTTTGTGGTAGAAGATAAACCTCTCAGACACCTGACACCACAAGCAAAAGAACCTTCTCCAAACATGTGAAAGCACTGCTAGAAATTGGGGTCATCAGACCAAGCAAAAGCAAGCATAGAACTACGGCTATAATCGTCAACTCAGGAACTACAGTGGACCCCATAACAGGAGT…
MW052381.1	Banana streak IM virus isolate IN2, complete genome	Banana streak IM virus		banana		India	IN2	Viruses; Riboviria; Pararnavirae; Artverviricota; Revtraviricetes; Ortervirales; Caulimoviridae; Badnavirus	MTL_NODE_170131_length_759_cov_4.771341	759	4.77134	764	0.712	0.9974	0.441	3802	3046	759	3	372.78	2.44e-103	GGTTCAATCTGCCTACGGCCAATTCTAGGCAAGCCTCGGTATTCATTATGCCACAGGATTTTGACACTAAGGTGTTTGAAAGATGGGAGAGTTCTGTCTTATTACATATGACAGACAAGATTTTTGACGATCCCCAAGATAAACTGACGTATATTGAGAATCTACTCGGGGAGTCAGAAAAGAAAATGTTTATCACATGGAGGATGAAATATACTGCGGAGTATGAAGAAATGCGTACAAACGCATTAGGATCAAATGGTACGCAGAATATCCTGAATCAGATCAGGATGATCTTTTTCCTGGAGAATCCCCAAGTCGGCACCACCAACAGCCAGGATGCCGCATACAAAACTTTGAAGCAGCTGGTGTGCACGGAGATGTCAGGACCAGCAATATACA…
EU140339.1	Banana streak Mys virus isolate TRY, complete genome	Banana streak MY virus	BSMyV	Musa sp. cv. Poovan (Mysore,AAB)		India	TRY	Viruses; Riboviria; Pararnavirae; Artverviricota; Revtraviricetes; Ortervirales; Caulimoviridae; Badnavirus	BBC_NODE_93100_length_740_cov_2.562009	740	2.56201	762	0.967	1	0.398	4885	5646	740	1	1278.07	0	ACTTGATGGAAACCACTTTTTAAGTCGAATTTTGAATAAACTTTGGCATTTCCAATTCGACTGATAATCGTGTTTATTCCTGGGAGGGAGTATTGGTCTTTCTCAGTATTGTCATTCAGTCTCTTGAAGTTGAAGACCAATCTCTCTTTTCCTCTCTTTTCTTGTCCTGTCTTTGGATCCACTTCTGTTCCGCTTTCAACAATCATGGCAGTGGTCCTGTGTCGACTGGATGAGGGTCTGATCACTTTCAATTGCAGCAGCTTATCAATATGAGCCCTCATGGTTTCCCTCATTTTTGCTGTCACATGCTTAAGGGGTTTGTCTTGAATAGTGATATCTGGGTTTTTCAGCTCGAGTTTGCACTTAACCATGTTTTTCTGCCAGTGCTTCAGAGGCTCT…
MW090056.1	Banana streak MY virus isolate IN7, complete genome	Banana streak MY virus	BSMyV	banana		India	IN7	Viruses; Riboviria; Pararnavirae; Artverviricota; Revtraviricetes; Ortervirales; Caulimoviridae; Badnavirus	BBC_NODE_89652_length_756_cov_2.776417	756	2.77642	762	0.965	1	0.387	4829	4068	756	1	1254.63	0	GAAAGTTTCCAGAAAGGAATACTACTGTCAACATGAGTGGGACCACACCACTAAAGTTGTCGAAAGATGCAGAGCATGCACCTACTATATCACCAGCCAGCCGAGGATAAAGTGCACAAAGTGTAAGATCCCTATCTGCAACCTTTGCACAAATTACTGCTATGGGATTAAAATGGTTGATGAAAAAGAAAAAGAAAAGGAGAAAGAAAAAGAATCTGACTTACTTGGACTAGTAAATAATTGCCGAGAAATTATGGCCAAGTACAGAACAGAAAAGGAGGTACTCTTAGAGGAGCTCAACAATGCATTAAAACAAGCTAAAGAGTACAAGGAGAAATTTGAGCATCTGGAAGGCATCTGTGAGGAGCAAGAAGCAGAAAATAAAGCCTTAGCTCAGGA…
MW090056.1	Banana streak MY virus isolate IN7, complete genome	Banana streak MY virus	BSMyV	banana		India	IN7	Viruses; Riboviria; Pararnavirae; Artverviricota; Revtraviricetes; Ortervirales; Caulimoviridae; Badnavirus	MTL_NODE_169667_length_760_cov_11.144597	760	11.1446	760	0.999	1	0.436	2015	2774	760	1	1367.34	0	CCTACATCATAATTTGCTTCATCTTCAGAGATGTCTGCGTCATATTGATTGAGGAAATCTTGAATTGTATTTACTTCATCAGAATAATTGAGGAATTTTTGGAAATCAGCATGAGCTTCCTCATCATCAAGATTTTCTGATTTTTCTTCCTCATCATCCTCCCCCACCATGCTTTCAGAAGTTATATATAACTTCTCAAGCTCTCGGAACATGGGGTAGTCCATATCATCTCCGAGTAAAACCATATTAATTTGAAAAGTTTCTTCATCAGAGTCTACCTCGTCATCATTCTTGTTGTAGACTGGTGGTCTGGATGAGGATGCCGCTTGGTAGTCCCCAAATCGTAGAGATATACTGCGGTCATAATTAACAGCAGATGTGATGCTTGTGGGTTGTACG…
KT895259.1	Banana streak virus isolate DN5-4, complete genome	Banana streak virus		Musa sp.		China: Guangzhou, Guangdong	DN5-4	Viruses; Riboviria; Pararnavirae; Artverviricota; Revtraviricetes; Ortervirales; Caulimoviridae; Badnavirus	DCL_NODE_18576_length_1757_cov_10.332527	1757	10.3325	753	1	0.4286	0.461	6687	7439	1757	1005	1359.22	0	ATTCGCCGCGCGGAAGGAGGATCTTGCGCTCTACTCGCACTCTCGGACAAGAGGTGTGTTTCAAGCACAAACTTTTGTTTATTTTTCAAAACAGGAGTAAGCTTGCGTTGTCATGCATGCTTGCAACCTGAATACAAGGCTTCCTTATATAGAGGGCTGTGGAGCTCTCAATGCATCGTTAGGTGCATCCACCAATAATGCAAGGGGCAGCATCACATGCCTCTGGCCTACCATCTTTGCGTGAGAATCCCGCAAAGGAACTAAAGTCATCGTGCGTGACGCAGCATCGCACCTAGACAAAGACATAAAGTAAAGAGACAGCACGCAGGCCGCTCCTTTACATAAAGTGAGTGGTATCCAGCTCACTTGGCATCTCATCACCCTGTCACACTAGTTAGT…
MT120304.1	Banana streak MY virus isolate IN4, complete genome	Banana streak MY virus	BSMyV	banana cv. Meitei Hei		India	IN4	Viruses; Riboviria; Pararnavirae; Artverviricota; Revtraviricetes; Ortervirales; Caulimoviridae; Badnavirus	MBL_NODE_78802_length_856_cov_21.722444	856	21.7224	750	0.923	0.8692	0.354	1	745	746	3	1075.19	0	GAAGATATGACAATTTTAAAGCCTAGATCACTTCTATAGGTGTTGATATGTAAATTATGTGCTAGATCTTTGTTTGAAACCTTTTCAGTACCGGCTAAGTTGAGATATTCAAGATCTGCGATGGTCTTTGTATGAGAATTTTTATAATTTTCAAAAGTTTTGTCCCAATAAGTATCCAGATTTGATTACTGGTTCAAAAATCTAAGTAAATGAAAGGCTTAAAGCAGGATAAGAACCTTTGGGTTATTTATGCATCTTTCTCATAAATTAAAGTTAAAAACGCAGCTTTATATTTTCATTGGTTTATTCTTAGCTAGCATGTATTTCAAGGCTTAAGGCTCACTTTATCAGAGTTTTTACTAACAGATCTAGATTTTAGGAGTCTTAGGATATGAAATT…
AF106947.1	Musa ABB Group clone Musa8 cacao swollen shoot badnavirus sequence	Musa ABB Group						Eukaryota; Viridiplantae; Streptophyta; Embryophyta; Tracheophyta; Spermatophyta; Magnoliopsida; Liliopsida; Zingiberales; Musaceae; Musa	MBL_NODE_86602_length_742_cov_14.499218	742	14.4992	743	0.743	0.996	0.392	2178	1439	741	3	454.834	8.88e-128	TGAAGCAGTTGTCCATTTTCCCTTTGGAATATAGCAGGGCATTCTTAAGACCAAATGCCATTACCAGCCATTCAAACAATCCTTCAGGGACCCAGAATGCGGTCCCATTCAATTGAATCTGGGTGCATTGCGACTTGATGGAAACCAGATTTTAAGTCAAATTTTGAATAAATTTTGCTGTTACTAACCTTTCTTGAGTATTGTATTGATACCGGGAAGGCTGTATTGGTCCTTTTCAGTGATGTCATTAAGCCTCTTGTAGTTGAAGACCATTCTTTCCTTCCCTTTTCTTTCTACTCCTGTTATGGGGTCCACTGTAGTTCCTGAGTTGACGATTATAGCCGTAGTTCTATGCTTGCTTTTGCTTGGTCTGATGACCCCAATTTCTAGCAGTGCTTT…
DQ092436.1	Banana streak virus Acuminata Yunnan, complete genome	Banana streak virus Acuminata Yunnan		plaintain		China	Acuminata Yunnan	Viruses; Riboviria; Pararnavirae; Artverviricota; Revtraviricetes; Ortervirales; Caulimoviridae; Badnavirus	MBL_NODE_84918_length_764_cov_13.553707	764	13.5537	742	0.753	0.9686	0.442	5215	5954	742	3	508.935	4.74e-144	TCTTCCGTTCCTCGGAAGCAGTTGTCCATCTTTCTCTGAAATATGGCAGGCGCGTTCTTTAGTCCAAATGGCATGACCAGCCATTCATAAAGTCCATCTATGGCCCAAAAGGCTGTCCATGGGATGCTTTCTGGATCCATGGCCACCTGATGAAAACCCGATTTCAAGTCAAATTTGCTGTAGATTTTTGACTTGCCGATTCTGCTGATGATTGTGTTGATACCGGGTAGTGAATACTGATCCTTTTCAGTATTGTCATTGAGGCGTTTGTAGTTGAATACCAGCCTCTCCTTCCCTCTTCTTTCCTTCCCAGTGAGGGGGTCAATTTCTGTACCGGATTGGACAATTATAGCAGTTGTCCGGTGTTTACTCGTCAAAGGCCTGATCACCTTGAGCTCT…
KJ013507.1	Banana streak GF virus, complete genome	Banana streak GF virus		Musa acuminata cv. Cavendish, inoculated with BSGFV15 years ago using mealybugs and then propagatedvegetatively in a greenhouse		France: Montpellier	MP	Viruses; Riboviria; Pararnavirae; Artverviricota; Revtraviricetes; Ortervirales; Caulimoviridae; Badnavirus	FHL_NODE_276202_length_742_cov_2.971831	742	2.97183	742	0.999	1	0.392	5599	4858	742	1	1334.88	0	TGATGAGTTGGATCTTGAGTTACCTGAATACTATGACATATGTGCAGCTATTCCAAGACAAGGGAGCATCAATGAGGAATTTATTTCACCCTCAGAAATTGACCGACTCAAAAGATTGGGATTCATAGGGGAAGAACCATTAAAGCACTGGAAAAAGAATCAGATCAAGTGCAAACTCGAAATCAAGAATCCTGACCTGATCATAGAAGACCGTCCCCTCAAACATGTTACACCAGCAATGAAGGAGACCATGACTAAACACGTACAAAGGCTACTGGATATAAAGGTTATCAGACCATCTACTAGTAAGCATAGGACTACCGCTATAATGGTTAATTCTGGTACTGAAATTGATCCTATTACTGGTGCTGAAAAGAAAGGCAAAGAACGTCTTGTCTT…
MW086553.1	Banana streak CA virus isolate DC-BNE, complete genome	Banana streak CA virus		Musa acuminata		Australia	DC-BNE	Viruses; Riboviria; Pararnavirae; Artverviricota; Revtraviricetes; Ortervirales; Caulimoviridae; Badnavirus	MTL_NODE_173100_length_750_cov_4.652241	750	4.65224	730	0.74	0.972	0.362	4985	5713	731	3	453.932	8.98e-128	CTGGACTGTTTCTGAGAAAACCAATATATCATCAATATATACTGCAATAAATTTCTCTGTGCCTCTGAAACAATTGTCCATTTTTCTCTGGAATATAGCTGGAGCATTCTTCAAACCAAATGGCATAACAAGCCATTCATATAATCCATCAATCGCCCAAAATGCTGTCCATGGGATTGATTCCGGATCCATAGCGACTTGATGAAATCCGCTCTTCAAATCAAATTTGCTGTATATTTTTGCATTCCCAATTCTTTTGATGATTGTGTTGATCCCTGGCAGGCTGTACTGGTCTTTTTCTGTATTATCATTCAATCTTTTATAATTGAATACCAATCTTTCTTTTCCTCTTTTCTCCTTTCCAGTAATTGGATCAATTTCTGTTCCTGATTCCACAAT…
OL423401.1	Banana streak MY virus isolate 3-S38, complete genome	Banana streak MY virus	BSMyV	Musa sp.			3-S38	Viruses; Riboviria; Pararnavirae; Artverviricota; Revtraviricetes; Ortervirales; Caulimoviridae; Badnavirus	BBL_NODE_134031_length_720_cov_7.649919	720	7.64992	720	0.999	1	0.467	2839	3558	720	1	1295.2	0	GACCGTATTTCCAGGGTATTTTTCTTTGAAAGCCTTTGCCACTCTGTCACCAAGCCCGCTTGGTAGTTTGGTGAAGAATTCGTCGGATAGCTCTGGTCCTTGCCATATCCTTCCTGTCTTAGCCGCCAGAGTCCAGTAATCCGCCATATATCTTTTAATGGCAGTTCCCGTCATTTCATGGCATACTAGGCTCTTGATTGCCTTGTAAGCCGCATCTTGAGATACCGTAGTTCCAGTTTTGGGATCTTCCAGATAAAAGATTCTACGGATTTGAGAGAGTAGATTTTGTGTACCGTTGTTCCCTAGGGCTTGACCCTTCATCTCTTCGTATTCGTTTGCATAGGTCATTCGCCAACTTTGGAACATGATCTTCTCTGCTTCTCCAAGTAGATTTTCCAA…
OL423401.1	Banana streak MY virus isolate 3-S38, complete genome	Banana streak MY virus	BSMyV	Musa sp.			3-S38	Viruses; Riboviria; Pararnavirae; Artverviricota; Revtraviricetes; Ortervirales; Caulimoviridae; Badnavirus	MTL_NODE_183275_length_720_cov_9.189627	720	9.18963	720	1	1	0.467	2839	3558	720	1	1299.71	0	GACCGTATTTCCAGGGTATTTTTCTTTGAAAGCCTTTGCCACTCTGTCACCAAGCCCGCTTGGTAGTTTGGTGAAGAATTCGTCGGATAGCTCTGGTCCTTGCCATATCCTTCCTGTCTTAGCCGCCAGAGTCCAGTAATCCGCCATATATCTTTTAATGGCAGTTCCCGTCATTTCATGGCATACTAGGCTCTTGATTGCCTTGTAAGCCGCATCTTGAGATACCGTAGTTCCAGTTTTGGGATCTTCCAGATAAAAGATTCTACGGATTTGAGAGAGTAGATTTTGTGTACCGTTGTTCCCTAGGGCTTGACCCTTCATCTCTTCGTATTCGTTTGCATAGGTCATTCGCCAACTTTGGAACATGATCTTCTCTGCTTCTCCAAGTAGATTTTCCAA…
KR014107.1	Banana streak MY virus isolate BSMYV_TO213_2010, complete genome	Banana streak MY virus	BSMyV	Musa sp.		Tonga	BSMYV_TO213_2010	Viruses; Riboviria; Pararnavirae; Artverviricota; Revtraviricetes; Ortervirales; Caulimoviridae; Badnavirus	BBL_NODE_108928_length_934_cov_21.043321	934	21.0433	715	0.779	0.7655	0.467	922	1636	715	1	578.364	3.92e-165	GGCAACTCGTTGTGCTTCATACCGTCTCCTTGCGGATGCCCGGTAATCTCTAATTTGGTCTTCAATAAGTGGGGTCCCATCTCTTCCAGATGTACTGGGACCCATTGTTTCGGTCACCGTGGGTAGACTGGACCTTCGAGTTGTCATTGTAGGGATCTTAGAATTTCGTAGGGATTTTTGAAAACTTTGAGATTGCCTCCTACTTCTCGGATCTTGTCTCCCTGAATAGTGAGAGAACTTAGTCTTTTGGTGATTTCGTCCAAGTCCGCCTTGTAATCAGGGGCTCCTTCTGATGATTGCCCTGATTTCTTCTCAATTGATTTTACCCTTTGGTGGATTTGGGTAACTTCTTCTTTTAGTCCTTCGATGTCGTCTTTGATTTTGACCACCGAGTAAATG…
KR014107.1	Banana streak MY virus isolate BSMYV_TO213_2010, complete genome	Banana streak MY virus	BSMyV	Musa sp.		Tonga	BSMYV_TO213_2010	Viruses; Riboviria; Pararnavirae; Artverviricota; Revtraviricetes; Ortervirales; Caulimoviridae; Badnavirus	MBL_NODE_74492_length_934_cov_14.742479	934	14.7425	715	0.779	0.7655	0.467	1636	922	934	220	578.364	3.92e-165	GACTATCTCTCCAGGCGCCCTCTATCAAAGAAGGACGTAGAAGAACTTGTTCTACGTATCAGTGAGCAGCCAAAGCTCGTTGAACAACAAACAGAGGCCTTGACAAGAGAGCTCTCTGAAAAGGTTGACAAGGTGGAGGCCCTTATCCACCGTCTGGAGAAAGTTATTATTGGATGAGTCTAGCCAACACCAAGGCTAGCCCGCTTTACAAGGAAGCCATATCTGCTACATCCAACGGCTGGGAAGAACAAGGCGTAGGATTTACTGAAAGGGGAACTGCATCCCTTGCTATTCTGACGCGCCAACTCAACACCCTCATTTACTCGGTGGTCAAAATCAAAGACGACATCGAAGGACTAAAAGAAGAAGTTACCCAAATCCACCAAAGGGTAAAATCAA…
AF106947.1	Musa ABB Group clone Musa8 cacao swollen shoot badnavirus sequence	Musa ABB Group						Eukaryota; Viridiplantae; Streptophyta; Embryophyta; Tracheophyta; Spermatophyta; Magnoliopsida; Liliopsida; Zingiberales; Musaceae; Musa	DCL_NODE_166233_length_710_cov_27.164745	710	27.1647	711	0.841	0.9986	0.371	5622	4913	709	1	764.111	0	CCAATGCAGATGGAATAGGAGGAACACAGAACATCCTCTCACAACTAAGGAACATCTTTATATTGGAAGACCCATTTCAAGGATCTACTACAGCGCAAGAAGAGGCCTACAGGGGATCTTGAAAGGTTATCATGTTCCAATCTCAAACACATTATTCAATTTCTAAACGACTATATGAGGTTAGCATCCAAAACCGGAAGGATGTTTCTAGGACCTGAACTATTAGAAAAATTATGGTCCAAAATGCCNGGAGAACTAGGAAAAAGAATTAAAGCTGCATTCGAAGCAAAATACAGAGGAAATACTATAGGAATAATTCCAAGGATTCTTTTCTCCTATAAATACTTGGAATCCGAATGCAAGGATGCTGCATTCAGAAGGGCATTAAAAGATTATCCT…
AF106947.1	Musa ABB Group clone Musa8 cacao swollen shoot badnavirus sequence	Musa ABB Group						Eukaryota; Viridiplantae; Streptophyta; Embryophyta; Tracheophyta; Spermatophyta; Magnoliopsida; Liliopsida; Zingiberales; Musaceae; Musa	MBL_NODE_39486_length_2457_cov_15.452421	2457	15.4524	711	0.765	0.289	0.382	5937	5228	816	107	523.362	7.07e-148	ATTCCAAGGATTCTTTTCTCCTATAAATACTTGGAATCCGAATGCAAGGATGCTGCATTCAGAAGGGCATTAAAAGATTATCCTTTTGCTGTGCAAATTCCTATCCCTGGATATTACAGTAAACCAGAAAAAAAATTCGGGGTAAGAAGATCTACAACATACAAAGGTAAACCCCACTCATCTCACGCAAGAATTGAGAAAAGAAAGCATCTGATAAGAAATAAAAAATGCAAATGCTATCTTTGTGGAGAAGAAGGACATTTTGCAAGAGAATGTCCTAATGACAAGAAAAACATCAAAAGGGTAGCTATATTTGAACAATTGGATATCCTTGAAGAATATGAAATACTATCTGTCCAGGAGGGAGAAAACCAAAGCGACGCCATCTACTCAATATCT…
AY805074.1	Banana streak Mysore virus, complete genome	Banana streak MY virus	BSMyV	Musa spp. cv. Mysore		Australia		Viruses; Riboviria; Pararnavirae; Artverviricota; Revtraviricetes; Ortervirales; Caulimoviridae; Badnavirus	BBL_NODE_135354_length_711_cov_10.236842	711	10.2368	710	0.946	0.9986	0.382	4878	4169	711	2	1110.36	0	AGGATAAAGTGCACAAAGTGTAAGATCCCTATCTGCAACCTTTGCACAAATTACTGCTATGGGATTAAAATGGCTGATGAAAAAGAAAAAGAAAAGGAGAAAGAAAAAGAATCTGACTTACTTGGACTAGTAAATAATTGCCGAGAAATTATGGCCAAGTACAGAACAGAAAAGGAGGTACTCTTAGAGGAGCTCAACAATGCATTAAAACAAGCTAAAGAGTACAAGGAGAAATTTGAGCATCTGGAAGGCATCTGTGAGGAGCAAGAAGCAGAAAATAAAGCCTTAGCTCAGGAAAATCAAGATTTGAAGGAAAAGGTGGAAGAATTAAAGGAAGAAAATGAAATCCTGAAAGATCAGAATACTACCATGGGACAAGAAATGGTAAAGATTCAGGAA…
KR014107.1	Banana streak MY virus isolate BSMYV_TO213_2010, complete genome	Banana streak MY virus	BSMyV	Musa sp.		Tonga	BSMYV_TO213_2010	Viruses; Riboviria; Pararnavirae; Artverviricota; Revtraviricetes; Ortervirales; Caulimoviridae; Badnavirus	BBL_NODE_117279_length_849_cov_11.454424	849	11.4544	699	1	0.8233	0.485	1356	2054	699	1	1261.84	0	CCACTTCCATGGCTGATATGATAGACCGATCATCAGCCGTCCATCTGGTGTCTCGGAACACCAGGAGCGCCATAGTTCCAGCAAAGGTCCTATGAAGGATCTGGAACCGGACTTGCAGGACTCCAAGATGTATATACGTGAGTCCAGCTTGTTGTAGTCTTTCAAAAGATTCTTCAGAAATAAATGTCCGATCTTGTTGGTCAGCGTCACTGACCATCATTCGCTCCTCAGATCTGAAGTGGTAGACGCGATGGTGAACGTCATCTCGTCTTGACATGTATAATACTTCGGCGGGGACTGTTCTTGCTCGTTCCCGCATAGATCTTTGTAACTCTACTTCCGGGTCCATGAGTAGGGCCAGGGTATCCTCTCGGGTTTGCCTCCCGATGAGTCTCCTTC…
OL423399.1	Banana streak MY virus isolate 1-S3, complete genome	Banana streak MY virus	BSMyV	Musa sp.		Philippines	1-S3	Viruses; Riboviria; Pararnavirae; Artverviricota; Revtraviricetes; Ortervirales; Caulimoviridae; Badnavirus	BBL_NODE_139023_length_689_cov_50.795222	689	50.7952	698	0.979	1	0.423	2792	2095	689	1	1196.02	0	TTCTACCGACATATTCAAATCTCCATACGCACAAGGGGATACGACTCTTGGGAAGGAGGCGAGGCGAACCTCCTTATCACCCGGAGCATAACAGCTAGGCTTTCCAACACATCCAACGTTGGATTCGCCTACCAAATCAACCGTGTAGCTGAATACCTCAGAACAAAAGGGGTAAAGGCTATAGACGCCACAAAGCATGATACGAGAAGATTCCAACACGGGGAATGGAATTTAAGACCATCTACGGCTGTAGTACCCGTACAACCTACGAGCATCACATCTGCCGTTAATTATGACCGCAGCATATCTCTACGATTTGGAGACTATCAGGCTGCATCCTCATCCAGACCACCAGTCTACAACAAGGAGGACGACGAGGTAGACTCTGATGAAGAAACT…
OL423401.1	Banana streak MY virus isolate 3-S38, complete genome	Banana streak MY virus	BSMyV	Musa sp.			3-S38	Viruses; Riboviria; Pararnavirae; Artverviricota; Revtraviricetes; Ortervirales; Caulimoviridae; Badnavirus	MBR_NODE_86996_length_694_cov_3.724196	694	3.7242	694	1	1	0.366	239	932	694	1	1252.82	0	GGCTTGCAGTTCCCTGTTTAAGTCCTCAAGGCTTTGATTAGCCTTTTTGAGTTCAGTTCTTTGGGATCTGACAATCTTGTCTAGATCTCCAAACAGTTCAAGCTTCTTGTGAAGTTTTTCAAGCTCTTCTTTATTTTGCAAATTTAACTTTCTTTCCTTAGTAAGTGATGCAATAACAACTTTAAATCCAAGATCACTTCTATAAGTATTAACGTGCAAGTTATGTGCTAGGTCTTTATTTGAGACCTTTTCAATTCCTGCTAAGTTCAAATATTCAAGATCTGCAATTGACTTAGTATGAGAGTTCTTGTAATTTTCAAAGGTTTTATCCCAGTAAGTATCCAGAATTAGCTTTGGTTCAAGGTTTAAGTAAACTAAAGGCTTTGAAGCAGGATAAAG…
JF411989.1	Fig badnavirus 1 isolate Arkansas 1, complete genome	Fig badnavirus 1		fig		USA	Arkansas 1	Viruses; Riboviria; Pararnavirae; Artverviricota; Revtraviricetes; Ortervirales; Caulimoviridae; Badnavirus	FHL_NODE_225660_length_843_cov_4.397297	843	4.3973	692	0.721	0.8197	0.407	5432	4742	843	153	371.879	9.5e-103	TTCAGGCCTTTGCTGGAAGAACTTAAGGAAGCAGGGTTTATAGGAGAAAATCCATTACAGCATTGGAAGAAAAATGGGATTTTATGCCAACTTGATATCAAAAATCCTGATTTCATAATTGAAGATAGGCCACTGAAGAATTTAACGCCACAGATGAAGGAGTCCTTCAAGAAGCATATCAAGGTTTTGCTGGATTTAGGAGTCATCAGGGCAAGTAAAAGCCGCCACAGAACGACGGCAATGCTAGTCAACTCAGGAACAACGGTGGATCCGAAAACAGGGAAGGAGATCAAAAGGAAGGAAAGAATGGTCTTCAACTACAAAAGGTTGAATGACATCACTCATAAGGATCAGTATAGTCTTCCAGGAATAAATACGATCCTCAAGAAGGTTGGAAAT…
KJ013510.1	Banana streak VN virus, complete genome	Banana streak VN virus		Musa acuminata cv. Cavendish, inoculated with BSVNV15 years ago using mealybugs and then propagatedvegetatively in a greenhouse		France: Montpellier	MP	Viruses; Riboviria; Pararnavirae; Artverviricota; Revtraviricetes; Ortervirales; Caulimoviridae; Badnavirus	FHL_NODE_242143_length_807_cov_4.678977	807	4.67898	692	0.73	0.8426	0.463	7409	6725	680	1	382.699	5.02e-106	GGCTTTTTATAAGAAGCAAGCTGATCATAAGCCCTCAAGAACAAGGTGGCTTATGCTAATTGACTACATTACTGGGCTCGGAATCAACGTCAAATTCGAGCATATTGACGGGAAAGAAAATGTTCTAGCTGATACTCTATCAAGGCTGGTCCAAGTGCTGATCACCAAGGTTCATCATCCAGCAGAAACCCAGCTAGTCGAAGCCGTCATGGAAGTTATAAGCAATCCAAAGAAAGAAGCCTTGGACAAGGTAAACCATTTTATCTTCCTAACCCAACAGTGGATTACAGAACACAAGGAGGAGCACACGGTGAACACGCTACTCCAGTTGGAAGAACCACAGCTGCATTGTGGTTGTAGAAACTATGAAACAGGGGAAAGAAGGAACGCGATTCTCCT…
AF106947.1	Musa ABB Group clone Musa8 cacao swollen shoot badnavirus sequence	Musa ABB Group						Eukaryota; Viridiplantae; Streptophyta; Embryophyta; Tracheophyta; Spermatophyta; Magnoliopsida; Liliopsida; Zingiberales; Musaceae; Musa	FHL_NODE_309252_length_688_cov_70.982906	688	70.9829	689	0.742	0.9971	0.399	2121	1435	686	1	423.275	1.39e-118	CCTCTGAAGCAGTTGTCCATTTTCCCTTTGGAATATAGCAGGGCATTCTTAAGACCAAATGCCATTACCAGCCATTCAAACAATCCTTCAGGGACCCAGAATGCGGTCCCATTCAATTGAATCTGGGTGCATTGCGACTTGATGGAAACCAGATTTTAAGTCAAATTTTGAATAAATTTTGCTGTTACTAACCTTTCTTGAGTATTGTATTGATACCGGGAAGGCTGTATTGGTCCTTTTCAGTGATGTCATTAAGCCTCTTGTAGTTGAAGACCATTCTTTCCTTCCCTTTTCTTTCTACTCCTGTTATGGGGTCCACTGTAGTTCCTGAGTTGACGATTATAGCCGTAGTTCTATGCTTGCTTTTGCTTGGTCTGATGACCCCAATTTCTAGCAGTG…
JF411989.1	Fig badnavirus 1 isolate Arkansas 1, complete genome	Fig badnavirus 1		fig		USA	Arkansas 1	Viruses; Riboviria; Pararnavirae; Artverviricota; Revtraviricetes; Ortervirales; Caulimoviridae; Badnavirus	BBL_NODE_81586_length_1356_cov_16.442139	1356	16.4421	673	0.713	0.4889	0.422	6196	5526	663	1	324.089	2.01e-88	CACATGTTATAAAGAAGATCGTTGAGTTCAATGAGGCTGAGTTGAAGGAGAAAAAGGGCATGAGATCATGGTTAGGAATTCTCAACTATGCTCGCGCATACATTCCTAACTTGGGCCGCCTTTTAAGCCCACTCTATGCCAAAACAAGTCCAACTGGAGATAAGAGGATGAATGCCCAGGATTGGAAGCTCGTGGCCCAAATAAAAGAAGAAGTCCAGAAGCTGCCAGATCTGGAGCTACCACCCGAGGATTGTTTCATCATTCTTGAAACAGACGGCTGTATGACTGGTTGGGGAGGAATTTGTAAATGGAAGCCCAAAAGAAACGACCCAAGAAGGATGGAGAAAGTTTGCGCCTATGCTAGTGGGAAGTTTAGTCCAATCAAGTCAACCATTGATG…
JF411989.1	Fig badnavirus 1 isolate Arkansas 1, complete genome	Fig badnavirus 1		fig		USA	Arkansas 1	Viruses; Riboviria; Pararnavirae; Artverviricota; Revtraviricetes; Ortervirales; Caulimoviridae; Badnavirus	MBL_NODE_65218_length_1158_cov_4.345972	1158	4.34597	673	0.713	0.5725	0.422	6196	5526	663	1	324.089	1.71e-88	CACATGTTATAAAGAAGATCGTTGAGTTCAATGAGGCTGAGTTGAAGGAGAAAAAGGGCATGAGATCATGGTTAGGAATTCTCAACTATGCTCGCGCATACATTCCTAACTTGGGCCGCCTTTTAAGCCCACTCTATGCCAAAACAAGTCCAACTGGAGATAAGAGGATGAATGCCCAGGATTGGAAGCTCGTGGCCCAAATAAAAGAAGAAGTCCAGAAGCTGCCAGATCTGGAGCTACCACCCGAGGATTGTTTCATCATTCTTGAAACAGACGGCTGTATGACTGGTTGGGGAGGAATTTGTAAATGGAAGCCCAAAAGAAACGACCCAAGAAGGATGGAGAAAGTTTGCGCCTATGCTAGTGGGAAGTTTAGTCCAATCAAGTCAACCATTGATG…
DQ092436.1	Banana streak virus Acuminata Yunnan, complete genome	Banana streak virus Acuminata Yunnan		plaintain		China	Acuminata Yunnan	Viruses; Riboviria; Pararnavirae; Artverviricota; Revtraviricetes; Ortervirales; Caulimoviridae; Badnavirus	MBR_NODE_31364_length_983_cov_3.881818	983	3.88182	662	0.796	0.6734	0.426	5459	4798	982	321	586.479	2.79e-167	GCAGTACAAGAATCAGAAGAAGTGATCGAACTAGTCAACAATGTTGAAGAACATCTGGTGTTGACTGGACAACAGAAGAACAATCTCCTCAACATCAAGATAACTTTGGAGATCAAGGAGAAAAAGATCACCATGAACGCAATACTAGACACAGGAGCGGCAATTTGTGTCTGTGATGGAAATATGGTGGACGAATACTTCAGAAGACCATCTATGATGAACGCGTTCATAAAGGGAGTCAACGGGATTACCAACGTCAAAGAAATTCTAGAAGAAGGGAAGATCTGGATTGGTAATCAATGGTTCAGAATCCCAAGGACATATATCATGCCCCAGCTATCCGAAGGTCTTCATTTCATCATCGGGATGAACTTCATCAGGGCAATGGAAGGAGGGATT…
MT120304.1	Banana streak MY virus isolate IN4, complete genome	Banana streak MY virus	BSMyV	banana cv. Meitei Hei		India	IN4	Viruses; Riboviria; Pararnavirae; Artverviricota; Revtraviricetes; Ortervirales; Caulimoviridae; Badnavirus	BBL_NODE_144800_length_658_cov_18.003604	658	18.0036	662	0.912	0.997	0.347	745	89	656	1	916.496	0	ATATTTCCGGATTTTTGTTAAGACTATGCTTTATACCTTCTGAAGTTAATTCTTGGCAAGAATGTTCTAAGAGGTAGTAGGCAATATCTAAAGAAGAGTGTTACTGCATATCTAGACTAAGGAATATCTTAGGAAAGAGGCGATGAAAAGATAGGGCGATTGCTGGGAAAAGACGTAAGCCCATTGTAAGACCCCAGGGAGGGCAGCTTGTGGCAACAAGGTGACTCAGCATAACCTGAAAATATCGCGTCTCTACCTAATTTCATATCCTAAGACTCCTAAAATCTAGATCTGTTAGTAAAAACTCTGATAAAGTGAGCCTTAAGCCTTGAAATACATGCTAGCTAAGAATAAACCAATGAAAATATAAAGCTGCGTTTTTAACTTTAATTTATGAGA…
OL423401.1	Banana streak MY virus isolate 3-S38, complete genome	Banana streak MY virus	BSMyV	Musa sp.			3-S38	Viruses; Riboviria; Pararnavirae; Artverviricota; Revtraviricetes; Ortervirales; Caulimoviridae; Badnavirus	MBL_NODE_93826_length_661_cov_21.508961	661	21.509	661	1	1	0.357	122	782	661	1	1193.31	0	TCTTTCCTTAGTAAGTGATGCAATAACAACTTTAAATCCAAGATCACTTCTATAAGTATTAACGTGCAAGTTATGTGCTAGGTCTTTATTTGAGACCTTTTCAATTCCTGCTAAGTTCAAATATTCAAGATCTGCAATTGACTTAGTATGAGAGTTCTTGTAATTTTCAAAGGTTTTATCCCAGTAAGTATCCAGAATTAGCTTTGGTTCAAGGTTTAAGTAAACTAAAGGCTTTGAAGCAGGATAAAGAACCTTCGGGTTATTTATGCATTTTTCTTGTAAATTAAAGTTAAGAGCACGGCTTTATAATTTCCTTAGTTTATCTCTGGCTAGCAGGTATTTCGAAGCTTCAGGCTTTTGCTTTATCAGAGTTTTACTATCATATCCGGATTTTAGGAG…
OL423331.1	Banana streak GF virus isolate 2-S26, complete genome	Banana streak GF virus		Musa			2-S26	Viruses; Riboviria; Pararnavirae; Artverviricota; Revtraviricetes; Ortervirales; Caulimoviridae; Badnavirus	BBL_NODE_145576_length_654_cov_41.818512	654	41.8185	654	1	1	0.414	3942	4595	654	1	1180.69	0	TTACTTCTCCCTTTTCGATCCGTAAGCCACCTTCCATGGCTTTGATAAAATTCATGCCAATGATAAATTCGAGGCCCTTATGCATTGTTGGCATAATATAAGTTCTGGGTATCCTAAAGTACTGATCACCAACCCAGAGTTTTCCGTCCTTCAGGATTTCGTTGACTCGTGTTGCTCCATTTACCCCTTGGATCAAGGAATCCGTAAGAGAGGATCTTCTGTATTCTTGTGGGATTACTTCTCCATTGCATACACAGATTGCTGCTCCTGTGTCAAGAATAGCATTTAAGGGTAATTGCTTTCCATCTATTTCAACGATTACCTTGATATTCAGCAGGTTGTTGCTTGGCTGTACTGCTGTTACCGCAAAGTCGTCAAGGTGTAGTACAGGGAGAGGAT…
OL423331.1	Banana streak GF virus isolate 2-S26, complete genome	Banana streak GF virus		Musa			2-S26	Viruses; Riboviria; Pararnavirae; Artverviricota; Revtraviricetes; Ortervirales; Caulimoviridae; Badnavirus	MTL_NODE_208607_length_654_cov_8.664247	654	8.66425	654	1	1	0.414	4595	3942	654	1	1180.69	0	AACTAGAACAAGAAGTACAGGAGCTAAGACGAGAGATAAGTACTCTGAAAACAGACCTAGCTAACCTCTCGGTAATACAAGAGACACCAGAAGAGGATGAGGAAGAATTACAACGCTTAAGGCAGGAGAATACTCTTCTTGAATTACTAAACCAAAAACAGCAAAAGGACATAGAAGCACTGCAACAACAGAATGAGCTACTTCTACAACTTGCAAAGATTGACAAGAAAGAGATTGAAAGCCTCAGAAGTCAACATCCTCTCCCTGTACTACACCTTGACGACTTTGCGGTAACAGCAGTACAGCCAAGCAACAACCTGCTGAATATCAAGGTAATCGTTGAAATAGATGGAAAGCAATTACCCTTAAATGCTATTCTTGACACAGGAGCAGCAATCT…
KJ013510.1	Banana streak VN virus, complete genome	Banana streak VN virus		Musa acuminata cv. Cavendish, inoculated with BSVNV15 years ago using mealybugs and then propagatedvegetatively in a greenhouse		France: Montpellier	MP	Viruses; Riboviria; Pararnavirae; Artverviricota; Revtraviricetes; Ortervirales; Caulimoviridae; Badnavirus	FHL_NODE_323032_length_669_cov_2.742049	669	2.74205	653	0.747	0.9671	0.445	6034	5388	669	23	418.766	5.74e-117	TACTATGATATCTGTGCAACTAACCCCTCAGGAGGAGAAATCAATAGCGACCTAATATCCCCCTCGGAGATCCGGAAACTAAAGGACTTAGGCTACATTGGGGAAGAGCCCTTGAAACATTGGGCTAAGAATCAAGTCAAGTGCCGAATTGAAATCAAGAACCCTGACTTAATCATTGAAGATAGGCCCTTGAAGCACGTCACCCCAGCAATGAAAGAATCCATGAAGAAACATGTGGACAAGCTGCTGGAACTTAAGGTAATCAGGCCATCCACAAGCAAACACCGGACGACTGCGATAATTGTTCAATCCGGTACAGAAATTGACCCCCTCACTGGAAAAGAGAAAAGAGGGAAAGAGAGGCTTGTATTCAATTACAAACGCCTCAACGACAATACT…
AF106947.1	Musa ABB Group clone Musa8 cacao swollen shoot badnavirus sequence	Musa ABB Group						Eukaryota; Viridiplantae; Streptophyta; Embryophyta; Tracheophyta; Spermatophyta; Magnoliopsida; Liliopsida; Zingiberales; Musaceae; Musa	DCL_NODE_164911_length_713_cov_7.134426	713	7.13443	647	0.793	0.9032	0.398	1324	1968	644	1	545.904	1.75e-155	GATCCTCTTAAATATTGGAAAAAGAACAAAATAACATGCAAGCTGGAAATTAAGAATCAAGACTTTGTGGTAGAAGATAAACCTCTCAGACACCTGACACCACAAGCAAAAGAACCTTCTCCAAACATGTGAAAGCACTGCTAGAAATTGGGGTCATCAGACCAAGCAAAAGCAAGCATAGAACTACGGCTATAATCGTCAACTCAGGAACTACAGTGGACCCCATAACAGGAGTAGAAAGAAAAGGGAAGGAAAGAATGGTCTTCAACTACAAGAGGCTTAATGACATCACTGAAAAGGACCAATACAGCCTTCCCGGTATCAATACAATACTCAAGAAAGGTTAGTAACAGCAAAATTTATTCAAAATTTGACTTAAAATCTGGTTTCCATCAAGTC…
OL423331.1	Banana streak GF virus isolate 2-S26, complete genome	Banana streak GF virus		Musa			2-S26	Viruses; Riboviria; Pararnavirae; Artverviricota; Revtraviricetes; Ortervirales; Caulimoviridae; Badnavirus	FHL_NODE_340341_length_645_cov_7.042435	645	7.04244	645	0.998	1	0.402	5918	6562	645	1	1159.95	0	GATCAGATCTTCTGTTTGATAGGCCCATCCTTCATCATCTGCTTGTCCTGAGTCAAGATTCTGAAGATTGCTAAGTTGCGCAATATAATCTTCGATTAGATCAGCCCAGTACCATACATGACAAGTGTTGGTACCGCATCTATAAAATCTCCGTCCTGGATTTCGGCTGGTATGTGAAGTAAGGAGTACGGCATTTTCTCCACAGGCACACTTCAGCTGGGGTTGTTCCCAAGTTATGAAATTGACTTGATATTTGTTACCCAGTGCTCTGGAAATGCATAGAGCTAATCTACTCCTGGAAATAGGATTTTCCTTTTGTAATACCTCCGTTGTTGCTTTGATTAGAGATAGTATTGTAGGAGATTCTTCTTTGTTGATGAGAATTGCTTGAACAAGTCG…
KR014107.1	Banana streak MY virus isolate BSMYV_TO213_2010, complete genome	Banana streak MY virus	BSMyV	Musa sp.		Tonga	BSMYV_TO213_2010	Viruses; Riboviria; Pararnavirae; Artverviricota; Revtraviricetes; Ortervirales; Caulimoviridae; Badnavirus	MTL_NODE_214158_length_641_cov_12.657993	641	12.658	641	0.994	1	0.431	5953	6593	641	1	1139.21	0	TATTCTCGCAGCCATTAATATGCTCAAATTTTATTTCTAGACCCGTACCCGAGATGAAGTCGGTCAGCATGAGCCATCTAACCCGGGAGGGTTTGTTCTGAGCTGTGCTTTTATAGAACCTGACTATAGCTTCACAGTCTGTTCTGATCAATAACTCCTTCTTGTCCAAATAGTATATTTTGAACTTATCAAGGCTGTTAATTACAGCCTGTACCTCCGCATCAATAGTGCTTTTGATGGGGGTAAACTTTCCACTGGCATAGGCGCATACTTTTTCTTGTGCCTTGCCGACAGTAGTCCACTTACAGACGCCGCCCCAACCTTCCATGCAGCCGTCCGTTTCTATCACCATTTTACATTTTTCTGGGGGTAATTCCAGCTCTGGTAGGTTCTGGACTT…
OL423401.1	Banana streak MY virus isolate 3-S38, complete genome	Banana streak MY virus	BSMyV	Musa sp.			3-S38	Viruses; Riboviria; Pararnavirae; Artverviricota; Revtraviricetes; Ortervirales; Caulimoviridae; Badnavirus	BBL_NODE_148650_length_639_cov_9.287313	639	9.28731	639	0.971	1	0.412	5701	5063	639	1	1069.78	0	GAGAAACAGTTACTTTCTATAAGATAGTGACCACGACAGATGCACCAAAGGTCCCTCACCAGATAAATTTAATTGAGGAGCTGGAAATGAGCGAAGAGGAATTTATTGAGGTCCAAATATCAACAAGTACTGAAGGATATATCAACAAGGAGATAATGGACTCAAAACTGTTTAAGGAATTAAAGGATCAGGGGTATATCGGGGAAGAGCCTCTGAAGCACTGGCAGAAAAACATGGTTAAGTGCAAACTCGAGCTGAAAAACCCAGATATCACTATTCAAGACAAACCCCTTAAGCATGTGACAGCAAAAATGAGGGAAACCATGARGGCTCATATTGATAAGCTGCTGCAATTGAAAGTGATCAGACCCTCATCCAGTCGACACAGGACCACTGCCA…
AF106947.1	Musa ABB Group clone Musa8 cacao swollen shoot badnavirus sequence	Musa ABB Group						Eukaryota; Viridiplantae; Streptophyta; Embryophyta; Tracheophyta; Spermatophyta; Magnoliopsida; Liliopsida; Zingiberales; Musaceae; Musa	FHL_NODE_46869_length_1934_cov_5.874932	1934	5.87493	633	0.754	0.3273	0.392	1637	2268	1932	1300	435.898	6.34e-122	ATGAAGCTCGGAGATGACATTCAAATGATAATAGGCTGCAATTTCATATGGGCAATGCAGGGAGGAGTAAGGATTGAAGGTAATACTGTCACATTTTACAAAAATTTGATAACTATTAACACTCTGCCCTATATCTCAACAGCCGCAGCCATAGAAGAGCTGGATCTAGAAGAAGATGACTATATCCAGATCCAGGAATCAGTACTATATTCAGCAGAAACTCAGCAAAATAATGAAAGTATAAGGACTAAGTTTGGAGGCTTACTGGATCAATTAAAAGCTCAGGGCTATATTGGGGAAGATCCTCTTAAATATTGGAAAAAGAACAAAATAACATGCAAGCTGGAAATTAAGAATCAAGACTTTGTGGTAGAAGATAAACCTCTCAGACACCTGACA…
KT895259.1	Banana streak virus isolate DN5-4, complete genome	Banana streak virus		Musa sp.		China: Guangzhou, Guangdong	DN5-4	Viruses; Riboviria; Pararnavirae; Artverviricota; Revtraviricetes; Ortervirales; Caulimoviridae; Badnavirus	DCR_NODE_86050_length_633_cov_3.833962	633	3.83396	633	0.998	1	0.381	4259	4891	633	1	1138.31	0	ATCCCGATGATCATGTGAACTCCATCAGCTAGTGAGGGCATAATGAATGCCTGTGGGAGATAAAACCACTGCTTTCCAACCCAAAGTTTTCCAGCTGATATTACTTCGCTGACTTCGGTTACTCCATTAACTCCTCTGATGATAATTCTGTTTTTGGCTTGCTCTCTCATACTTGAAGGTATCATTTTTGAATCTGCTACACAGACTGTTGCTCCTGTGTCCAGTATTGCATTGAGTGTTACCTTCTTTTCCTTGACCTCTATTTCACATCTTATGTTAAGATGATTGTTCCTTGGTCTGAGGGCATTTACGGCTTCTTCCTCTAATACATTGACCTGCTCTTCATCTCTATTTCTTTGTTGCTGCTCAAGCTCTCTTATTTTCTCTTCTAATTCCATA…
AF106947.1	Musa ABB Group clone Musa8 cacao swollen shoot badnavirus sequence	Musa ABB Group						Eukaryota; Viridiplantae; Streptophyta; Embryophyta; Tracheophyta; Spermatophyta; Magnoliopsida; Liliopsida; Zingiberales; Musaceae; Musa	FHC_NODE_13872_length_1200_cov_4.505014	1200	4.50501	632	0.839	0.5267	0.383	5322	5953	1196	565	681.156	0	AGGTTCTTCCATCATGACAGGTGTTCTTTTGTCAAAATAATATATGCTGCACATCCCGCAAGAGGTGATCTTGCATAGAGGACAATGCCTCCTATGCCTTCTTTGTGATTTTCTTTTGCAGCATTTGCATTCTTCTAACGCTGGTGGTAGCTCTGTGTTAATTTCCCATATATGCATGCATTCAGCTTGTTCTTGGGAAACTTGTATCCTTGTCCTGTATCTTGTCTCAGGACCTATCCACCAAGTTATACTATCTTCTATAAGAGCAAAAATTTTATGGGTGAAGGAGTGGATACCGAGTTGTAGGTCTTCTGTATCTTCCCCTTCAGATATTGAGTAGATGGCGTCGCTTTGGTTTTCTCCCTCCTGGACAGATAGTATTTCATATTCTTCAAGGAT…
AF106947.1	Musa ABB Group clone Musa8 cacao swollen shoot badnavirus sequence	Musa ABB Group						Eukaryota; Viridiplantae; Streptophyta; Embryophyta; Tracheophyta; Spermatophyta; Magnoliopsida; Liliopsida; Zingiberales; Musaceae; Musa	FHL_NODE_352320_length_630_cov_7.246679	630	7.24668	632	0.75	1	0.373	5213	5842	630	1	414.258	6.59e-116	TCTTTTGCAGCATTTGCATTCTTCTAACGCTGGTGGTAGCTCTGTGTTAATTTCCCATATATGCATGCATTCAGCTTGTTCTTGGGAAACTTGTATCCTTGTCCTGTATCTTGTCTCAGGACCTATCCACCAAGTTATACTATCTTCTATAAGAGCAAAAATTTTATGGGTGAAGGAGTGGATACCGAGTTGTAGGTCTTCTGTATCTTCCCCTTCAGATATTGAGTAGATGGCGTCGCTTTGGTTTTCTCCCTCCTGGACAGATAGTATTTCATATTCTTCAAGGATATCCAATTGTTCAAATATAGCTACCCTTTTGATGTTTTTCTTGTCATTAGGACATTCTCTTGCAAAATGTCCTTCTTCTCCACAAAGATAGCATTTGCATTTTTTATTTCT…
AF106947.1	Musa ABB Group clone Musa8 cacao swollen shoot badnavirus sequence	Musa ABB Group						Eukaryota; Viridiplantae; Streptophyta; Embryophyta; Tracheophyta; Spermatophyta; Magnoliopsida; Liliopsida; Zingiberales; Musaceae; Musa	FHL_NODE_352344_length_630_cov_6.751423	630	6.75142	632	0.75	1	0.373	5213	5842	630	1	414.258	6.59e-116	TCTTTTGCAGCATTTGCATTCTTCTAACGCTGGTGGTAGCTCTGTGTTAATTTCCCATATATGCATGCATTCAGCTTGTTCTTGGGAAACTTGTATCCTTGTCCTGTATCTTGTCTCAGGACCTATCCACCAAGTTATACTATCTTCTATAAGAGCAAAAATTTTATGGGTGAAGGAGTGGATACCGAGTTGTAGGTCTTCTGTATCTTCCCCTTCAGATATTGAGTAGATGGCGTCGCTTTGGTTTTCTCCCTCCTGGACAGATAGTATTTCATATTCTTCAAGGATATCCAATTGTTCAAATATAGCTACCCTTTTGATGTTTTTCTTGTCATTAGGACATTCTCTTGCAAAATGTCCTTCTTCTCCACAAAGATAGCATTTGCATTTTTTATTTCT…
OL423399.1	Banana streak MY virus isolate 1-S3, complete genome	Banana streak MY virus	BSMyV	Musa sp.		Philippines	1-S3	Viruses; Riboviria; Pararnavirae; Artverviricota; Revtraviricetes; Ortervirales; Caulimoviridae; Badnavirus	MBR_NODE_118257_length_625_cov_4.618774	625	4.61877	625	0.951	1	0.381	5057	4433	625	1	990.434	0	TAGCTCAGGAAAATCAAGATCTGAAGGAAAAAGTGGAAAAACTGAAGGAAGAAAATGAAATCCTGAAGGATCAGAATACTACCATGGGACAAGAAATGGTAAAAATACAGGAAAGACAACAGGAAGCTGAAAAATTTCTTAAAGGAGAAATCAAAAGAAGAGAGCAAGCAAATACGGAAAGATTAGCTCTTATGATGAATGAGGTTTGTACGGAAAAAGAATAYGAATATCAGGTCAACGCAACCACAGTTCAAAACAACCTCTATAATATCAAAATCGGCCTAGAAGTTGATGGGGAAAAGAGATTTCTAAATGCCATACTGGACACTGGAGCAGCAACATGCGTGGTATCACAAGCTAAAGTGTCTGAAAGATTCCTGGAGCCATCAGCTATGAAGG…
OL423401.1	Banana streak MY virus isolate 3-S38, complete genome	Banana streak MY virus	BSMyV	Musa sp.			3-S38	Viruses; Riboviria; Pararnavirae; Artverviricota; Revtraviricetes; Ortervirales; Caulimoviridae; Badnavirus	MBR_NODE_52801_length_821_cov_4.093315	821	4.09331	620	0.991	0.7552	0.396	4577	3958	821	202	1094.13	0	TCTGAAGGAGAGGAATCTGGACCACCCAAGTCTGAAATAATGAGTCTGGAACTATTCATGCTCCACGAAATTGAAGATGAACCTGAAGCATATCTTATCGGAGCAACGGACACCTGGAGGAATCAAATGAAAGTTTCCAGAAAGGAATACTACTGTCAACATGAGTGGGACCACACCACTAAAGTTGTCGAAAGATGCAGAGCATGCACCTACTATATCACCAGCCAGCCRAGGATAAAGTGCACAAAGTGTAAGATCCCTATCTGCAACCTTTGCACAAATTACTGCTATGGGATTAAAATGGCTGATGAAAAAGAAAAAGAAAAGGAGAAAGAAAAAGAATCTGACTTACTTGGACTAGTAAATAATTGCCGAGAAATTATGGCCAAGTACAGAACA…
KT895259.1	Banana streak virus isolate DN5-4, complete genome	Banana streak virus		Musa sp.		China: Guangzhou, Guangdong	DN5-4	Viruses; Riboviria; Pararnavirae; Artverviricota; Revtraviricetes; Ortervirales; Caulimoviridae; Badnavirus	DCR_NODE_92593_length_618_cov_4.431068	618	4.43107	618	1	1	0.44	1298	681	618	1	1115.77	0	GGATTAACACATACCGACAAAGCCTCACGGGAAAAGTCCTTTGGGCTTCCCAAAGGAAGAATCGGGATTTGCTTTTACAGGTAGTTAAAGAGCAGGAGGCTCAAAAACAAGAACTGCTTGAACTACAAAACCTCAGTAAGATTATACGCAGCCAGCGTAGTGATCTGAAGCGGGCTCACGAGAAGCTGGACGTCTTATCCGAAGAGCTCAAAGCTCCAAGGAGTGACTATCTGAAGAGACGACCGTTAAGCAAAGAAGACGTTGAGGAATTAGTTGTGCGAATCTCTGAACAACCAAAGTTCATAGAAAAGCAAACTGAAGCCTTGACCGAAGAGCTCACTAAAGAAGTACAAAATCTGAGAAGAATTATTCATGACTTTGAGCGAAAGCTCATGGGAT…
KR014107.1	Banana streak MY virus isolate BSMYV_TO213_2010, complete genome	Banana streak MY virus	BSMyV	Musa sp.		Tonga	BSMYV_TO213_2010	Viruses; Riboviria; Pararnavirae; Artverviricota; Revtraviricetes; Ortervirales; Caulimoviridae; Badnavirus	MTL_NODE_226238_length_614_cov_9.033268	614	9.03327	614	0.998	1	0.347	913	300	614	1	1104.05	0	GGCAAAAAGGTGACTCAGTATAACCTGAAGATATCGCGTCTCTGTCTAATTTAATATCCTGAGACTCCTAAAATCCGGATATGATAGTAAAACTCTGATAAAGCAAAAGCCTGAAGTTTCGAAATACCTGCTAGCCAGAGATAAACTAAGGAAATTATAAAGTCGTGCTCTTAACTTTAATTTACAAGAAAAATGCATAAATAACCCGAAGGTTCTTTATCCTGCTTCAAAGCCTTTAGTTTACTTAAACCTTGAACCAAAGCTAATTCTGGATACTTACTGGGATAAAACCTTTGAAAATTACAAGAACTCTCATACTAAGTCAATTGCAGATCTTGAATATTTGAACTTAGCAGGAATTGAAAAGGTCTCAAATAAAGACCTAGCACATAACTTGCA…
AF106947.1	Musa ABB Group clone Musa8 cacao swollen shoot badnavirus sequence	Musa ABB Group						Eukaryota; Viridiplantae; Streptophyta; Embryophyta; Tracheophyta; Spermatophyta; Magnoliopsida; Liliopsida; Zingiberales; Musaceae; Musa	MBR_NODE_53863_length_816_cov_2.568022	816	2.56802	613	0.73	0.7475	0.413	5037	4431	812	203	344.828	1.28e-94	AAGAACTAATCGCAGCCAGATTAGAAGAAGAATTAGTAATGGAATATCCCTAATTGGCAAAATTATCCCATCAGGTATATTCATCATCCGCTATTTCAAATTACAGACCTCCTGCGGACTCAACAATGGGACCAGTNAACTACCCCCCAGCAATAAACCTGGAGTCCACAAGTCAAAGGCCGGAGTATGAAGGACCCTCAAGGCAACCAAGGTACAAGGCGAAAAACTTCTCTGAAGCTTGGAACCTCCCTTCAGCATTTCAACAACAGGGGAGCAATATTTATCATTCCATCACAATTAGGAATGTTTGATGAGGTATTTATGAGGTGGGAATCAATAACAAAAAATTTAGTATCCTTACAAGGGATTTACTGACCCATTAGCAAAAATGGAGTTTAT…
AF106947.1	Musa ABB Group clone Musa8 cacao swollen shoot badnavirus sequence	Musa ABB Group						Eukaryota; Viridiplantae; Streptophyta; Embryophyta; Tracheophyta; Spermatophyta; Magnoliopsida; Liliopsida; Zingiberales; Musaceae; Musa	DCL_NODE_202563_length_640_cov_7.750466	640	7.75047	611	0.82	0.95	0.407	1324	1932	610	3	589.185	1.47e-168	TGCAAGCTGGAAATTAAGAATCAAGACTTTGTGGTAGAAGATAAACCTCTCAGACACCTGACACCACAAGCAAAAGAACCTTCTCCAAACATGTGAAAGCACTGCTAGAAATTGGGGTCATCAGACCAAGCAAAAGCAAGCATAGAACTACGGCTATAATCGTCAACTCAGGAACTACAGTGGACCCCATAACAGGAGTAGAAAGAAAAGGGAAGGAAAGAATGGTCTTCAACTACAAGAGGCTTAATGACATCACTGAAAAGGACCAATACAGCCTTCCCGGTATCAATACAATACTCAAGAAAGGTTAGTAACAGCAAAATTTATTCAAAATTTGACTTAAAATCTGGTTTCCATCAAGTCGCAATGCACCCAGATTCAATTGAATGGGACCGCATT…
AF106947.1	Musa ABB Group clone Musa8 cacao swollen shoot badnavirus sequence	Musa ABB Group						Eukaryota; Viridiplantae; Streptophyta; Embryophyta; Tracheophyta; Spermatophyta; Magnoliopsida; Liliopsida; Zingiberales; Musaceae; Musa	MBL_NODE_99764_length_609_cov_5.454545	609	5.45455	610	0.739	0.9984	0.391	2229	1622	609	2	370.075	2.37e-102	CTAACCTTTCTTGAGTATTGTATTGATACCGGGAAGGCTGTATTGGTCCTTTTCAGTGATGTCATTAAGCCTCTTGTAGTTGAAGACCATTCTTTCCTTCCCTTTTCTTTCTACTCCTGTTATGGGGTCCACTGTAGTTCCTGAGTTGACGATTATAGCCGTAGTTCTATGCTTGCTTTTGCTTGGTCTGATGACCCCAATTTCTAGCAGTGCTTTCACATGTTTGGAGAAGGTTCTTTTGCTTGTGGTGTCAGGTGTCTGAGAGGTTTATCTTCTACCACAAAGTCTTGATTCTTAATTTCCAGCTTGCATGTTATTTTGTTCTTTTTCCAATATTTAAGAGGATCTTCCCCAATATAGCCCTGAGCTTTTAATTGATCCAGTAAGCCTCCAAACTTA…
AF106947.1	Musa ABB Group clone Musa8 cacao swollen shoot badnavirus sequence	Musa ABB Group						Eukaryota; Viridiplantae; Streptophyta; Embryophyta; Tracheophyta; Spermatophyta; Magnoliopsida; Liliopsida; Zingiberales; Musaceae; Musa	DCL_NODE_221173_length_610_cov_22.573964	610	22.574	609	0.806	0.9951	0.394	1455	2061	610	4	553.117	1.01e-157	TATTCAGCAGAAACTCAGCAAAATAATGAAAGTATAAGGACTAAGTTTGGAGGCTTACTGGATCAATTAAAAGCTCAGGGCTATATTGGGGAAGATCCTCTTAAATATTGGAAAAAGAACAAAATAACATGCAAGCTGGAAATTAAGAATCAAGACTTTGTGGTAGAAGATAAACCTCTCAGACACCTGACACCACAAGCAAAAGAACCTTCTCCAAACATGTGAAAGCACTGCTAGAAATTGGGGTCATCAGACCAAGCAAAAGCAAGCATAGAACTACGGCTATAATCGTCAACTCAGGAACTACAGTGGACCCCATAACAGGAGTAGAAAGAAAAGGGAAGGAAAGAATGGTCTTCAACTACAAGAGGCTTAATGACATCACTGAAAAGGACCAAT…
MN296502.1	Banana streak GF virus isolate Yunnan, complete genome	Banana streak GF virus		Musa acuminata AAA Group		China	Yunnan	Viruses; Riboviria; Pararnavirae; Artverviricota; Revtraviricetes; Ortervirales; Caulimoviridae; Badnavirus	BBL_NODE_155415_length_606_cov_37.015905	606	37.0159	606	1	1	0.396	6119	6724	606	1	1094.13	0	TGCTTGTCCTGAGTCAAGATTCTGAAGATTGCTAAGTTGCGCAATATAATCTTCGATTAGATCAGCCCAGTACCATACATGACAAGTGTTGGTACCGCATCTATAAAATCTCCGTCCTGGATTTCGGCTGGTATGTGAAGTAAGGAGTACGGCATTTTCTCCACAGGCACACTTCAGCTGGGGTTGTTCCCAAGTTATGAAATTGACTTGATATTTGTTACCCAGTGCTCTGGAAATGCATAGAGCTAATCTACTCCTGGAAATAGGATTTTCCTTTTGTAATACCTCCGTTGTTGCTTTGATTAGAGATAGTATTGTAGGAGATTCTTCTTTGTTGATGAGAATTGCTTGAACAAGTCGTGATAGTTCGTCTGCAAGTGTATTATCTTTTCCATTAAT…
JQ409539.1	Banana streak OL virus isolate BSOLV-IN1, complete genome	Banana streak OL virus		Musa sp.; Poovan banana (AAB)		India	BSOLV-IN1	Viruses; Riboviria; Pararnavirae; Artverviricota; Revtraviricetes; Ortervirales; Caulimoviridae; Badnavirus	BBC_NODE_135345_length_605_cov_3.314741	605	3.31474	605	1	1	0.412	3645	3041	605	1	1092.32	0	ATGGAGAACCTTCTCGGAGAAGACGAGAAGAAGCACTTCATTGAGTGGAGGATGAAGTATACAGCAGAATATGAGACAATGAAAGCTCAAGCACTCGGAGACCAAGGTACACAAAATATCATCAATCAAATTCGATTGATATTCTTTTTGGAAAATCCGCAAGTAGGAACTACTACTTCACAAGATGCGGCCTATAAAACCTTGAAGAGCCTGGTCTGCACAGAGATGACAGACACAGCAATCTACAGATACATGAATGATTATTTCCATCTGTCAGCCAAAACAGGAAGAGCATGGGCCTCAGAAGAATTATCCAAGGAATTCTTTACCAAACTACCAAGAGGTCTAGGAGATGAGGTTGAAAAGGCATTCATGGAAAAACACCCAAGTAACACAGTA…
FJ594898.1	Banana streak virus isolate 20 nonfunctional ORFIII polyprotein gene, partial sequence	Banana streak virus		Musa itinerans		China: South China	20	Viruses; Riboviria; Pararnavirae; Artverviricota; Revtraviricetes; Ortervirales; Caulimoviridae; Badnavirus	MSL_NODE_9644_length_1689_cov_18.361917	1689	18.3619	603	0.91	0.3529	0.432	1	602	1099	504	838.951	0	TCCACTTGCAGATGCCGCCCCAGCCCATCCTTCCATACATCCGTCCACCTCTAGGATTATAAAACATTCTTGGGGTGGGACTTCTAGGTCTGGTAGCTTATTTACTATTCCTTTTATTTCTCTGATAAGCTTCCAGTCTTGCTCATTCATCCTCTTTTCTCCTGTTGGGCTTGTCTTGGAGTACAACGGCCCTAGGAGTTTGCCGAGGTTAGGTATATAATTCCTTGCGTAGTTCAGTATTCCTAACCATGATCTCATGCCCCTTTTTGTTGTCAGGTTTTCTTCATTGTATTCCATGATTCTTTTGATGATGTGGGGTTGAAGTTTGATCCTTGAATTATCGAGAACTGCCCCAAGGAACTCGATTTCCTGGACCGCAATCTTCATCTTGGTTGGGCA…
FJ594898.1	Banana streak virus isolate 20 nonfunctional ORFIII polyprotein gene, partial sequence	Banana streak virus		Musa itinerans		China: South China	20	Viruses; Riboviria; Pararnavirae; Artverviricota; Revtraviricetes; Ortervirales; Caulimoviridae; Badnavirus	MSR_NODE_2665_length_2344_cov_5.976796	2344	5.9768	603	0.905	0.2543	0.432	1	602	1658	1063	825.426	0	TCCACTTGCAGATGCCGCCCCAGCCCATCCTTCCATACATCCGTCCACCTCTAGGATTATAAAACATTCTTGGGGTGGGACTTCTAGGTCTGGTAGCTTATTTACTATTCCTTTTATTTCTCTGATAAGCTTCCAGTCTTGCTCATTCATCCTCTTTTCTCCTGTTGGGCTTGTCTTGGAGTACAACGGCCCTAGGAGTTTGCCGAGGTTAGGTATATAATTCCTTGCGTAGTTCAGTATTCCTAACCATGATCTCATGCCCCTTTTTGTTGTCAGGTTTTCTTCATTGTATTCCATGATTCTTTTGATGATGTGGGGTTGAAGTTTGATCCTTGAATTATCGAGAACTGCCCCAAGGAACTCGATTTCCTGGACCGCAATCTTCATCTTGGTTGGGCA…
KR014107.1	Banana streak MY virus isolate BSMYV_TO213_2010, complete genome	Banana streak MY virus	BSMyV	Musa sp.		Tonga	BSMYV_TO213_2010	Viruses; Riboviria; Pararnavirae; Artverviricota; Revtraviricetes; Ortervirales; Caulimoviridae; Badnavirus	MBL_NODE_94455_length_655_cov_12.623188	655	12.6232	602	0.962	0.9191	0.439	3293	2692	655	54	983.221	0	TGATGAAGAAAATACAATTCAAGATTTCCTCAATCAATATGACGCAGACATCTCTGAAGATGAAGCAAATTATGATGTAGGAGTTCTGGAAGAATATCCAGAATTACTGAAATTGGAAAACAACCTGGCAGAAATCCCCATACTCAGCGAGGTCACATCCCAGTACAGACCTGCAGACATTGACATGGCCGGCCCAACTGGATATGCCCCGGCTACGTCTCAGCAAGGACTATTAGGCTCAACAGCACCTGATCGTTTGGGCAAAGGCTCTTTTAAATGGAAAAGCCCAACTGAGTACTTTAACTTACCCTCAGCCCAACAACAAGCTGGAGCGATGTTCGTAATGCCAGCAAATTTCGACCCCAAAGTATTTGAAAGATGGGAGTCGATCACGCTAAA…
AB443622.1	Musa sp. IBo01 endogenous virus badnavirus ORFIII polyprotein-like gene, partial sequence, clone: pIBo01g	Musa sp. IBo01				Indonesia:Bogor	IBo01	Eukaryota; Viridiplantae; Streptophyta; Embryophyta; Tracheophyta; Spermatophyta; Magnoliopsida; Liliopsida; Zingiberales; Musaceae; Musa	DCR_NODE_4602_length_2752_cov_13.733484	2752	13.7335	600	0.967	0.2169	0.433	600	3	654	58	975.105	0	CCAATTGCAGACTGCTCCCCCATCCTTCCATGCAGCCATCGGTTTCTAGATGATAAAACATTCTTTCTGGTGGTACTTCCAGGGTTGGAAGATTTTTAACCAAACTTTTGATCTTTCGGATCAGCTTCCCAGTCTTGCTCGTTAAGCCTCTTCTCACCAGTCGGGCTTGTTTTGGCATAGAGTGGTCCCAGGAGTTTTCCCAGATTAGGGATATAATTACGGGCGTAATTTAGTATGCCTAGCCACGATCTTAGACCTTTCTTTGTGGTGAGATTTTCCTCTTGGTACTCTGTGATTCTTTTGATGATGTGGGGCTGTAGCTTAATTTTTGAGTTTCCCAAGATTGCCCCAAGGAATTTTATCTCTTTGACCGCCACCTTCATCTTTGATGGGCTTAGT…
AB443622.1	Musa sp. IBo01 endogenous virus badnavirus ORFIII polyprotein-like gene, partial sequence, clone: pIBo01g	Musa sp. IBo01				Indonesia:Bogor	IBo01	Eukaryota; Viridiplantae; Streptophyta; Embryophyta; Tracheophyta; Spermatophyta; Magnoliopsida; Liliopsida; Zingiberales; Musaceae; Musa	FHC_NODE_6799_length_1925_cov_10.759056	1925	10.7591	600	0.968	0.3101	0.433	600	3	1843	1247	979.614	0	CCAATTGCAGACTGCTCCCCCATCCTTCCATGCAGCCATCGGTTTCTAGATGATAAAACATTCTTTCTGGTGGTACTTCCAGGGTTGGAAGATTTTTAACCAAACTTTTGATCTTTCGGATCAGCTTCCCAGTCTTGCTCGTTAAGCCTCTTCTCACCAGTCGGGCTTGTTTTGGCATAGAGTGGTCCCAGGAGTTTTCCCAGATTAGGGATATAATTACGGGCGTAATTTAGTATGCCTAGCCACGATCTTAGACCTTTCTTTGTGGTGAGATTTTCCTCTTGGTACTCTGTGATTCTTTTGATGATGTGGGGCTGTAGCTTAATTTTTGAGTTTCCCAAGATTGCCCCAAGGAATTTTATCTCTTTGACCGCCACCTTCATCTTTGATGGGCTTAGT…
AB443622.1	Musa sp. IBo01 endogenous virus badnavirus ORFIII polyprotein-like gene, partial sequence, clone: pIBo01g	Musa sp. IBo01				Indonesia:Bogor	IBo01	Eukaryota; Viridiplantae; Streptophyta; Embryophyta; Tracheophyta; Spermatophyta; Magnoliopsida; Liliopsida; Zingiberales; Musaceae; Musa	FHL_NODE_223463_length_848_cov_53.985235	848	53.9852	600	0.97	0.704	0.433	600	3	654	58	984.122	0	CCAATTGCAGACTGCTCCCCCATCCTTCCATGCAGCCATCGGTTTCTAGATGATAAAACATTCTTTCTGGTGGTACTTCCAGGGTTGGAAGATTTTTAACCAAACTTTTGATCTTTCGGATCAGCTTCCCAGTCTTGCTCGTTAAGCCTCTTCTCACCAGTCGGGCTTGTTTTGGCATAGAGTGGTCCCAGGAGTTTTCCCAGATTAGGGATATAATTACGGGCGTAATTTAGTATGCCTAGCCACGATCTTAGACCTTTCTTTGTGGTGAGATTTTCCTCTTGGTACTCTGTGATTCTTTTGATGATGTGGGGCTGTAGCTTAATTTTTGAGTTTCCCAAGATTGCCCCAAGGAATTTTATCTCTTTGACCGCCACCTTCATCTTTGATGGGCTTAGT…
FJ594894.1	Banana streak virus isolate 16 nonfunctional ORFIII polyprotein gene, partial sequence	Banana streak virus		Musa		China: South China	16	Viruses; Riboviria; Pararnavirae; Artverviricota; Revtraviricetes; Ortervirales; Caulimoviridae; Badnavirus	MSL_NODE_7207_length_1873_cov_7.868927	1873	7.86893	598	0.93	0.3177	0.419	1	597	839	245	884.937	0	TCCACTTACAGACGTCGCCCCAGCCTTCCATGCATCCGTCTGTTTCTAGTATCATGTAGCAATTTAATGGGGGAACTTCAAGGTCTGGGAGTTTGTTTACTCTTACTTTTATTTCTCTGACTAAATTCCAGTCTTGGTCATTCATTCTCTTCTCTCCCGTTGGGCTTGTTTTTGCGTAGAGAGGGCCAAGTAATTTGCCTAGGTTTGGTATGTAGCTCCTGGCGTAGTTGAGAATCCCTAAACATGCCCTTAGTCCCTTCTTCGTTTTTAGATCTTCTTCTTTGAATTCTGTTATCCTTTTTATAATATGGGGCTGTAGCTTTATCTTCGAGTTGCCCAGTATGGCTCCTAGAAACTCAATTTCCTTTACTGCTATCTTCATTTTTGTTGGGCTTAGTA…
FJ594886.1	Banana streak virus isolate 8 nonfunctional ORFIII polyprotein gene, partial sequence	Banana streak virus		Musa acuminata AAA Group		China: South China	8	Viruses; Riboviria; Pararnavirae; Artverviricota; Revtraviricetes; Ortervirales; Caulimoviridae; Badnavirus	DCL_NODE_95153_length_933_cov_23.926506	933	23.9265	595	0.983	0.6377	0.394	4	597	844	250	1025.6	0	TCCACTTGCAAATCGCGCCCCAACCTTCCATGCATCCATCAGTTTCCAGTATTATGAAGCAGTCTTCTGGAGGTACTTCCAGGTCTGGGAGATTCTGTACTAGTCTTTTGATTTCTTTGACCAGTTTCCAGTCTTGCTCATTCAACCTTTTTTCCCCAGTTGGGCTTGTTTTTGAATATAGTGGGCCTAAGAGTCTGCCCAAATTAGGAATGTAGCTTCTTGCATAATTTAGAAGTCCTAACCACGATCTGAGGCCCCTTTTGGTGGTAAGATCTTCTTCTTGATATTCTGTTATTTTCTTGATAATATGGGGTTGCAACTTGATCTTGGAGTTACCCAGAATTGCTCCAAGAAATTCAATCTCTTTTACGGCAATTTTCATCTTTGTTGGACTTAAAA…
FJ594886.1	Banana streak virus isolate 8 nonfunctional ORFIII polyprotein gene, partial sequence	Banana streak virus		Musa acuminata AAA Group		China: South China	8	Viruses; Riboviria; Pararnavirae; Artverviricota; Revtraviricetes; Ortervirales; Caulimoviridae; Badnavirus	DCR_NODE_27709_length_956_cov_8.486518	956	8.48652	595	0.983	0.6224	0.394	4	597	893	299	1025.6	0	TCCACTTGCAAATCGCGCCCCAACCTTCCATGCATCCATCAGTTTCCAGTATTATGAAGCAGTCTTCTGGAGGTACTTCCAGGTCTGGGAGATTCTGTACTAGTCTTTTGATTTCTTTGACCAGTTTCCAGTCTTGCTCATTCAACCTTTTTTCCCCAGTTGGGCTTGTTTTTGAATATAGTGGGCCTAAGAGTCTGCCCAAATTAGGAATGTAGCTTCTTGCATAATTTAGAAGTCCTAACCACGATCTGAGGCCCCTTTTGGTGGTAAGATCTTCTTCTTGATATTCTGTTATTTTCTTGATAATATGGGGTTGCAACTTGATCTTGGAGTTACCCAGAATTGCTCCAAGAAATTCAATCTCTTTTACGGCAATTTTCATCTTTGTTGGACTTAAAA…
JQ409539.1	Banana streak OL virus isolate BSOLV-IN1, complete genome	Banana streak OL virus		Musa sp.; Poovan banana (AAB)		India	BSOLV-IN1	Viruses; Riboviria; Pararnavirae; Artverviricota; Revtraviricetes; Ortervirales; Caulimoviridae; Badnavirus	BBL_NODE_158145_length_592_cov_50.903885	592	50.9039	592	1	1	0.383	5062	5653	592	1	1068.88	0	AAAATCCTCTGTCCCTCTAAAGCAATTGTCCATTTTTCGTTGAAATATGGCAGGAGCATTTTTAAGTCCAAAGGGCATAACTAGCCACTCATACAGCCCATCTATAGCCCAAAATGCCGTCCAGGGAATAGACTCTGGGTCCATTGCTACTTGATGAAACCCACTCTTTAAATCAAACTTGCTATAGATCTTGGCATTTCCAATTCTCTTAATAATGGTGTTAATTCCAGGCAAACTGTACTGGTCTTTTTCAGTGTTATCATTCAGCCTCTTATAGTTAAACACCAATCTCTCCTTTCCTCTTCTTTCCTTTCCAGTCATTGGGTCAACCTCTGTCCCAGATTCTACTATCATTGCCGTTGTTCTATGTTTTGAGCTTGAAGGCCTGATCACTTTAAG…
FJ594903.1	Banana streak virus isolate 25 ORFIII polyprotein gene, partial cds	Banana streak virus		Musa acuminata AAA Group		China: South China	25	Viruses; Riboviria; Pararnavirae; Artverviricota; Revtraviricetes; Ortervirales; Caulimoviridae; Badnavirus	MSR_NODE_7887_length_1166_cov_8.207902	1166	8.2079	590	0.873	0.506	0.397	8	597	1080	491	727.142	0	TCCATTTGCAGATGGCGCCCCAACCTTCCATGCATCCATCGGTTTCCAGTATTATGAAGCGGTCTTCTGGAGGTACTTCCAGGTCTGGGAGATTCTGTACTAGTCTTTTGATTTCTTTGACCAGTTTCCAGTCTTGCTCATTCAACCTTTTTTCCCCAGTTGGGCTTGTTTTTGAATATAGTGGGCCTAAGAGTCTGCCCAAATTAGGAATGTAGCTTCTTGCATAATTTAGAAGTCCTAACCATGATCTGAGGCCCCTTTTGGTGGTAAGATCTTCTTCTTGATATTCTGTTATTTTCTTGATAATATGGGGTTGCAACTTGATCTTGGAGTTACCCAGAATTGCTCCAAGAAATTCAATCTCTTTTACGGCAATTTTCATCTTTGTTGGACTTAAAA…
KT965859.1	Grapevine Roditis leaf discoloration-associated virus isolate BN, complete genome	Grapevine Roditis leaf discoloration-associated virus		Vitis vinifera	Bombino Nero	Italy	BN	Viruses; Riboviria; Pararnavirae; Artverviricota; Revtraviricetes; Ortervirales; Caulimoviridae; Badnavirus	FHL_NODE_193380_length_926_cov_5.330498	926	5.3305	590	0.712	0.6274	0.418	5655	6243	926	346	289.825	2.81e-78	CCATTCTGTAAGAAAGAAACTGTTAATTAACCTGGATAAGCTATCAGCTAAAACATTATCCTTCCCATCTATGTGTTCGAACTCGATATTAATGCCTAGTCCTGTGATGAAATCTGTGAAAGAAATCCATCTGACGCGCGATGGTTTGTTCATGGCGGATTTGTTGAAGAAGCTGATGATGGCTTGGCAGTCAGTTCTGATGATCAATTCCCTTTTATCAAGATAATAAATCTTGAGTTTTTCAAGAGAATTCATTACCGCATGGATTTCAGCGTCGATAGTGGATTTGATTGGGTTGAACTTTCCGCTGGCGTAGGCACAGATTCTTTCACTGCGTCTAGGATCATTCCTTTTGGGCTTCCATTTACAAACTCCACCCCAACCAGTCATACACCCATC…
AF106947.1	Musa ABB Group clone Musa8 cacao swollen shoot badnavirus sequence	Musa ABB Group						Eukaryota; Viridiplantae; Streptophyta; Embryophyta; Tracheophyta; Spermatophyta; Magnoliopsida; Liliopsida; Zingiberales; Musaceae; Musa	MSL_NODE_120995_length_656_cov_74.820976	656	74.821	588	0.82	0.8918	0.41	1324	1909	588	4	565.741	1.72e-161	AGACTTTGTGGTAGAAGATAAACCTCTCAGACACCTGACACCACAAGCAAAAGAACCTTCTCCAAACATGTGAAAGCACTGCTAGAAATTGGGGTCATCAGACCAAGCAAAAGCAAGCATAGAACTACGGCTATAATCGTCAACTCAGGAACTACAGTGGACCCCATAACAGGAGTAGAAAGAAAAGGGAAGGAAAGAATGGTCTTCAACTACAAGAGGCTTAATGACATCACTGAAAAGGACCAATACAGCCTTCCCGGTATCAATACAATACTCAAGAAAGGTTAGTAACAGCAAAATTTATTCAAAATTTGACTTAAAATCTGGTTTCCATCAAGTCGCAATGCACCCAGATTCAATTGAATGGGACCGCATTCTGGGTCCCTGAAGGATTGTTTG…
OL423399.1	Banana streak MY virus isolate 1-S3, complete genome	Banana streak MY virus	BSMyV	Musa sp.		Philippines	1-S3	Viruses; Riboviria; Pararnavirae; Artverviricota; Revtraviricetes; Ortervirales; Caulimoviridae; Badnavirus	BBL_NODE_158996_length_588_cov_30.870103	588	30.8701	588	0.994	1	0.385	3988	4575	588	1	1045.44	0	TTTAAGAAATTTTTCAGCTTCCTGTTGTCTTTCCTGTATTTTTACCATTTCTTGTCCCATGGTAGTATTCTGATCCTTCAGGATTTCATTTTCTTCCTTCAGTTTTTCCACTTTTTCCTTCAGATCTTGATTTTCCTGAGCTAAGGCTTTATTCTCTGCTTCTTGCTCCTCGCAGATACCTTCCAGATGCTCAAATTTCTCCTTGTACCCTTTAGCTTGTTTTAATGCATTGTTAAGCTCTTCTAAGAGTACCTCTTTTTCTGTCCTATACTTGGCCATAATTTCTCGRCAATTGTTTACTAGCCCAAGTAGATCAGATTCTTTTTCTTTTTCTTTTTCTTTTTCTTTTTCATCCTCCATTTTAATCCCATAGCAGTAATTTGTGCAAAGGTTGCAGAT…
OL423401.1	Banana streak MY virus isolate 3-S38, complete genome	Banana streak MY virus	BSMyV	Musa sp.			3-S38	Viruses; Riboviria; Pararnavirae; Artverviricota; Revtraviricetes; Ortervirales; Caulimoviridae; Badnavirus	MTL_NODE_238418_length_589_cov_4.534979	589	4.53498	587	0.975	0.9966	0.413	5355	5941	587	1	994.041	0	TTTTCATCTTGGTTGGGCTTAATATGAGCCCATTGGCCTTACTGATTTCCAGGAATTTTCTTAAGTGGTCTCTATGCAATTGTTCGGTCTCAGAAAATACTAAAATATCATCTATATAAACAGCAATGAAGGCTTCAGTACCTTTAAAACAGGTGTCCATCTTTCGTTGGAATATTGCTGGAGCATTCTTCAGACCGAAGGGCATGACAAGCCACTCATAGAGCTCATTGTTAGCCAGGAAAGCCGTCCATGGGATGGATTCAGGATCCATGGCTACTTGATGGAAACCACTTTTTAAGTCGAATTTTGAATAAACTTTGGCATTTCCAATTCGACTGATAATCGTGTTTATTCCTGGGAGGGAGTATTGGTCTTTCTCAGTATTGTCATTCAGTCTCT…
AF106947.1	Musa ABB Group clone Musa8 cacao swollen shoot badnavirus sequence	Musa ABB Group						Eukaryota; Viridiplantae; Streptophyta; Embryophyta; Tracheophyta; Spermatophyta; Magnoliopsida; Liliopsida; Zingiberales; Musaceae; Musa	FHC_NODE_60430_length_591_cov_8.028689	591	8.02869	583	0.813	0.9814	0.399	2029	1449	580	1	543.199	1.76e-154	GTCCATTTTCCCTTTGGAATATAGCAGGGCATTCTTAAGACCAAATGCCATTACCAGCCATTCAAACAATCCTTCAGGGACCCAGAATGCGGTCCCATTCAATTGAATCTGGGTGCATTGCGACTTGATGGAAACCAGATTTTAAGTCAAATTTTGAATAAATTTTGCTGTTACTAACCTTTCTTGAGTATTGTATTGATACCGGGAAGGCTGTATTGGTCCTTTTCAGTGATGTCATTAAGCCTCTTGTAGTTGAAGACCATTCTTTCCTTCCCTTTTCTTTCTACTCCTGTTATGGGGTCCACTGTAGTTCCTGAGTTGACGATTATAGCCGTAGTTCTATGCTTGCTTTTGCTTGGTCTGATGACCCCAATTTCTAGCAGTGCTTTCACATGTTTG…
FJ594888.1	Banana streak virus isolate 10 ORFIII polyprotein gene, partial cds	Banana streak virus		Musa acuminata AAA Group		China: South China	10	Viruses; Riboviria; Pararnavirae; Artverviricota; Revtraviricetes; Ortervirales; Caulimoviridae; Badnavirus	FHC_NODE_4044_length_2695_cov_5.533179	2695	5.53318	583	0.971	0.2163	0.403	15	597	1610	1028	976.007	0	TCCATTTGCAGACGGCCCCCCATCCTTCCATGCACCCATCAGTTTCCAGTATTACGAAGCAATCTTCTGGAGGTACTTCCAGGTCTGGGAGATTTTGCACTAGCCTTTTGATTTCTTTAACCAGTTTCCAGTCTTGCTCATTCAACCTTTTTTCCCCAGTTGGGCTCGTTTTTGAATATAGTGGGCCTAAGAGTCTGCCCAAATTAGGAATGTAACTTCTAGCATAATTTAGAAGTCCTAACCACGATCTGAGGCCCCTTTTGGTGGTAAGATCTTCTTCTTGATATTCTATTATCTTCTTGATAATATGGGGTTGCAACTTGATCTTGGAGTTCCCCAGAATTGCTCCAAGAAATTCAATTTCTTTCACGGCAATTTTCATCTTTGTTGGACTTAAAA…
MW842908.1	Fig badnavirus 2 isolate Kashgar, complete genome	Fig badnavirus 2		fig		China	Kashgar	Viruses; Riboviria; Pararnavirae; Artverviricota; Revtraviricetes; Ortervirales; Caulimoviridae; Badnavirus	BBL_NODE_159397_length_586_cov_50.939959	586	50.94	582	0.747	0.9932	0.462	5608	5029	585	4	385.404	2.96e-107	ACACAGAAGCACTGCTGAAACTAGGAGTCATCAGGCCGAGTAAAAGCCGCCACAGAACTACGGCGATGATAGTTCAATCAGGGACCACTGTGGATCCAGTCACAGGAAAGGAAACCAAAGGCAAAGAAAGAATGGTCTTCAACTACAAGAGACTAAATGATCTCACTAATAAGGATCAATACAGCCTCCCGGGTATAAGCACCATCATGAAGAAGGTAGGAAGCAGTCGAATCTACTCAAAATTCGACCTGAAGAGCGGATTCCACCAAGTAGCAATGCACCCGGACTCTATTGAATGGACAGCCTTTTGGGTTCCTGATGGGCTATATGAATGGCTTGTTATGCCATTTGGGCTTAAAAACGCTCCTGCAGTTTTTCAAAGGAAGATGGACCACTGCT…
KT302214.1	Banana streak virus isolate DN3-4 ORFIII polyprotein gene, partial cds	Banana streak virus		banana		China: Guangzhou, Guangdong	DN3-4	Viruses; Riboviria; Pararnavirae; Artverviricota; Revtraviricetes; Ortervirales; Caulimoviridae; Badnavirus	DCR_NODE_16451_length_1232_cov_7.061116	1232	7.06112	579	0.969	0.47	0.411	579	1	767	189	964.285	0	ATGCCGTTTGGGGTGAAGAACGCGCCCGTAATATTTCAGAGAAAAATGGATGACTACTTCAAAGGTACGGAACAATTTATAGTAGTCTATATAGACGACATCCTAGTATTCTCTGAAAATACGAAGGACCATGCTAGGCATCTTCATAAAATGCTAGAAATCTGTCAAGAAAATGGATTAGTATTAAGCCCGACAAAAATGAAGATTGCAGTCAAAGAAATAGAATTCCTAGGGGCAGTATTAGGAAACTCAAGGATTAAGCTGCAGCCCCACATAATAAAAAAAATTACTGAATTCAAAGAAGAAGACCTAACAACCAAAAGGGGTTTAAGGTCTTGGCTGGGGATTCTAAACTATGCCAGGAATTACATTCTAAATCTCGGCAAACTCCTAGGGCCT…
KT339340.1	Banana streak virus isolate DN5-2 ORFIII polyprotein gene, partial cds	Banana streak virus		banana		China: Guangzhou,Guangdong	DN5-2	Viruses; Riboviria; Pararnavirae; Artverviricota; Revtraviricetes; Ortervirales; Caulimoviridae; Badnavirus	MSL_NODE_967_length_4172_cov_24.737036	4172	24.737	579	0.96	0.1388	0.451	1	579	1705	1127	941.743	0	CCATTTGCAGACGGCGCCCCAGCCTTCCATGCAGCCATCCGTTTCTAGAATGATAAAACATTCCTCTGGTGGTACTTCCAGGTCTGGAAGATTTTTAACCAAACTTTTGATCTTTCGGATCAGCTCCCAGTCTTGCTCGTTAAGCCTCTTCTCACCAGTCGGGCTTGTTTTGGCATAGAGTGGTCCCAGGAGTTTTCCCAGATTAGGGATATAATTACGGGCGTAATTTAGTATGCCTAGCCACGATCTTAGACCTTTCTTTGTGGTGAGATTTTCCTCTTGGTACTCTGTGATTCTTTTGATGATGTGGGGCTGTAGCTTAATTTTTGAGTTTCCCAAGATTGCCCCAAGGAATTCTATCTCTTTGACCGCCACCTTTATCTTTGATGGGCTTAGTAC…
KT339343.1	Banana streak virus isolate DN5-5 ORFIII polyprotein gene, partial cds	Banana streak virus		banana		China: Guangzhou,Guangdong	DN5-5	Viruses; Riboviria; Pararnavirae; Artverviricota; Revtraviricetes; Ortervirales; Caulimoviridae; Badnavirus	DCL_NODE_18046_length_1774_cov_16.968881	1774	16.9689	579	0.962	0.3264	0.439	579	1	1032	454	946.252	0	ATGCCGTTCGGGGTGAAGAACGCCCCTGTTGTGTTCCAGAGAAAGATGGATAATTGCTTCAAAGGTACTGAACAATTTATTGCAGTATACATTGATGACATTCTTGTCTTCTCAGAAAATGAAAAGGATCATGGGCAACACTTGGCCAAGATGTTAAAAATATGCCAAGAAAATGGCCTGGTCCTAAGCCCAACAAAGATGAAAATCGCAGTAAAGGAAATTGAATTCCTTGGGGCAGTTTTGGGAAACTCCAAGATCAAGCTGCAACCCCATGCTATTAAAAGGATCACGGACTATCAGGAGGAAGACCTCACGACCAAAAGGGGCCTTAGATCTTGGCTGGGACTTCTAAATTATGCAAGGAGTTACATACCTAACATGGGCAGACTCTTAGGCCAA…
KT339345.1	Banana streak virus isolate DN5-7 ORFIII polyprotein gene, partial cds	Banana streak virus		banana		China: Guangzhou,Guangdong	DN5-7	Viruses; Riboviria; Pararnavirae; Artverviricota; Revtraviricetes; Ortervirales; Caulimoviridae; Badnavirus	DCL_NODE_133198_length_794_cov_76.742402	794	76.7424	579	0.972	0.7292	0.427	1	579	635	57	973.302	0	CCACTTGCAGACGGCGCCCCAGCCTTCCATACATCCATCTGTCTCTAGGATTATGAAGCAATTTTCAGGGGGGACTTCCAGATCCGGAAGGTTTTGCACTAGGCCTTTGATCTTTCTGATCAACTTCCAATCTTGCTCATTCATTCGTTTTTCTCCCGTTGGGCTTGTTTTTGAATATAACGGGCTTAGGAGTCTGCCCAAATTGGGTATATAATTTCTGGCGTAGTTTAGAATACCTAGCCATGACCTAAGGCCTTTCTTTGTGGTCAAGTCTTCTTCTTTGTATTCTGCAATCTTCTTGATAATGTGGGGCTGGAGCTTTATTTTCGAATTTCCCAAAATTGCCCCGAGGAATTCAATTTCCCTTACCGCTATCTTCATTTTTGTTGGACTCAAAAT…
KT339345.1	Banana streak virus isolate DN5-7 ORFIII polyprotein gene, partial cds	Banana streak virus		banana		China: Guangzhou,Guangdong	DN5-7	Viruses; Riboviria; Pararnavirae; Artverviricota; Revtraviricetes; Ortervirales; Caulimoviridae; Badnavirus	FHL_NODE_25082_length_2540_cov_107.374231	2540	107.374	579	0.972	0.228	0.427	1	579	791	213	973.302	0	CCACTTGCAGACGGCGCCCCAGCCTTCCATACATCCATCTGTCTCTAGGATTATGAAGCAATTTTCAGGGGGGACTTCCAGATCCGGAAGGTTTTGCACTAGGCCTTTGATCTTTCTGATCAACTTCCAATCTTGCTCATTCATTCGTTTTTCTCCCGTTGGGCTTGTTTTTGAATATAACGGGCTTAGGAGTCTGCCCAAATTGGGTATATAATTTCTGGCGTAGTTTAGAATACCTAGCCATGACCTAAGGCCTTTCTTTGTGGTCAAGTCTTCTTCTTTGTATTCTGCAATCTTCTTGATAATGTGGGGCTGGAGCTTTATTTTCGAATTTCCCAAAATTGCCCCGAGGAATTCAATTTCCCTTACCGCTATCTTCATTTTTGTTGGACTCAAAAT…
KT339347.1	Banana streak virus isolate DN6-3 ORFIII polyprotein gene, partial cds	Banana streak virus		banana		China: Guangzhou,Guangdong	DN6-3	Viruses; Riboviria; Pararnavirae; Artverviricota; Revtraviricetes; Ortervirales; Caulimoviridae; Badnavirus	DCL_NODE_34039_length_1430_cov_4.984928	1430	4.98493	579	0.959	0.4042	0.421	1	579	656	79	933.628	0	CCACTTACAGACGCCGCCCCAGCCTTCCATACATCCGTCCACCTCTAGGATTATAAAACATTCTTGGGGTGGGACTTCTAGGTCTGGTAGCTTATTTACTATTCCTTTTATTTTTCTGATAAGCTTCCAGTCTTGCTCATTCATCCTCTTTTCTTCTGTTGGGCTTATCTTAGAGTATAACGGCCCTAGGAGTTTGCCGAGGTTAGGTATATAATTCCTCGTGTAGTTTAATATTCCTAACCATGATCTCATGCCCCTTTTTGTTGTCAGGTCTTCTTCATTGTATTCCATGATTCTTTTGATAATGTGGGGTTGAAGTTTGATCCTCGAATTGCCGAGTACTGCTCCAAGGAACTCGATTTCCTGGACCGTAATTTTCATCTTAGTTGGGCTTTGGAC…
KT339353.1	Banana streak virus isolate DN7-5 ORFIII polyprotein gene, partial cds	Banana streak virus		banana		China: Guangzhou,Guangdong	DN7-5	Viruses; Riboviria; Pararnavirae; Artverviricota; Revtraviricetes; Ortervirales; Caulimoviridae; Badnavirus	DCL_NODE_31058_length_1480_cov_125.129993	1480	125.13	579	0.974	0.3912	0.42	579	1	720	142	977.811	0	ATGCCGTTCGGGGTGAAGAACGCGCCTGCTATATTCCAAAGGAAAATGGACAACTGTTTCAGAGGTACAGAACAATTTATTGCTGTGTACATAGATGACATACTTGTGTTCTCAAAAAATGAGAAGGAGCATGGGCAACATCTCACCAAAATGTTGGAAATATGTCAAGAAAACGGTCTTATTCTAAGCCCAACAAAAATGAAGATTGCAGTAAGAGAAATCGAGTTTCTTGGAGCAGTCCTAGGAAATTCAAAAATCAAGCTGCAACCCCATATCATCAAAAGGATCGCTGAGTATCAAGAAAAAGACCTCATGATAAAGAAGGGTCTTAGATCATGGTTGGGAATTCTGAATTACGCAAGAAGCTATATACCCAACCTAGGCAAACTATTAGGCCCG…
KT339353.1	Banana streak virus isolate DN7-5 ORFIII polyprotein gene, partial cds	Banana streak virus		banana		China: Guangzhou,Guangdong	DN7-5	Viruses; Riboviria; Pararnavirae; Artverviricota; Revtraviricetes; Ortervirales; Caulimoviridae; Badnavirus	DCR_NODE_43265_length_802_cov_30.236052	802	30.2361	579	0.974	0.7219	0.42	579	1	720	142	977.811	0	ATGCCGTTCGGGGTGAAGAACGCGCCTGCTATATTCCAAAGGAAAATGGACAACTGTTTCAGAGGTACAGAACAATTTATTGCTGTGTACATAGATGACATACTTGTGTTCTCAAAAAATGAGAAGGAGCATGGGCAACATCTCACCAAAATGTTGGAAATATGTCAAGAAAACGGTCTTATTCTAAGCCCAACAAAAATGAAGATTGCAGTAAGAGAAATCGAGTTTCTTGGAGCAGTCCTAGGAAATTCAAAAATCAAGCTGCAACCCCATATCATCAAAAGGATCGCTGAGTATCAAGAAAAAGACCTCATGATAAAGAAGGGTCTTAGATCATGGTTGGGAATTCTGAATTACGCAAGAAGCTATATACCCAACCTAGGCAAACTATTAGGCCCG…
KT339353.1	Banana streak virus isolate DN7-5 ORFIII polyprotein gene, partial cds	Banana streak virus		banana		China: Guangzhou,Guangdong	DN7-5	Viruses; Riboviria; Pararnavirae; Artverviricota; Revtraviricetes; Ortervirales; Caulimoviridae; Badnavirus	FHL_NODE_249267_length_792_cov_79.290276	792	79.2903	579	0.976	0.7311	0.42	579	1	710	132	982.319	0	ATGCCGTTCGGGGTGAAGAACGCGCCTGCTATATTCCAAAGGAAAATGGACAACTGTTTCAGAGGTACAGAACAATTTATTGCTGTGTACATAGATGACATACTTGTGTTCTCAAAAAATGAGAAGGAGCATGGGCAACATCTCACCAAAATGTTGGAAATATGTCAAGAAAACGGTCTTATTCTAAGCCCAACAAAAATGAAGATTGCAGTAAGAGAAATCGAGTTTCTTGGAGCAGTCCTAGGAAATTCAAAAATCAAGCTGCAACCCCATATCATCAAAAGGATCGCTGAGTATCAAGAAAAAGACCTCATGATAAAGAAGGGTCTTAGATCATGGTTGGGAATTCTGAATTACGCAAGAAGCTATATACCCAACCTAGGCAAACTATTAGGCCCG…
KT339354.1	Banana streak virus isolate DN7-6 ORFIII polyprotein gene, partial cds	Banana streak virus		banana		China: Guangzhou,Guangdong	DN7-6	Viruses; Riboviria; Pararnavirae; Artverviricota; Revtraviricetes; Ortervirales; Caulimoviridae; Badnavirus	BBC_NODE_8513_length_3515_cov_19.610199	3515	19.6102	579	0.979	0.1647	0.439	1	579	1310	732	991.336	0	CCATTTGCAGACGGCGCCCCAGCCTTCCATGCATCCGTCCACTTCTAGGATTATGAAACACTCTTGGGGTGGGACCTCTAGGTCTGGCAGCTTGTTTACCATTCCTTTGATTTCCTTGATAAGCTTCCAGTCTTGCTCGTTCATCCTCCTTTCTCCTGTTGGGCTTGTTTTGGAGTATAAAGGCCCTAGAAGTTTACCGAGGTTGGGTATGTAGCTCCTTGCATAGTTTAGTATTCCCAACCATGACCTCATCCCCCTCTTTGTTGTTAAGTCCTCTTCATTGTATCCAATGATTTTCTTGATAATGTGGGGTTGGAGTTTGATCCTTGAATTGCCCAGAACTGCTCCAAGGAATTCGATCTCTCGGACCGCAATCTTCATTTTGGTAGGGCTCAGGAC…
KT339354.1	Banana streak virus isolate DN7-6 ORFIII polyprotein gene, partial cds	Banana streak virus		banana		China: Guangzhou,Guangdong	DN7-6	Viruses; Riboviria; Pararnavirae; Artverviricota; Revtraviricetes; Ortervirales; Caulimoviridae; Badnavirus	BBL_NODE_82735_length_1331_cov_208.649023	1331	208.649	579	0.976	0.435	0.439	579	1	670	92	982.319	0	ATGCCGTTTGGGGTGAAAAATGCGCCAGCAATATTTCAGAGAAAAATGGATGACTGCTTCAGAGGTACGGAACAATTTATAGCAGTTTACATAGATGACATATTGGTTTTCTCTGAAAATATGAAAGATCATGCTAAGCATCTGAAGAAAATGATCGAGATATGCCAGAAAAATGGGCTAGTCCTGAGCCCTACCAAAATGAAGATTGCGGTCCGAGAGATCGAATTCCTTGGAGCAGTTCTGGGCAATTCAAGGATCAAACTCCAACCCCACATTATCAAGAAAATCATTGGATACAATGAAGAGGACTTAACAACAAAGAGGGGGATGAGGTCATGGTTGGGAATACTAAACTATGCAAGGAGCTACATACCCAACCTCGGTAAACTTCTAGGGCCT…
KT339354.1	Banana streak virus isolate DN7-6 ORFIII polyprotein gene, partial cds	Banana streak virus		banana		China: Guangzhou,Guangdong	DN7-6	Viruses; Riboviria; Pararnavirae; Artverviricota; Revtraviricetes; Ortervirales; Caulimoviridae; Badnavirus	MBL_NODE_36952_length_2690_cov_128.779668	2690	128.78	579	0.974	0.2152	0.439	1	579	2028	1450	977.811	0	CCATTTGCAGACGGCGCCCCAGCCTTCCATGCATCCGTCCACTTCTAGGATTATGAAACACTCTTGGGGTGGGACCTCTAGGTCTGGCAGCTTGTTTACCATTCCTTTGATTTCCTTGATAAGCTTCCAGTCTTGCTCGTTCATCCTCCTTTCTCCTGTTGGGCTTGTTTTGGAGTATAAAGGCCCTAGAAGTTTACCGAGGTTGGGTATGTAGCTCCTTGCATAGTTTAGTATTCCCAACCATGACCTCATCCCCCTCTTTGTTGTTAAGTCCTCTTCATTGTATCCAATGATTTTCTTGATAATGTGGGGTTGGAGTTTGATCCTTGAATTGCCCAGAACTGCTCCAAGGAATTCGATCTCTCGGACCGCAATCTTCATTTTGGTAGGGCTCAGGAC…
KT339354.1	Banana streak virus isolate DN7-6 ORFIII polyprotein gene, partial cds	Banana streak virus		banana		China: Guangzhou,Guangdong	DN7-6	Viruses; Riboviria; Pararnavirae; Artverviricota; Revtraviricetes; Ortervirales; Caulimoviridae; Badnavirus	MBL_NODE_74039_length_943_cov_109.457143	943	109.457	579	0.971	0.614	0.439	579	1	875	297	968.794	0	ATGCCGTTTGGGGTGAAAAATGCGCCAGCAATATTTCAGAGAAAAATGGATGACTGCTTCAGAGGTACGGAACAATTTATAGCAGTTTACATAGATGACATATTGGTTTTCTCTGAAAATATGAAAGATCATGCTAAGCATCTGAAGAAAATGATCGAGATATGCCAGAAAAATGGGCTAGTCCTGAGCCCTACCAAAATGAAGATTGCGGTCCGAGAGATCGAATTCCTTGGAGCAGTTCTGGGCAATTCAAGGATCAAACTCCAACCCCACATTATCAAGAAAATCATTGGATACAATGAAGAGGACTTAACAACAAAGAGGGGGATGAGGTCATGGTTGGGAATACTAAACTATGCAAGGAGCTACATACCCAACCTCGGTAAACTTCTAGGGCCT…
KT339354.1	Banana streak virus isolate DN7-6 ORFIII polyprotein gene, partial cds	Banana streak virus		banana		China: Guangzhou,Guangdong	DN7-6	Viruses; Riboviria; Pararnavirae; Artverviricota; Revtraviricetes; Ortervirales; Caulimoviridae; Badnavirus	MBR_NODE_9867_length_1581_cov_49.798376	1581	49.7984	579	0.979	0.3662	0.439	1	579	1289	711	991.336	0	CCATTTGCAGACGGCGCCCCAGCCTTCCATGCATCCGTCCACTTCTAGGATTATGAAACACTCTTGGGGTGGGACCTCTAGGTCTGGCAGCTTGTTTACCATTCCTTTGATTTCCTTGATAAGCTTCCAGTCTTGCTCGTTCATCCTCCTTTCTCCTGTTGGGCTTGTTTTGGAGTATAAAGGCCCTAGAAGTTTACCGAGGTTGGGTATGTAGCTCCTTGCATAGTTTAGTATTCCCAACCATGACCTCATCCCCCTCTTTGTTGTTAAGTCCTCTTCATTGTATCCAATGATTTTCTTGATAATGTGGGGTTGGAGTTTGATCCTTGAATTGCCCAGAACTGCTCCAAGGAATTCGATCTCTCGGACCGCAATCTTCATTTTGGTAGGGCTCAGGAC…
KT339361.1	Banana streak virus isolate HS-2 ORFIII polyprotein gene, partial cds	Banana streak virus		banana		China: Sanya,Hainan	HS-2	Viruses; Riboviria; Pararnavirae; Artverviricota; Revtraviricetes; Ortervirales; Caulimoviridae; Badnavirus	DCR_NODE_9234_length_1744_cov_13.640463	1744	13.6405	579	0.971	0.332	0.413	1	579	1667	1089	968.794	0	CCACTTACAGACGGCGCCCCAGCCTTCCATGCATCCATCAACTTCTAGGATTATATAGCAATCTGGGGGTGGTACTTCTAGATCAGGAAGCTGTTGGACTTTGCTTTTGACTTCCTTGATAAGCTTCCAATCCTTGTCATTGAGTCTCTTTTCTCCTGTTGGGCTTGTTTTCGAGTAGAGAGGCCCTAGGAGTTTACCGAGATTTGGAATGTAATTCCTTGCATAGTTTAGAATCCCCAGCCAAGACCTTAAACCCCTTTTGGTTGTAAGGTCTTCTTCTTTGAACTCAGTAATTCTTTTTATTATGTGGGGCTGCAGCTTAATCCTTGAGTTTCCTAATACTGCCCCTAGGAATTCTATTTCTTTGACTGCAATCTTCATTTTTGTCGGGCTCAATAC…
KT339361.1	Banana streak virus isolate HS-2 ORFIII polyprotein gene, partial cds	Banana streak virus		banana		China: Sanya,Hainan	HS-2	Viruses; Riboviria; Pararnavirae; Artverviricota; Revtraviricetes; Ortervirales; Caulimoviridae; Badnavirus	FHC_NODE_13675_length_1211_cov_9.506318	1211	9.50632	579	0.965	0.4781	0.413	1	579	1044	466	955.268	0	CCACTTACAGACGGCGCCCCAGCCTTCCATGCATCCATCAACTTCTAGGATTATATAGCAATCTGGGGGTGGTACTTCTAGATCAGGAAGCTGTTGGACTTTGCTTTTGACTTCCTTGATAAGCTTCCAATCCTTGTCATTGAGTCTCTTTTCTCCTGTTGGGCTTGTTTTCGAGTAGAGAGGCCCTAGGAGTTTACCGAGATTTGGAATGTAATTCCTTGCATAGTTTAGAATCCCCAGCCAAGACCTTAAACCCCTTTTGGTTGTAAGGTCTTCTTCTTTGAACTCAGTAATTCTTTTTATTATGTGGGGCTGCAGCTTAATCCTTGAGTTTCCTAATACTGCCCCTAGGAATTCTATTTCTTTGACTGCAATCTTCATTTTTGTCGGGCTCAATAC…
HM447642.1	Musa accuminata endogenous badnavirus isolate MAEBV-AP5 RT-RNaseH gene, partial cds	Musa acuminata endogenous badnavirus		Musa sp.		India	MAEBV-AP5	Viruses; Riboviria; Pararnavirae; Artverviricota; Revtraviricetes; Ortervirales; Caulimoviridae; Badnavirus	DCL_NODE_186476_length_669_cov_11.280919	669	11.2809	578	0.991	0.864	0.391	4	581	580	3	1021.09	0	CCCCACCCCTCCATGCATCCATCAGTTTCCAGTATTATGAAGCAATCTTCTGGAGGTACTTCCAGGTCTGGGAGATTCTGTACTAGTCTTTTGATTTCTTTGATCAGTTTCCAGTCTTGCTCATTCAACATTTTTTCCCCAGTTGGGCTTGTTTTTGAATATAGTGGGCCTAAGAGTCTGCCCAAATTAGGAATGTAACTTCTTGCATAATTTAGAAGTCCTAACCATGATCTGAGGCCCCTTTTGGTGGTAAGATCTTCTTCTTGATATTCTGTTATCCTCTTGATAATATGGGGTTGCAACTTGATCTTGGAGTTCCCCAGAATTGCTCCAAGAAATTCAATCTCTTTCACGGCAATTTTCATCTTTGTTGGACTTAAAATTAAGCCGTTTTCCTGG…
KT895259.1	Banana streak virus isolate DN5-4, complete genome	Banana streak virus		Musa sp.		China: Guangzhou, Guangdong	DN5-4	Viruses; Riboviria; Pararnavirae; Artverviricota; Revtraviricetes; Ortervirales; Caulimoviridae; Badnavirus	FHL_NODE_377770_length_601_cov_2.955823	601	2.95582	577	0.795	0.9601	0.362	5277	5853	578	2	509.836	1.06e-144	TTGAATCTCCAATCGTTGCACCAAGGAAATCTACTTGTCTTGTCCCAATTTTCATTTTTGTTGGGCTTAGTACTAATCCATTCCTTTCACATATAGCCATAAATTTCTTCAAATGCTCTTTGTGTTTTTGGACTGTTTCTGAAAATATCAATATATCATCAATATATACCGCTATGAATTCTTCTGTTCCTCTGAAGCAATTGTCCATTTTTCTCTGAAATATTGCTGGAGCATTTTTCAACCCAAATGGCATCACTAACCATTCATAAAGTCCATCTATTGCCCAAAATGCTGTCCATGGGATAGACTCTTGATCCATGGCTACCTGGTGGAAACCACTCTTTAGATCAAATTTGCTATAGATCTTAGCATTTCCAATTCTTTTGATTATTGTGTTGA…
OL423399.1	Banana streak MY virus isolate 1-S3, complete genome	Banana streak MY virus	BSMyV	Musa sp.		Philippines	1-S3	Viruses; Riboviria; Pararnavirae; Artverviricota; Revtraviricetes; Ortervirales; Caulimoviridae; Badnavirus	MBR_NODE_42847_length_882_cov_3.667522	882	3.66752	573	0.985	0.6497	0.433	7097	6525	882	310	994.041	0	TACAGGTCTTGAAATAAAATTTGAGCATATTAATGGCTGTGAGAACGTATTGGCAGACTCCCTTTCCAGATTAGTCCAAACACTATTACAAGGATGGCAGCATCAACACCTAAATGGAATYCTACTGGCTCTAGAAGAATTGTATCAAAAGCCCAACCCAGAAGTTGCGAAGAAAATCGGGCRRATYATTATGAAAGTTCTGGAGAAGCCAGCTGGACTACAGATAAATATGATCACTGAAGGACCCAAACTTCGGTGTGCATGTGGAAAAGATGCTGAGATAGCTGTCTCCCACACTTCGAGGAATCCTGACCGACCCTTTTACAAATGCCAAAGAAATCTGTGCCATATTTGGATATGGAAGGACTTAGTGGATGACTACTTTCAAAACTTAACGGC…
EU140339.1	Banana streak Mys virus isolate TRY, complete genome	Banana streak MY virus	BSMyV	Musa sp. cv. Poovan (Mysore,AAB)		India	TRY	Viruses; Riboviria; Pararnavirae; Artverviricota; Revtraviricetes; Ortervirales; Caulimoviridae; Badnavirus	MBL_NODE_105293_length_566_cov_14.574514	566	14.5745	566	0.989	1	0.417	5849	5284	566	1	994.943	0	GTGCAAACTCGAGCTGAAAAACCCAGATATCACTATTCAAGACAAACCCCTTAAGCATGTGACAGCAAAAATGAGGGAAACCATGAGGGCTCATATTGATAAGCTGCTGCAATTGAAAGTGATCAGACCCTCATCCAGTCGACACAGGACCACTGCCATGATTGTTGAAAGCGGAACAGAAGTGGATCCAAAGACAGGACAAGAAAAGAGAGGAAAAGAGAGATTGGTCTTCAACTTCAAGAGACTGAATGACAATACTGAGAAAGACCAATACTCCCTCCCAGGAATAAACACGATTATCAGTCGAATTGGAAATGCCAAAGTTTATTCAAAATTCGACTTAAAAAGTGGTTTCCATCAAGTAGCCATGGATCCTGAATCCATCCCATGGACGGCTTT…
KJ013508.1	Banana streak IM virus, complete genome	Banana streak IM virus		Musa acuminata cv. Cavendish, inoculated with BSIMV15 years ago using mealybugs and then propagatedvegetatively in a greenhouse		France: Montpellier	MP	Viruses; Riboviria; Pararnavirae; Artverviricota; Revtraviricetes; Ortervirales; Caulimoviridae; Badnavirus	FHL_NODE_410068_length_566_cov_3.939525	566	3.93953	566	1	1	0.5	1537	2102	566	1	1021.99	0	GCGTCCACCTGGTATCCCTGAAGACTACCAGGGCCATTGTTCCTGCGTAGGATCTGTGCATGATTTGGATACGGACTTGTAGTACTCCGAGGTGGATGTACTCAAATCCTGCTTCCAGTAACGCCTCATAGGATTCTTGAAGAATAAAGGACCTGTCTTGCTGTCCTTGTGTGACTAACATCCTTTCTTCCGTACGATTTCTGTAGACCCGGTTTGTTGGCTCACCGCGCTGGGTCATGTAAAGGACTTCAGCCGGTATGGTTCTTGCCCGATGAGCCAGTGAGCGCTCCAGCTCACTGTTGGGATCTACGATCATTGCAAGGGTATGCTCCCTTGGTTGTCGTCCAACAATTCTTCCGATGATGTTGCCAGTTTGTCTGGCAACCCTCTGAGCTTCAT…
AF106947.1	Musa ABB Group clone Musa8 cacao swollen shoot badnavirus sequence	Musa ABB Group						Eukaryota; Viridiplantae; Streptophyta; Embryophyta; Tracheophyta; Spermatophyta; Magnoliopsida; Liliopsida; Zingiberales; Musaceae; Musa	MBR_NODE_129290_length_606_cov_3.224652	606	3.22465	564	0.72	0.9224	0.39	5951	5393	559	1	306.056	2.36e-83	GGTAAACCCCACTCATCTCACGCAAGAATTGAGAAAAGAAAGCATCTGATAAGAAATAAAAAATGCAAATGCTATCTTTGTGGAGAAGAAGGACATTTTGCAAGAGAATGTCCTAATGACAAGAAAAACATCAAAAGGGTAGCTATATTTGAACAATTGGATATCCTTGAAGAATATGAAATACTATCTGTCCAGGAGGGAGAAAACCAAAGCGACGCCATCTACTCAATATCTGAAGGGGAAGATACAGAAGACCTACAACTCGGTATCCACTCCTTCACCCATAAAATTTTTGCTCTTATAGAAGATAGTATAACTTGGTGGATAGGTCCTGAGACAAGATACAGGACAAGGATACAAGTTTCCCAAGAACAAGCTGAATGCATGCATATATGGGAA…
JF911413.1	Banana streak GF virus isolate Ug239 ORF III polyprotein gene, partial cds	Banana streak GF virus		Musa sp. cv. TMPx 548-4		Uganda	Ug239	Viruses; Riboviria; Pararnavirae; Artverviricota; Revtraviricetes; Ortervirales; Caulimoviridae; Badnavirus	MBL_NODE_105588_length_564_cov_13.661605	564	13.6616	564	1	1	0.41	1093	530	564	1	1018.39	0	TGAAGATAGGAGTCCAACAAGTGGATTTCTTGGGTGCAACCATTGGCGATTCTAAAGTAAGGCTTCAGCCTCACATAGTCAAAAAAGTGCTAGAAACAAAGGAAGAAAGCCTGTCTGAAACAAAGGCCTTAAGAAGATGGTTAGGCATACTCAATTATGCCAGAGCATATATTCCTGATCTTGGAAAAATCCTAGGTCCCTTATACTCAAAAACTTCAGGAAAAGGGGAGCGAAAACTCAATCACCAAGACATGAAGATAATTCACCAGATCAAGGAGAAGGTAAAAAATCTCCCTGAATTAGAGGTTCCTCCACCAGAGTCCATCATACTAATTGAAACAGACGGATGTATGGATGGTTGGGGTGGCATTTGCAAATGGAAGTTAAACAAAGGGGAAC…
KT302216.1	Banana streak virus isolate DN4-1 ORFIII polyprotein gene, partial cds	Banana streak virus		banana		China: Guangzhou, Guangdong	DN4-1	Viruses; Riboviria; Pararnavirae; Artverviricota; Revtraviricetes; Ortervirales; Caulimoviridae; Badnavirus	FHL_NODE_116674_length_1234_cov_6.908046	1234	6.90805	563	0.979	0.4562	0.425	1	563	940	378	962.482	0	CCCCAGCCTTCCATACATCCGTCCACCTCTAGGATTATAAAACATTCTTGGGGTGGGACTTCTAGGTCTGGTAGCTTATTTACTATTCCTTTTATTTCTCTGATAAGCCTCCAGCCTTGCTCATTCATCCCCTTTTCTCCTGTTGGGCTTGTCTTAGAGTATAACGGCCCTAGGAGTTTGCCGAGGTTAGGTATATAATTCCTCGCGTAGTTCAGTATTCCTAACCATGATCTCATGCCCCTTTTTGTTGTCAGGACTTCTTCATTATATTCCATGATTCTTTTAATAATGTGGGGTTGAAGTTTGATCCTCAAATTGCCGAGAACTGCTCCAAGGAACTCGATTTCCTGGACCACAATTTTCATCTTGGTTGGGCTCAGGACCAGTCTGTTTTCCTGG…
AF106947.1	Musa ABB Group clone Musa8 cacao swollen shoot badnavirus sequence	Musa ABB Group						Eukaryota; Viridiplantae; Streptophyta; Embryophyta; Tracheophyta; Spermatophyta; Magnoliopsida; Liliopsida; Zingiberales; Musaceae; Musa	FHC_NODE_38933_length_704_cov_3.697171	704	3.69717	555	0.746	0.7869	0.392	5399	5952	704	151	359.255	4.97e-99	GGTTCTTCCATCATGACAGGTGTTCTTTTGTCAAAATAATATATGCTGCACATCCCGCAAGAGGTGATCTTGCATAGAGGACAATGCCTCCTATGCCTTCTTTGTGATTTTCTTTTGCAGCATTTGCATTCTTCTAACGCTGGTGGTAGCTCTGTGTTAATTTCCCATATATGCATGCATTCAGCTTGTTCTTGGGAAACTTGTATCCTTGTCCTGTATCTTGTCTCAGGACCTATCCACCAAGTTATACTATCTTCTATAAGAGCAAAAATTTTATGGGTGAAGGAGTGGATACCGAGTTGTAGGTCTTCTGTATCTTCCCCTTCAGATATTGAGTAGATGGCGTCGCTTTGGTTTTCTCCCTCCTGGACAGATAGTATTTCATATTCTTCAAGGATA…
AY452269.1	Musa ABB Group endogenous virus badnavirus clone KT51 ORFIII polyprotein-like gene, partial sequence	Musa ABB Group						Eukaryota; Viridiplantae; Streptophyta; Embryophyta; Tracheophyta; Spermatophyta; Magnoliopsida; Liliopsida; Zingiberales; Musaceae; Musa	MBR_NODE_11693_length_1457_cov_5.347858	1457	5.34786	550	0.982	0.3775	0.395	1	544	1448	899	948.957	0	TTCCATGCATCCATCTACTTCAAGTATTATGTAGCAAATCTCGGGGGGGACTTCTAGGTCTGGGAGGTTTCTGATTTTTTCCTTGATTTCCCTTATCAGCTTCCAATCCTGTTCATTCATTCTCTTTTCTCCCGTAGGACTTGTTTTTGAATACAGTGGTCCTAACAGTTTTCCAAGGTTAGGGATATAACTTCTAGCGTAGTTAAGAATTCCTAACCATGATATGAGGCCTCTCTTGGTGGTCAGGTCCTCCTCATTAAATTCCATGATCTTCTTGATTACGTGGGACTGCAGTTTTATTTTTGAATTTCCCAATACTGCCCCTAGGAATTCAATTTCTTGGGCTGCTATCTTCATTTTTGTTGGGCTTAATACAAGCCCATTCTTCTGGCATATCTC…
KT339340.1	Banana streak virus isolate DN5-2 ORFIII polyprotein gene, partial cds	Banana streak virus		banana		China: Guangzhou,Guangdong	DN5-2	Viruses; Riboviria; Pararnavirae; Artverviricota; Revtraviricetes; Ortervirales; Caulimoviridae; Badnavirus	DCL_NODE_249548_length_570_cov_38.601713	570	38.6017	550	0.984	0.9649	0.44	30	579	570	21	952.563	0	CCATTTGCAGACGGCGCCCCAGCCTTCCATGCAGCCATCCGTTTCTAGAATGATAAAACATTCCTCTGGTGGTACTTCCAGGTCTGGAAGATTTTTAACCAAACTTTTGATCTTTCGGATCAGCTCCCAGTCTTGCTCGTTAAGCCTCTTCTCACCAGTCGGGCTTGTTTTGGCATAGAGTGGTCCCAGGAGTTTTCCCAGATTAGGGATATAATTACGGGCGTAATTTAGTATGCCTAGCCACGATCTTAGACCTTTCTTTGTGGTGAGATTTTCCTCTTGGTACTCTGTGATTCTTTTGATGATGTGGGGCTGTAGCTTAATTTTTGAGTTTCCCAAGATTGCCCCAAGGAATTCTATCTCTTTGACCGCCACCTTTATCTTTGATGGGCTTAGTAC…
AF106947.1	Musa ABB Group clone Musa8 cacao swollen shoot badnavirus sequence	Musa ABB Group						Eukaryota; Viridiplantae; Streptophyta; Embryophyta; Tracheophyta; Spermatophyta; Magnoliopsida; Liliopsida; Zingiberales; Musaceae; Musa	MSL_NODE_171430_length_560_cov_117.649891	560	117.65	545	0.826	0.9679	0.407	1324	1866	542	1	537.789	7.09e-153	CAAGCAAAAGAACCTTCTCCAAACATGTGAAAGCACTGCTAGAAATTGGGGTCATCAGACCAAGCAAAAGCAAGCATAGAACTACGGCTATAATCGTCAACTCAGGAACTACAGTGGACCCCATAACAGGAGTAGAAAGAAAAGGGAAGGAAAGAATGGTCTTCAACTACAAGAGGCTTAATGACATCACTGAAAAGGACCAATACAGCCTTCCCGGTATCAATACAATACTCAAGAAAGGTTAGTAACAGCAAAATTTATTCAAAATTTGACTTAAAATCTGGTTTCCATCAAGTCGCAATGCACCCAGATTCAATTGAATGGGACCGCATTCTGGGTCCCTGAAGGATTGTTTGAATGGCTGGTAATGGCATTTGGTCTTAAGAATGCCCTGCTATA…
AY189436.1	Musa balbisiana endogenous badnavirus clone PKW12 nonfunctional ORFIII-like polyprotein gene, partial sequence	Musa balbisiana	Balbis banana					Eukaryota; Viridiplantae; Streptophyta; Embryophyta; Tracheophyta; Spermatophyta; Magnoliopsida; Liliopsida; Zingiberales; Musaceae; Musa	BBL_NODE_72803_length_1561_cov_39.471879	1561	39.4719	545	0.881	0.3389	0.4	1	545	1551	1023	696.485	0	TTCCATGCATCCGTCTGCTTCTAATATGATGAAACAGTCTTCGGGGGGGACTTCTAAGTCTGGAAGACTTTGGACCTTTTTCTTTTATCTCTCTTATGAGCTTCCAATCTTGCTCATTCATTCTCTTTTCGCCTGTAGGGCTTGCTTTTGCATACAATGGCCCTAGTAACTTCCCAAGATTGGGTATGTAGTTTCTTGCATAGTTGAGAATTCCAAGCCATGACCTAAGGCCTCTCTTTGTAGTCAGGTCTTCATTTTTAAATTCCATGATTTTCTTGATGATGTGGGGCTGCAGCTTGATTTTTTATTTTCCCATAACTGCCTCAAGGAATTCAATTTCGCGTACTGCGATCTTCATCTTTGTTGAGCTTAGTACTAGCCCGTTCTTCTAGCATATTT…
AY189436.1	Musa balbisiana endogenous badnavirus clone PKW12 nonfunctional ORFIII-like polyprotein gene, partial sequence	Musa balbisiana	Balbis banana					Eukaryota; Viridiplantae; Streptophyta; Embryophyta; Tracheophyta; Spermatophyta; Magnoliopsida; Liliopsida; Zingiberales; Musaceae; Musa	FHL_NODE_82453_length_1480_cov_5.421206	1480	5.42121	545	0.923	0.3676	0.4	1	545	1302	759	791.162	0	TTCCATGCATCCGTCTGCTTCTAATATGATGAAACAGTCTTCGGGGGGGACTTCTAAGTCTGGAAGACTTTGGACCTTTTTCTTTTATCTCTCTTATGAGCTTCCAATCTTGCTCATTCATTCTCTTTTCGCCTGTAGGGCTTGCTTTTGCATACAATGGCCCTAGTAACTTCCCAAGATTGGGTATGTAGTTTCTTGCATAGTTGAGAATTCCAAGCCATGACCTAAGGCCTCTCTTTGTAGTCAGGTCTTCATTTTTAAATTCCATGATTTTCTTGATGATGTGGGGCTGCAGCTTGATTTTTTATTTTCCCATAACTGCCTCAAGGAATTCAATTTCGCGTACTGCGATCTTCATCTTTGTTGAGCTTAGTACTAGCCCGTTCTTCTAGCATATTT…
AY189436.1	Musa balbisiana endogenous badnavirus clone PKW12 nonfunctional ORFIII-like polyprotein gene, partial sequence	Musa balbisiana	Balbis banana					Eukaryota; Viridiplantae; Streptophyta; Embryophyta; Tracheophyta; Spermatophyta; Magnoliopsida; Liliopsida; Zingiberales; Musaceae; Musa	MBL_NODE_28707_length_3746_cov_13.943453	3746	13.9435	545	0.903	0.1452	0.4	1	545	1947	1404	741.569	0	TTCCATGCATCCGTCTGCTTCTAATATGATGAAACAGTCTTCGGGGGGGACTTCTAAGTCTGGAAGACTTTGGACCTTTTTCTTTTATCTCTCTTATGAGCTTCCAATCTTGCTCATTCATTCTCTTTTCGCCTGTAGGGCTTGCTTTTGCATACAATGGCCCTAGTAACTTCCCAAGATTGGGTATGTAGTTTCTTGCATAGTTGAGAATTCCAAGCCATGACCTAAGGCCTCTCTTTGTAGTCAGGTCTTCATTTTTAAATTCCATGATTTTCTTGATGATGTGGGGCTGCAGCTTGATTTTTTATTTTCCCATAACTGCCTCAAGGAATTCAATTTCGCGTACTGCGATCTTCATCTTTGTTGAGCTTAGTACTAGCCCGTTCTTCTAGCATATTT…
AY189436.1	Musa balbisiana endogenous badnavirus clone PKW12 nonfunctional ORFIII-like polyprotein gene, partial sequence	Musa balbisiana	Balbis banana					Eukaryota; Viridiplantae; Streptophyta; Embryophyta; Tracheophyta; Spermatophyta; Magnoliopsida; Liliopsida; Zingiberales; Musaceae; Musa	MBL_NODE_68097_length_1077_cov_12.707392	1077	12.7074	545	0.888	0.5005	0.4	545	1	571	33	705.502	0	ATTAAAGAATGCTTTGGCTATTTTTCAAAGGAAAATGGACGAATGTTTCAAAGGAACGGAGCAGTTTATAACAGTATATATAGATGACATCCTGGTATTCTCAGAGAATGAAGAGGACCACGCTAGGCATCTAGCTACAATGTTGGAAATATGCTAGAAGAACGGGCTAGTACTAAGCTCAACAAAGATGAAGATCGCAGTACGCGAAATTGAATTCCTTGAGGCAGTTATGGGAAAATAAAAAATCAAGCTGCAGCCCCACATCATCAAGAAAATCATGGAATTTAAAAATGAAGACCTGACTACAAAGAGAGGCCTTAGGTCATGGCTTGGAATTCTCAACTATGCAAGAAACTACATACCCAATCTTGGGAAGTTACTAGGGCCATTGTATGCAAA…
AY189436.1	Musa balbisiana endogenous badnavirus clone PKW12 nonfunctional ORFIII-like polyprotein gene, partial sequence	Musa balbisiana	Balbis banana					Eukaryota; Viridiplantae; Streptophyta; Embryophyta; Tracheophyta; Spermatophyta; Magnoliopsida; Liliopsida; Zingiberales; Musaceae; Musa	MTL_NODE_1259_length_4669_cov_5.605563	4669	5.60556	545	0.925	0.1165	0.4	545	1	674	131	795.67	0	ATTAAAGAATGCTTTGGCTATTTTTCAAAGGAAAATGGACGAATGTTTCAAAGGAACGGAGCAGTTTATAACAGTATATATAGATGACATCCTGGTATTCTCAGAGAATGAAGAGGACCACGCTAGGCATCTAGCTACAATGTTGGAAATATGCTAGAAGAACGGGCTAGTACTAAGCTCAACAAAGATGAAGATCGCAGTACGCGAAATTGAATTCCTTGAGGCAGTTATGGGAAAATAAAAAATCAAGCTGCAGCCCCACATCATCAAGAAAATCATGGAATTTAAAAATGAAGACCTGACTACAAAGAGAGGCCTTAGGTCATGGCTTGGAATTCTCAACTATGCAAGAAACTACATACCCAATCTTGGGAAGTTACTAGGGCCATTGTATGCAAA…
AY189436.1	Musa balbisiana endogenous badnavirus clone PKW12 nonfunctional ORFIII-like polyprotein gene, partial sequence	Musa balbisiana	Balbis banana					Eukaryota; Viridiplantae; Streptophyta; Embryophyta; Tracheophyta; Spermatophyta; Magnoliopsida; Liliopsida; Zingiberales; Musaceae; Musa	MTL_NODE_87219_length_1137_cov_3.742747	1137	3.74275	545	0.985	0.4793	0.4	545	1	564	20	948.055	0	ATTAAAGAATGCTTTGGCTATTTTTCAAAGGAAAATGGACGAATGTTTCAAAGGAACGGAGCAGTTTATAACAGTATATATAGATGACATCCTGGTATTCTCAGAGAATGAAGAGGACCACGCTAGGCATCTAGCTACAATGTTGGAAATATGCTAGAAGAACGGGCTAGTACTAAGCTCAACAAAGATGAAGATCGCAGTACGCGAAATTGAATTCCTTGAGGCAGTTATGGGAAAATAAAAAATCAAGCTGCAGCCCCACATCATCAAGAAAATCATGGAATTTAAAAATGAAGACCTGACTACAAAGAGAGGCCTTAGGTCATGGCTTGGAATTCTCAACTATGCAAGAAACTACATACCCAATCTTGGGAAGTTACTAGGGCCATTGTATGCAAA…
AY189436.1	Musa balbisiana endogenous badnavirus clone PKW12 nonfunctional ORFIII-like polyprotein gene, partial sequence	Musa balbisiana	Balbis banana					Eukaryota; Viridiplantae; Streptophyta; Embryophyta; Tracheophyta; Spermatophyta; Magnoliopsida; Liliopsida; Zingiberales; Musaceae; Musa	MTL_NODE_137331_length_874_cov_7.948119	874	7.94812	545	0.903	0.6224	0.4	545	1	832	289	741.569	0	ATTAAAGAATGCTTTGGCTATTTTTCAAAGGAAAATGGACGAATGTTTCAAAGGAACGGAGCAGTTTATAACAGTATATATAGATGACATCCTGGTATTCTCAGAGAATGAAGAGGACCACGCTAGGCATCTAGCTACAATGTTGGAAATATGCTAGAAGAACGGGCTAGTACTAAGCTCAACAAAGATGAAGATCGCAGTACGCGAAATTGAATTCCTTGAGGCAGTTATGGGAAAATAAAAAATCAAGCTGCAGCCCCACATCATCAAGAAAATCATGGAATTTAAAAATGAAGACCTGACTACAAAGAGAGGCCTTAGGTCATGGCTTGGAATTCTCAACTATGCAAGAAACTACATACCCAATCTTGGGAAGTTACTAGGGCCATTGTATGCAAA…
AY189393.1	Musa acuminata subsp. malaccensis endogenous badnavirus clone Mal10 ORFIII-like polyprotein gene, partial cds	Musa acuminata subsp. malaccensis	wild Malaysian banana					Eukaryota; Viridiplantae; Streptophyta; Embryophyta; Tracheophyta; Spermatophyta; Magnoliopsida; Liliopsida; Zingiberales; Musaceae; Musa	FHC_NODE_16864_length_1065_cov_3.477131	1065	3.47713	544	0.987	0.5108	0.388	544	1	569	26	950.76	0	ACTTAAGAATGCCCCCGCAGTGTTTCAAAGAAAAATGGATAACTGCTTTAAGGGCACTGAAAATTTTATTGCAGTATATATAGATGACATTTTGGTCTTTTCAGAAAATGAAAGGGAGCACGGGCAACATCTTGCTAAAATGTTGGAGATATGTCAGGAGGATGGACTGATTTTAAGCCCAACAAAGATGAAGATAGCAGTAAGAGAAATTGAGTTTCTTGGAGCAATTTTAGGAAACTCAAAGATAAAGCTCCAGCCCCACATTATCAAGAAAATTGCAGAGTACAAAGAAGAAGACTTAACCACAAAGAAAGGCCTTAAATCGTGGTTGGGTATTCTAAACTACGCCAGGAATTACATACCTAACTTGGGCAGACTTCTAAGCCCATTATACTCAAA…
AY189399.1	Musa acuminata subsp. malaccensis endogenous badnavirus clone Mal6 nonfunctional ORFIII-like polyprotein gene, partial sequence	Musa acuminata subsp. malaccensis	wild Malaysian banana					Eukaryota; Viridiplantae; Streptophyta; Embryophyta; Tracheophyta; Spermatophyta; Magnoliopsida; Liliopsida; Zingiberales; Musaceae; Musa	DCR_NODE_8886_length_1784_cov_7.651398	1784	7.6514	544	0.985	0.3049	0.415	544	1	1264	721	946.252	0	TCTCAAAAACGCCCCGGCCATGTTCCAAAGGAAAATGGACACCTGCTTCAAGGGCACAGGACATTTCATTGCAGTATATATTGACGATATTATGGTCTTCTCAGAGAATGAAAAAGACCATGCACAGCACCTAGCTCGAATGTTGGAGATATGCCAGGAGAACGGCTTAGTCTTAAGCCCTTCAAAAATGAAAATTGCGGTAAGAGAAATTGAATTTCTCGGGGCAGTTTTGGGAAATTCTAGAATCAAGCTACAACCCCATATTATCAAAAGGATCATTGGCTATCGAGAAGAAGATCTCACTATAAAGAAAGGCCTCAGATCGTGGTTAGGAATCCTAGACTATGCAAGAAACTATATACCCAACCTGGGCAGGCTTTTAGGCCCGTTATATTCAAA…
AY189399.1	Musa acuminata subsp. malaccensis endogenous badnavirus clone Mal6 nonfunctional ORFIII-like polyprotein gene, partial sequence	Musa acuminata subsp. malaccensis	wild Malaysian banana					Eukaryota; Viridiplantae; Streptophyta; Embryophyta; Tracheophyta; Spermatophyta; Magnoliopsida; Liliopsida; Zingiberales; Musaceae; Musa	FHC_NODE_45597_length_659_cov_5.356115	659	5.35611	544	0.982	0.8255	0.415	544	1	567	24	937.235	0	TCTCAAAAACGCCCCGGCCATGTTCCAAAGGAAAATGGACACCTGCTTCAAGGGCACAGGACATTTCATTGCAGTATATATTGACGATATTATGGTCTTCTCAGAGAATGAAAAAGACCATGCACAGCACCTAGCTCGAATGTTGGAGATATGCCAGGAGAACGGCTTAGTCTTAAGCCCTTCAAAAATGAAAATTGCGGTAAGAGAAATTGAATTTCTCGGGGCAGTTTTGGGAAATTCTAGAATCAAGCTACAACCCCATATTATCAAAAGGATCATTGGCTATCGAGAAGAAGATCTCACTATAAAGAAAGGCCTCAGATCGTGGTTAGGAATCCTAGACTATGCAAGAAACTATATACCCAACCTGGGCAGGCTTTTAGGCCCGTTATATTCAAA…
AY189399.1	Musa acuminata subsp. malaccensis endogenous badnavirus clone Mal6 nonfunctional ORFIII-like polyprotein gene, partial sequence	Musa acuminata subsp. malaccensis	wild Malaysian banana					Eukaryota; Viridiplantae; Streptophyta; Embryophyta; Tracheophyta; Spermatophyta; Magnoliopsida; Liliopsida; Zingiberales; Musaceae; Musa	FHL_NODE_43017_length_2010_cov_33.848977	2010	33.849	544	0.967	0.2682	0.415	544	1	1376	838	901.167	0	TCTCAAAAACGCCCCGGCCATGTTCCAAAGGAAAATGGACACCTGCTTCAAGGGCACAGGACATTTCATTGCAGTATATATTGACGATATTATGGTCTTCTCAGAGAATGAAAAAGACCATGCACAGCACCTAGCTCGAATGTTGGAGATATGCCAGGAGAACGGCTTAGTCTTAAGCCCTTCAAAAATGAAAATTGCGGTAAGAGAAATTGAATTTCTCGGGGCAGTTTTGGGAAATTCTAGAATCAAGCTACAACCCCATATTATCAAAAGGATCATTGGCTATCGAGAAGAAGATCTCACTATAAAGAAAGGCCTCAGATCGTGGTTAGGAATCCTAGACTATGCAAGAAACTATATACCCAACCTGGGCAGGCTTTTAGGCCCGTTATATTCAAA…
AY189399.1	Musa acuminata subsp. malaccensis endogenous badnavirus clone Mal6 nonfunctional ORFIII-like polyprotein gene, partial sequence	Musa acuminata subsp. malaccensis	wild Malaysian banana					Eukaryota; Viridiplantae; Streptophyta; Embryophyta; Tracheophyta; Spermatophyta; Magnoliopsida; Liliopsida; Zingiberales; Musaceae; Musa	MSR_NODE_5392_length_1461_cov_7.980118	1461	7.98012	544	0.958	0.3723	0.415	544	1	1146	603	878.625	0	TCTCAAAAACGCCCCGGCCATGTTCCAAAGGAAAATGGACACCTGCTTCAAGGGCACAGGACATTTCATTGCAGTATATATTGACGATATTATGGTCTTCTCAGAGAATGAAAAAGACCATGCACAGCACCTAGCTCGAATGTTGGAGATATGCCAGGAGAACGGCTTAGTCTTAAGCCCTTCAAAAATGAAAATTGCGGTAAGAGAAATTGAATTTCTCGGGGCAGTTTTGGGAAATTCTAGAATCAAGCTACAACCCCATATTATCAAAAGGATCATTGGCTATCGAGAAGAAGATCTCACTATAAAGAAAGGCCTCAGATCGTGGTTAGGAATCCTAGACTATGCAAGAAACTATATACCCAACCTGGGCAGGCTTTTAGGCCCGTTATATTCAAA…
AY189401.1	Musa AAB Group endogenous virus badnavirus clone OBLE15 ORFIII-like polyprotein gene, partial cds	Musa AAB Group						Eukaryota; Viridiplantae; Streptophyta; Embryophyta; Tracheophyta; Spermatophyta; Magnoliopsida; Liliopsida; Zingiberales; Musaceae; Musa	BBL_NODE_56439_length_2091_cov_13.160463	2091	13.1605	544	0.98	0.2602	0.421	544	1	959	416	932.726	0	ATTAAAAAATGCTCCTGTAGTTTTTCAAAGAAAAATGGACAATTGCTTCAAAGGGACAGAGCAGTTCATTGCCATCTACATTGATGATATCCTAGTATTCTCTGGAAATGAAGAAGACCACATAAGGCACCTATCCATTATGCTGGAAATATGCCAGAAGAATGGGCTGGTGCTAAGCCCCACAAAGATGAAGATAGCGGTCCAGGAAATTGAATTCCTAGGAGCAGTACTAGGAAATTCGAAGATAAAATTGCAGCCCCATATAATCAAGAAAGTCTTGGAATTCAGCGAGGAAGATCTGACCACTAAAAAGGGCCTCAGGTCTTGGCTAGGGATTCTTAATTACGCCAGAAGCTATATCCCTAACCTGGGAAAGCTGCTAGGACCACTATACTCCAA…
AY189401.1	Musa AAB Group endogenous virus badnavirus clone OBLE15 ORFIII-like polyprotein gene, partial cds	Musa AAB Group						Eukaryota; Viridiplantae; Streptophyta; Embryophyta; Tracheophyta; Spermatophyta; Magnoliopsida; Liliopsida; Zingiberales; Musaceae; Musa	MBL_NODE_41309_length_2309_cov_14.718948	2309	14.7189	544	0.996	0.2356	0.421	1	544	2124	1581	973.302	0	CTCCATACATCCATCTACTTCCAGTATTATGTAGCAGTCTTCGGGGGGAACTTCTAAGTCTGGGAGGTTCCTGATTTTCTCCTTGACCTTTCTTATTAGTTTCCAATCTTGTTCGTTCATCCTCTTTTCTCCTGTTGGGCTTGTCTTGGAGTATAGTGGTCCTAGCAGCTTTCCCAGGTTAGGGATATAGCTTCTGGCGTAATTAAGAATCCCTAGCCAAGACCTGAGGCCCTTTTTAGTGGTCAGATCTTCCTCGCTGAATTCCAAGACTTTCTTGATTATATGGGGCTGCAATTTTATCTTCGAATTTCCTAGTACTGCTCCTAGGAATTCAATTTCCTGGACCGCTATCTTCATCTTTGTGGGGCTTAGCACCAGCCCATTCTTCTGGCATATTTC…
AY189401.1	Musa AAB Group endogenous virus badnavirus clone OBLE15 ORFIII-like polyprotein gene, partial cds	Musa AAB Group						Eukaryota; Viridiplantae; Streptophyta; Embryophyta; Tracheophyta; Spermatophyta; Magnoliopsida; Liliopsida; Zingiberales; Musaceae; Musa	MBR_NODE_6048_length_2057_cov_3.569601	2057	3.5696	544	0.991	0.2645	0.421	1	544	1506	963	959.777	0	CTCCATACATCCATCTACTTCCAGTATTATGTAGCAGTCTTCGGGGGGAACTTCTAAGTCTGGGAGGTTCCTGATTTTCTCCTTGACCTTTCTTATTAGTTTCCAATCTTGTTCGTTCATCCTCTTTTCTCCTGTTGGGCTTGTCTTGGAGTATAGTGGTCCTAGCAGCTTTCCCAGGTTAGGGATATAGCTTCTGGCGTAATTAAGAATCCCTAGCCAAGACCTGAGGCCCTTTTTAGTGGTCAGATCTTCCTCGCTGAATTCCAAGACTTTCTTGATTATATGGGGCTGCAATTTTATCTTCGAATTTCCTAGTACTGCTCCTAGGAATTCAATTTCCTGGACCGCTATCTTCATCTTTGTGGGGCTTAGCACCAGCCCATTCTTCTGGCATATTTC…
AY189402.1	Musa AAB Group endogenous virus badnavirus clone OBLE17 ORFIII-like polyprotein gene, partial cds	Musa AAB Group						Eukaryota; Viridiplantae; Streptophyta; Embryophyta; Tracheophyta; Spermatophyta; Magnoliopsida; Liliopsida; Zingiberales; Musaceae; Musa	MBL_NODE_25728_length_4270_cov_11.888409	4270	11.8884	544	0.987	0.1274	0.417	544	1	3676	3133	950.76	0	GTTAAAAAATGCCCCTGCAGTATTCCAGAGGAAGATGGATAACTGCTTCAAAGGAACAGAACAGTTCATTGCCATCTACATTGATGACATTTTGGTATTTTCTGACAATGAAGAAGACCACATAAGACATCTGTTCATTATGCTAGACATATGTCAGAAGAATGGGCTCGTACTAAGCCCCACAAAAATGAAGATAGCAGTTCAGGAAATCGAGTTCCTAGGAGCGGTATTAGGAAACTCGAAAATAAAGCTACAGCCCCACATAATCAAGAGAATCCTGGAATTCAATGAGGAAGACCTAACCACAAAGAGGGGCCTTAGGTCTTGGTTGGGAATTCTCAACTATGCCAGGACCTATATTCCCAACCTGGGAAAACTATTAGGTCTGCTATATTCTAA…
AY189409.1	Musa AAB Group endogenous virus badnavirus clone OBLE35 ORFIII-like polyprotein gene, partial cds	Musa AAB Group						Eukaryota; Viridiplantae; Streptophyta; Embryophyta; Tracheophyta; Spermatophyta; Magnoliopsida; Liliopsida; Zingiberales; Musaceae; Musa	BBL_NODE_80278_length_1383_cov_29.178906	1383	29.1789	544	0.914	0.3933	0.393	1	544	853	310	770.423	0	TTCCATGCATCCGTCTGTTTCAAGTATTATAAAACAGTCTTCAGGAGGTACCTCTAGATCAGGGAGATTTTGTACCAGGCTCTTAATCTTTCTGATTAATTTCCAATCTTGCTCATTCAGCCTTTTCTCGCCAGTGGGGCTTGTTTTTGAATATAATGGGCCTAGAAGCCTGCCCAGGTTGGGTATATAGCTTCTTGCATAGTTTAGAATTCTCAGCCATGATCTGAGGCCTTTCTTGGTAGTAAGGTCTTCTTCCTGATATTCTGTGATTCTTTTAATAATATGGGGCTGTAACTTGATTTTGGAGTTCCCCAAGACTGCTCCAAGAAATTCAATCTCCTTTACTGCAATTTTCATTTTCGTTGGGCTTAAGACAAGGCCGTTTTCTTGGCATATTTC…
AY189409.1	Musa AAB Group endogenous virus badnavirus clone OBLE35 ORFIII-like polyprotein gene, partial cds	Musa AAB Group						Eukaryota; Viridiplantae; Streptophyta; Embryophyta; Tracheophyta; Spermatophyta; Magnoliopsida; Liliopsida; Zingiberales; Musaceae; Musa	DCL_NODE_67865_length_1084_cov_44.081549	1084	44.0815	544	0.985	0.5018	0.393	1	544	718	175	946.252	0	TTCCATGCATCCGTCTGTTTCAAGTATTATAAAACAGTCTTCAGGAGGTACCTCTAGATCAGGGAGATTTTGTACCAGGCTCTTAATCTTTCTGATTAATTTCCAATCTTGCTCATTCAGCCTTTTCTCGCCAGTGGGGCTTGTTTTTGAATATAATGGGCCTAGAAGCCTGCCCAGGTTGGGTATATAGCTTCTTGCATAGTTTAGAATTCTCAGCCATGATCTGAGGCCTTTCTTGGTAGTAAGGTCTTCTTCCTGATATTCTGTGATTCTTTTAATAATATGGGGCTGTAACTTGATTTTGGAGTTCCCCAAGACTGCTCCAAGAAATTCAATCTCCTTTACTGCAATTTTCATTTTCGTTGGGCTTAAGACAAGGCCGTTTTCTTGGCATATTTC…
AY189409.1	Musa AAB Group endogenous virus badnavirus clone OBLE35 ORFIII-like polyprotein gene, partial cds	Musa AAB Group						Eukaryota; Viridiplantae; Streptophyta; Embryophyta; Tracheophyta; Spermatophyta; Magnoliopsida; Liliopsida; Zingiberales; Musaceae; Musa	FHC_NODE_10019_length_1488_cov_8.617329	1488	8.61733	544	0.998	0.3656	0.393	1	544	834	291	977.811	0	TTCCATGCATCCGTCTGTTTCAAGTATTATAAAACAGTCTTCAGGAGGTACCTCTAGATCAGGGAGATTTTGTACCAGGCTCTTAATCTTTCTGATTAATTTCCAATCTTGCTCATTCAGCCTTTTCTCGCCAGTGGGGCTTGTTTTTGAATATAATGGGCCTAGAAGCCTGCCCAGGTTGGGTATATAGCTTCTTGCATAGTTTAGAATTCTCAGCCATGATCTGAGGCCTTTCTTGGTAGTAAGGTCTTCTTCCTGATATTCTGTGATTCTTTTAATAATATGGGGCTGTAACTTGATTTTGGAGTTCCCCAAGACTGCTCCAAGAAATTCAATCTCCTTTACTGCAATTTTCATTTTCGTTGGGCTTAAGACAAGGCCGTTTTCTTGGCATATTTC…
AY189409.1	Musa AAB Group endogenous virus badnavirus clone OBLE35 ORFIII-like polyprotein gene, partial cds	Musa AAB Group						Eukaryota; Viridiplantae; Streptophyta; Embryophyta; Tracheophyta; Spermatophyta; Magnoliopsida; Liliopsida; Zingiberales; Musaceae; Musa	FHL_NODE_122175_length_1204_cov_4.366939	1204	4.36694	544	0.912	0.4518	0.393	1	544	700	157	765.915	0	TTCCATGCATCCGTCTGTTTCAAGTATTATAAAACAGTCTTCAGGAGGTACCTCTAGATCAGGGAGATTTTGTACCAGGCTCTTAATCTTTCTGATTAATTTCCAATCTTGCTCATTCAGCCTTTTCTCGCCAGTGGGGCTTGTTTTTGAATATAATGGGCCTAGAAGCCTGCCCAGGTTGGGTATATAGCTTCTTGCATAGTTTAGAATTCTCAGCCATGATCTGAGGCCTTTCTTGGTAGTAAGGTCTTCTTCCTGATATTCTGTGATTCTTTTAATAATATGGGGCTGTAACTTGATTTTGGAGTTCCCCAAGACTGCTCCAAGAAATTCAATCTCCTTTACTGCAATTTTCATTTTCGTTGGGCTTAAGACAAGGCCGTTTTCTTGGCATATTTC…
AY189410.1	Musa AAB Group endogenous virus badnavirus clone OBLE36 ORFIII-like polyprotein gene, partial cds	Musa AAB Group						Eukaryota; Viridiplantae; Streptophyta; Embryophyta; Tracheophyta; Spermatophyta; Magnoliopsida; Liliopsida; Zingiberales; Musaceae; Musa	BBL_NODE_27778_length_4203_cov_23.548293	4203	23.5483	544	0.994	0.1294	0.403	544	1	4003	3460	968.794	0	ACTAAAGAATGCTCCGGCAATATTCCAGAGAAAGATGGACAACTGCTTTAAAGGTACTGAAACCTTCATTGCAGTATATATTGATGACATTTTAATATTCTCTGAAACAGCCGAGGATCATAAGAAGCATTTGAAGATATTCCTGCAAAAGTGCGAGGATAATGGCCTCGTGCTAAGTCCAACAAAAATGAAGGTGGGAGTCAAAGAAATAGACTTCCTAGGAGCAACAATCGGGAATGCAAGGATCAAACTACAACCACATATAATCAAGAAGGTGATTGAGACGACAGATGACAGCCTGAGAGAAACCAAAGGCCTGAGAAAGTGGTTAGGAATCTTAAATTATGCGAGGAGTTATATCCCAAATCTTGGAAAAACCCTTGGTCCCCTCTACTCGAA…
AY189414.1	Musa AAB Group endogenous virus badnavirus clone OBLE5 ORFIII-like polyprotein gene, partial cds	Musa AAB Group						Eukaryota; Viridiplantae; Streptophyta; Embryophyta; Tracheophyta; Spermatophyta; Magnoliopsida; Liliopsida; Zingiberales; Musaceae; Musa	BBL_NODE_95359_length_1109_cov_12.741551	1109	12.7416	544	0.945	0.4653	0.436	1	544	578	63	867.805	0	CTCCATGCAACCATCTGATTCTATGATCATGATTGCCTTCTCCGGGGGAAGCTCCAAGTCTGGCAAGTTCCGGACTTGTTCTTTTACTTTCCTGATAATGGCCCAATCCTGGCCATTCATCCTTCTTTCTCCCTTAGGGCTGGTTTTTGAATATAGGGGCCCTAATGTCTTTCCCAAGTTGGGAATGCAGTTTCTGGCATAATTGAGCACGCCTAGCCACTTTCTTAGTCCTTTCACCTCCTTCAGCTCTTCTTCTTTCACCTCAGTGATTTTCTTAATGATATGTGGCTGAAGTTTCACTCTTGATCTTCCAATGGTGGCTCCTAGGAAATCAACTTCAGTGACTCCTATTTTCATCTTCGTTGGGCTGAGAACAAGCCCATTTTTCTCACAGATGTC…
AY189414.1	Musa AAB Group endogenous virus badnavirus clone OBLE5 ORFIII-like polyprotein gene, partial cds	Musa AAB Group						Eukaryota; Viridiplantae; Streptophyta; Embryophyta; Tracheophyta; Spermatophyta; Magnoliopsida; Liliopsida; Zingiberales; Musaceae; Musa	MBL_NODE_35304_length_2863_cov_16.210507	2863	16.2105	544	1	0.19	0.436	544	1	901	358	982.319	0	ACTGAAGAACGCGCCAGCGATATTTCAGAGGAAAATGGATAATTGTTTTAGAGGAACAGAAGCCTTTATAGCTGTATACATCGACGACATACTGATATTCTCAGAAACGGTCCAAGAACACAAGCAGCATCTGAAGGAATTTATGGACATCTGTGAGAAAAATGGGCTTGTTCTCAGCCCAACGAAGATGAAAATAGGAGTCACTGAAGTTGATTTCCTAGGAGCCACCATTGGAAGATCAAGAGTGAAACTTCAGCCACATATCATTAAGAAAATCACTGAGGTGAAAGAAGAAGAGCTGAAGGAGGTGAAAGGACTAAGAAAGTGGCTAGGCGTGCTCAATTATGCCAGAAACTGCATTCCCAACTTGGGAAAGACATTAGGGCCCCTATATTCAAA…
AY189415.1	Musa AAB Group endogenous virus badnavirus clone OBLE7 ORFIII-like polyprotein gene, partial cds	Musa AAB Group						Eukaryota; Viridiplantae; Streptophyta; Embryophyta; Tracheophyta; Spermatophyta; Magnoliopsida; Liliopsida; Zingiberales; Musaceae; Musa	MTL_NODE_53904_length_1436_cov_4.264066	1436	4.26407	544	1	0.3788	0.401	1	544	952	409	982.319	0	TTCCATACAACCATCTGTTTCCAACAGAATTACTGCGTTAGAAGGAGGAATTTCTAATTCAGGCAGGTTTCTTACCTGTTCTTTGATTTTCTCAACAATCTTCCCGTCTTGAGGATTCATCTTCCTTTCTCCGTTTAAGGAGGTTTTGGAGTAGAGGGGGCCTAATGTTTTTTCGAGGTTAGGGATGTAAGCTCTTGCATAATTAAGAATCCCAAGCCACCTTCTAAGGGCCTTGATTTCTGACAAACTTTCACCCTTTGTTTCAAGGATCTTTTGCACTATATGGGGCTGCAGCTTGATCTTTGAATCTCCAATAGTAGCGCCGAGAAAATCCACTTGTTTAACTCCGATTTTCATTTTTGTTGGGCTCAAGACCAATCCATTTTTCTCGCAGATGGA…
AY189416.1	Musa AAB Group endogenous virus badnavirus clone OBLE8 ORFIII-like polyprotein gene, partial cds	Musa AAB Group						Eukaryota; Viridiplantae; Streptophyta; Embryophyta; Tracheophyta; Spermatophyta; Magnoliopsida; Liliopsida; Zingiberales; Musaceae; Musa	FHL_NODE_32083_length_2289_cov_23.150046	2289	23.15	544	0.996	0.2377	0.421	1	544	2048	1505	973.302	0	TTCCATGCATCCATCCGTTTCAAGTATTATAAAGCAGTCTTCTGGGGGTACCTCCAGATCCGGGAGATTTTGCACTAGTTTTTTGATCTTCTTGATTAGCTTCCAATCTTGCTCATTCAGTCTTTTCTCTCCAGTCGGGCTTGTTTTTGAATATAATGGGCCTAAGAGTCTGCCCAAGTTAGGTATGTAACTCCTTGCATAATTTAGGAGTCCCAGCCAAGATCTGAGGCCCCTTTTGGTCGTGAGGTCTTCCTCCTGATAGTCTGTGATCCTTTTAATAACATGGGGTTGCAGCTTGATCTTGGAGTTTCCCAAAACTGCCCCAAGGAATTCAATTTCCTTTACTGCGATTTTCATCTTTGTTGGGCTTAGGACCAGGCCATTTTCTTGGCATATTTC…
AY189420.1	Musa balbisiana endogenous badnavirus clone Bat10 nonfunctional ORFIII-like polyprotein gene, partial sequence	Musa balbisiana	Balbis banana					Eukaryota; Viridiplantae; Streptophyta; Embryophyta; Tracheophyta; Spermatophyta; Magnoliopsida; Liliopsida; Zingiberales; Musaceae; Musa	MBL_NODE_29750_length_3576_cov_36.663115	3576	36.6631	544	0.954	0.1521	0.364	1	544	796	253	869.608	0	TTCCATACATCCGTTTGTTTCCAGGATGATGTGGCAGTCTGGTGGGGGTACTTCCAAGTCTGGTAGATTTCGGACTTTCGTTTTGATCTCTTTTACCAACTTCCAGTCATGCTCATTCATCCTTTTTTCTCCTGTAGGACTTGTTTTTGATTAAAGTGGTCCTAACAGCCTTCCTAGGTTAGGTATGTAATTTCTGGCATAGTTTAGGATTCCTAACTAGGTTCTCAATCCTTTTTTGGACGTCAAGTTTTCCTCTTCAAATTCTACTATTTTCTTAATAATGTGTGGTTGGAGTTTTTTCTTTGAATTCCCTAGTACTACTCCTAGGAATTCTATTTCCTTAACAGCAATTTTCATTTTTGTGGGGCTTAATATAAGCCCACTTTTCCGGCATATATC…
AY189425.1	Musa balbisiana endogenous badnavirus clone Bat25 nonfunctional ORFIII-like polyprotein gene, partial sequence	Musa balbisiana	Balbis banana					Eukaryota; Viridiplantae; Streptophyta; Embryophyta; Tracheophyta; Spermatophyta; Magnoliopsida; Liliopsida; Zingiberales; Musaceae; Musa	MBL_NODE_32785_length_3153_cov_9.812787	3153	9.81279	544	0.982	0.1725	0.428	1	544	2389	1846	937.235	0	TTCCATGCATCCGTCAGCTTCTAGAATTATGAAACACTCTTCGGGGGGTACTTCCAAGTCTGGAAGGTTCTGAACCTTCCTCTTGATCTCCTTGACCAGCTTCCAGTCTTAGTCATTCATTCTTTTTTCTCCTGTTGGGCTAGTCTTTGAGTATAGTGGTCCTAGGAGCTTCCCAAGGTTGGGTATGTAATTTCTCGCGTAATTCAGAATACCCAGCCATGCTCTGAGTCCTTTCTTTGTTGTCAGATCATCCTCGTTGAATTCCATGATTTTCTTGATGATATGTGGTTGGAGCTTGATTTTGGAATTTCCCAATACTGCTCCAAGGAATTCAATTTCTTGGACTCCAATCTTCACTTTTGTTGGGCTTAGTACCAGCCCATTCTTTTGGCAGATTTC…
AY189427.1	Musa balbisiana endogenous badnavirus clone Bat2 nonfunctional ORFIII-like polyprotein gene, partial sequence	Musa balbisiana	Balbis banana					Eukaryota; Viridiplantae; Streptophyta; Embryophyta; Tracheophyta; Spermatophyta; Magnoliopsida; Liliopsida; Zingiberales; Musaceae; Musa	MTL_NODE_13886_length_2337_cov_4.871083	2337	4.87108	544	1	0.2328	0.417	544	1	2254	1711	982.319	0	TTTGAAGAATGCACCAGCTGTCTTTCAGAGAAAGATGGATAGCTGTTTTCGAGGTACGGAAAAATTCATCGCTGTTTATATTGACGATATTCTTGTCTTTTCAGAAAGCCCAGAAGCCCATCAAAAACATCTGAAGGAATTCATCCTAATCTGCGAAAGGAATGGGCTAGTCCTGAGCCCAACCAAAATGAAAATAGGAGTCCGGCAAGTGGATTTCCTAGGAGCTACCATCGGTGATTCAAAAATTAAATTACAACCCCATATTATACAGAAGATCCTCGAAACAAAAGGCGAAAGCCTAACGGAGACCAGAGCATTAAGAAGGTGGCTTGGGATTCTCAACTATGCACGCGCATATATTCCCAACTTGGGAAAAACATTGGGACCCCTTTAATCCAA…
AY189430.1	Musa balbisiana endogenous badnavirus clone Bat36 ORFIII-like polyprotein gene, partial cds	Musa balbisiana	Balbis banana					Eukaryota; Viridiplantae; Streptophyta; Embryophyta; Tracheophyta; Spermatophyta; Magnoliopsida; Liliopsida; Zingiberales; Musaceae; Musa	MBL_NODE_30666_length_3439_cov_13.094724	3439	13.0947	544	0.996	0.1582	0.414	1	544	560	17	973.302	0	TTCCATACATCCGTCTGTTTCCAGGATAATGTAACATTGGGAAGGTGGTACTTCCAGGTCAGGTAGATTGTTGACCTTGTTCTTGATTTCCTTGACTAATTTCCAATCTTGGTCATTCATTCTCTTTTCTCCGTTTGGGCTTGTTTTCGCATAGAGTGGCCCAAGTAGTCTCCCAAGGTTGGGTATATAATTTCTTGCATAGTTCAGGATGCCTAGCCAGGCCCTTAATCCTTTCTTATTTTTGAGGTCTTCCTCCTTGAATTCTATTATCCTCTTTATCACGTGCGGTTGTAGCTTAATCCGTGAGTTTCCTAGTATAGCTCCGAGGAACTCAATCTCCTTTACCGCTATCTTCATCTTGGTAGGGCTGAGGATAAGTCCATTTTGTTGACATATTTC…
AY189433.1	Musa balbisiana endogenous badnavirus clone Bat6 ORFIII-like polyprotein gene, partial cds	Musa balbisiana	Balbis banana					Eukaryota; Viridiplantae; Streptophyta; Embryophyta; Tracheophyta; Spermatophyta; Magnoliopsida; Liliopsida; Zingiberales; Musaceae; Musa	MBL_NODE_49843_length_1751_cov_44.372573	1751	44.3726	544	0.982	0.3107	0.425	544	1	1052	509	937.235	0	GCTAAAGAATGCACCAGCAATATTCCAGAGAAAGATGGATGAATGCTTCAAGGGCACAAAAGAATATATAGCAGTATACATTGATGATATCCTGGTCTTCTCTGAAAATGAAAGCGACCATGCCCGACACTTGGCCCAAATGGTAAAAATCTGCCAGGAAAATGGCCTAGTATTAAGCCCATCAAAGATGAAGATAGCAGTCAAGGAAATAGAATTCCTCGGAGCAATATTGGGGAATTCAAAAATCAAACTACAACCCCATATCATTAAGAAAATCACGGAGTATCAAGAGGAAGATCTCACTACCAAAAAGGGGCTCAGGTCATGGTTAGGAATACTTAACTACGCCCGAAACTATATACCTAACTTGGGCAGACTGCTTGGCCCACTCTACGCAAA…
AY189436.1	Musa balbisiana endogenous badnavirus clone PKW12 nonfunctional ORFIII-like polyprotein gene, partial sequence	Musa balbisiana	Balbis banana					Eukaryota; Viridiplantae; Streptophyta; Embryophyta; Tracheophyta; Spermatophyta; Magnoliopsida; Liliopsida; Zingiberales; Musaceae; Musa	BBL_NODE_40871_length_2934_cov_17.772519	2934	17.7725	544	0.965	0.1851	0.401	3	545	2543	2001	889.445	0	TTCCATGCATCCGTCTGCTTCTAATATGATGAAACAGTCTTCGGGGGGGACTTCTAAGTCTGGAAGACTTTGGACCTTTTTCTTTTATCTCTCTTATGAGCTTCCAATCTTGCTCATTCATTCTCTTTTCGCCTGTAGGGCTTGCTTTTGCATACAATGGCCCTAGTAACTTCCCAAGATTGGGTATGTAGTTTCTTGCATAGTTGAGAATTCCAAGCCATGACCTAAGGCCTCTCTTTGTAGTCAGGTCTTCATTTTTAAATTCCATGATTTTCTTGATGATGTGGGGCTGCAGCTTGATTTTTTATTTTCCCATAACTGCCTCAAGGAATTCAATTTCGCGTACTGCGATCTTCATCTTTGTTGAGCTTAGTACTAGCCCGTTCTTCTAGCATATTT…
AY189444.1	Musa acuminata subsp. burmannicoides endogenous badnavirus clone Cal12 ORFIII-like polyprotein gene, partial cds	Musa acuminata subsp. burmannicoides						Eukaryota; Viridiplantae; Streptophyta; Embryophyta; Tracheophyta; Spermatophyta; Magnoliopsida; Liliopsida; Zingiberales; Musaceae; Musa	DCR_NODE_35830_length_861_cov_5.781003	861	5.781	544	0.978	0.6318	0.399	1	544	578	35	928.218	0	TTCCATGCATCCGTCTGTTTCCAGTATTATGAAACAATCATCAGGAGGTACTTCTAGGTCAGGAAGATTTTGTACTAAGCTCTTGATTTTCTTGATCAATTCCCAATCTTGCTTGTTCATCCTTTTCTCGCCTGTTGGGCTTGTTTTTGAATATAACGGGCCTAAGAGTCTGCCAAGGTTGGGTATGTAGCTCCTTGCATAGTTTAGGATCCCTAGCCATGATCTGAGGCCTTTCTTGGTAGTGAGGTCTTCTTCCCGATAATCAGTAATTTTTTTAATGATATGGGGTTGCAGTTTGATTTTGGAATTCCCCAGGACTGCTCCAAGAAATTCAATTTCCTTTACTGCAATTTTCATCTTTGTCGGGCTTAAAACAAGGCCATTCTCTTGGCATATTTT…
AY452260.1	Musa ABB Group endogenous virus badnavirus clone KT23 ORFIII polyprotein-like gene, partial sequence	Musa ABB Group						Eukaryota; Viridiplantae; Streptophyta; Embryophyta; Tracheophyta; Spermatophyta; Magnoliopsida; Liliopsida; Zingiberales; Musaceae; Musa	BBL_NODE_77386_length_1447_cov_11.409226	1447	11.4092	544	0.93	0.376	0.436	1	544	1332	789	810.999	0	TTCCATACATCCGTCTACCTCAAGTATGATGTAGCATATTTCTGGAGGGACTTCTAAGTCAGGGAGGTTCTTGATTTTCTCTTTGATTTTTCTTGTCAGCTTCCAGTCCTGTGCATTCATCCTCTTTTCTCCCGTTGGACTCGTTTTGGAGTATAGGGGTCCTAGTAGCTTTCCCAGGTTGGGAATATAATTCCTGGCATAGTTAAGGACTCCTAGCCAGGACCTGAGGCCTCTTCTTGTGGTTAGATCCTCTTCACTGAATTCCAGGATCTTCCTGATTATGTGTGGCTGCAGTTTAATTTTCGAGTTTCCTAATACCGCTCCTAGGAACTCGATTTCCCGTACTGCTATTCTCATTTTTGTGGGGCTTAGGACGAGCCCATTCTTTTGGCATATCTT…
AY452263.1	Musa ABB Group endogenous virus badnavirus clone KT31 ORFIII polyprotein-like gene, partial sequence	Musa ABB Group						Eukaryota; Viridiplantae; Streptophyta; Embryophyta; Tracheophyta; Spermatophyta; Magnoliopsida; Liliopsida; Zingiberales; Musaceae; Musa	BBL_NODE_59223_length_1980_cov_36.070325	1980	36.0703	544	1	0.2747	0.425	1	544	1694	1151	982.319	0	TTCCATGCATCCGTCAGTTTCAAGGATTATAAAACATTCGGGGGGTGGTACCTCAAGGTCAGGCAGATTGTTGACCTTGGTCTTGATTTCTCTGACTAGCTTCCAGTCCTGGTCATTCATCCTCTTTTCACCTGTTGGGCTTGTCTTTGAGTATAATGGGCCTAATAGCCTGCCCAAGTTTGGTATGTAGCTTCTTGCGTAGTTGAGAATTCCGAGCCAAGCCCTAAGCCCTTTCTTGGTCTTCAAGTTTTCTTCCTTGAAGTCAGTTATTTTTTTAATCACGTGCGGTTGAAGTCGTATCCTGGAATTGCCAAGTATAGCTCCTAGGAATTCTATCTCCTTTGTCGCTATTTTCATTTTTGTTGGGCTCAGTATTAGCCCATTCTTCTGGCAGATGTT…
AY452263.1	Musa ABB Group endogenous virus badnavirus clone KT31 ORFIII polyprotein-like gene, partial sequence	Musa ABB Group						Eukaryota; Viridiplantae; Streptophyta; Embryophyta; Tracheophyta; Spermatophyta; Magnoliopsida; Liliopsida; Zingiberales; Musaceae; Musa	FHL_NODE_26786_length_2472_cov_7.576192	2472	7.57619	544	1	0.2201	0.425	1	544	2186	1643	982.319	0	TTCCATGCATCCGTCAGTTTCAAGGATTATAAAACATTCGGGGGGTGGTACCTCAAGGTCAGGCAGATTGTTGACCTTGGTCTTGATTTCTCTGACTAGCTTCCAGTCCTGGTCATTCATCCTCTTTTCACCTGTTGGGCTTGTCTTTGAGTATAATGGGCCTAATAGCCTGCCCAAGTTTGGTATGTAGCTTCTTGCGTAGTTGAGAATTCCGAGCCAAGCCCTAAGCCCTTTCTTGGTCTTCAAGTTTTCTTCCTTGAAGTCAGTTATTTTTTTAATCACGTGCGGTTGAAGTCGTATCCTGGAATTGCCAAGTATAGCTCCTAGGAATTCTATCTCCTTTGTCGCTATTTTCATTTTTGTTGGGCTCAGTATTAGCCCATTCTTCTGGCAGATGTT…
AY452265.1	Musa ABB Group endogenous virus badnavirus clone KT36 ORFIII polyprotein-like gene, partial sequence	Musa ABB Group						Eukaryota; Viridiplantae; Streptophyta; Embryophyta; Tracheophyta; Spermatophyta; Magnoliopsida; Liliopsida; Zingiberales; Musaceae; Musa	MBL_NODE_28798_length_3730_cov_13.349876	3730	13.3499	544	0.963	0.1456	0.351	544	1	3246	2704	888.544	0	ATTAAAGAACACACCAGCTATATTCCAAAGAAAAATGGACAATTGCTTTAAAGGTATGGAGAAATTTATAGCAGTTTACATAGCTAATATTCTGGTGTTTTCTCAAAATGAAGATGAGCATGCAAAACATTTAAGGATAATGCTAGAAATCTGCAAAAACAATGGTCTTATTCTAAGCCCTACAAAAATGAAGATTGGCAGTAGAACCATTGATTTCTTAGGCGCAACTATTGGTAACAGAAAAATTAAGTTGCAACCCCATATTATTAAGAAGATAGCAGATTTCAAAAATGAAGACCTTACAACAACCAAAGGGTTAAGGTCATGGTTAGGACTCCTGAACTACTCAAGGAGCTATATTCCTAACTTAGGAAAATTATTAGGCCCCTTATATTCAAA…
AY452265.1	Musa ABB Group endogenous virus badnavirus clone KT36 ORFIII polyprotein-like gene, partial sequence	Musa ABB Group						Eukaryota; Viridiplantae; Streptophyta; Embryophyta; Tracheophyta; Spermatophyta; Magnoliopsida; Liliopsida; Zingiberales; Musaceae; Musa	MTL_NODE_11920_length_2443_cov_4.510256	2443	4.51026	544	0.961	0.2223	0.351	1	544	2120	1578	884.035	0	TTCCATACATCCATCCGTTTCTAGAATAATATAACATTTTGCCGGGGGTAATTCCAAGTCAGGGAGTTGTTGGATTATGGCCTTTACTTATTTCACTAAGGCTCAATCCTGAGAATTCATTTTTCTTTCTCCTGTAGGGCTGGTCTTTGAATATAAGGGGCCTAATAATTTTCCTAAGTTAGGAATATAGCTCCTTGAGTAGTTCAGGAGTCCTAACCATGACCTTAACCCTTTGGTTGTTGTAAGGTCTTCATTTTTGAAATCTGCTATCTTCTTAATAATATGGGGTTGCAACTTAATTTTTCTGTTACCAATAGTTGCGCCTAAGAAATCAATGGTTCTACTGCCAATCTTCATTTTTGTAGGGCTTAGAATAAGACCATTGTTTTTGCAGATTTC…
AY452269.1	Musa ABB Group endogenous virus badnavirus clone KT51 ORFIII polyprotein-like gene, partial sequence	Musa ABB Group						Eukaryota; Viridiplantae; Streptophyta; Embryophyta; Tracheophyta; Spermatophyta; Magnoliopsida; Liliopsida; Zingiberales; Musaceae; Musa	BBL_NODE_70226_length_1630_cov_48.058939	1630	48.0589	544	0.978	0.3337	0.395	1	544	1189	646	928.218	0	TTCCATGCATCCATCTACTTCAAGTATTATGTAGCAAATCTCGGGGGGGACTTCTAGGTCTGGGAGGTTTCTGATTTTTTCCTTGATTTCCCTTATCAGCTTCCAATCCTGTTCATTCATTCTCTTTTCTCCCGTAGGACTTGTTTTTGAATACAGTGGTCCTAACAGTTTTCCAAGGTTAGGGATATAACTTCTAGCGTAGTTAAGAATTCCTAACCATGATATGAGGCCTCTCTTGGTGGTCAGGTCCTCCTCATTAAATTCCATGATCTTCTTGATTACGTGGGACTGCAGTTTTATTTTTGAATTTCCCAATACTGCCCCTAGGAATTCAATTTCTTGGGCTGCTATCTTCATTTTTGTTGGGCTTAATACAAGCCCATTCTTCTGGCATATCTC…
AY452270.1	Musa ABB Group endogenous virus badnavirus clone KT6 ORFIII polyprotein-like gene, partial sequence	Musa ABB Group						Eukaryota; Viridiplantae; Streptophyta; Embryophyta; Tracheophyta; Spermatophyta; Magnoliopsida; Liliopsida; Zingiberales; Musaceae; Musa	BBL_NODE_51060_length_2330_cov_17.134261	2330	17.1343	544	0.98	0.2335	0.403	1	544	1776	1233	932.726	0	TTCCATGCATCCGTCTACTTCAAGTATGATATAACATGTCTCTGGAGGAACCTCTAAGCCTGGGAGGTCTCTGATTTTTTCCTTGATTTTTCCTATTAATTTCCAGTCTTGTTCATTCATTCTTTTCTCTCCCGTTGGACTTGTTTTGGAGTATAAAGGTCCTAGTAGTTTTCCCAGGTTGGGAATGTAGTTTCTGGCATAGTTAAGAACTCCTAGCCAGGATCTAAGGCCTCTTTTTGAAGTGAGATCCTCTTTTCTAAATTCCAGGATCTTCCTGATTATGTGTGGCTGTAGTTTGATCCTCGAGTTTCCCAATACTGCCCCTAGGAACTCAACCTCTTGTACTGCTATCTTCATCTTTGTGGGGCTTAGGATGAGCCCATTTTTCTGACATATATC…
AY452270.1	Musa ABB Group endogenous virus badnavirus clone KT6 ORFIII polyprotein-like gene, partial sequence	Musa ABB Group						Eukaryota; Viridiplantae; Streptophyta; Embryophyta; Tracheophyta; Spermatophyta; Magnoliopsida; Liliopsida; Zingiberales; Musaceae; Musa	MBL_NODE_36776_length_2710_cov_5.992328	2710	5.99233	544	1	0.2007	0.403	544	1	1895	1352	982.319	0	ATTAAAAAATGCCCCCGCAGTATTTCAAAGAAAAATGGACAACTGTTTCAAAGGAACAGAACAGTTTATTGCTGTCTATATTGACGACATTCTGGTGTTCTCAGAAAATGAAGAAGACCACGAGAAACACCTGCTTATCATGTTGGATATATGTCAGAAAAATGGGCTCATCCTAAGCCCCACAAAGATGAAGATAGCAGTACAAGAGGTTGAGTTCCTAGGGGCAGTATTGGGAAACTCGAGGATCAAACTACAGCCACACATAATCAGGAAGATCCTGGAATTTAGAAAAGAGGATCTCACTTCAAAAAGAGGCCTTAGATCCTGGCTAGGAGTTCTTAACTATGCCAGAAACTACATTCCCAACCTGGGAAAACTACTAGGACCTTTATACTCCAA…
AY452271.1	Musa ABB Group endogenous virus badnavirus clone KT9 ORFIII polyprotein-like gene, partial sequence	Musa ABB Group						Eukaryota; Viridiplantae; Streptophyta; Embryophyta; Tracheophyta; Spermatophyta; Magnoliopsida; Liliopsida; Zingiberales; Musaceae; Musa	BBC_NODE_39664_length_1296_cov_6.597653	1296	6.59765	544	0.947	0.4198	0.368	544	1	1268	725	851.575	0	TTTGAAAAATGCACCAGCTATATTCCAAAGGAAAATGGATGACTGCTTCGAAGGTACAGAACAATTTATAGCAGTCTATATAGATGGGATTCTAGTTTTTTCAAAAAATGAGAAAGAACATGCAAAACACTTATCTGAAATGCTAGATATATGCCGGAAAAGTGGGCTTATATTAAGCCCCACAAAAATGAAAATTGCTGTTAAGGAAATAGAATTCCTAGGAGCAGTACTAGGGAATTCAAAGAAAAAACTCCAACCACACATTATTAAGAAAATAGTAGAATTTGAAGAGGAAAACTTGACGTCCAAAAAAGGATTGAGAACCTAGTTAGGAATCCTAAACTATGCCAGAAATTACATACCTAACCTAGGAAGGCTGTTAGGACCACTTTAATCAAA…
AY452271.1	Musa ABB Group endogenous virus badnavirus clone KT9 ORFIII polyprotein-like gene, partial sequence	Musa ABB Group						Eukaryota; Viridiplantae; Streptophyta; Embryophyta; Tracheophyta; Spermatophyta; Magnoliopsida; Liliopsida; Zingiberales; Musaceae; Musa	BBL_NODE_19916_length_5493_cov_36.777922	5493	36.7779	544	0.956	0.099	0.368	1	544	1924	1381	874.117	0	TTCCATACATCCGTTTGTTTCCAGGATGATGTGGCAGTCTGGTGGGGGTACTTCCAAGTCTGGTAGATTTCGGACTTTCGTTTTGATCTCTTTTACCAACTTCCAGTCATGCTCATTCATCCTTTTTTCTCCTGTAGGACTTGTTTTTGATTAAAGTGGTCCTAACAGCCTTCCTAGGTTAGGTATGTAATTTCTGGCATAGTTTAGGATTCCTAACTAGGTTCTCAATCCTTTTTTGGACGTCAAGTTTTCCTCTTCAAATTCTACTATTTTCTTAATAATGTGTGGTTGGAGTTTTTTCTTTGAATTCCCTAGTACTGCTCCTAGGAATTCTATTTCCTTAACAGCAATTTTCATTTTTGTGGGGCTTAATATAAGCCCACTTTTCCGGCATATATC…
AY452271.1	Musa ABB Group endogenous virus badnavirus clone KT9 ORFIII polyprotein-like gene, partial sequence	Musa ABB Group						Eukaryota; Viridiplantae; Streptophyta; Embryophyta; Tracheophyta; Spermatophyta; Magnoliopsida; Liliopsida; Zingiberales; Musaceae; Musa	BBL_NODE_71276_length_1602_cov_90.882588	1602	90.8826	544	0.954	0.3396	0.368	544	1	546	3	869.608	0	TTTGAAAAATGCACCAGCTATATTCCAAAGGAAAATGGATGACTGCTTCGAAGGTACAGAACAATTTATAGCAGTCTATATAGATGGGATTCTAGTTTTTTCAAAAAATGAGAAAGAACATGCAAAACACTTATCTGAAATGCTAGATATATGCCGGAAAAGTGGGCTTATATTAAGCCCCACAAAAATGAAAATTGCTGTTAAGGAAATAGAATTCCTAGGAGCAGTACTAGGGAATTCAAAGAAAAAACTCCAACCACACATTATTAAGAAAATAGTAGAATTTGAAGAGGAAAACTTGACGTCCAAAAAAGGATTGAGAACCTAGTTAGGAATCCTAAACTATGCCAGAAATTACATACCTAACCTAGGAAGGCTGTTAGGACCACTTTAATCAAA…
AY452271.1	Musa ABB Group endogenous virus badnavirus clone KT9 ORFIII polyprotein-like gene, partial sequence	Musa ABB Group						Eukaryota; Viridiplantae; Streptophyta; Embryophyta; Tracheophyta; Spermatophyta; Magnoliopsida; Liliopsida; Zingiberales; Musaceae; Musa	MBL_NODE_34657_length_2930_cov_52.189954	2930	52.19	544	0.939	0.1857	0.368	1	544	953	410	833.541	0	TTCCATACATCCGTTTGTTTCCAGGATGATGTGGCAGTCTGGTGGGGGTACTTCCAAGTCTGGTAGATTTCGGACTTTCGTTTTGATCTCTTTTACCAACTTCCAGTCATGCTCATTCATCCTTTTTTCTCCTGTAGGACTTGTTTTTGATTAAAGTGGTCCTAACAGCCTTCCTAGGTTAGGTATGTAATTTCTGGCATAGTTTAGGATTCCTAACTAGGTTCTCAATCCTTTTTTGGACGTCAAGTTTTCCTCTTCAAATTCTACTATTTTCTTAATAATGTGTGGTTGGAGTTTTTTCTTTGAATTCCCTAGTACTGCTCCTAGGAATTCTATTTCCTTAACAGCAATTTTCATTTTTGTGGGGCTTAATATAAGCCCACTTTTCCGGCATATATC…
AY452271.1	Musa ABB Group endogenous virus badnavirus clone KT9 ORFIII polyprotein-like gene, partial sequence	Musa ABB Group						Eukaryota; Viridiplantae; Streptophyta; Embryophyta; Tracheophyta; Spermatophyta; Magnoliopsida; Liliopsida; Zingiberales; Musaceae; Musa	MBR_NODE_10267_length_1551_cov_11.484116	1551	11.4841	544	0.954	0.3507	0.368	1	544	701	158	869.608	0	TTCCATACATCCGTTTGTTTCCAGGATGATGTGGCAGTCTGGTGGGGGTACTTCCAAGTCTGGTAGATTTCGGACTTTCGTTTTGATCTCTTTTACCAACTTCCAGTCATGCTCATTCATCCTTTTTTCTCCTGTAGGACTTGTTTTTGATTAAAGTGGTCCTAACAGCCTTCCTAGGTTAGGTATGTAATTTCTGGCATAGTTTAGGATTCCTAACTAGGTTCTCAATCCTTTTTTGGACGTCAAGTTTTCCTCTTCAAATTCTACTATTTTCTTAATAATGTGTGGTTGGAGTTTTTTCTTTGAATTCCCTAGTACTGCTCCTAGGAATTCTATTTCCTTAACAGCAATTTTCATTTTTGTGGGGCTTAATATAAGCCCACTTTTCCGGCATATATC…
AJ968466.1	Banana streak Uganda E virus partial reverse transcriptase-RNaseH, clone 11-2	Banana streak Uganda E virus						Viruses; Riboviria; Pararnavirae; Artverviricota; Revtraviricetes; Ortervirales; Caulimoviridae; Badnavirus	DCL_NODE_184898_length_672_cov_6.335677	672	6.33568	543	0.991	0.808	0.407	543	1	650	108	957.973	0	CTCAAAAATGCCCCTGCTGTATTCCAAAGGAAAATGGATAATTGCTTCAAAGGTACGGAACAATTAATTGCATTCTACATTGATGATATCCTTGTCTTCTCAGAAAACGAAAGGGAGCATGAGCAACACCTCACCAAGATGTTAAAAATATGCCAAGAGAATGGCCTTGTTTTAAGCCCAACAAAGATGAAAATTGCGGTAAAGGAAATTGAATTTCTTGGAGCAGTCCTGGGGAATTCCAAGATCAAACTGCAACCCCATATCATTAAAAAAATCACTGACTATCGGGAGGAAGACCTTACTACCAAGAAAGGCCTCAGGTCATGGCTAGGGATCCTAAACTATGCAAGAAGCTACATACCCAACCTGGGCAGACTCTTAGGCCCGTTATATTCAAAA…
AJ968467.1	Banana streak Uganda E virus partial reverse transcriptase-RNaseH, clone 52-3	Banana streak Uganda E virus						Viruses; Riboviria; Pararnavirae; Artverviricota; Revtraviricetes; Ortervirales; Caulimoviridae; Badnavirus	DCL_NODE_31280_length_1476_cov_31.615441	1476	31.6154	543	0.998	0.3679	0.403	1	543	967	425	976.007	0	TTCCATGCATCCGTCTGTTTCTAGTATTATAAAACAGTCTTCAGGAGGTACTTCCAGGTCAGGAAGATTCTGTACTAAGCTCTTGATTTTCTTGATTAGTTCCCAATCTTGATTGTTCATCCTTTTCTCGCCTGTTGGGCTTGTTTTTGAATATAATGGGCCTAAGAGTCTGCCCAGGTTGGGTATGTAGCTTCTTGCATAGTTTAGGATCCCCAGCCATGACCTGAGGCCTTTCTTAGTAGTAAGGTCTTCCTCCTGATAGTCAGTAATTTTTTTGATGATATGGGGTTGTAGTTTGATCTTGGAATTCCCCAGGACTGCTCCAAGAAACTCAATTTCCTTTACTGCAATTTTCATCTTTGTTGGGCTTAAAACAAGGCCATTCTCTTGGCATATTTT…
AJ968467.1	Banana streak Uganda E virus partial reverse transcriptase-RNaseH, clone 52-3	Banana streak Uganda E virus						Viruses; Riboviria; Pararnavirae; Artverviricota; Revtraviricetes; Ortervirales; Caulimoviridae; Badnavirus	DCR_NODE_6610_length_2171_cov_12.264023	2171	12.264	543	0.996	0.2501	0.403	543	1	1010	468	971.499	0	CTTAAAAATGCCCCTGCGGTTTTCCAAAGGAAAATGGATAATTGCTTCAGAGGTACGGAACAATTCATTGCAGTCTACATTGATGATATCCTTGTTTTCTCAGAAAACGAAAAAGAGCATGAGCAGCACCTCACCAAGATGTTAAAAATATGCCAAGAGAATGGCCTTGTTTTAAGCCCAACAAAGATGAAAATTGCAGTAAAGGAAATTGAGTTTCTTGGAGCAGTCCTGGGGAATTCCAAGATCAAACTACAACCCCATATCATCAAAAAAATTACTGACTATCAGGAGGAAGACCTTACTACTAAGAAAGGCCTCAGGTCATGGCTGGGGATCCTAAACTATGCAAGAAGCTACATACCCAACCTGGGCAGACTCTTAGGCCCATTATATTCAAAA…
AY452263.1	Musa ABB Group endogenous virus badnavirus clone KT31 ORFIII polyprotein-like gene, partial sequence	Musa ABB Group						Eukaryota; Viridiplantae; Streptophyta; Embryophyta; Tracheophyta; Spermatophyta; Magnoliopsida; Liliopsida; Zingiberales; Musaceae; Musa	BBL_NODE_46067_length_2597_cov_15.856055	2597	15.8561	543	0.948	0.2091	0.425	2	544	1964	1422	854.28	0	TTCCATGCATCCGTCAGTTTCAAGGATTATAAAACATTCGGGGGGTGGTACCTCAAGGTCAGGCAGATTGTTGACCTTGGTCTTGATTTCTCTGACTAGCTTCCAGTCCTGGTCATTCATCCTCTTTTCACCTGTTGGGCTTGTCTTTGAGTATAATGGGCCTAATAGCCTGCCCAAGTTTGGTATGTAGCTTCTTGCGTAGTTGAGAATTCCGAGCCAAGCCCTAAGCCCTTTCTTGGTCTTCAAGTTTTCTTCCTTGAAGTCAGTTATTTTTTTAATCACGTGCGGTTGAAGTCGTATCCTGGAATTGCCAAGTATAGCTCCTAGGAATTCTATCTCCTTTGTCGCTATTTTCATTTTTGTTGGGCTCAGTATTAGCCCATTCTTCTGGCAGATGTT…
AY452263.1	Musa ABB Group endogenous virus badnavirus clone KT31 ORFIII polyprotein-like gene, partial sequence	Musa ABB Group						Eukaryota; Viridiplantae; Streptophyta; Embryophyta; Tracheophyta; Spermatophyta; Magnoliopsida; Liliopsida; Zingiberales; Musaceae; Musa	FHL_NODE_33730_length_2239_cov_7.175562	2239	7.17556	543	0.948	0.2425	0.425	544	2	830	288	854.28	0	CTAAAGAATGCCCCTGCTGTATTCCAAAGGAAGATGGACGAATGTTTCAAGGGCACTGAACAGTATATTGCAGTATACATCGACGATATTCTGGTATTTTCTGAAAACGAAGAAGACCACGCTAAACATCTCTCAAAAATGCTAAACATCTGCCAGAAGAATGGGCTAATACTGAGCCCAACAAAAATGAAAATAGCGACAAAGGAGATAGAATTCCTAGGAGCTATACTTGGCAATTCCAGGATACGACTTCAACCGCACGTGATTAAAAAAATAACTGACTTCAAGGAAGAAAACTTGAAGACCAAGAAAGGGCTTAGGGCTTGGCTCGGAATTCTCAACTACGCAAGAAGCTACATACCAAACTTGGGCAGGCTATTAGGCCCATTATACTCAAAG…
KR014107.1	Banana streak MY virus isolate BSMYV_TO213_2010, complete genome	Banana streak MY virus	BSMyV	Musa sp.		Tonga	BSMYV_TO213_2010	Viruses; Riboviria; Pararnavirae; Artverviricota; Revtraviricetes; Ortervirales; Caulimoviridae; Badnavirus	MBR_NODE_176053_length_543_cov_4.586364	543	4.58636	543	0.998	1	0.479	1367	1909	543	1	976.007	0	AGCTTGTTGTAGTCTTTCAAAAGATTCTTCAGAAATAAATGTCCGATCTTGTTGGTCAGCGTCACTGACCATCATTCGCTCCTCAGATCTGAAGTGGTAGACGCGATGGTGAACGTCATCTCGTCTTGACATGTATAATACTTCGGCGGGGACTGTTCTTGCTCGTTCCCGCATAGATCTTTGTAACTCTACTTCCGGGTCCATGAGTAGGGCCAGGGTATCCTCTCGGGTTTGCCTCCCGATGAGTCTCCTTCCGACGTTGCCGATGTTTCTGGCAACTCGTTGTGCTTCATACCGTCTCCTTGCGGATGCCCGGTAATCTCTAATTTGGTCTTCAATAAGTGGGGTCCCATCTCTTCCAGATGTACTGGGACCCATTGTTTCGGTCACCGTGGGTAG…
AY189401.1	Musa AAB Group endogenous virus badnavirus clone OBLE15 ORFIII-like polyprotein gene, partial cds	Musa AAB Group						Eukaryota; Viridiplantae; Streptophyta; Embryophyta; Tracheophyta; Spermatophyta; Magnoliopsida; Liliopsida; Zingiberales; Musaceae; Musa	FHL_NODE_162757_length_1024_cov_5.763301	1024	5.7633	542	0.982	0.5293	0.423	3	544	1024	483	933.628	0	CTCCATACATCCATCTACTTCCAGTATTATGTAGCAGTCTTCGGGGGGAACTTCTAAGTCTGGGAGGTTCCTGATTTTCTCCTTGACCTTTCTTATTAGTTTCCAATCTTGTTCGTTCATCCTCTTTTCTCCTGTTGGGCTTGTCTTGGAGTATAGTGGTCCTAGCAGCTTTCCCAGGTTAGGGATATAGCTTCTGGCGTAATTAAGAATCCCTAGCCAAGACCTGAGGCCCTTTTTAGTGGTCAGATCTTCCTCGCTGAATTCCAAGACTTTCTTGATTATATGGGGCTGCAATTTTATCTTCGAATTTCCTAGTACTGCTCCTAGGAATTCAATTTCCTGGACCGCTATCTTCATCTTTGTGGGGCTTAGCACCAGCCCATTCTTCTGGCATATTTC…
AY452260.1	Musa ABB Group endogenous virus badnavirus clone KT23 ORFIII polyprotein-like gene, partial sequence	Musa ABB Group						Eukaryota; Viridiplantae; Streptophyta; Embryophyta; Tracheophyta; Spermatophyta; Magnoliopsida; Liliopsida; Zingiberales; Musaceae; Musa	MTL_NODE_21822_length_2023_cov_4.871875	2023	4.87188	542	0.978	0.2679	0.435	3	544	1212	671	924.611	0	TTCCATACATCCGTCTACCTCAAGTATGATGTAGCATATTTCTGGAGGGACTTCTAAGTCAGGGAGGTTCTTGATTTTCTCTTTGATTTTTCTTGTCAGCTTCCAGTCCTGTGCATTCATCCTCTTTTCTCCCGTTGGACTCGTTTTGGAGTATAGGGGTCCTAGTAGCTTTCCCAGGTTGGGAATATAATTCCTGGCATAGTTAAGGACTCCTAGCCAGGACCTGAGGCCTCTTCTTGTGGTTAGATCCTCTTCACTGAATTCCAGGATCTTCCTGATTATGTGTGGCTGCAGTTTAATTTTCGAGTTTCCTAATACCGCTCCTAGGAACTCGATTTCCCGTACTGCTATTCTCATTTTTGTGGGGCTTAGGACGAGCCCATTCTTTTGGCATATCTT…
JN587226.1	Musa itinerans endogenous virus badnavirus clone II002-9 ORFIII like polyprotein pseudogene, partial sequence	Musa itinerans				Thailand		Eukaryota; Viridiplantae; Streptophyta; Embryophyta; Tracheophyta; Spermatophyta; Magnoliopsida; Liliopsida; Zingiberales; Musaceae; Musa	MSL_NODE_34379_length_1071_cov_35.819215	1071	35.8192	542	0.869	0.5061	0.384	3	544	929	388	658.614	0	TTCCATACAGCCATCTATTTCCAGAACGATGTAACATTCTGGTGGGGGTACCTCAAGGTCTGGCAAGTCACTAACTTTTGTCTTAATTTCTTTTATTAATTTTCAATCTTGTTCGTTCATCCTCTTTTCTCCCGTGGGACTTGTTTTTGCATAGAGTGGTCCCAATAGTTTTCCTAGGTTGGGTATGTGATTCCTTGCGTAGTTTAATATCCCCAACCATGCCCTCAGTCCTTTCTTGGTCATCAGGTCCTTTTCCTTAAATTCTACTATTTTTTTGATAATATGTGGTTGGAGTTTGATTCGGGAATTACCAAGTACTGCCCCTAAGAATTCTATTTCCTTTACAGCAATTTTCATCTTTGTGGGGCTCAAGACTAGTCCATTTTTTTTGCAAATCCT…
JN587226.1	Musa itinerans endogenous virus badnavirus clone II002-9 ORFIII like polyprotein pseudogene, partial sequence	Musa itinerans				Thailand		Eukaryota; Viridiplantae; Streptophyta; Embryophyta; Tracheophyta; Spermatophyta; Magnoliopsida; Liliopsida; Zingiberales; Musaceae; Musa	MSR_NODE_22501_length_723_cov_15.732258	723	15.7323	542	0.869	0.7497	0.384	544	3	684	143	658.614	0	TGAAGAATGCACCAGCCATATTTCAGAGAAAGATGGACGACTGCTTCAAAGGTACAGAACAATTTATAGCAGTCTACATAGATGATATCTTAGTATTCTCTGACAATGAAGAAGAGCATGCCAGACATTTAACAGAAATGCTAAGGATTTGCAAAAAAAATGGACTAGTCTTGAGCCCCACAAAGATGAAAATTGCTGTAAAGGAAATAGAATTCTTAGGGGCAGTACTTGGTAATTCCCGAATCAAACTCCAACCACATATTATCAAAAAAATAGTAGAATTTAAGGAAAAGGACCTGATGACCAAGAAAGGACTGAGGGCATGGTTGGGGATATTAAACTACGCAAGGAATCACATACCCAACCTAGGAAAACTATTGGGACCACTCTATGCAAAAA…
MG017324.1	Taro bacilliform CH virus isolate Et17, complete genome	Taro bacilliform CH virus		Colocasia esculenta		Ethiopia	Et17	Viruses; Riboviria; Pararnavirae; Artverviricota; Revtraviricetes; Ortervirales; Caulimoviridae; Badnavirus	MBR_NODE_96998_length_669_cov_3.800353	669	3.80035	542	0.747	0.8102	0.4	5004	5545	668	127	361.058	1.35e-99	TCATCAATATATACTGCAATGAATTTTTCCGTACCTTTGAAGCAGTTATCCATTTTTCTCTGAAATATTGTGGGAGCATTTTTAAGGCCGAATGGCATTGCCAGCCATTCATATAGTCCTTGTGGGACCCAGAATGCTGTCCATTCTATAGAGTCTGGATGCATCGCAACTTGGTGAAAACCACTCTTTAGGTCGAATTTGGAATAAATTTTGCTGTTTCCGACCTTTTGAATAATCGTATTAATTCCGGGTAAGCTATATTGGTCTTTGTGTGTGTTATCATTCAGCCTTTTGTAGTTGAAGACCATTCGCTCCTTTCCTCTGACCTCTTTTCCTGTAACAGGGTCAATAGTTGTTCCGGAATTAACGATTATTGCAGTAGTTCTATGCTTACTTTTA…
KR014107.1	Banana streak MY virus isolate BSMYV_TO213_2010, complete genome	Banana streak MY virus	BSMyV	Musa sp.		Tonga	BSMYV_TO213_2010	Viruses; Riboviria; Pararnavirae; Artverviricota; Revtraviricetes; Ortervirales; Caulimoviridae; Badnavirus	MBR_NODE_177807_length_541_cov_5.707763	541	5.70776	541	1	1	0.462	2013	2553	541	1	976.909	0	TCCATATCATCTCCGAGTAAAACCATATTAATTTGAAAAGTTTCTTCATCAGAGTCTACCTCGTCATCATTCTTGTTGTAGACTGGTGGTCTGGATGAGGATGCCGCTTGGTAGTCCCCAAATCGTAGAGATATACTGCGGTCATAATTAACAGCAGATGTGATGCTTGTGGGTTGTACGGGTACTACAGCCGTAGATGGTCTTAAATTCCATTCCCCGTGTTGGAATCTTCTCGCATCATGCTTTGTGGCGTCGATAGCCCTTACCCCCTTCGTCCTGAGGTATTCAGCTACTCGATCAATACGGTAGGCGAATCCAACATTGGATGTGTTGGAAAGCCTAGCTGTTACGCTTCGGGTGATAAGGAGGTTCGCCTCGCCTCCTTCCCAAGAATCATAT…
KT339361.1	Banana streak virus isolate HS-2 ORFIII polyprotein gene, partial cds	Banana streak virus		banana		China: Sanya,Hainan	HS-2	Viruses; Riboviria; Pararnavirae; Artverviricota; Revtraviricetes; Ortervirales; Caulimoviridae; Badnavirus	FHL_NODE_384026_length_593_cov_49.820408	593	49.8204	538	0.978	0.9073	0.405	42	579	593	56	917.398	0	CCACTTACAGACGGCGCCCCAGCCTTCCATGCATCCATCAACTTCTAGGATTATATAGCAATCTGGGGGTGGTACTTCTAGATCAGGAAGCTGTTGGACTTTGCTTTTGACTTCCTTGATAAGCTTCCAATCCTTGTCATTGAGTCTCTTTTCTCCTGTTGGGCTTGTTTTCGAGTAGAGAGGCCCTAGGAGTTTACCGAGATTTGGAATGTAATTCCTTGCATAGTTTAGAATCCCCAGCCAAGACCTTAAACCCCTTTTGGTTGTAAGGTCTTCTTCTTTGAACTCAGTAATTCTTTTTATTATGTGGGGCTGCAGCTTAATCCTTGAGTTTCCTAATACTGCCCCTAGGAATTCTATTTCTTTGACTGCAATCTTCATTTTTGTCGGGCTCAATAC…
OL423408.1	Banana streak OL virus isolate 3-S32, complete genome	Banana streak OL virus		Musa sp. cv. 25291-S32		Nigeria	3-S32	Viruses; Riboviria; Pararnavirae; Artverviricota; Revtraviricetes; Ortervirales; Caulimoviridae; Badnavirus	MBL_NODE_109516_length_538_cov_32.317241	538	32.3172	538	1	1	0.444	2850	3387	538	1	971.499	0	ATCTGTAGATTGCTGTGTCTGTCATCTCTGTGCAGACCAGGCTCTTCAAGGTTTTATAGGCCGCATCTTGTGAAGTAGTAGTTCCTACTTGCGGATTTTCCAAAAAGAATATCAATCGAATTTGATTGATGATATTTTGTGTACCTTGGTCTCCGAGTGCTTGAGCTTTCATTGTCTCATATTCTGCTGTATACTTCATCCTCCACTCAATGAAGTGCTTCTTCTCGTCTTCTCCGAGAAGGTTCTCCATGTATCTCATTTTGTCGTCAGCATTATCAAAAATCTTTTCCGTCATGTGTAGGAGGGTAATGCTCTCCCACCTTTCGAATACTTTGATGTCAAAGTCCATTGGCATGACGAACATGGCTCCTTGCCGACTTTGTGCTGGAGGTAATGAAT…
AF106947.1	Musa ABB Group clone Musa8 cacao swollen shoot badnavirus sequence	Musa ABB Group						Eukaryota; Viridiplantae; Streptophyta; Embryophyta; Tracheophyta; Spermatophyta; Magnoliopsida; Liliopsida; Zingiberales; Musaceae; Musa	BBL_NODE_171830_length_534_cov_6.960557	534	6.96056	537	0.749	1	0.402	1983	1449	534	1	343.025	2.87e-94	GTCCATTTTCCCTTTGGAATATAGCAGGGCATTCTTAAGACCAAATGCCATTACCAGCCATTCAAACAATCCTTCAGGGACCCAGAATGCGGTCCCATTCAATTGAATCTGGGTGCATTGCGACTTGATGGAAACCAGATTTTAAGTCAAATTTTGAATAAATTTTGCTGTTACTAACCTTTCTTGAGTATTGTATTGATACCGGGAAGGCTGTATTGGTCCTTTTCAGTGATGTCATTAAGCCTCTTGTAGTTGAAGACCATTCTTTCCTTCCCTTTTCTTTCTACTCCTGTTATGGGGTCCACTGTAGTTCCTGAGTTGACGATTATAGCCGTAGTTCTATGCTTGCTTTTGCTTGGTCTGATGACCCCAATTTCTAGCAGTGCTTTCACATGTTTG…
KT339384.1	Banana streak virus isolate DN4-2 ORFIII polyprotein gene, partial cds	Banana streak virus		banana		China: Guangzhou,Guangdong	DN4-2	Viruses; Riboviria; Pararnavirae; Artverviricota; Revtraviricetes; Ortervirales; Caulimoviridae; Badnavirus	DCR_NODE_91215_length_621_cov_9.714286	621	9.71429	537	0.983	0.8647	0.421	43	579	619	83	929.12	0	CCACTTGCAGACGGCGCCCCAGCCTTCCATACATCCATCTGTTTCCAGGATTATGAAACATTCTTCAGGGGGTACTTCCAGGTCAGGAAGGTTCTGCACCAAGCTTTTGATCTTTCTGACTAGCTTCCAGTCCTGCTCATTCATTCTTTTCTCACCAGTTGGGCTCGTCTTTGAATACAGTGGGCCTAGAAGCTTGCCTAGGTTGGGTATATAGCTTCTTGCATAATTCAGAATTCCCAGCCATGATCTAAGACCCTTCTTTGTCATGAGGTCCTTTTCTTGATACTCAGCAATCCTTTTGATGATATGGGGTTGTAGCTTGATTTTTGAATTCCCTAGGACTGCTCCAAGAAACTCGATTTCTCTTACTGCAATTTTCATTTTTGTTGGGCTTAGAAT…
JF411989.1	Fig badnavirus 1 isolate Arkansas 1, complete genome	Fig badnavirus 1		fig		USA	Arkansas 1	Viruses; Riboviria; Pararnavirae; Artverviricota; Revtraviricetes; Ortervirales; Caulimoviridae; Badnavirus	MBR_NODE_8265_length_1723_cov_4.260494	1723	4.26049	535	0.735	0.3099	0.418	6213	5681	534	1	315.072	1.33e-85	GGAGATAAGAGGATGAATGCCCAGGATTGGAAGCTCGTGGCCCAAATAAAAGAAGAAGTCCAGAAGCTGCCAGATCTGGAGCTACCACCCGAGGATTGTTTCATCATTCTTGAAACAGACGGCTGTATGACTGGTTGGGGAGGAATTTGTAAATGGAAGCCCAAAAGAAACGACCCAAGAAGGATGGAGAAAGTTTGCGCCTATGCTAGTGGGAAGTTTAGTCCAATCAAGTCAACCATTGATGCCGAAATCCATGCAGTCATGAACACTCTGGAAAAATTAAAGATTTATTATCTTGATAAAAAGGAGTTGATCATCAGAACTGACTGCCAAGCTATCATCAGCTTCTTCAATAAATCCGCCCTAAATAAACCCTCTAGAGTGAGATGGGTAGCCTTT…
HQ659760.1	Banana streak Imove virus strain IRFA910, complete genome	Banana streak IM virus		Musa AAB Group cv. IRFA 910		Australia		Viruses; Riboviria; Pararnavirae; Artverviricota; Revtraviricetes; Ortervirales; Caulimoviridae; Badnavirus	MSL_NODE_46134_length_962_cov_4.628638	962	4.62864	533	0.807	0.5541	0.439	5599	5067	962	430	498.114	1.09e-140	TTTATCATAGGGATGAACTTCATTCGTGCAATGGAAGGAGGAATTCGTATTGAACAAGGGATAGTAACCTTCTACAAAATGATTACTCAAGCTCAGGCACCCCCTATCACTCATGACATCTCTTACATTGAAGAATTGGAATTAGAGCTGCCACTCTACTATGACATCTGTGCAGCCAACCCCATAGGAGGGATGTTTAACAGTGACTTGATATCACCAGCTGAGATCCAGAAGCTCAAAGACCTCGGATATATCGGGGAAGAACCCCTGAAGCATTGGGCTAAAAATCAAGTCAGATGTAGAATAGAGGTCAAAAACCCTGACCTCATCATCGAGGACAGACCTCTGAAACATGTCACCCCTGCTATGAAGGAATCAATGAAGAGGCACGTGGACAAA…
AY189393.1	Musa acuminata subsp. malaccensis endogenous badnavirus clone Mal10 ORFIII-like polyprotein gene, partial cds	Musa acuminata subsp. malaccensis	wild Malaysian banana					Eukaryota; Viridiplantae; Streptophyta; Embryophyta; Tracheophyta; Spermatophyta; Magnoliopsida; Liliopsida; Zingiberales; Musaceae; Musa	DCL_NODE_243544_length_578_cov_21.903158	578	21.9032	531	0.991	0.9187	0.384	531	1	578	48	936.333	0	ACTTAAGAATGCCCCCGCAGTGTTTCAAAGAAAAATGGATAACTGCTTTAAGGGCACTGAAAATTTTATTGCAGTATATATAGATGACATTTTGGTCTTTTCAGAAAATGAAAGGGAGCACGGGCAACATCTTGCTAAAATGTTGGAGATATGTCAGGAGGATGGACTGATTTTAAGCCCAACAAAGATGAAGATAGCAGTAAGAGAAATTGAGTTTCTTGGAGCAATTTTAGGAAACTCAAAGATAAAGCTCCAGCCCCACATTATCAAGAAAATTGCAGAGTACAAAGAAGAAGACTTAACCACAAAGAAAGGCCTTAAATCGTGGTTGGGTATTCTAAACTACGCCAGGAATTACATACCTAACTTGGGCAGACTTCTAAGCCCATTATACTCAAA…
JF911413.1	Banana streak GF virus isolate Ug239 ORF III polyprotein gene, partial cds	Banana streak GF virus		Musa sp. cv. TMPx 548-4		Uganda	Ug239	Viruses; Riboviria; Pararnavirae; Artverviricota; Revtraviricetes; Ortervirales; Caulimoviridae; Badnavirus	FHL_NODE_360055_length_621_cov_4.606178	621	4.60618	531	1	0.8551	0.409	563	1093	531	1	958.875	0	CAATTGCCTTGCTGTCAGTCCTTAAAATAAGCTCCTTTTTGTCGAGATAGTAAATCTTAAATTTTTCTAGACTGTAGATAACAGCCTGTATTTCAGCGTCAATAGCTCCTTTGATGGGGTTGAAACGTCCACTTGCATAAGCACAGATCTTTTCAGCGGATCGGGGTTCCCCTTTGTTTAACTTCCATTTGCAAATGCCACCCCAACCATCCATACATCCGTCTGTTTCAATTAGTATGATGGACTCTGGTGGAGGAACCTCTAATTCAGGGAGATTTTTTACCTTCTCCTTGATCTGGTGAATTATCTTCATGTCTTGGTGATTGAGTTTTCGCTCCCCTTTTCCTGAAGTTTTTGAGTATAAGGGACCTAGGATTTTTCCAAGATCAGGAATATATG…
KT339372.1	Banana streak virus isolate YLJ-9 ORFIII polyprotein gene, partial cds	Banana streak virus		banana		China: Baoshan,Yunnan	YLJ-9	Viruses; Riboviria; Pararnavirae; Artverviricota; Revtraviricetes; Ortervirales; Caulimoviridae; Badnavirus	DCL_NODE_238540_length_585_cov_30.746888	585	30.7469	529	0.991	0.9043	0.422	1	529	529	1	932.726	0	TGATGAAGCACTCCTCTGGAGGGACCTCCAGGTCTGGAAGATTTTTGACCAAGCTTTTGATGCTCCTGATCAATTTCCAGTCTTGTTCGTTAAATCTCTTTTCTCCAGTTGGGCTGGTCTTGGAATAGAGTGGGCCTAAGAGCCTGCCTAGGTTAGGTATGTAATTTCGGGCGTAGTTTAATATGCCCAACCATGATCTAAGACCCCTTTTTGTGGTAAGATCCTCTTCTTGGTATTCCGTGATCTTCTTGATAATATGGGGTTGTAACTTGATCTTTGAGTTTCCTAAGACTGCCCCAAGGAATTCAATCTCCTTCACTGCTATTTTCATTTTGGATGGGCTTAGTACCAGGCCATTGTTTTGACAGATTTTTAGCATCTGGGCTAGATGCCTTGCAT…
AF106947.1	Musa ABB Group clone Musa8 cacao swollen shoot badnavirus sequence	Musa ABB Group						Eukaryota; Viridiplantae; Streptophyta; Embryophyta; Tracheophyta; Spermatophyta; Magnoliopsida; Liliopsida; Zingiberales; Musaceae; Musa	DCR_NODE_47643_length_774_cov_5.356185	774	5.35618	528	0.843	0.6809	0.363	5096	5622	774	248	572.954	1.37e-163	ATTGAGTAGATGGCGTCGCTTTGGTTTTCTCCCTCCTGGACAGATAGTATTTCATATTCTTCAAGGATATCCAATTGTTCAAATATAGCTACCCTTTTGATGTTTTTCTTGTCATTAGGACATTCTCTTGCAAAATGTCCTTCTTCTCCACAAAGATAGCATTTGCATTTTTTATTTCTTATCAGATGCTTTCTTTTCTCAATTCTTGCGTGAGATGAGTGGGGTTTACCTTTGTATGTTGTAGATCTTCTTACCCCGAATTTTTTTTCTGGTTTACTGTAATATCCAGGGATAGGAATTTGCACAGCAAAAGGATAATCTTTTAATGCCCTTCTGAATGCAGCATCCTTGCATTCGGATTCCAAGTATTTATAGGAGAAAAGAATCCTTGGAATTATT…
KF724855.1	Banana streak Mysore virus isolate BSMYV-IN2, complete genome	Banana streak MY virus	BSMyV	banana; cultivar: Malbhog (AAB)		India	BSMYV-IN2	Viruses; Riboviria; Pararnavirae; Artverviricota; Revtraviricetes; Ortervirales; Caulimoviridae; Badnavirus	MBR_NODE_188338_length_530_cov_3.042155	530	3.04216	528	0.811	0.9962	0.407	5432	5959	528	1	502.623	1.38e-142	GGAGTTTCCTATAGAGGCTCCTAGGAAGTCAATAGTTTTGACCCCTATTTTCATCTTGGTTGGGCTTAATATGAGCCCATTGGCCTTACTGATTTCCAGGAATTTTCTTAAGTGGTCTCTATGCAATTGTTCGGTCTCAGAAAATACTAAAATATCATCTATATAAACAGCAATGAAGGCTTCAGTACCTTTAAAACAGGTGTCCATCTTTCGTTGGAATATTGCTGGAGCATTCTTCAGACCGAAGGGCATGACAAGCCACTCATAGAGCTCATTGTTAGCCAGGAAAGCCGTCCATGGGATGGATTCAGGATCCATGGCCACTTGATGGAAACCACTTTTTAAGTCGAATTTTGAATAAACTTTGGCATTTCCAATTCGACTGATAATCGTGTTTAT…
OL423401.1	Banana streak MY virus isolate 3-S38, complete genome	Banana streak MY virus	BSMyV	Musa sp.			3-S38	Viruses; Riboviria; Pararnavirae; Artverviricota; Revtraviricetes; Ortervirales; Caulimoviridae; Badnavirus	MBR_NODE_190024_length_528_cov_5.642353	528	5.64235	528	0.998	1	0.426	3456	3983	528	1	948.957	0	GGTGGTCCAGATTCCTCTCCTTCAGAAATAGAATAAATGTCAGATAATTCAGTCTCATTTTCCTCTACAGAGACTATTTCCATATCCTTCCCAAGTTCTAAATCTTGCAGTACTGAAACCCTCTCCATTAATTTTCTTGGGTTTCGGCATTCACTTGCATAATGACCTTCTTCTCCGCAGGCATAACATTTGCACTTCTTGTTCCGCAGATATTTTCTTTTGTCTATCTTGATATGGGTCTTATGCGGTTTTCCCTTGTATGATGTGGACTTTCTTACTCCAAACTTTCTTCCAGGTTTCTTGTAGTAGCCGGGAATAGGGAATTCTCTGCAGAAGTCCAAATTCTTTAGGGATCTCTGGTATGCAGCTTCTCTGCAAAGCTCCTCTAGGTATAGTTGT…
AF106947.1	Musa ABB Group clone Musa8 cacao swollen shoot badnavirus sequence	Musa ABB Group						Eukaryota; Viridiplantae; Streptophyta; Embryophyta; Tracheophyta; Spermatophyta; Magnoliopsida; Liliopsida; Zingiberales; Musaceae; Musa	DCL_NODE_288648_length_524_cov_7.859857	524	7.85986	527	0.844	1	0.408	1951	1427	524	1	563.937	4.76e-161	GTTCCGTACCTCTGAAGCAGTTGTCCATTTTCCCTTTGGAATATAGCAGGGCATTCTTAAGACCAAATGCCATTACCAGCCATTCAAACAATCCTTCAGGGACCCAGAATGCGGTCCCATTCAATTGAATCTGGGTGCATTGCGACTTGATGGAAACCAGATTTTAAGTCAAATTTTGAATAAATTTTGCTGTTACTAACCTTTCTTGAGTATTGTATTGATACCGGGAAGGCTGTATTGGTCCTTTTCAGTGATGTCATTAAGCCTCTTGTAGTTGAAGACCATTCTTTCCTTCCCTTTTCTTTCTACTCCTGTTATGGGGTCCACTGTAGTTCCTGAGTTGACGATTATAGCCGTAGTTCTATGCTTGCTTTTGCTTGGTCTGATGACCCCAATTTC…
AY452269.1	Musa ABB Group endogenous virus badnavirus clone KT51 ORFIII polyprotein-like gene, partial sequence	Musa ABB Group						Eukaryota; Viridiplantae; Streptophyta; Embryophyta; Tracheophyta; Spermatophyta; Magnoliopsida; Liliopsida; Zingiberales; Musaceae; Musa	FHL_NODE_50414_length_1871_cov_5.503394	1871	5.50339	527	0.97	0.2817	0.393	18	544	1769	1243	879.527	0	TTCCATGCATCCATCTACTTCAAGTATTATGTAGCAAATCTCGGGGGGGACTTCTAGGTCTGGGAGGTTTCTGATTTTTTCCTTGATTTCCCTTATCAGCTTCCAATCCTGTTCATTCATTCTCTTTTCTCCCGTAGGACTTGTTTTTGAATACAGTGGTCCTAACAGTTTTCCAAGGTTAGGGATATAACTTCTAGCGTAGTTAAGAATTCCTAACCATGATATGAGGCCTCTCTTGGTGGTCAGGTCCTCCTCATTAAATTCCATGATCTTCTTGATTACGTGGGACTGCAGTTTTATTTTTGAATTTCCCAATACTGCCCCTAGGAATTCAATTTCTTGGGCTGCTATCTTCATTTTTGTTGGGCTTAATACAAGCCCATTCTTCTGGCATATCTC…
MG017324.1	Taro bacilliform CH virus isolate Et17, complete genome	Taro bacilliform CH virus		Colocasia esculenta		Ethiopia	Et17	Viruses; Riboviria; Pararnavirae; Artverviricota; Revtraviricetes; Ortervirales; Caulimoviridae; Badnavirus	MBR_NODE_165205_length_556_cov_2.931567	556	2.93157	523	0.761	0.9406	0.386	5136	5658	534	12	380.895	1.19e-105	CTGCAATTTTCATTTTTGAAGGGCTTAGTACCAGTCCATTCTTCTTGCATATTTCTAGCATGATTTCTAGGTGCCTTGCATGTTCTTTTTCATTGTCAGAGAAAACAAGTATGTCATCAATATATACTGCAATGAATTTTTCCGTACCTTTGAAGCAGTTATCCATTTTTCTCTGAAATATTGTGGGAGCATTTTTAAGGCCGAATGGCATTGCCAGCCATTCATATAGTCCTTGTGGGACCCAGAATGCTGTCCATTCTATAGAGTCTGGATGCATCGCAACTTGGTGAAAACCACTCTTTAGGTCGAATTTGGAATAAATTTTGCTGTTTCCGACCTTTTGAATAATCGTATTAATTCCGGGTAAGCTATATTGGTCTTTGTGTGTGTTATCATTCA…
OL423400.1	Banana streak MY virus isolate 1-PC1-5x-R2, complete genome	Banana streak MY virus	BSMyV	Musa sp.			1-PC1-5x-R2	Viruses; Riboviria; Pararnavirae; Artverviricota; Revtraviricetes; Ortervirales; Caulimoviridae; Badnavirus	MBL_NODE_112200_length_522_cov_9.565632	522	9.56563	522	0.996	1	0.427	7542	7021	522	1	933.628	0	GCCTCGGGGAGCCGGATCTAGCATAGTAAAACCAGAGGCGCCCCTGGTATTGGCGCTGCGGTTTTAAGCCCACGGTTTTCGGACTCCATGAGTTTTGAAATCCGACGGCTTTAGTCTGAGAAGGCTCAGCCTTTCTCTATATAAGGGTTTGTAACCCCTCGTTGCAAGCATAGTCGGAAATACCAGACTGCTTACTTCGAGTTTTGAAATCCCAATAAGAATCCTCAGTTTTCTTCATCCTTCTTTCGGTTCACTTCCTGAAATTGGGCAAGCCCCATAGTAAGGAAAGATCCATTTGGTGTAATTCCGCTTCACTCCTGGTATCAGAGCAGGGTTCACTGTAAGTAAATTTATGGCTTTCATGGGGTAATTCCCTAGGATAGGAGCCTAAGGGCTCTT…
KT302214.1	Banana streak virus isolate DN3-4 ORFIII polyprotein gene, partial cds	Banana streak virus		banana		China: Guangzhou, Guangdong	DN3-4	Viruses; Riboviria; Pararnavirae; Artverviricota; Revtraviricetes; Ortervirales; Caulimoviridae; Badnavirus	FHC_NODE_19484_length_984_cov_5.818388	984	5.81839	519	0.975	0.5274	0.407	579	61	519	1	878.625	0	AAAGGTACGGAACAATTTATAGTAGTCTATATAGACGACATCCTAGTATTCTCTGAAAATACGAAGGACCATGCTAGGCATCTTCATAAAATGCTAGAAATCTGTCAAGAAAATGGATTAGTATTAAGCCCGACAAAAATGAAGATTGCAGTCAAAGAAATAGAATTCCTAGGGGCAGTATTAGGAAACTCAAGGATTAAGCTGCAGCCCCACATAATAAAAAAAATTACTGAATTCAAAGAAGAAGACCTAACAACCAAAAGGGGTTTAAGGTCTTGGCTGGGGATTCTAAACTATGCCAGGAATTACATTCTAAATCTCGGCAAACTCCTAGGGCCTCTCTACTCGAAAACAAGCCCAACAGGAGAAAAGAGACTCAATGAACAGGACTGGAAGCTT…
JN587226.1	Musa itinerans endogenous virus badnavirus clone II002-9 ORFIII like polyprotein pseudogene, partial sequence	Musa itinerans				Thailand		Eukaryota; Viridiplantae; Streptophyta; Embryophyta; Tracheophyta; Spermatophyta; Magnoliopsida; Liliopsida; Zingiberales; Musaceae; Musa	MSL_NODE_50532_length_930_cov_26.968561	930	26.9686	516	0.791	0.5548	0.382	544	29	522	7	444.915	5.81e-125	AGAAAGATGGACGACTGCTTCAAAGGTACAGAACAATTTATAGCAGTCTACATAGATGATATCTTAGTATTCTCTGACAATGAAGAAGAGCATGCCAGACATTTAACAGAAATGCTAAGGATTTGCAAAAAAAATGGACTAGTCTTGAGCCCCACAAAGATGAAAATTGCTGTAAAGGAAATAGAATTCTTAGGGGCAGTACTTGGTAATTCCCGAATCAAACTCCAACCACATATTATCAAAAAAATAGTAGAATTTAAGGAAAAGGACCTGATGACCAAGAAAGGACTGAGGGCATGGTTGGGGATATTAAACTACGCAAGGAATCACATACCCAACCTAGGAAAACTATTGGGACCACTCTATGCAAAAACAAGTCCCACGGGAGAAAAGAGGATG…
OL423401.1	Banana streak MY virus isolate 3-S38, complete genome	Banana streak MY virus	BSMyV	Musa sp.			3-S38	Viruses; Riboviria; Pararnavirae; Artverviricota; Revtraviricetes; Ortervirales; Caulimoviridae; Badnavirus	MBL_NODE_99597_length_610_cov_12.017751	610	12.0178	516	0.936	0.8443	0.384	517	2	610	96	779.44	0	TGTAATTCCGCTTCACTCCTGGTATCAGAGCAGGGTTCACTGTAAGTAAATTTATGGCTTTCATGGGGTAATTCCCTAGGATAGGAGCCTAAGGGCTCTTTTTATGCATATTTCTGAATTTCTGTTAAGACTATGCTTTATATACTCTGAAGCGAATTTCTGGCAAGTAAGTTTTAAGAAGTAGATGGTAATACCTTATGAGGAGTAATACTACATATCTAGACTAAGGAATGTCTTAGGAAAGAGGCGATGAGAAGATAAGGTGACTACTGGGAATAGACGTAAGCCCATTGTAAGTCCCGAGGAAGGGCAGCTTGTGGCAAAAAGGTGACTCAGTATAACCTGAAGATATCGCGTCTCTGTCTAATTTAATATCCTGAGACTCCTAAAATCCGGATA…
AY452260.1	Musa ABB Group endogenous virus badnavirus clone KT23 ORFIII polyprotein-like gene, partial sequence	Musa ABB Group						Eukaryota; Viridiplantae; Streptophyta; Embryophyta; Tracheophyta; Spermatophyta; Magnoliopsida; Liliopsida; Zingiberales; Musaceae; Musa	FHL_NODE_119105_length_1221_cov_3.929338	1221	3.92934	515	1	0.4218	0.437	515	1	1221	707	930.021	0	GTTAAAAAATGCCCCTGCAGTATTCCAAAGAAAGATGGATGATTGTTTCAGAGGAACAGAACAGTTCATCGCTGTCTACATTGACGACATCCTGGTGTTCTCAGAAAGTGAAGAAGACCATGAGAAACACCTGTCTATCATGTTGAAGATATGCCAAAAGAATGGGCTCGTCCTAAGCCCCACAAAAATGAGAATAGCAGTACGGGAAATCGAGTTCCTAGGAGCGGTATTAGGAAACTCGAAAATTAAACTGCAGCCACACATAATCAGGAAGATCCTGGAATTCAGTGAAGAGGATCTAACCACAAGAAGAGGCCTCAGGTCCTGGCTAGGAGTCCTTAACTATGCCAGGAATTATATTCCCAACCTGGGAAAGCTACTAGGACCCCTATACTCCAA…
AY452269.1	Musa ABB Group endogenous virus badnavirus clone KT51 ORFIII polyprotein-like gene, partial sequence	Musa ABB Group						Eukaryota; Viridiplantae; Streptophyta; Embryophyta; Tracheophyta; Spermatophyta; Magnoliopsida; Liliopsida; Zingiberales; Musaceae; Musa	BBL_NODE_81258_length_1363_cov_24.495238	1363	24.4952	515	0.973	0.3778	0.398	1	515	515	1	866.903	0	TGTAGCAAATCTCGGGGGGGACTTCTAGGTCTGGGAGGTTTCTGATTTTTTCCTTGATTTCCCTTATCAGCTTCCAATCCTGTTCATTCATTCTCTTTTCTCCCGTAGGACTTGTTTTTGAATACAGTGGTCCTAACAGTTTTCCAAGGTTAGGGATATAACTTCTAGCGTAGTTAAGAATTCCTAACCATGATATGAGGCCTCTCTTGGTGGTCAGGTCCTCCTCATTAAATTCCATGATCTTCTTGATTACGTGGGACTGCAGTTTTATTTTTGAATTTCCCAATACTGCCCCTAGGAATTCAATTTCTTGGGCTGCTATCTTCATTTTTGTTGGGCTTAATACAAGCCCATTCTTCTGGCATATCTCCAGCATTATGGATATGTGTTTTGCGTGGT…
MG017327.1	Taro bacilliform CH virus isolate Ug10, complete genome	Taro bacilliform CH virus		Colocasia esculenta		Uganda	Ug10	Viruses; Riboviria; Pararnavirae; Artverviricota; Revtraviricetes; Ortervirales; Caulimoviridae; Badnavirus	FHL_NODE_448461_length_529_cov_8.446009	529	8.44601	515	0.773	0.9735	0.384	5625	5111	516	2	402.536	3.46e-112	AGTAAAAGTAAGCATAGAACCACTGCAATAATCGTCAATTCTGGAACAACTATTGACCCTGTTACAGGAAAGGAGGTCAGAGGAAAGGAGCGAATGGTCTTCAACTACAAAAGGTTGAATGATAACACACACAAAGACCAATACAGTCTGCCCGGAATCAATACGATTATTCAAAAGGTCGGAAATAGCAAAATCTACTCTAAATTCGACCTAAAGAGTGGTTTTCACCAAGTCGCAATGCATCCAGACTCTATAGAATGGACAGCATTCTGGGTCCCACAAGGACTATATGAATGGCTGGCAATGCCATTCGGCCTTAAAAATGCTCCCGCAGTATTTCAGAGAAAGATGGATAACTGCTTTAAAGGTACGGAAAAATTTATTGCAGTATATATCGAT…
JN587224.1	Musa yunnanensis endogenous virus badnavirus clone YY342-23 ORFIII-like polyprotein gene, partial cds	Musa yunnanensis				Thailand		Eukaryota; Viridiplantae; Streptophyta; Embryophyta; Tracheophyta; Spermatophyta; Magnoliopsida; Liliopsida; Zingiberales; Musaceae; Musa	MSL_NODE_89804_length_743_cov_22.103125	743	22.1031	513	0.981	0.6904	0.404	32	544	743	231	881.33	0	TTCCATACATCCGTCAGTTTCCAGGATGATGAAACAGTTTTCTAGGGGAACCTCTAAATCGAGTAGATTTTTAACAAGGTTTTTGATGTTTTTGATCAGCTTCCAATCTTGCTCGTTTAATCTTTTCTCCCCGGTTGGGTTTGTTTTGGAGTAGAGTGGTCTTAGGAGTAGGCCTAGGTTGGGTATGTAGTTCCGAGCATAGTTAAGTATTCCTAACCAAGACCTGAGACCTTTCTTTGATGTCAGGTCTTCTTCCTGATACTCCGTGATCCTTTTGATGATGTGGGGTTGTAGCCTGATTCTAGAATTTCCCAGAATTGCCCCTAAGAATTCTATTTCCTTCACGGCCACCTTTATCTTTGATGGGCTTAATACTAAGCCATTTTTTTGGCAAATTCC…
KT339372.1	Banana streak virus isolate YLJ-9 ORFIII polyprotein gene, partial cds	Banana streak virus		banana		China: Baoshan,Yunnan	YLJ-9	Viruses; Riboviria; Pararnavirae; Artverviricota; Revtraviricetes; Ortervirales; Caulimoviridae; Badnavirus	FHL_NODE_426877_length_549_cov_8.901345	549	8.90134	513	0.988	0.9344	0.419	513	1	549	37	899.364	0	ATGCCGTTCGGGGTGAAAAATGCGCCAGCAATATTCCAGAGAAAAATGGACGAATGCTTCAAAGGTACCGAAGAATTCATTGCAGTATATATCGATGATATACTAATTTTCTCTGAAAATGAAAAGGACCATGCAAGGCATCTAGCCCAGATGCTAAAAATCTGTCAAAACAATGGCCTGGTACTAAGCCCATCCAAAATGAAAATAGCAGTGAAGGAGATTGAATTCCTTGGGGCAGTCTTAGGAAACTCAAAGATCAAGTTACAACCCCATATTATCAAGAAGATCACGGAATACCAAGAAGAGGATCTTACCACAAAAAGGGGTCTTAGATCATGGTTGGGCATATTAAACTACGCCCGAAATTACATACCTAACCTAGGCAGGCTCTTAGGCCCA…
OL423408.1	Banana streak OL virus isolate 3-S32, complete genome	Banana streak OL virus		Musa sp. cv. 25291-S32		Nigeria	3-S32	Viruses; Riboviria; Pararnavirae; Artverviricota; Revtraviricetes; Ortervirales; Caulimoviridae; Badnavirus	FHL_NODE_429350_length_547_cov_4.297297	547	4.2973	512	0.998	0.936	0.443	3382	2871	512	1	920.103	0	GGTGGAGAAGCACCCGCATATGCACCAGCTACAAGTGCAACAGGATGGGCTGGATCAAGGCCTTTCCCCTTTATGCCCAAAGGAGGACCAAGGAGGTGGGATTCCAACAATGAATTTTATTCATTACCTCCAGCACAAAGTCGGCAAGGAGCCATGTTCGTCATGCCAATGGACTTTGACATCAAAGTATTCGAAAGGTGGGAGAGCATTACCCTCCTACACATGACGGAAAAGATTTTTGATAATGCTGACGACAAAATGAGATACATGGAGAACCTTCTCGGAGAAGACGAGAAGAAGCACTTCATTGAGTGGAGGATGAAGTATACAGCAGAATATGAGACAATGAAAGCTCAAGCACTCGGAGACCAAGGTACACAAAATATCATCAATCAAATT…
HQ659760.1	Banana streak Imove virus strain IRFA910, complete genome	Banana streak IM virus		Musa AAB Group cv. IRFA 910		Australia		Viruses; Riboviria; Pararnavirae; Artverviricota; Revtraviricetes; Ortervirales; Caulimoviridae; Badnavirus	MSR_NODE_69195_length_502_cov_3.443609	502	3.44361	505	0.905	1	0.432	2557	3058	502	1	691.977	0	GGTAAATTGAACCATTCCGAACTATTTTCCCATTTCCTTGGCCTTCTTGGGTATGGGAAATCAGATGTCCCAGCTCCAGTATAGCTGGTTCCTCCTGTCGCAGGTGCATATCCTGGACCTACTCCTTCCATATCAATATCTCCAGGGTTGTAGCTGCTGATTGCAGACTCATTGGTGGAGAGAACAAGATTATCAAGTTTCTGGAGTTGAGGATAGTCGTCTTCGAAGGTGAAAATGTTGTACTTACTTCTTGGGGTACTGGTTTCGGTTTCATTGTCCCCATTGTACTCTTCTTCCTCATCAGAGAGTCTCAAGTTGTCTAAGAATTCGATGATTGTGTCGTCTTCCTCTCCCACCCCGCTTTCTGGAGCAAATATTTGCTCTAAAGCTGCTAACTGA…
AF106947.1	Musa ABB Group clone Musa8 cacao swollen shoot badnavirus sequence	Musa ABB Group						Eukaryota; Viridiplantae; Streptophyta; Embryophyta; Tracheophyta; Spermatophyta; Magnoliopsida; Liliopsida; Zingiberales; Musaceae; Musa	BBL_NODE_165559_length_559_cov_11.460526	559	11.4605	502	0.741	0.8945	0.401	2019	1519	501	2	309.662	1.78e-84	CCTTCAGGGACCCAGAATGCGGTCCCATTCAATTGAATCTGGGTGCATTGCGACTTGATGGAAACCAGATTTTAAGTCAAATTTTGAATAAATTTTGCTGTTACTAACCTTTCTTGAGTATTGTATTGATACCGGGAAGGCTGTATTGGTCCTTTTCAGTGATGTCATTAAGCCTCTTGTAGTTGAAGACCATTCTTTCCTTCCCTTTTCTTTCTACTCCTGTTATGGGGTCCACTGTAGTTCCTGAGTTGACGATTATAGCCGTAGTTCTATGCTTGCTTTTGCTTGGTCTGATGACCCCAATTTCTAGCAGTGCTTTCACATGTTTGGAGAAGGTTCTTTTGCTTGTGGTGTCAGGTGTCTGAGAGGTTTATCTTCTACCACAAAGTCTTGATTCTT…
KT186240.1	Sugarcane bacilliform virus isolate WZG, complete genome	Sugarcane bacilliform virus		Sugarcane		China	WZG	Viruses; Riboviria; Pararnavirae; Artverviricota; Revtraviricetes; Ortervirales; Caulimoviridae; Badnavirus	MBR_NODE_178052_length_541_cov_3.447489	541	3.44749	501	0.752	0.9187	0.392	5486	4990	498	2	334.91	4.32e-92	ATTGAAGAATTAGATCTTGAACTGCAAGAGTATTATGACATATGCTCAGCAGAGACTTCAAAAGGCGAAATTGCAGAAGAATTTATATCTCCAAACTTGATCCAAAGAATGAAGAAGTTAGGGTACATTGGAGAGGAGCCTTTGAAGCACTGGGAGAAAAATCAAGTGAAGTGCAGGATTGAAGTCAAAAATCCTGACATGATTATAGAAGACAAGCCATTGAAGCATGTTACACCTGCAATGAAGGAAACAATGGCTAAGCATGTGAAGAAGCTGTTAGAACTGAAAGTCATTAGACCTTCGCAGTCTAAGCACAGAACAACAGCAATCATAGTGCAGTCTGGCACAGAAATTGATCCTGTAACTGGCAAGGAGAAAAGAGGAAAAGAAAGGCTAGTG…
AF215814.1	Banana streak virus ORF III polyprotein (ORF III) gene, partial cds	Banana streak virus				Australia: north Queensland		Viruses; Riboviria; Pararnavirae; Artverviricota; Revtraviricetes; Ortervirales; Caulimoviridae; Badnavirus	FHL_NODE_485162_length_499_cov_3.262626	499	3.26263	499	0.992	1	0.455	1158	660	499	1	883.134	0	TGATCTAATCGAAGATTATATTGCGCAACTTAGCAATCTTCAGAATCTTGACTCAGGACAAGCAGATGATGAAGGATGGGCCTATCAAACAGAAGATCTGATCAACCCAGAAGATCTGGCCAACTCCGACATAGACGACCCTCCAGAAGACTCAGGACTATTCCACCGACATGATGACTAAGGCGGACGTGGTGGACCCAGCAATAATGAAGGAATCCAATTCCTTACTTCACCGGGTTCATTATTAAAGAGCCTTTACAGCTCATACCCTTATTAATAATGTTAGTGCTTGTACTATTGTGCTTTGCCAGCACATACTGGCGTGTAAAGGCATCTGGTTGTCCCCAGAAGGCCTAAAGTTAGTGCGTTCCAACGCACATCTGTGTGTAAAGGTATCTG…
AY452271.1	Musa ABB Group endogenous virus badnavirus clone KT9 ORFIII polyprotein-like gene, partial sequence	Musa ABB Group						Eukaryota; Viridiplantae; Streptophyta; Embryophyta; Tracheophyta; Spermatophyta; Magnoliopsida; Liliopsida; Zingiberales; Musaceae; Musa	BBL_NODE_101357_length_1025_cov_12.690889	1025	12.6909	499	0.934	0.4868	0.357	1	499	605	107	752.389	0	GGGTACTTCCAAGTCTGGTAGATTTCGGACTTTCGTTTTGATCTCTTTTACCAACTTCCAGTCATGCTCATTCATCCTTTTTTCTCCTGTAGGACTTGTTTTTGATTAAAGTGGTCCTAACAGCCTTCCTAGGTTAGGTATGTAATTTCTGGCATAGTTTAGGATTCCTAACTAGGTTCTCAATCCTTTTTTGGACGTCAAGTTTTCCTCTTCAAATTCTACTATTTTCTTAATAATGTGTGGTTGGAGTTTTTTCTTTGAATTCCCTAGTACTGCTCCTAGGAATTCTATTTCCTTAACAGCAATTTTCATTTTTGTGGGGCTTAATATAAGCCCACTTTTCCGGCATATATCTAGCATTTCAGATAAGTGTTTTGCATGTTCTTTCTCATTTTTTGA…
FJ594894.1	Banana streak virus isolate 16 nonfunctional ORFIII polyprotein gene, partial sequence	Banana streak virus		Musa		China: South China	16	Viruses; Riboviria; Pararnavirae; Artverviricota; Revtraviricetes; Ortervirales; Caulimoviridae; Badnavirus	MSL_NODE_200327_length_519_cov_46.072115	519	46.0721	497	0.815	0.9576	0.408	495	1	517	21	475.572	1.88e-134	CTCTATGAGTGGTTGTGATGCCGTTTGGACTAAAGAATGCCCCAGCAATATTCCAACGAAAGATGGATAGATGCTTCAAAGGAACGGAACAATATATTGCTGCATACATCGACGACATTCTGGTATTCTCAGAGAGTGAAGAAGAACACTCCAGGCACCTTTCAATTATGATAAAAATATGCCAGGAGAACGGGCTGATACTAAGCCCAACAAAAATGAAGATAGCAGTAAAGGAAATTGAGTTTCTAGGAGCCATACTGGGCAACTCGAAGATAAAGCTACAGCCCCATATTATAAAAAGGATAACAGAATTCAAAGAAGAAGATCTAAAAACGAAGAAGGGACTAAGGGCATGTTTAGGGATTCTCAACTACGCCAGGAGCTACATACCAAACCTAG…
KT809305.1	Fig badnavirus 1 isolate L9, complete genome	Fig badnavirus 1		Ficus carica	leaf	Iran: Kohdasht	L9	Viruses; Riboviria; Pararnavirae; Artverviricota; Revtraviricetes; Ortervirales; Caulimoviridae; Badnavirus	MSL_NODE_189174_length_534_cov_16.162413	534	16.1624	496	0.734	0.9176	0.431	6141	5652	496	7	284.415	6.77e-77	GCCCACTCTATGCCAAAACAAGTCCAACTGGAGATAAGAGGATGAATGCCCAGGATTGGAAGCTCGTGGCCCAAATAAAAGAAGAAGTCCAGAAGCTGCCAGATCTGGAGCTACCACCCGAGGATTGTTTCATCATTCTTGAAACAGACGGCTGTATGACTGGTTGGGGAGGAATTTGTAAATGGAAGCCCAAAAGAAACGACCCAAGAAGGATGGAGAAAGTTTGCGCCTATGCTAGTGGGAAGTTTAGTCCAATCAAGTCAACCATTGATGCCGAAATCCATGCAGTCATGAACACTCTGGAAAAATTAAAGATTTATTATCTGGATAAAAAGGAGTTGATCATCAGAACTGACTGCCAAGCTATCATCAGCTTCTTCAATAAATCCGCCCTAAATA…
AY189425.1	Musa balbisiana endogenous badnavirus clone Bat25 nonfunctional ORFIII-like polyprotein gene, partial sequence	Musa balbisiana	Balbis banana					Eukaryota; Viridiplantae; Streptophyta; Embryophyta; Tracheophyta; Spermatophyta; Magnoliopsida; Liliopsida; Zingiberales; Musaceae; Musa	BBL_NODE_77789_length_1438_cov_12.548315	1438	12.5483	495	0.974	0.3442	0.424	495	1	1216	722	835.344	0	ACTGAAGAATGCCCCCGCTATCTTCCAAAGAAAGATGGATGATTGCTTTAAGGGTACGGAACAATTCATAGTAGTCTACATTGATGACATTTTAGTATTCTCTGAGAATGAACAGGACCATGCTAAGCACCTGGCGGTCATGCTGGAAATCTGCCAAAAGAATGGGCTGGTACTAAGCCCAACAAAAGTGAAGATTGGAGTCCAAGAAATTGAATTCCTTGGAGCAGTATTGGGAAATTCCAAAATCAAGCTCCAACCACATATCATCAAGAAAATCATGGAATTCAACGAGGATGATCTGACAACAAAGAAAGGACTCAGAGCATGGCTGGGTATTCTGAATTACGCGAGAAATTACATACCCAACCTTGGGAAGCTCCTAGGACCACTATACTCAAA…
AY189425.1	Musa balbisiana endogenous badnavirus clone Bat25 nonfunctional ORFIII-like polyprotein gene, partial sequence	Musa balbisiana	Balbis banana					Eukaryota; Viridiplantae; Streptophyta; Embryophyta; Tracheophyta; Spermatophyta; Magnoliopsida; Liliopsida; Zingiberales; Musaceae; Musa	MBL_NODE_70994_length_1008_cov_8.542541	1008	8.54254	495	0.974	0.4911	0.424	495	1	890	396	835.344	0	ACTGAAGAATGCCCCCGCTATCTTCCAAAGAAAGATGGATGATTGCTTTAAGGGTACGGAACAATTCATAGTAGTCTACATTGATGACATTTTAGTATTCTCTGAGAATGAACAGGACCATGCTAAGCACCTGGCGGTCATGCTGGAAATCTGCCAAAAGAATGGGCTGGTACTAAGCCCAACAAAAGTGAAGATTGGAGTCCAAGAAATTGAATTCCTTGGAGCAGTATTGGGAAATTCCAAAATCAAGCTCCAACCACATATCATCAAGAAAATCATGGAATTCAACGAGGATGATCTGACAACAAAGAAAGGACTCAGAGCATGGCTGGGTATTCTGAATTACGCGAGAAATTACATACCCAACCTTGGGAAGCTCCTAGGACCACTATACTCAAA…
KR014107.1	Banana streak MY virus isolate BSMYV_TO213_2010, complete genome	Banana streak MY virus	BSMyV	Musa sp.		Tonga	BSMYV_TO213_2010	Viruses; Riboviria; Pararnavirae; Artverviricota; Revtraviricetes; Ortervirales; Caulimoviridae; Badnavirus	FHC_NODE_101471_length_492_cov_1.930591	492	1.93059	492	0.986	1	0.461	1414	923	492	1	856.985	0	ACTATCTCTCCAGGCGCCCTCTATCAAAGAAGGACGTAGAAGAACTTGTTCTACGTATCAGTGAGCAGCCAAAGCTCGTTGAACAACAAACAGAGGCCTTGACAAGAGAGCTCTCTGAAAAGGTTGACAAGGTGGAGGCCCTTATCCACCGTCTGGAGAAAGTTATTATTGGATGAGTCTAGCCAACACCAAGGCTAGCCCGCTTTACAAGGAAGCCATATCTGCTACATCCAACGGCTGGGAAGAACAAGGCGTAGGATTTACTGAAAGGGGAACTGCATCCCTTGCTATTCTGACGCGCCAACTCAACACCCTCATTTACTCGGTGGTCAAAATCAAAGACGACATCGAAGGACTAAAAGAAGAAGTTACCCAAATCCACCAAAGGGTAAAATCAAT…
MW522617.1	Fig badnavirus 1 isolate Iraq, complete genome	Fig badnavirus 1		Fig		Iraq	Iraq	Viruses; Riboviria; Pararnavirae; Artverviricota; Revtraviricetes; Ortervirales; Caulimoviridae; Badnavirus	MSL_NODE_195006_length_526_cov_18.328605	526	18.3286	492	0.76	0.9278	0.436	5599	6086	526	39	345.73	2.32e-95	AATCCGTAAAGGCTACCCATCTCACTCTAGAGGGTTTATTTAGGGCGGATTTATTGAAGAAGCTGATGATAGCTTGGCAGTCAGTTCTGATGATCAACTCCTTTTTATCAAGATAATAAATCTTTAATTTTTCCAGAGTGTTCATGACTGCATGGATTTCGGCATCAATGGTTGACTTGATTGGACTAAACTTCCCACTAGCATAGGCGCAAACTTTCTCCATCCTTCTTGGGTCGTTTCTTTTGGGCTTCCATTTACAAATTCCTCCCCAACCAGTCATACAGCCGTCTGTTTCAAGAATGATGAAACAATCCTCGGGTGGTAGCTCCAGATCTGGCAGCTTCTGGACTTCTTCTTTTATTTGGGCCACGAGCTTCCAATCCTGGGCATTCATCCTCT…
OL423399.1	Banana streak MY virus isolate 1-S3, complete genome	Banana streak MY virus	BSMyV	Musa sp.		Philippines	1-S3	Viruses; Riboviria; Pararnavirae; Artverviricota; Revtraviricetes; Ortervirales; Caulimoviridae; Badnavirus	MTL_NODE_265529_length_539_cov_4.408257	539	4.40826	492	0.994	0.9128	0.419	5760	5269	492	1	875.018	0	CTTGAGCTGAAAAACCCAGATATTACTATTCAAGACAAACCCCTTAAACACGTGACAGCAAAGATGAGGGAAACCATGAAAGCTCATATTGATAAGTTGCTGCAGTTGAAAGTAATCAGACCCTCATCCAGTCGACACAGGACCACTGCTATGATTGTTGAAAGTGGAACAGAAGTGGATCCAAAGACAGGACAGGAGAAGAGAGGAAAAGAGAGATTGGTCTTCAACTTCAAGAGACTAAATGATAATACTGAGAAGGACCAATACTCTCTCCCGGGAATAAACACAATTATCAGTCGAATTGGAAATGCCAAAGTTTATTCAAAATTCGACTTAAAAAGTGGCTTTCATCAGGTAGCCATGGATCCTGAATCCATTCCATGGACGGCTTTCCTGGCT…
MG017324.1	Taro bacilliform CH virus isolate Et17, complete genome	Taro bacilliform CH virus		Colocasia esculenta		Ethiopia	Et17	Viruses; Riboviria; Pararnavirae; Artverviricota; Revtraviricetes; Ortervirales; Caulimoviridae; Badnavirus	BBL_NODE_139763_length_685_cov_10.195876	685	10.1959	491	0.772	0.7124	0.387	5136	5623	592	105	369.174	2.67e-102	CCATTCTTCTTGCATATTTCTAGCATGATTTCTAGGTGCCTTGCATGTTCTTTTTCATTGTCAGAGAAAACAAGTATGTCATCAATATATACTGCAATGAATTTTTCCGTACCTTTGAAGCAGTTATCCATTTTTCTCTGAAATATTGTGGGAGCATTTTTAAGGCCGAATGGCATTGCCAGCCATTCATATAGTCCTTGTGGGACCCAGAATGCTGTCCATTCTATAGAGTCTGGATGCATCGCAACTTGGTGAAAACCACTCTTTAGGTCGAATTTGGAATAAATTTTGCTGTTTCCGACCTTTTGAATAATCGTATTAATTCCGGGTAAGCTATATTGGTCTTTGTGTGTGTTATCATTCAGCCTTTTGTAGTTGAAGACCATTCGCTCCTTTCCT…
AY189410.1	Musa AAB Group endogenous virus badnavirus clone OBLE36 ORFIII-like polyprotein gene, partial cds	Musa AAB Group						Eukaryota; Viridiplantae; Streptophyta; Embryophyta; Tracheophyta; Spermatophyta; Magnoliopsida; Liliopsida; Zingiberales; Musaceae; Musa	FHL_NODE_141396_length_1110_cov_6.060576	1110	6.06058	488	1	0.4396	0.4	488	1	1110	623	881.33	0	ACTAAAGAATGCTCCGGCAATATTCCAGAGAAAGATGGACAACTGCTTTAAAGGTACTGAAACCTTCATTGCAGTATATATTGATGACATTTTAATATTCTCTGAAACAGCCGAGGATCATAAGAAGCATTTGAAGATATTCCTGCAAAAGTGCGAGGATAATGGCCTCGTGCTAAGTCCAACAAAAATGAAGGTGGGAGTCAAAGAAATAGACTTCCTAGGAGCAACAATCGGGAATGCAAGGATCAAACTACAACCACATATAATCAAGAAGGTGATTGAGACGACAGATGACAGCCTGAGAGAAACCAAAGGCCTGAGAAAGTGGTTAGGAATCTTAAATTATGCGAGGAGTTATATCCCAAATCTTGGAAAAACCCTTGGTCCCCTCTACTCGAA…
KT339341.1	Banana streak virus isolate DN5-3 ORFIII polyprotein gene, partial cds	Banana streak virus		banana		China: Guangzhou,Guangdong	DN5-3	Viruses; Riboviria; Pararnavirae; Artverviricota; Revtraviricetes; Ortervirales; Caulimoviridae; Badnavirus	MSL_NODE_144636_length_606_cov_114.956262	606	114.956	488	0.846	0.8053	0.42	579	92	488	1	543.199	1.81e-154	TAGATGACATCCTAGTCTTTTCAGAGAATGAAAGGGAGCATGGACAACATCTCGCTAAAATGTTAGAGATATGCCAGGAGAATGGACTCATTTTAAGTCCAACAAAAATGAAGATAGCGGTAAGAGAAATTGAATTCCTCGGAGCAATTTTGGGAAATTCAAAAATAAAGCTCCAGCCCCACATTATCAAGAAGATTGCAGAATACAAAGAGGAAGACTTGACCACAAAGAAAGGCCTTAGATCATGGCTGGGTATTCTAAACTACGCCAGAAATTATATACCCAATTTGGGCAGACTCCTAAGCCCGTTGTATTCAAAAACAAGCCCAACGGGAGAAAAACGAATGAATGAGCAAGATTGGAAGCTGATCAGAAAGATCAAAGGCCTAGTGCAAAACC…
AF106947.1	Musa ABB Group clone Musa8 cacao swollen shoot badnavirus sequence	Musa ABB Group						Eukaryota; Viridiplantae; Streptophyta; Embryophyta; Tracheophyta; Spermatophyta; Magnoliopsida; Liliopsida; Zingiberales; Musaceae; Musa	BBL_NODE_171176_length_536_cov_17.926097	536	17.9261	487	0.789	0.903	0.405	1852	1367	523	40	400.732	1.23e-111	CATGCTCCTTCTCGTTTTCTGAAAATACAAGTATATCATCTATGTACACAGCAATGAATTGTTCCGTACCTCTGAAGCAGTTGTCCATTTTCCCTTTGGAATATAGCAGGGCATTCTTAAGACCAAATGCCATTACCAGCCATTCAAACAATCCTTCAGGGACCCAGAATGCGGTCCCATTCAATTGAATCTGGGTGCATTGCGACTTGATGGAAACCAGATTTTAAGTCAAATTTTGAATAAATTTTGCTGTTACTAACCTTTCTTGAGTATTGTATTGATACCGGGAAGGCTGTATTGGTCCTTTTCAGTGATGTCATTAAGCCTCTTGTAGTTGAAGACCATTCTTTCCTTCCCTTTTCTTTCTACTCCTGTTATGGGGTCCACTGTAGTTCCTGA…
AF106947.1	Musa ABB Group clone Musa8 cacao swollen shoot badnavirus sequence	Musa ABB Group						Eukaryota; Viridiplantae; Streptophyta; Embryophyta; Tracheophyta; Spermatophyta; Magnoliopsida; Liliopsida; Zingiberales; Musaceae; Musa	MTL_NODE_293511_length_493_cov_6.230769	493	6.23077	485	0.765	0.9777	0.416	1896	1414	482	1	343.926	7.57e-95	ACAGCAATGAATTGTTCCGTACCTCTGAAGCAGTTGTCCATTTTCCCTTTGGAATATAGCAGGGCATTCTTAAGACCAAATGCCATTACCAGCCATTCAAACAATCCTTCAGGGACCCAGAATGCGGTCCCATTCAATTGAATCTGGGTGCATTGCGACTTGATGGAAACCAGATTTTAAGTCAAATTTTGAATAAATTTTGCTGTTACTAACCTTTCTTGAGTATTGTATTGATACCGGGAAGGCTGTATTGGTCCTTTTCAGTGATGTCATTAAGCCTCTTGTAGTTGAAGACCATTCTTTCCTTCCCTTTTCTTTCTACTCCTGTTATGGGGTCCACTGTAGTTCCTGAGTTGACGATTATAGCCGTAGTTCTATGCTTGCTTTTGCTTGGTCTGA…
KT339345.1	Banana streak virus isolate DN5-7 ORFIII polyprotein gene, partial cds	Banana streak virus		banana		China: Guangzhou,Guangdong	DN5-7	Viruses; Riboviria; Pararnavirae; Artverviricota; Revtraviricetes; Ortervirales; Caulimoviridae; Badnavirus	MSR_NODE_3741_length_1853_cov_6.122857	1853	6.12286	485	0.825	0.2617	0.425	579	95	485	1	492.704	9e-139	ATGACATCTTAGTCTTTTCAGAAAATGAAAGGGAGCATGGACAACATCTCGCTAAAATGTTGGAGATATGCCAGGAGAATGGACTCATTTTGAGTCCAACAAAAATGAAGATAGCGGTAAGGGAAATTGAATTCCTCGGGGCAATTTTGGGAAATTCGAAAATAAAGCTCCAGCCCCACATTATCAAGAAGATTGCAGAATACAAAGAAGAAGACTTGACCACAAAGAAAGGCCTTAGGTCATGGCTAGGTATTCTAAACTACGCCAGAAATTATATACCCAATTTGGGCAGACTCCTAAGCCCGTTATATTCAAAAACAAGCCCAACGGGAGAAAAACGAATGAATGAGCAAGATTGGAAGTTGATCAGAAAGATCAAAGGCCTAGTGCAAAACCTTC…
AY452265.1	Musa ABB Group endogenous virus badnavirus clone KT36 ORFIII polyprotein-like gene, partial sequence	Musa ABB Group						Eukaryota; Viridiplantae; Streptophyta; Embryophyta; Tracheophyta; Spermatophyta; Magnoliopsida; Liliopsida; Zingiberales; Musaceae; Musa	FHL_NODE_31113_length_2321_cov_3.962128	2321	3.96213	484	0.952	0.2085	0.355	544	61	484	1	770.423	0	GAAATTTATAGCAGTTTACATAGCTAATATTCTGGTGTTTTCTCAAAATGAAGATGAGCATGCAAAACATTTAAGGATAATGCTAGAAATCTGCAAAAACAATGGTCTTATTCTAAGCCCTACAAAAATGAAGATTGGCAGTAGAACCATTGATTTCTTAGGCGCAACTATTGGTAACAGAAAAATTAAGTTGCAACCCCATATTATTAAGAAGATAGCAGATTTCAAAAATGAAGACCTTACAACAACCAAAGGGTTAAGGTCATGGTTAGGACTCCTGAACTACTCAAGGAGCTATATTCCTAACTTAGGAAAATTATTAGGCCCCTTATATTCAAAGACCAGCCCTACAGGAGAAAGAAAAATGAATTCTCAGGATTGAGCCTTAGTGAAATAAGT…
AY189412.1	Musa AAB Group endogenous virus badnavirus clone OBLE3 ORFIII-like polyprotein gene, partial cds	Musa AAB Group						Eukaryota; Viridiplantae; Streptophyta; Embryophyta; Tracheophyta; Spermatophyta; Magnoliopsida; Liliopsida; Zingiberales; Musaceae; Musa	FHL_NODE_140683_length_1113_cov_6.361386	1113	6.36139	480	0.979	0.4313	0.408	480	1	1113	634	821.819	0	GCTAAAGAATGTCCCTGCAATATTTCAAAGAAAAATGGATGACTGCTTTCGAGGTATGGAGCAATTCATAGCAGTCTACATAGATGACATATTAGTATTCTCTGAAAATATGAGGGATCACGCGAAACACCTGAAAAGAATGATCGAGATATGCCAGGAAAACGGACTAGTCCTGAGCCCAACCAAGATGAAAATTGCGGTCCAGGAAATCGAGTTCCTTGGAGCAGTTCTCGGCAATTCGAGGATCAAACTTCAACCCCACATTATCAAAAGAATCATGGAATACAATGAAGAAGACCTGACAACAAAAAGGGGCATGAGATCATGGTTAGGAATACTGAACTACGTGAGGAATTATATACCTAACCTCGGCAAACTCCTAGGGCCGTTATACTCGAA…
AY452271.1	Musa ABB Group endogenous virus badnavirus clone KT9 ORFIII polyprotein-like gene, partial sequence	Musa ABB Group						Eukaryota; Viridiplantae; Streptophyta; Embryophyta; Tracheophyta; Spermatophyta; Magnoliopsida; Liliopsida; Zingiberales; Musaceae; Musa	MBL_NODE_69197_length_1050_cov_7.344245	1050	7.34424	479	0.952	0.4562	0.351	479	1	927	449	761.406	0	TTTGAAAAATGCACCAGCTATATTCCAAAGGAAAATGGATGACTGCTTCGAAGGTACAGAACAATTTATAGCAGTCTATATAGATGGGATTCTAGTTTTTTCAAAAAATGAGAAAGAACATGCAAAACACTTATCTGAAATGCTAGATATATGCCGGAAAAGTGGGCTTATATTAAGCCCCACAAAAATGAAAATTGCTGTTAAGGAAATAGAATTCCTAGGAGCAGTACTAGGGAATTCAAAGAAAAAACTCCAACCACACATTATTAAGAAAATAGTAGAATTTGAAGAGGAAAACTTGACGTCCAAAAAAGGATTGAGAACCTAGTTAGGAATCCTAAACTATGCCAGAAATTACATACCTAACCTAGGAAGGCTGTTAGGACCACTTTAATCAAA…
AF106947.1	Musa ABB Group clone Musa8 cacao swollen shoot badnavirus sequence	Musa ABB Group						Eukaryota; Viridiplantae; Streptophyta; Embryophyta; Tracheophyta; Spermatophyta; Magnoliopsida; Liliopsida; Zingiberales; Musaceae; Musa	DCL_NODE_343708_length_471_cov_4.673913	471	4.67391	476	0.775	1	0.413	1404	1875	471	1	353.845	1.39e-97	CTGACACCACAAGCAAAAGAACCTTCTCCAAACATGTGAAAGCACTGCTAGAAATTGGGGTCATCAGACCAAGCAAAAGCAAGCATAGAACTACGGCTATAATCGTCAACTCAGGAACTACAGTGGACCCCATAACAGGAGTAGAAAGAAAAGGGAAGGAAAGAATGGTCTTCAACTACAAGAGGCTTAATGACATCACTGAAAAGGACCAATACAGCCTTCCCGGTATCAATACAATACTCAAGAAAGGTTAGTAACAGCAAAATTTATTCAAAATTTGACTTAAAATCTGGTTTCCATCAAGTCGCAATGCACCCAGATTCAATTGAATGGGACCGCATTCTGGGTCCCTGAAGGATTGTTTGAATGGCTGGTAATGGCATTTGGTCTTAAGAATGC…
KT339341.1	Banana streak virus isolate DN5-3 ORFIII polyprotein gene, partial cds	Banana streak virus		banana		China: Guangzhou,Guangdong	DN5-3	Viruses; Riboviria; Pararnavirae; Artverviricota; Revtraviricetes; Ortervirales; Caulimoviridae; Badnavirus	DCL_NODE_281134_length_532_cov_10.363636	532	10.3636	476	0.985	0.8947	0.42	104	579	532	57	828.131	0	CCATTTGCAGACGGCGCCCCAGCCTTCCATACATCCATCTGTCTCTAGGATTATGAAGCAATTTTCAGGGGGGACTTCCAAATCCGGAAGGTTTTGCACTAGGCCTTTGATCTTTCTGATCAGCTTCCAATCTTGCTCATTCATTCGTTTTTCTCCCGTTGGGCTTGTTTTTGAATACAACGGGCTTAGGAGTCTGCCCAAATTGGGTATATAATTTCTGGCGTAGTTTAGAATACCCAGCCATGATCTAAGGCCTTTCTTTGTGGTCAAGTCTTCCTCTTTGTATTCTGCAATCTTCTTGATAATGTGGGGCTGGAGCTTTATTTTTGAATTTCCCAAAATTGCTCCGAGGAATTCAATTTCTCTTACCGCTATCTTCATTTTTGTTGGACTTAAAAT…
MG017324.1	Taro bacilliform CH virus isolate Et17, complete genome	Taro bacilliform CH virus		Colocasia esculenta		Ethiopia	Et17	Viruses; Riboviria; Pararnavirae; Artverviricota; Revtraviricetes; Ortervirales; Caulimoviridae; Badnavirus	BBL_NODE_189793_length_472_cov_18.092141	472	18.0921	473	0.763	0.9958	0.387	5635	5166	472	3	336.713	1.07e-92	ACTGCAATAATCGTTAATTCCGGAACAACTATTGACCCTGTTACAGGAAAAGAGGTCAGAGGAAAGGAGCGAATGGTCTTCAACTACAAAAGGCTGAATGATAACACACACAAAGACCAATATAGCTTACCCGGAATTAATACGATTATTCAAAAGGTCGGAAACAGCAAAATTTATTCCAAATTCGACCTAAAGAGTGGTTTTCACCAAGTTGCGATGCATCCAGACTCTATAGAATGGACAGCATTCTGGGTCCCACAAGGACTATATGAATGGCTGGCAATGCCATTCGGCCTTAAAAATGCTCCCACAATATTTCAGAGAAAAATGGATAACTGCTTCAAAGGTACGGAAAAATTCATTGCAGTATATATTGATGACATACTTGTTTTCTCTGAC…
KR014107.1	Banana streak MY virus isolate BSMYV_TO213_2010, complete genome	Banana streak MY virus	BSMyV	Musa sp.		Tonga	BSMYV_TO213_2010	Viruses; Riboviria; Pararnavirae; Artverviricota; Revtraviricetes; Ortervirales; Caulimoviridae; Badnavirus	BBL_NODE_189773_length_472_cov_34.260163	472	34.2602	472	1	1	0.413	3710	4181	472	1	852.476	0	TGCACTTTATCCTCGGCTGGCTGGTGATATAGTAGGTGCATGCTCTGCATCTTTCGACAACTTTAGTGGTGTGGTCCCACTCATGTTGACAGTAGTATTCCTTTCTGGAAACTTTCATTTGATTCCTCCAGGTGTCCGTTGCTCCGATAAGATATGCTTCAGGTTCATCTTCAATTTCGTGGAGCATGAATAGTTCCAGACTCATTATTTCAGACTTGGGTGGTCCAGATTCCTCTCCTTCAGAAATAGAATAAATGTCAGATAATTCAGTCTCATTTTCCTCTACAGAGACTATTTCCATATCCTTCCCAAGTTCTAAATCTTGCAGTACTGAAACCCTCTCCATTAATTTTCTTGGGTTTCGGCATTCACTTGCATAATGACCTTCTTCTCCGCAGG…
OL423331.1	Banana streak GF virus isolate 2-S26, complete genome	Banana streak GF virus		Musa			2-S26	Viruses; Riboviria; Pararnavirae; Artverviricota; Revtraviricetes; Ortervirales; Caulimoviridae; Badnavirus	BBL_NODE_189780_length_472_cov_24.308943	472	24.3089	472	1	1	0.441	2732	2261	472	1	852.476	0	GAAGAGGAAGCAATTATTTCCTCATTTTTACAAAAACTTGAACTCTCTGAAGATGAAGAGAGCTACTACGGCGACTTGGAGTCTGAACCAAGGAGCCACTACGAAATTAATCATCTTGATGACGACTATCCAGAGTTGCTAAATGTGGAAAAAATCCTCTCCACAAATGAATCTGCAATAAGCAACTACCGAGTACCTCAAGACGAAGAAATGACTGTCCCAGGCTATGCACCTGCTGGGAGCTCTCGGGGTTGGGCTACAAACATTGATGATGCAATGCTACATCAAAGGAAGCCCAAAAGATGGGACAACAGCTCGGAATGGTTCCAGCTACCATCCGCCAACGCAAGACAGGGCTCAATATTTGTCATGCCCTATGATTTTGATGTCAAAGTCTTC…
MW522617.1	Fig badnavirus 1 isolate Iraq, complete genome	Fig badnavirus 1		Fig		Iraq	Iraq	Viruses; Riboviria; Pararnavirae; Artverviricota; Revtraviricetes; Ortervirales; Caulimoviridae; Badnavirus	MTL_NODE_275915_length_521_cov_46.801435	521	46.8014	471	0.747	0.9002	0.426	5664	6132	504	36	308.761	5.78e-84	CCATCTATATGCTCGAACTCCACATTAATTCCTATCCCTGTGATAAAATCCGTAAAGGCTACCCATCTCACTCTAGAGGGTTTATTTAGGGCGGATTTATTGAAGAAGCTGATGATAGCTTGGCAGTCAGTTCTGATGATCAACTCCTTTTTATCAAGATAATAAATCTTTAATTTTTCCAGAGTGTTCATGACTGCATGGATTTCGGCATCAATGGTTGACTTGATTGGACTAAACTTCCCACTAGCATAGGCGCAAACTTTCTCCATCCTTCTTGGGTCGTTTCTTTTGGGCTTCCATTTACAAATTCCTCCCCAACCAGTCATACAGCCGTCTGTTTCAAGAATGATGAAACAATCCTCGGGTGGTAGCTCCAGATCTGGCAGCTTCTGGACTTCT…
AY452269.1	Musa ABB Group endogenous virus badnavirus clone KT51 ORFIII polyprotein-like gene, partial sequence	Musa ABB Group						Eukaryota; Viridiplantae; Streptophyta; Embryophyta; Tracheophyta; Spermatophyta; Magnoliopsida; Liliopsida; Zingiberales; Musaceae; Musa	MBL_NODE_110131_length_534_cov_14.709977	534	14.71	470	0.974	0.8801	0.396	544	75	470	1	794.769	0	TATATATTGATGATATCTTGGTATTTTCAGAAAACGAAGGAGACCACGCAAAACACATATCCATAATGCTGGAGATATGCCAGAAGAATGGGCTTGTATTAAGCCCAACAAAAATGAAGATAGCAGCCCAAGAAATTGAATTCCTAGGGGCAGTATTGGGAAATTCAAAAATAAAACTGCAGTCCCACGTAATCAAGAAGATCATGGAATTTAATGAGGAGGACCTGACCACCAAGAGAGGCCTCATATCATGGTTAGGAATTCTTAACTACGCTAGAAGTTATATCCCTAACCTTGGAAAACTGTTAGGACCACTGTATTCAAAAACAAGTCCTACGGGAGAAAAGAGAATGAATGAACAGGATTGGAAGCTGATAAGGGAAATCAAGGAAAAAATCA…
EU140339.1	Banana streak Mys virus isolate TRY, complete genome	Banana streak MY virus	BSMyV	Musa sp. cv. Poovan (Mysore,AAB)		India	TRY	Viruses; Riboviria; Pararnavirae; Artverviricota; Revtraviricetes; Ortervirales; Caulimoviridae; Badnavirus	FHC_NODE_119851_length_465_cov_2.599448	465	2.59945	466	0.972	1	0.466	7277	6812	465	1	779.44	0	GGAAAAGATGCTGAGATAGCTGTCTCCCACACTTCGAGAAATCCTGACCGACCCTTTTACAAATGCCAAAGAAATCTGTGCCACATTTGGATATGGAAAGACTTAGTGGATGACTACTTTCAAAACTTAACGGCGTGGAACAGAATCTCTGAAGAACACAGAAGGGAAATGGCTCGTGAAGAAGGTCAGAATCTGGAAGAAGAAGACTACTGGGAGAATGTATTCAATGAGGTTTTCGACCACGAAGAAATCACGGAGTTCTACCCTGACGGAGGAGATCCCGGTTAGAAACAAGGAAGCGTGAAGAGGACCCATTACAGCTGTGATCGCACCCACAAGCTGTGTCAGAAAGAAAGGTATGGTGCAGGGCGGCTAGCGCTCAATTATCTTGCTTTTCAG…
AY189418.1	Musa AAB Group endogenous virus badnavirus clone OBLE1t ORFIII-like polyprotein gene, partial cds	Musa AAB Group						Eukaryota; Viridiplantae; Streptophyta; Embryophyta; Tracheophyta; Spermatophyta; Magnoliopsida; Liliopsida; Zingiberales; Musaceae; Musa	DCL_NODE_262256_length_554_cov_6.152993	554	6.15299	465	0.998	0.8394	0.378	1	465	465	1	835.344	0	CTTTTGATTTCTTTAACCAGTTTCCAGTCTTGCTCATTCAACCTTTTTTCCCCAGTTGGGCTCGTTTTTGAATATAGTGGGCCTAAGAGTCTGCCCAAATTAGGAATGTAACTTCTAGCATAATTTAGAAGTCCTAACCATGATCTGAGACCCCTTTTGGTGGTAAGATCTTCTTCTTGATATTCTGTTATCTTCTTGATAATATGGGGCTGCAACTTGATCTTGGAGTTCCCCAGAACTGCTCCAAGAAATTCAATTTCTTTCACGGCAATTTTCATCTTTGTTGGACTTAAAATTAAACCGTTTTCCTGGCATATCTTTAGCATCTGGGCCAGGTGCTGTTTATGATCCCTTTCATTTTCTGAGAAGATGAGAATATCATCAATATATACTGCAATA…
KR014107.1	Banana streak MY virus isolate BSMYV_TO213_2010, complete genome	Banana streak MY virus	BSMyV	Musa sp.		Tonga	BSMYV_TO213_2010	Viruses; Riboviria; Pararnavirae; Artverviricota; Revtraviricetes; Ortervirales; Caulimoviridae; Badnavirus	MBR_NODE_246160_length_480_cov_4.342175	480	4.34218	465	0.991	0.9688	0.457	2854	3317	465	1	818.212	0	ATACCGTAGTTCCAGTTTTGGGATCTTCCAGATAAAAGATTCTACGGATTTGAGAGAGTAGATTTTGTGTACCGTTGTTCCCTAGGGCTTGACCCTTCATCTCTTCGTATTCGTTTGCATAGGTCATTCGCCAACTTTGGAACATGATCTTCTCTGCTTCTCCAAGTAGATTTTCCAAGTATATGAGTTTGTCTTCAGCAGTGGAGAAGACCTTATCCGCCATGTGGTTTAGCGTGATCGACTCCCATCTTTCAAATACTTTGGGGTCGAAATTTGCTGGCATTACGAACATCGCTCCAGCTTGTTGTTGGGCTGAGGGTAAGTTAAAGTACTCAGTTGGGCTTTTCCATTTAAAAGAGCCTTTGCCCAAACGATCAGGTGCTGTTGAGCCTAATAGTC…
MH404169.1	Dioscorea bacilliform AL virus isolate DBALV-VUT04_DB, complete genome	Dioscorea bacilliform AL virus		Dioscorea bulbifera	SPC-CePaCT	Vanuatu	DBALV-VUT04_DB	Viruses; Riboviria; Pararnavirae; Artverviricota; Revtraviricetes; Ortervirales; Caulimoviridae; Badnavirus	BBL_NODE_86839_length_1253_cov_12.004348	1253	12.0043	465	0.753	0.3711	0.444	5716	6179	465	1	317.778	2.75e-86	TTTGTTGGGCTCAAAACCAGCCCATGTTCTTTGCAGATTGACAACATCTTCAGCAGATGTTCAGCATGTTCCTCTGGTGTTCTGGAAAACACAAGAATGTCGTCAATGTATACAGCAATAAAATCCTCCGTACCTCGAAAACAGTTGTCCATCTTTCTTTGGAATACGGACGGAGCATTCTTCAATCCGAACGGCATCACAAGCCATTCGTAGAGACCTCCAGGGACACAGAAAGCTGTCCACTGTACTGAGTCGGGATGCATAGCCACTTGGTGGAAACCGCTTTTTAGATCAAACTTTGAGTAGATCTTGCTGTTTCCAACTTTCTTCAGAATGGTATTAATACCTGGAAGGCTGTACTGGTCCTTCTCAGTATTATCATTCAACCGTTTGTAGTTG…
AY189436.1	Musa balbisiana endogenous badnavirus clone PKW12 nonfunctional ORFIII-like polyprotein gene, partial sequence	Musa balbisiana	Balbis banana					Eukaryota; Viridiplantae; Streptophyta; Embryophyta; Tracheophyta; Spermatophyta; Magnoliopsida; Liliopsida; Zingiberales; Musaceae; Musa	FHL_NODE_368552_length_611_cov_4.629921	611	4.62992	464	0.877	0.7349	0.392	1	464	449	1	590.086	1.4e-168	CTTTTATCTCTCTTATGAGCTTCCAATCTTGCTCATTCATTCTCTTTTCGCCTGTAGGGCTTGCTTTTGCATACAATGGCCCTAGTAACTTCCCAAGATTGGGTATGTAGTTTCTTGCATAGTTGAGAATTCCAAGCCATGACCTAAGGCCTCTCTTTGTAGTCAGGTCTTCATTTTTAAATTCCATGATTTTCTTGATGATGTGGGGCTGCAGCTTGATTTTTTATTTTCCCATAACTGCCTCAAGGAATTCAATTTCGCGTACTGCGATCTTCATCTTTGTTGAGCTTAGTACTAGCCCGTTCTTCTAGCATATTTCCAACATTGTAGCTAGATGCCTAGCGTGGTCCTCTTCATTCTCTGAGAATACCAGGATGTCATCTATATATACTGTTATAA…
AY452263.1	Musa ABB Group endogenous virus badnavirus clone KT31 ORFIII polyprotein-like gene, partial sequence	Musa ABB Group						Eukaryota; Viridiplantae; Streptophyta; Embryophyta; Tracheophyta; Spermatophyta; Magnoliopsida; Liliopsida; Zingiberales; Musaceae; Musa	MBR_NODE_13301_length_1374_cov_4.788356	1374	4.78836	461	1	0.3355	0.416	1	461	461	1	832.639	0	TGATTTCTCTGACTAGCTTCCAGTCCTGGTCATTCATCCTCTTTTCACCTGTTGGGCTTGTCTTTGAGTATAATGGGCCTAATAGCCTGCCCAAGTTTGGTATGTAGCTTCTTGCGTAGTTGAGAATTCCGAGCCAAGCCCTAAGCCCTTTCTTGGTCTTCAAGTTTTCTTCCTTGAAGTCAGTTATTTTTTTAATCACGTGCGGTTGAAGTCGTATCCTGGAATTGCCAAGTATAGCTCCTAGGAATTCTATCTCCTTTGTCGCTATTTTCATTTTTGTTGGGCTCAGTATTAGCCCATTCTTCTGGCAGATGTTTAGCATTTTTGAGAGATGTTTAGCGTGGTCTTCTTCGTTTTCAGAAAATACCAGAATATCGTCGATGTATACTGCAATATACT…
KT339345.1	Banana streak virus isolate DN5-7 ORFIII polyprotein gene, partial cds	Banana streak virus		banana		China: Guangzhou,Guangdong	DN5-7	Viruses; Riboviria; Pararnavirae; Artverviricota; Revtraviricetes; Ortervirales; Caulimoviridae; Badnavirus	MSL_NODE_229855_length_484_cov_12.031496	484	12.0315	460	0.83	0.9504	0.433	579	120	460	1	479.179	1.43e-135	TGAAAGGGAGCATGGACAACATCTCGCTAAAATGTTGGAGATATGCCAGGAGAATGGACTCATTTTGAGTCCAACAAAAATGAAGATAGCGGTAAGGGAAATTGAATTCCTCGGGGCAATTTTGGGAAATTCGAAAATAAAGCTCCAGCCCCACATTATCAAGAAGATTGCAGAATACAAAGAAGAAGACTTGACCACAAAGAAAGGCCTTAGGTCATGGCTAGGTATTCTAAACTACGCCAGAAATTATATACCCAATTTGGGCAGACTCCTAAGCCCGTTATATTCAAAAACAAGCCCAACGGGAGAAAAACGAATGAATGAGCAAGATTGGAAGTTGATCAGAAAGATCAAAGGCCTAGTGCAAAACCTTCCGGATCTGGAAGTCCCCCCTGAAAA…
KT895259.1	Banana streak virus isolate DN5-4, complete genome	Banana streak virus		Musa sp.		China: Guangzhou, Guangdong	DN5-4	Viruses; Riboviria; Pararnavirae; Artverviricota; Revtraviricetes; Ortervirales; Caulimoviridae; Badnavirus	DCR_NODE_235577_length_459_cov_3.050562	459	3.05056	459	1	1	0.401	2263	1805	459	1	829.033	0	TAGGACGGAAGAAAGGATGCTGATAACCAATGGACAACAGGATAGGTCTTTTATATATCCTGAATCTTTCGAAGAATTGGTAACAGCAGGATTTGAGTACATCCATCTAGGAGTATTACAAGTAAGACTACAAATAATGCATAGAACATATGCGGGCACGATGGCCCTGATAGTCTTCAGAGATACAAGGTGGACCCAAGAAGGAGAAGAAGATAGATCTATTATTGCAGCAATGGAGGCTGATCTATCTCAAGGACATCAGCTGATATATGTCATTCCTGACATAATGATGACAATTAGAGATTTCTATCAACATGTCCAGATCAGTATCCTTACCAAAGGATATCAAGGGTTCCAAGGAGAAGCAAACCTTCTTATCACAAGAAGTTGCAGATGTAG…
MW090056.1	Banana streak MY virus isolate IN7, complete genome	Banana streak MY virus	BSMyV	banana		India	IN7	Viruses; Riboviria; Pararnavirae; Artverviricota; Revtraviricetes; Ortervirales; Caulimoviridae; Badnavirus	MBL_NODE_124544_length_459_cov_22.058989	459	22.059	459	0.965	1	0.386	4531	4073	459	1	756.898	0	TTTCCAGAAAGGAATACTACTGTCAACATGAGTGGGACCACACCACTAAAGTTGTCGAAAGATGCAGAGCATGCACCTACTATATCACCAGCCAGCCGAGGATAAAGTGCACAAAGTGTAAGATCCCTATCTGCAACCTTTGCACAAATTACTGCTATGGGATTAAAATGGTTGATGAAAAAGAAAAAGAAAAGGAGAAAGAAAAAGAATCTGACTTACTTGGACTAGTAAATAATTGCCGAGAAATTATGGCCAAGTACAGAACAGAAAAGGAGGTACTCTTAGAGGAGCTCAACAATGCATTAAAACAAGCTAAAGAGTACAAGGAGAAATTTGAGCATCTGGAAGGCATCTGTGAGGAGCAAGAAGCAGAAAATAAAGCCTTAGCTCAGGAAAATC…
HM447642.1	Musa accuminata endogenous badnavirus isolate MAEBV-AP5 RT-RNaseH gene, partial cds	Musa acuminata endogenous badnavirus		Musa sp.		India	MAEBV-AP5	Viruses; Riboviria; Pararnavirae; Artverviricota; Revtraviricetes; Ortervirales; Caulimoviridae; Badnavirus	FHL_NODE_380580_length_597_cov_6.433198	597	6.4332	457	0.989	0.7655	0.407	584	128	457	1	802.884	0	TCTCAGAAAATGAAAGGGATCATAAACAGCACCTGGCTAAGATGCTAAAGATATGCCAGGAAAACGGCTTAATTTTAAGTCCAACAAAGATGAAAATTGCCGTGAAAGAGATTGAATTTCTTGGAGCAATTCTGGGGAACTCCAAGATCAAGTTGCAACCCCATATTATCAAGAGGATAACAGAATATCAAGAAGAAGATCTTACCACCAAAAGGGGCCTCAGATCATGGTTAGGACTTCTAAATTATGCAAGAAGTTACATTCCTAATTTGGGCAGACTCTTAGGCCCACTATATTCAAAAACAAGCCCAACTGGGGAAAAAATGTTGAATGAGCAAGACTGGAAACTGATCAAAGAAATCAAAAGACTAGTACAGAATCTCCCAGACCTGGAAGTAC…
ON086738.1	Taro bacilliform CH virus isolate PNG-K, complete genome	Taro bacilliform CH virus		Colocasia esculenta		Papua New Guinea	PNG-K	Viruses; Riboviria; Pararnavirae; Artverviricota; Revtraviricetes; Ortervirales; Caulimoviridae; Badnavirus	MTL_NODE_261949_length_545_cov_5.004525	545	5.00453	457	0.786	0.8312	0.402	5589	5137	545	93	363.763	8.98e-101	ATTAGGCCCAGTAAAAGTAAGCATAGAACCACTGCAATAATCGTCAATTCCGGAACAACTATTGACCCTGTTACAGGAAAGGAGGTCAGAGGAAAGGAGCGAATGGTCTTCAACTACGAAAGGTTGAATGATAACACACACAAAGACCAATACAGTCTGCCCGGAATCAATACGATTATTCAAAAGGTCGGAAATAGCAAAATCTACTCTAAATTCGACCTAAAGAGTGGTTTTCACCAAGTCGCAATGCATCCAGACTCTATAGAATGGACAGCATTCTGGGTCCCACAAGGACTATATGAATGGCTGGCAATGCCATTCGGCCTTAAAAATGCTCCCGCAGTATTTCAAAGAAAAATGGATAACTGTTTCAAAGGTACGGAAAAATTCATTGCCGTA…
MG017324.1	Taro bacilliform CH virus isolate Et17, complete genome	Taro bacilliform CH virus		Colocasia esculenta		Ethiopia	Et17	Viruses; Riboviria; Pararnavirae; Artverviricota; Revtraviricetes; Ortervirales; Caulimoviridae; Badnavirus	MSL_NODE_32487_length_1094_cov_71.019173	1094	71.0192	455	0.732	0.4159	0.402	6361	5907	464	10	271.792	8.94e-73	GTTAAACAGATCAAGGAAAAGGTTCAAAACCTTCCTGATCTAGAATTACCTCCTCCAAATTGCTACATCATCCTAGAAACAGACGGATGTATGGACGGATGGGGAGGAGTATGCAAATGGAAGCCCCAGAAATGTGATGGAAAAACAATGGAGAAAATATGTGCTTATGCCAGTGGAAAATTCAACCCACCTAAATCCACAATTGATGCAGAAATTCATGCAGTCATGAACAGCTTAAACAGTTTCAAGATTTATTATCTTGACAAAAGGGAGCTACTTATCAGAACAGATTGCCAAGCAATCATCAGCTTCTTTAACAAATCTGCACAGAACAAACCGTCAAGGGTCAGATGGATATCATTCACAGATTTTATAACCGGCACAGGCCTTGAGATCAAA…
MG017324.1	Taro bacilliform CH virus isolate Et17, complete genome	Taro bacilliform CH virus		Colocasia esculenta		Ethiopia	Et17	Viruses; Riboviria; Pararnavirae; Artverviricota; Revtraviricetes; Ortervirales; Caulimoviridae; Badnavirus	MSR_NODE_7237_length_1228_cov_24.005333	1228	24.0053	455	0.734	0.3705	0.402	5907	6361	1224	770	276.3	8.26e-74	ATGAGTCTAGATAATGCGTCTGCTAGCGCATTGTCTTTGCCATCAATGTGCTGGAATTTGATCTCAAGGCCTGTGCCGGTTATAAAATCTGTGAATGATATCCATCTGACCCTTGACGGTTTGTTCTGTGCAGATTTGTTAAAGAAGCTGATGATTGCTTGGCAATCTGTTCTGATAAGTAGCTCCCTTTTGTCAAGATAATAAATCTTGAAACTGTTTAAGCTGTTCATGACTGCATGAATTTCTGCATCAATTGTGGATTTAGGTGGGTTGAATTTTCCACTGGCATAAGCACATATTTTCTCCATTGTTTTTCCATCACATTTCTGGGGCTTCCATTTGCATACTCCTCCCCATCCGTCCATACATCCGTCTGTTTCTAGGATGATGTAGCAATTT…
KT339361.1	Banana streak virus isolate HS-2 ORFIII polyprotein gene, partial cds	Banana streak virus		banana		China: Sanya,Hainan	HS-2	Viruses; Riboviria; Pararnavirae; Artverviricota; Revtraviricetes; Ortervirales; Caulimoviridae; Badnavirus	DCL_NODE_27735_length_1541_cov_41.208623	1541	41.2086	454	0.974	0.2946	0.416	579	126	454	1	765.915	0	GGACCATGCTAAGCATCTTCATAAAATGCTAGAAATCTGTCAAAAAAATGGATTAGTATTGAGCCCGACAAAAATGAAGATTGCAGTCAAAGAAATAGAATTCCTAGGGGCAGTATTAGGAAACTCAAGGATTAAGCTGCAGCCCCACATAATAAAAAGAATTACTGAGTTCAAAGAAGAAGACCTTACAACCAAAAGGGGTTTAAGGTCTTGGCTGGGGATTCTAAACTATGCAAGGAATTACATTCCAAATCTCGGTAAACTCCTAGGGCCTCTCTACTCGAAAACAAGCCCAACAGGAGAAAAGAGACTCAATGACAAGGATTGGAAGCTTATCAAGGAAGTCAAAAGCAAAGTCCAACAGCTTCCTGATCTAGAAGTACCACCCCCAGATTGCTA…
KT339350.1	Banana streak virus isolate DN7-1 ORFIII polyprotein gene, partial cds	Banana streak virus		banana		China: Guangzhou,Guangdong	DN7-1	Viruses; Riboviria; Pararnavirae; Artverviricota; Revtraviricetes; Ortervirales; Caulimoviridae; Badnavirus	MBL_NODE_86822_length_739_cov_37.889937	739	37.8899	453	0.896	0.613	0.419	127	579	738	286	606.317	2.22e-173	CCATTTGCAGACGGCGCCCCAGCCTTCCATGCATCCGTCTGTTTCAAGTATTATAAAACAGTCTTCAGGAGGTACCTCTAGATCAGGGAGATTTTGTACCAGGCTCTTAATCTTTCTGATTAATTTCCAATCTTGCTCATTCTGCCTTTTCTCGCCAGTGGGGCTTGTTTTTGAATATAATGGGCCTAGAAGCCTGCCCAGGTTGGGTATATAGCTTCTTGCATAGTTTAGAATTCCCAGCAATGATCTGAGGCCTTTCTTGGTAGTAAGGTCTTCTTCCTGATATTCTGTGATTCTTTTAATAATATGGGGCTGTAACTTGATTTTGGAGTTCCCCAAGACTGTTCCAAGAAATTCAATCTCCTTTACTGCAATTTTCATTTTCGTTGGGCTTAAGAC…
MT120305.1	Banana streak MY virus isolate IN5, complete genome	Banana streak MY virus	BSMyV	banana cv. Meitei Hei		India	IN5	Viruses; Riboviria; Pararnavirae; Artverviricota; Revtraviricetes; Ortervirales; Caulimoviridae; Badnavirus	MTL_NODE_311826_length_467_cov_4.752747	467	4.75275	453	0.799	0.97	0.472	5982	6434	454	2	407.946	7.15e-114	TTGTAGAATCGGACTATTGCTTCGCAGTCCGTCCTGATCAGCAGTTCCTTCTTGTCGAGATAGTAGATTTTGAATTTGTCTAGGCTGTTGATTACGGCCTGTACCTCAGCGTCGATGGTGCTCTTGATGGGGGTGAATTTCCCGCTGGCATAGGCACAAACTCTTTCTTGGGCCTTTCCAGTGACGGTCCATTTGCAGACACCGCCCCATCCTTCCATGCATCCATCTGTTTCTATCACCATTTTGCAGTTCTCGGGGGGTAGTTCGAGTTCAGGAAGGTTCTGTACTTGCTTCTTGACTTGGTTTACCAGGACCCAATCTTGTGAATTCATCCGTTTTTCCCCATTTGGTGATATCTTGGAGTAAAGAGGGCCTAGTGTTTTTCCTAGGTTGGGAATG…
OL423399.1	Banana streak MY virus isolate 1-S3, complete genome	Banana streak MY virus	BSMyV	Musa sp.		Philippines	1-S3	Viruses; Riboviria; Pararnavirae; Artverviricota; Revtraviricetes; Ortervirales; Caulimoviridae; Badnavirus	BBC_NODE_264527_length_444_cov_1.991202	444	1.9912	453	0.968	1	0.489	1320	1772	444	1	755.996	0	TCATCTCGTCTTGACATGTATAATACTTCGGCGGGGACTGTTCTTGCTCGTTCCCGCATAGATCTTTGTAATTCCACTTCCGGGTCCATGAGTAGGGCCAGGGTGTCTTCTCGGGTTTGTCTCCCGATGAGTCTTCTTCCGACGTTGCCGATGTTTCTGGCAACTCGCTGTGCTTCGTACCGTCTCCTTGCGGATGCCCGGTAATCTCTAATTTGRTCTTCAATGAGTGGGGTCCCATCTCTTCTAGATGTACTGGGACCCATTGTTTCGGTCACCGTGGGTAGACTGGACCTTCGGGTTGTCATTGCAGAGACCTTAGAATTTCGTAGGGGTTCTTGAAAACTTTGAGATTGCCACCTACTTCTTTGATCCTGTCTCCCTGAATAGTGAGAGAACTTA…
AY805074.1	Banana streak Mysore virus, complete genome	Banana streak MY virus	BSMyV	Musa spp. cv. Mysore		Australia		Viruses; Riboviria; Pararnavirae; Artverviricota; Revtraviricetes; Ortervirales; Caulimoviridae; Badnavirus	BBL_NODE_196240_length_451_cov_22.609195	451	22.6092	451	1	1	0.388	4079	4529	451	1	814.606	0	TCTGATCTTTCAGGATTTCATTTTCTTCCTTTAATTCTTCCACCTTTTCCTTCAAATCTTGATTTTCCTGAGCTAAGGCTTTATTTTCTGCTTCTTGCTCCTCACAGATGCCTTCCAGATGCTCAAATTTCTCCTTGTACTCTTTAGCTTGTTTTAATGCATTGTTGAGCTCCTCTAAGAGTACCTCCTTTTCTGTTCTGTACTTGGCCATAATTTCTCGGCAATTATTTACTAGTCCAAGTAAGTCAGATTCTTTTTCTTTCTCCTTTTCTTTTTCTTTTTCATCAGCCATTTTAATCCCATAGCAGTAATTTGTGCAAAGGTTGCAGATAGGGATCTTACACTTTGTGCACTTTATCCTCGGCTGGCTGGTGATATAGTAGGTGCATGCTCTGCATC…
KT302214.1	Banana streak virus isolate DN3-4 ORFIII polyprotein gene, partial cds	Banana streak virus		banana		China: Guangzhou, Guangdong	DN3-4	Viruses; Riboviria; Pararnavirae; Artverviricota; Revtraviricetes; Ortervirales; Caulimoviridae; Badnavirus	DCL_NODE_248765_length_571_cov_12.472222	571	12.4722	450	0.962	0.7881	0.416	130	579	571	122	736.159	0	CCATTTGCAGACGGCGCCCCAGCCTTCCATACATCCATCAACTTCTAGAACTATGCAGCAATCTGGGGGTGGTACTTCTAGATCAGAAAGCCTTTGGACTTTGCTTTTGACTTCCTTGATAAGCTTCCAGTCCTGTTCATTGAGTCTCTTTTCTCCTGTTGGGCTTGTTTTCGAGTAGAGAGGCCCTAGGAGTTTGCCGAGATTTAGAATGTAATTCCTGGCATAGTTTAGAATCCCCAGCCAAGACCTTAAACCCCTTTTGGTTGTTAGGTCTTCTTCTTTGAATTCAGTAATTTTTTTTATTATGTGGGGCTGCAGCTTAATCCTTGAGTTTCCTAATACTGCCCCTAGGAATTCTATTTCTTTGACTGCAATCTTCATTTTTGTCGGGCTTAATAC…
MW086553.1	Banana streak CA virus isolate DC-BNE, complete genome	Banana streak CA virus		Musa acuminata		Australia	DC-BNE	Viruses; Riboviria; Pararnavirae; Artverviricota; Revtraviricetes; Ortervirales; Caulimoviridae; Badnavirus	MBR_NODE_280808_length_457_cov_6.514124	457	6.51412	450	0.793	0.9825	0.37	5637	5189	451	3	386.306	2.28e-107	ATTGAAGACAAGCCATTGAAGCATGTAACACCAGCAATGAAGGAAACAATGGCAAAACATATCAAGAAGCTGTTAGAACTCAAGGTGATAAGGCCATCACAATCAAAACATAGAACAACAGCAATGATTGTGGAATCAGGAACAGAAATTGATCCAATTACTGGAAAGGAGAAAAGAGGAAAAGAAAGATTGGTATTCAATTATAAAAGATTGAATGATAATACAGAAAAAGACCAGTACAGCCTGCCAGGGATCAACACAATCATCAAAAGAATTGGGAATGCAAAAATATACAGCAAATTTGATTTGAAGAGCGGATTTCATCAAGTCGCTATGGATCCGGAATCAATCCCATGGACAGCATTTTGGGCGATTGATGGATTATATGAATGGCTTGTT…
AY189415.1	Musa AAB Group endogenous virus badnavirus clone OBLE7 ORFIII-like polyprotein gene, partial cds	Musa AAB Group						Eukaryota; Viridiplantae; Streptophyta; Embryophyta; Tracheophyta; Spermatophyta; Magnoliopsida; Liliopsida; Zingiberales; Musaceae; Musa	MBR_NODE_300418_length_446_cov_3.090379	446	3.09038	446	0.996	1	0.401	88	533	446	1	796.572	0	CATCTGTTTCCAACAGAATTACTGCGTTAGAAGGAGGAATTTCTAATTCAGGCAGGTTTCTTACCTGTTCTTTGATTTTCTCAACAATCTTCCCGTCTTGAGGATTCATCTTCCTTTCTCCGTTTAAGGAGGTTTTGGAGTAGAGGGGGCCTAATGTTTTTTCGAGGTTAGGGATGTAAGCTCTTGCATAATTAAGAATCCCAAGCCACCTTCTAAGGGCCTTGATTTCTGACAAACTTTCACCCTTTGTTTCAAGGATCTTTTGCACTATATGGGGCTGCAGCTTGATCTTTGAATCTCCAATAGTAGCGCCGAGAAAATCCACTTGTTTAACTCCGATTTTCATTTTTGTTGGGCTCAAGACCAATCCATTTTTCTCGCAGATGGAGATAAAGGTCT…
KF386730.1	Banana streak virus isolate E237-52 ORFIII polyprotein-like gene, partial sequence	Banana streak virus		Musa AAAB Group cv. FHIA 23		Cuba	E237-52	Viruses; Riboviria; Pararnavirae; Artverviricota; Revtraviricetes; Ortervirales; Caulimoviridae; Badnavirus	MSL_NODE_201885_length_517_cov_21.995169	517	21.9952	446	0.863	0.8627	0.39	446	1	517	72	530.575	9.67e-151	ATGCCGTTTGGGGTGAAGAATGCGCCCGCAATATTTCAGAGAAAAATGGATGACTGCTTCAAAGGTACGGAACAATTTATAGCAGTCTATATAGACGACATCCTAGTATTCTCTAAAAATACGAAGGACCATGCTAGGCATCTTCATAAAATGCTAGAAATCTGTCAAGAAAATGGATTAGTATTAAGCCCGACAAAAATGAAGATTGCAGTCAAAGAAATAGAATTCCTAGGGGCAGTATTAGGAAACTCAAGGATTAAGCTACAGCCCCACATAATAAAAAAAATTACTGAGTTCAAAGAAGAAGACCTAACAACCAAAAGGGGTTTAAGGTCTTGGCTGGGGATTCTAAACTATGCCAGGAATTACATTCCAAATCTTGGCAAACTCCTAGGGACT…
KF386729.1	Banana streak virus isolate E236-45 ORFIII polyprotein-like gene, partial sequence	Banana streak virus		Musa AAAB Group cv. FHIA 23		Cuba	E236-45	Viruses; Riboviria; Pararnavirae; Artverviricota; Revtraviricetes; Ortervirales; Caulimoviridae; Badnavirus	DCR_NODE_254250_length_448_cov_3.495652	448	3.49565	445	0.969	0.9933	0.393	89	533	445	1	740.668	0	CAACTTCCAATCCTGCTCATTAAATCTTTTCTCCCCAGTTGGGAGCCGTCTTGGAATAGAGTGGTCCCAAAAGTCTGCCCAAGTTAGGTATATAATTTCGAGCATAATTGAGTATACCTAACCATGATCTGAGTCCTCTCTTGGTGGTAAGGTCCTCCTCCTGATATTCAGTGATCCTTTTGATGATGTGGGGTTGTAACTTAATTTTTGAGTTTCCTAAAATTACCCCAAGAAATTCTATTTCCTTGACTACTATCTTCATTTTTGATGGGCTTAATACCAGGCCGTTTATTTGACAGATTTCTAGCACTTGGGCTAGGTGTCGGGCATGGTCATTTTCATTTTCAGAGAAGACTAGTATATCATCGATGTATACTGCAATGAATTCCTCTGTGCCTT…
KT339376.1	Banana streak virus isolate YLJ-13 ORFIII polyprotein gene, partial cds	Banana streak virus		banana		China: Baoshan,Yunnan	YLJ-13	Viruses; Riboviria; Pararnavirae; Artverviricota; Revtraviricetes; Ortervirales; Caulimoviridae; Badnavirus	MSR_NODE_82442_length_476_cov_4.474531	476	4.47453	444	0.941	0.9328	0.423	1	444	444	1	684.763	0	CTCATTAAGCCTCCTTTCTCCAGTTGGGCTGGTCTTAGCGTAGAGTGGGCCAAGCAGTCTGCCCAAGTTAGGTATATAGTTTCGGGCGTAGTTGAGTATCCCTAACCAAGACCTGAGCCCCTTTTTGGTAGTGAGATCTTCCTCTTGATACTCAGTGATTTTCTTAATGATATGGGGTTGTAGTTTGATTTTTGAATTCCCTAATATTGCTCCGAGGAATTCTATTTCCTTGACTGCTATCTTCATCTTTGATGGGCTTAATACCAGGCCATTTTCCTGGCAGATTTTTAGTATTTGGGCCAAGTGTCGGGCATGGTCACTTTCATTTTCAGAGAAGACCAGGATATCATCAATGTATACTGCTATATATTCTTCTGTGTCTTTGAAGCATTCATCCAT…
EU140339.1	Banana streak Mys virus isolate TRY, complete genome	Banana streak MY virus	BSMyV	Musa sp. cv. Poovan (Mysore,AAB)		India	TRY	Viruses; Riboviria; Pararnavirae; Artverviricota; Revtraviricetes; Ortervirales; Caulimoviridae; Badnavirus	MBR_NODE_182344_length_536_cov_5.808314	536	5.80831	441	0.998	0.8228	0.408	2480	2920	536	96	792.064	0	GTCCTTGCTGAGACGTAGCCGGGGCATATCCAGTTGGGCCGGCCATGTCAATGTCTGCAGGTCTGTACTGGGATGTGACCTCGCTGAGTATGGGGATTTCTGCCAGGTTATTTTCCAATTTCAGTAATTCTGGATATTCTTCCAGAACTCCTACATCATAATTTGCTTCATCTTCAGAGATGTCTGCGTCATATTGATTGAGGAAATCTTGAATTGTATTTACTTCATCAGAATAATTGAGGAATTTTTGGAAATCAGCATGAGCTTCCTCATCATCAAGATTTTCTGATTTTTCTTCCTCATCATCCTCCCCCACCATGCTTTCAGAAGTTATATATAACTTCTCAAGCTCTCGGAACATGGGGTAGTCCATATCATCTCCGAGTAAAACCATATTAA…
JQ409539.1	Banana streak OL virus isolate BSOLV-IN1, complete genome	Banana streak OL virus		Musa sp.; Poovan banana (AAB)		India	BSOLV-IN1	Viruses; Riboviria; Pararnavirae; Artverviricota; Revtraviricetes; Ortervirales; Caulimoviridae; Badnavirus	MBR_NODE_310753_length_440_cov_6.486647	440	6.48665	440	1	1	0.405	3404	3843	440	1	794.769	0	GAATAGATGTCTGATACGTCATCTTCATCAAAGCCGACTGAGATAACGTCTAATCCATCTTCCAAGTCTAGAGAGTCCAGAACCTTGACTCTATCCATGATCTTTCTTGGATTCTTGCATTCAGAGGCGAAATGTCCCTCTTCTCCACAGGCATAACACCTGCAATTTTTCTTTCTCAAGGATAAATATTTCTTCTTACCAATCCTAACATGGGATTTATGGGGCTTTCCCTTGTAGGATGTACTTTTTCTAGCTCCATACTTTCTGTATGACTTGTCTCTGTATAAACCATGTACTGGCGTGCTTCTGCAGAAATCCATTTTGCCAATACTTTTTTGTAGTGCTACCTTTTCACACAGTTCCTTTAGGTATCTTTTGGTAAAGGTGATCCTTGCGGTG…
KT339363.1	Banana streak virus isolate XL-3 ORFIII polyprotein gene, partial cds	Banana streak virus		banana		China: Longan,Guangxi	XL-3	Viruses; Riboviria; Pararnavirae; Artverviricota; Revtraviricetes; Ortervirales; Caulimoviridae; Badnavirus	FHC_NODE_12235_length_1304_cov_21.870941	1304	21.8709	440	0.984	0.3374	0.423	579	140	440	1	763.21	0	ATCTCACCAAAATGTTGGAAATATGTCAAGAAAACGGTCTTATTCTAAGCCCAACAAAAATGAAGATTGCAGTAAGAGAAATCGAGTTTCTTGGAGCAGTCCTGGGCAATTCAAAAATCAAGCTGCAACCCCATATCATCAAAAGAATCGCTGAGTATCAAGAGAAAGACCTCATGATAAAGAAGGGTCTTAGATCATGGTTGGGAATTCTGAATTATGCAAGAAGCTATATACCCAACCTAGGCAAACTATTAGGCCCGCTGTATTCAAAAACAAGCCCAACTGGTGAGAAAAGAATGAATGAGCAGGACTGGAAGCTAGTCAGGAAGATCAAAAACCTGGTACAGAACCTTCCTGACTTGGAAGTACCCCCTGAGGAATGTTTCATAATCCTAGAAA…
AX031231.1	Sequence 1 from Patent WO9900492	Badnavirus					MYSORE	Viruses; Riboviria; Pararnavirae; Artverviricota; Revtraviricetes; Ortervirales; Caulimoviridae	BBC_NODE_250909_length_454_cov_1.982906	454	1.98291	435	0.913	0.9427	0.472	1559	1988	454	27	598.201	1.98e-171	TTATTGGGATTTCAAAACTCGAAGTAAGCAGTCTGGTATTTCCGACTCTGCTTGCAACGAGGGGTTACAAACCCTTATATAGAGAAAGGCTGAGCCTTCTCAGACTAAAGCCGTCGGATTTCAAAACTCATGGAGTCCGAAAACCGTGGGCTTAAAACCGCAGCGCCAATACCAGGGGCGCCTCTGGTTTTACTATGCTAGATCCGGCTCCCCGAGGCTCAGGATCAGCTTAACAAAATAAAAGCATAGCTTTCAGATTGTAAAGTAGTCAAAGCGGGTACTCATTGGGCCCCATCGTCCTTTGACACCTCACTCTGTCTGCCATTTACAGAATTGAAAACTGAAAAGCAAGATAATTGAGCGCTAGCCGCCCTGCACCATACCTTTCTTTCTGACACA…
KR014107.1	Banana streak MY virus isolate BSMYV_TO213_2010, complete genome	Banana streak MY virus	BSMyV	Musa sp.		Tonga	BSMYV_TO213_2010	Viruses; Riboviria; Pararnavirae; Artverviricota; Revtraviricetes; Ortervirales; Caulimoviridae; Badnavirus	MTL_NODE_336634_length_435_cov_4.614458	435	4.61446	435	0.779	1	0.453	1614	1180	435	1	352.943	1.28e-97	GATTTACTGAAAGGGGAACTGCATCCCTTGCTATTCTGACGCGCCAACTCAACACCCTCATTTACTCGGTGGTCAAAATCAAAGACGACATCGAAGGACTAAAAGAAGAAGTTACCCAAATCCACCAAAGGGTAAAATCAATTGAGAAGAAATCAGGGCAATCATCAGAAGGAGCCCCTGATTACAAGGCGGACTTGGACGAAATCACCAAAAGACTAAGTTCTCTCACTATTCAGGGAGACAAGATCCGAGAAGTAGGAGGCAATCTCAAAGTTTTCAAAAATCCCTACGAAATTCTAAGATCCCTACAATGACAACTCGAAGGTCCAGTCTACCCACGGTGACCGAAACAATGGGTCCCAGTACATCTGGAAGAGATGGGACCCCACTTATTGAAGA…
AY189402.1	Musa AAB Group endogenous virus badnavirus clone OBLE17 ORFIII-like polyprotein gene, partial cds	Musa AAB Group						Eukaryota; Viridiplantae; Streptophyta; Embryophyta; Tracheophyta; Spermatophyta; Magnoliopsida; Liliopsida; Zingiberales; Musaceae; Musa	FHC_NODE_18331_length_1016_cov_3.766703	1016	3.7667	434	0.998	0.4272	0.417	1	434	434	1	779.44	0	GTTCGTTCATCCTCTTTTCCCCTGTTGGGCTTGTCTTAGAATATAGCAGACCTAATAGTTTTCCCAGGTTGGGAATATAGGTCCTGGCATAGTTGAGAATTCCCAACCAAGACCTAAGGCCCCTCTTTGTGGTTAGGTCTTCCTCATTGAATTCCAGGATTCTCTTGATTATGTGGGGCTGTAGCTTTATTTTCGAGTTTCCTAATACCGCTCCTAGGAACTCGATTTCCTGAACTGCTATCTTCATTTTTGTGGGGCTTAGTACGAGCCCATTCTTCTGACATATGTCTAGCATAATGAACAGATGTCTTATGTGGTCTTCTTCATTGTCAGAAAATACCAAAATGTCATCAATGTAGATGGCAATGAACTGTTCTGTTCCTTTGAAGCAGTTATCCA…
AY189436.1	Musa balbisiana endogenous badnavirus clone PKW12 nonfunctional ORFIII-like polyprotein gene, partial sequence	Musa balbisiana	Balbis banana					Eukaryota; Viridiplantae; Streptophyta; Embryophyta; Tracheophyta; Spermatophyta; Magnoliopsida; Liliopsida; Zingiberales; Musaceae; Musa	MBR_NODE_114698_length_632_cov_2.826087	632	2.82609	432	0.961	0.682	0.418	115	545	632	202	696.485	0	TTCCATGCATCCGTCTGCTTCTAATATGATGAAACAGTCTTCGGGGGGGACTTCTAAGTCTGGAAGACTTTGGACCTTTTTCTTTTATCTCTCTTATGAGCTTCCAATCTTGCTCATTCATTCTCTTTTCGCCTGTAGGGCTTGCTTTTGCATACAATGGCCCTAGTAACTTCCCAAGATTGGGTATGTAGTTTCTTGCATAGTTGAGAATTCCAAGCCATGACCTAAGGCCTCTCTTTGTAGTCAGGTCTTCATTTTTAAATTCCATGATTTTCTTGATGATGTGGGGCTGCAGCTTGATTTTTTATTTTCCCATAACTGCCTCAAGGAATTCAATTTCGCGTACTGCGATCTTCATCTTTGTTGAGCTTAGTACTAGCCCGTTCTTCTAGCATATTT…
MG017327.1	Taro bacilliform CH virus isolate Ug10, complete genome	Taro bacilliform CH virus		Colocasia esculenta		Uganda	Ug10	Viruses; Riboviria; Pararnavirae; Artverviricota; Revtraviricetes; Ortervirales; Caulimoviridae; Badnavirus	MSR_NODE_105669_length_442_cov_2.560472	442	2.56047	429	0.779	0.9706	0.396	5108	5536	436	8	346.631	1.93e-95	TTCATTTTCAGAGAAAACAAGTATATCATCGATATATACTGCAATAAATTTTTCCGTACCTTTAAAGCAGTTATCCATCTTTCTCTGAAATACTGCGGGAGCATTTTTAAGGCCGAATGGCATTGCCAGCCATTCATATAGTCCTTGTGGGACCCAGAATGCTGTCCATTCTATAGAGTCTGGATGCATTGCGACTTGGTGAAAACCACTCTTTAGGTCGAATTTAGAGTAGATTTTGCTATTTCCGACCTTTTGAATAATCGTATTGATTCCGGGCAGACTGTATTGGTCTTTGTGTGTGTTATCATTCAACCTTTTGTAGTTGAAGACCATTCGCTCCTTTCCTCTGACCTCCTTTCCTGTAACAGGGTCAATAGTTGTTCCAGAATTGACGATTAT…
KT339354.1	Banana streak virus isolate DN7-6 ORFIII polyprotein gene, partial cds	Banana streak virus		banana		China: Guangzhou,Guangdong	DN7-6	Viruses; Riboviria; Pararnavirae; Artverviricota; Revtraviricetes; Ortervirales; Caulimoviridae; Badnavirus	MTL_NODE_86525_length_1141_cov_100.915222	1141	100.915	428	0.984	0.3751	0.465	579	152	428	1	741.569	0	TGATCGAGATATGCCAGAAAAATGGGCTAGTCCTGAGCCCTACCAAAATGAAGATTGCGGTCCGAGAGATCGAATTCCTTGGAGCAGTTCTGGGCAATTCAAGGATCAAACTCCAACCCCACATTATCAAGAAAATCATTGGATACAATGAAGAGGACTTAACAACAAAGAGGGGGATGAGGTCATGGTTGGGAATACTAAACTATGCAAGGAGCTACATACCCAACCTCGGTAAACTTCTAGGGCCTTTATACTCCAAAACAAGCCCAACAGGAGAAAGGAGGATGAACGAGCAAGACTGGAAGCTTATCAAGGAAATCAAAGGAATGGTAAACAAGCTGCCAGACCTAGAGGTCCCACCCCAAGAGTGTTTCATAATCCTAGAAGTGGACGGATGCA…
KT339354.1	Banana streak virus isolate DN7-6 ORFIII polyprotein gene, partial cds	Banana streak virus		banana		China: Guangzhou,Guangdong	DN7-6	Viruses; Riboviria; Pararnavirae; Artverviricota; Revtraviricetes; Ortervirales; Caulimoviridae; Badnavirus	FHC_NODE_18283_length_1017_cov_8.538293	1017	8.53829	427	0.979	0.4199	0.466	153	579	1017	591	730.749	0	CCATTTGCAGACGGCGCCCCAGCCTTCCATGCATCCGTCCACTTCTAGGATTATGAAACACTCTTGGGGTGGGACCTCTAGGTCTGGCAGCTTGTTTACCATTCCTTTGATTTCCTTGATAAGCTTCCAGTCTTGCTCGTTCATCCTCCTTTCTCCTGTTGGGCTTGTTTTGGAGTATAAAGGCCCTAGAAGTTTACCGAGGTTGGGTATGTAGCTCCTTGCATAGTTTAGTATTCCCAACCATGACCTCATCCCCCTCTTTGTTGTTAAGTCCTCTTCATTGTATCCAATGATTTTCTTGATAATGTGGGGTTGGAGTTTGATCCTTGAATTGCCCAGAACTGCTCCAAGGAATTCGATCTCTCGGACCGCAATCTTCATTTTGGTAGGGCTCAGGAC…
AY189404.1	Musa AAB Group endogenous virus badnavirus clone OBLE21 ORFIII-like polyprotein gene, partial cds	Musa AAB Group						Eukaryota; Viridiplantae; Streptophyta; Embryophyta; Tracheophyta; Spermatophyta; Magnoliopsida; Liliopsida; Zingiberales; Musaceae; Musa	FHL_NODE_303334_length_697_cov_6.441077	697	6.44108	426	0.998	0.6112	0.415	544	119	426	1	765.013	0	CATAGGAAGCATCTTTCAAAATTTCTGGAGATATGCAAGGCAAATGGGCTTGTCCTAAGCCCAACAAAGATGAAAATTGGTGCAAGAGAAATTGATTTCCTTGGAGCAACAATTGGAAATTCAAGAATCAAGCTCCAACCTCATATTATCAAGAAGATTATTGAGACAAAGGATGAGGAACTGAAGGAAACTAAAGGATTGAGGAAGTGGCTAGGAGTTTTAAACTATGCAAGAGCTTACATCCCAAATCTTGGTAAAACCTTGGGACCACTATACTCCAAAACCTCAAGCAACGGAGAAAAGAAGATGAACAGCCAGGATTGGAAGGTCGTTCAAACAATCAAAAGTCAAGTACAGAAATTACCCGACCTTGACATACCCCCTGCGGGAGCAGTTATG…
DQ092436.1	Banana streak virus Acuminata Yunnan, complete genome	Banana streak virus Acuminata Yunnan		plaintain		China	Acuminata Yunnan	Viruses; Riboviria; Pararnavirae; Artverviricota; Revtraviricetes; Ortervirales; Caulimoviridae; Badnavirus	FHL_NODE_121347_length_1208_cov_6.487783	1208	6.48778	424	0.736	0.3477	0.452	4071	3652	438	19	245.643	1.38e-64	ATTACCTTCACAAGGAATTACATGAAGGAAATATGCCAAGAAGCTGTATTCCAAAGCCAACTGAAGAAATTGGATTTCTGCAAAGGGACACCTGTCCATGGCTTATACGGAAAAGACAAGGCATATGGGAGGAAATACGGGGTCAGGAAAAGCACCTCGTACAAAGGAAAGCCTCACAAGTCACATGTGAGGATAGACAAAAAGAAGCACCTTCTGATGAAAAGGAAGGACTGCAAGTGCTTTGCTTGCGGAGATGTCGGCCACTTTGCATCAGAGTGTCCGAATCCCAAGAAATTGATGCACAGAGTTCAGATCCTACAATCGCTGGAACTTGATGACGGAATCGATGTGATCTCCGTAGGATTTGATGAGTCGGATGTCTCAGACATCTACTCGGTA…
HM447644.1	Musa balbisiana endogenous badnavirus isolate MBEBV-AP7 RT-RNaseH gene, partial cds	Musa balbisiana endogenous badnavirus		Musa sp.		India	MBEBV-AP7	Viruses; Riboviria; Pararnavirae; Artverviricota; Revtraviricetes; Ortervirales; Caulimoviridae; Badnavirus	MTL_NODE_95348_length_1083_cov_21.171429	1083	21.1714	424	0.972	0.3915	0.455	157	580	1083	660	711.814	0	TCCACTTGCAAATCGCACCCCACCCTTCCATGCATCCGTCCACTTCTAGGATTATGAAACACTCTTGGGGTGGGACCTCTAGGTCTGGCAGCTTGTTTACCATTCCTTTAATTTCCTTGATAATCTTCCAGTCTTGCTCGTTCATCCTCCTTTCTCCCGTTGGGCTTGTTTTGGAGTATAAAGGCCCTAGGAGTTTACCGAGGTTGGGTATGTAGCTCCTTGCATAGTTTAGTATTCCCAACCATGACCTCATCCCCCTCTTTGTTGTTAAGTCCTCTTCATTGTATCCAATGATTTTCTTGATAATGTGGGGTTGGAGTTTGATTCTTGAATTGCCCATAACTGCTCCAAGGAATTCGATCTCTCGGACCGCAATCTTCATTTTGGTAGGGCTCAGGA…
JF911393.1	Banana streak Mysore virus isolate Ke184 ORF III polyprotein gene, partial cds	Banana streak MY virus	BSMyV	Musa sp. cv. Sukari Ndizi		Kenya	Ke184	Viruses; Riboviria; Pararnavirae; Artverviricota; Revtraviricetes; Ortervirales; Caulimoviridae; Badnavirus	MBR_NODE_342625_length_424_cov_4.850467	424	4.85047	424	0.991	1	0.41	227	650	424	1	747.881	0	GTTTCTTTCAGCCTATGATCGTCGAAGTCAGCTATTTTCTTGATAATATGAGGCTGAAGCTTGATCTTGGAGTTTCCTATAGAGGCTCCTAGGAAGTCAATAGTTTTGACCCCTATTTTCATCTTGGTTGGGCTTAATATGAGCCCATTGGCCTTACTGATTTCCAGGAATTTTCTTAAGTGGTCTCTATGCAACTGTTCGGTCTCAGAAAATACTAAAATATCATCTATATAAACAGCAATGAAGGCTTCAGTACCTTTAAAACAGGTGTCCATCTTTCGTTGGAATATTGCTGGAGCATTCTTCAGACCGAAGGGCATGACAAGCCACTCATAGAGCTCATTGTTAGCCAGGAAAGCCGTCCATGGGATGGATTCAGGATCCATGGCTACTTGATGG…
MG017324.1	Taro bacilliform CH virus isolate Et17, complete genome	Taro bacilliform CH virus		Colocasia esculenta		Ethiopia	Et17	Viruses; Riboviria; Pararnavirae; Artverviricota; Revtraviricetes; Ortervirales; Caulimoviridae; Badnavirus	MSR_NODE_53293_length_544_cov_17.442177	544	17.4422	424	0.726	0.7757	0.408	5940	6361	543	122	237.528	8.98e-63	ATGAGTCTAGATAATGCGTCTGCTAGCGCATTGTCTTTGCCATCAATGTGCTGGAATTTGATCTCAAGGCCTGTGCCGGTTATAAAATCTGTGAATGATATCCATCTGACCCTTGACGGTTTGTTCTGTGCAGATTTGTTAAAGAAGCTGATGATTGCTTGGCAATCTGTTCTGATAAGTAGCTCCCTTTTGTCAAGATAATAAATCTTGAAACTGTTTAAGCTGTTCATGACTGCATGAATTTCTGCATCAATTGTGGATTTAGGTGGGTTGAATTTTCCACTGGCATAAGCACATATTTTCTCCATTGTTTTTCCATCACATTTCTGGGGCTTCCATTTGCATACTCCTCCCCATCCGTCCATACATCCGTCTGTTTCTAGGATGATGTAGCAATTT…
MT120305.1	Banana streak MY virus isolate IN5, complete genome	Banana streak MY virus	BSMyV	banana cv. Meitei Hei		India	IN5	Viruses; Riboviria; Pararnavirae; Artverviricota; Revtraviricetes; Ortervirales; Caulimoviridae; Badnavirus	MTL_NODE_346347_length_424_cov_2.959502	424	2.9595	424	0.8	1	0.495	6049	6472	424	1	382.699	2.57e-106	GCCATCTCACGCGGGAGGGCTTGTTCTGGGCCGTGCTCTTGTAGAATCGGACTATTGCTTCGCAGTCCGTCCTGATCAGCAGTTCCTTCTTGTCGAGATAGTAGATTTTGAATTTGTCTAGGCTGTTGATTACGGCCTGTACCTCAGCGTCGATGGTGCTCTTGATGGGGGTGAATTTCCCGCTGGCATAGGCACAAACTCTTTCTTGGGCCTTTCCAGTGACGGTCCATTTGCAGACACCGCCCCATCCTTCCATGCATCCATCTGTTTCTATCACCATTTTGCAGTTCTCGGGGGGTAGTTCGAGTTCAGGAAGGTTCTGTACTTGCTTCTTGACTTGGTTTACCAGGACCCAATCTTGTGAATTCATCCGTTTTTCCCCATTTGGTGATATCTTGG…
KT895259.1	Banana streak virus isolate DN5-4, complete genome	Banana streak virus		Musa sp.		China: Guangzhou, Guangdong	DN5-4	Viruses; Riboviria; Pararnavirae; Artverviricota; Revtraviricetes; Ortervirales; Caulimoviridae; Badnavirus	DCL_NODE_107955_length_879_cov_7.036082	879	7.03608	423	0.993	0.4812	0.414	3412	3834	423	1	750.586	0	ATCCCACTGAGACCACATCTAACCCATCTTCTAAGTCCAATGAATCCAGGACTTTGACTCTGTCCACTATTTTTCTCGGGTTAGTGCATTCACTTGCAAAATGTCCTTCTTCACCACATGCATAGCACTTGCAGTTTCTTTTTCTCAAAGATAGGTGCTTCTTTTTACCTATCCTCACATGTGTCTTGTGTGGCTTTCCTTTGTACGATGTGCTCTTTCGAGCGCCATACTTCCTGTAGGATCTTTCTCTTCCATAGAGACCATGAACTGGTGTATTTCTGCAGAAATCCATTTTGCTGATGCTCTTCTGTAGAGCTGCCTTTTCACACCATTCCTTCAAGTATCTCTTTGTGAATGTGATCCTTGCTGTAACACCTACTGTGTTACTCGGATACTTTT…
KT302216.1	Banana streak virus isolate DN4-1 ORFIII polyprotein gene, partial cds	Banana streak virus		banana		China: Guangzhou, Guangdong	DN4-1	Viruses; Riboviria; Pararnavirae; Artverviricota; Revtraviricetes; Ortervirales; Caulimoviridae; Badnavirus	DCL_NODE_93378_length_942_cov_3.388558	942	3.38856	420	0.981	0.4459	0.417	1	420	420	1	722.634	0	TGGGCTTGTCTTAGAGTATAACGGCCCTAGGAGTTTGCCGAGGTTAGGTATATAATTCCTCGCGTAGTTCAGTATTCCTAACCATGATCTCATGCCCCTTTTTGTTGTCAGGACTTCTTCATTATATTCCATGATTCTTTTAATAATGTGGGGTTGAAGTTTGATCCTCAAATTGCCGAGAACTGCTCCAAGGAACTCGATTTCCTGGACCACAATTTTCATCTTGGTTGGGCTCAGGACCAGTCTGTTTTCCTGGCATATCTCGATCATTCTTTTTAGGTGTTTCGCGTGATCCCTCATATTTTCAGAGAATACTAATATGTCATCTATGTAGACTGCTATGAATTGCTCCGTACCTCGAAAGCAATCATCCATTTTTTTTTGAAATATTGCAGGCGC…
OL423399.1	Banana streak MY virus isolate 1-S3, complete genome	Banana streak MY virus	BSMyV	Musa sp.		Philippines	1-S3	Viruses; Riboviria; Pararnavirae; Artverviricota; Revtraviricetes; Ortervirales; Caulimoviridae; Badnavirus	BBL_NODE_207216_length_420_cov_21.078864	420	21.0789	420	0.995	1	0.404	3671	4090	420	1	747.881	0	TGTGGTCCCACTCGTGTTGGCAATAGTATTCTTTTCTGGAAACTTTCATTTGATTCCTCCAGGTGTCCGTTGCTCCGATAAGATATGCTTCAGGTTCATCTTCAATTTCATGGAGCATGAATAGTTCCAGGCTCATAATTTCAGACTTGGGTGGTCCAGATTCCTCTCCTTCAGAAATAGAATAAATGTCAGATAATTCAGTCTCATTTTCYTCYACAGAGACTATTTCCATATCCTTCCCAAGTTCTAAATCTTGCAGTACTGAAACCCTCTCCATTAATTTCCTTGGGTTTCGGCATTCACTTGCATAATGACCTTCTTCTCCGCAGGCATAACATTTGCACTTCTTGTTCCGCAGATATTTTCTYTTGTCTATYTTGATATGGGTCTTATGCGGTT…
KT809305.1	Fig badnavirus 1 isolate L9, complete genome	Fig badnavirus 1		Ficus carica	leaf	Iran: Kohdasht	L9	Viruses; Riboviria; Pararnavirae; Artverviricota; Revtraviricetes; Ortervirales; Caulimoviridae; Badnavirus	MBR_NODE_150022_length_575_cov_3.699153	575	3.69915	419	0.718	0.7287	0.399	6196	5778	419	1	224.904	6.01e-59	GTTTCATCATTCTTGAAACAGACGGCTGTATGACTGGTTGGGGAGGAATTTGTAAATGGAAGCCCAAAAGAAACGACCCAAGAAGGATGGAGAAAGTTTGCGCCTATGCTAGTGGGAAGTTTAGTCCAATCAAGTCAACCATTGATGCCGAAATCCATGCAGTCATGAACACTCTGGAAAAATTAAAGATTTATTATCTGGATAAAAAGGAGTTGATCATCAGAACTGACTGCCAAGCTATCATCAGCTTCTTCAATAAATCCGCCCTAAATAAACCCTCTAGAGTGAGATGGGTAGCCTTTACGGATTTTATCACAGGGATAGGAATTAATGTGGAGTTCGAGCATATAGATGGAAGGGATAATGTGCTTGCTGATAGTCTTTCAAGGTTAATTAACA…
AJ968467.1	Banana streak Uganda E virus partial reverse transcriptase-RNaseH, clone 52-3	Banana streak Uganda E virus						Viruses; Riboviria; Pararnavirae; Artverviricota; Revtraviricetes; Ortervirales; Caulimoviridae; Badnavirus	FHL_NODE_530017_length_463_cov_81.388889	463	81.3889	417	0.995	0.9006	0.408	127	543	463	47	744.274	0	TTCCATGCATCCGTCTGTTTCTAGTATTATAAAACAGTCTTCAGGAGGTACTTCCAGGTCAGGAAGATTCTGTACTAAGCTCTTGATTTTCTTGATTAGTTCCCAATCTTGATTGTTCATCCTTTTCTCGCCTGTTGGGCTTGTTTTTGAATATAATGGGCCTAAGAGTCTGCCCAGGTTGGGTATGTAGCTTCTTGCATAGTTTAGGATCCCCAGCCATGACCTGAGGCCTTTCTTAGTAGTAAGGTCTTCCTCCTGATAGTCAGTAATTTTTTTGATGATATGGGGTTGTAGTTTGATCTTGGAATTCCCCAGGACTGCTCCAAGAAACTCAATTTCCTTTACTGCAATTTTCATCTTTGTTGGGCTTAAAACAAGGCCATTCTCTTGGCATATTTT…
AF106947.1	Musa ABB Group clone Musa8 cacao swollen shoot badnavirus sequence	Musa ABB Group						Eukaryota; Viridiplantae; Streptophyta; Embryophyta; Tracheophyta; Spermatophyta; Magnoliopsida; Liliopsida; Zingiberales; Musaceae; Musa	FHC_NODE_165717_length_418_cov_8.447619	418	8.44762	416	0.913	0.9952	0.438	4201	3786	416	1	589.185	9.41e-169	GATGATAGGTCCATCATTGCCACAATGGAAGTAGACCTGACGAGAGGAAGTCAACTGGTCTACGTTGTACCAGACACCATGATGACGGTAGAAGATTTTTACCGTAATATACAACTTTCGGTACTAACCCGTGGATATGACACATGGCAAAATGGAGAAGCAAATCTACTAATCACCAGGGGAATGGTAGGGCGACTTTCAAATACCCCTAATGTCGCCTTTGCCTATGAAATCTCAGGGGTGGTGGACTACTTAGCAAGCCATGGTGTTAGAGCTTTACCAGGAAGAAGGTACTCCATAGCAGAAATAAGAGGAAGAGACTGGATGATTAGACCTACACAAGTCTCAATTCCTATGCAACCTGCGGAATTCAGAAGCAGAAACCTAATTGATGGAAGA…
AY750155.1	Banana streak virus strain Acuminata Vietnam, complete genome	Banana streak VN virus		plantain				Viruses; Riboviria; Pararnavirae; Artverviricota; Revtraviricetes; Ortervirales; Caulimoviridae; Badnavirus	MBR_NODE_128184_length_608_cov_2.821782	608	2.82178	416	0.793	0.6842	0.404	5939	6354	424	9	363.763	1.01e-100	GTTTTTCCTAAATTTGGAATGTATGCCCGTGCATAGTTAAGGACTCCCAACCATTTTCTGAGCCCCTTTGTTTCCTTTAGCTCCTCGTCCTTTGTCTCGATGATCTTCTTGATTATATGAGGTTGAAGCTTGATCTTGGAGTTTCCAATAGTTGCTCCTAGGAAATCAATTTCCTTTGCGCCTATCTTCATTTTTGTTGGGCTTAATACCAGCCCATTCGCCTTGCAGATCTCCAGGAATTTTGACAGATGTTTCCTGTGATCAGAGATATTGTCAGAGAATATTAAAATATCATCAATATATACCGCTATGAATTCCTCCGTTCCTCGGAAGCAGTTGTCCATCTTTCTCTGAAATATAGCGGGCGCATTCTTCAGACCAAATGGCATAACTAGCCAT…
AY189401.1	Musa AAB Group endogenous virus badnavirus clone OBLE15 ORFIII-like polyprotein gene, partial cds	Musa AAB Group						Eukaryota; Viridiplantae; Streptophyta; Embryophyta; Tracheophyta; Spermatophyta; Magnoliopsida; Liliopsida; Zingiberales; Musaceae; Musa	BBC_NODE_312448_length_415_cov_1.717949	415	1.71795	415	0.986	1	0.429	17	431	415	1	722.634	0	CGTTCATCCTCTTTTCTCCTGTTGGGCTTGTCTTGGAGTATAGTGGTCCTAGCAGCTTTCCCAGGTTAGGGATATAGCTTCTGGCGTAATTAAGAATCCCTAGCCAAGACCTGAGGCCCTTTTTAGTGGTCAGATCTTCCTCGCTGAATTCCAAGACTTTCTTGATTATATGGGGCTGCAATTTTATCTTCGAATTTCCTAGTACTGCTCCTAGGAATTCAATTTCCTGGACCGCTATCTTCATCTTTGTGGGGCTTAGCACCAGCCCATTCTTCTGGCATATTTCCAGCATAATGGATAGGTGCCTTATGTGGTCTTCTTCATTTCCAGAGAATACTAGGATATCATCAATGTAGATGGCAATGAACTGCTCTGTCCCTTTGAAGCAATTGTCCATTT…
MW522617.1	Fig badnavirus 1 isolate Iraq, complete genome	Fig badnavirus 1		Fig		Iraq	Iraq	Viruses; Riboviria; Pararnavirae; Artverviricota; Revtraviricetes; Ortervirales; Caulimoviridae; Badnavirus	DCL_NODE_285793_length_527_cov_38.919811	527	38.9198	415	0.776	0.7837	0.429	6079	5667	413	1	324.991	7.61e-89	AAACAAGTCCAACTGGAGATAAGAGGATGAATGCCCAGGATTGGAAGCTCGTGGCCCAAATAAAAGAAGAAGTCCAGAAGCTGCCAGATCTGGAGCTACCACCCGAGGATTGTTTCATCATTCTTGAAACAGACGGCTGTATGACTGGTTGGGGAGGAATTTGTAAATGGAAGCCCAAAAGAAACGACCCAAGAAGGATGGAGAAAGTTTGCGCCTATGCTAGTGGGAAGTTTAGTCCAATCAAGTCAACCATTGATGCCGAAATCCATGCAGTCATGAACACTCTGGAAAAATTAAAGATTTATTATCTTGATAAAAAGGAGTTGATCATCAGAACTGACTGCCAAGCTATCATCAGCTTCTTCAATAAATCCGCCCTAAATAAACCCTCTAGAGTGA…
OL423399.1	Banana streak MY virus isolate 1-S3, complete genome	Banana streak MY virus	BSMyV	Musa sp.		Philippines	1-S3	Viruses; Riboviria; Pararnavirae; Artverviricota; Revtraviricetes; Ortervirales; Caulimoviridae; Badnavirus	MTL_NODE_350220_length_419_cov_4.778481	419	4.77848	415	0.946	0.9857	0.478	7379	6967	413	1	633.367	0	GAAGAAGGTCAGAATCTGGAAGAAGAAGACTACTGGGAGAATATATTCAACGARGTCTTCGAACATGAAGAAATCACGGAGTCCTACCCTGACGGAAGAGATCCCGGTTAGAGACAAGGAAGCGTGAAGAGGACCCATTACAGCTGTGATTGCACCCACAGGCTGTGTCAGAAAGAAGGTACGGTGCAGGGCGGCTAGCGCTCAATTATCTTACTTTTAAGTTTTCAATTCTGTAAATGGCAGACAGAGTGAGGTGTCAAAGGACGATGGGGCCCAATGAGTACCCGCTTTGACTACTTTACAATCTGAAAGCTATGCTTTTATTTTGTTAAGCTGATCCTGAGCCTCGGGGAGCCGGATCTAGCATAGTAAAACCAGAGGCGCCCCTGGTATTGGCGC…
AY452260.1	Musa ABB Group endogenous virus badnavirus clone KT23 ORFIII polyprotein-like gene, partial sequence	Musa ABB Group						Eukaryota; Viridiplantae; Streptophyta; Embryophyta; Tracheophyta; Spermatophyta; Magnoliopsida; Liliopsida; Zingiberales; Musaceae; Musa	MBL_NODE_136316_length_415_cov_5.169872	415	5.16987	414	0.969	0.9976	0.444	6	419	415	2	689.272	0	TTTCTCCCGTTGGACTCGTTTTGGAGTATAGGGGTCCTAGTAGCTTTCCCAGGTTGGGAATATAATTCCTGGCATAGTTAAGGACTCCTAGCCAGGACCTGAGGCCTCTTCTTGTGGTTAGATCCTCTTCACTGAATTCCAGGATCTTCCTGATTATGTGTGGCTGCAGTTTAATTTTCGAGTTTCCTAATACCGCTCCTAGGAACTCGATTTCCCGTACTGCTATTCTCATTTTTGTGGGGCTTAGGACGAGCCCATTCTTTTGGCATATCTTCAACATGATAGACAGGTGTTTCTCATGGTCTTCTTCACTTTCTGAGAACACCAGGATGTCGTCAATGTAGACAGCGATGAACTGTTCTGTTCCTCTGAAACAATCATCCATCTTTCTTTGGAATA…
AY452269.1	Musa ABB Group endogenous virus badnavirus clone KT51 ORFIII polyprotein-like gene, partial sequence	Musa ABB Group						Eukaryota; Viridiplantae; Streptophyta; Embryophyta; Tracheophyta; Spermatophyta; Magnoliopsida; Liliopsida; Zingiberales; Musaceae; Musa	BBC_NODE_178526_length_528_cov_3.414118	528	3.41412	413	0.985	0.7822	0.404	132	544	527	115	719.027	0	TTCCATGCATCCATCTACTTCAAGTATTATGTAGCAAATCTCGGGGGGGACTTCTAGGTCTGGGAGGTTTCTGATTTTTTCCTTGATTTCCCTTATCAGCTTCCAATCCTGTTCATTCATTCTCTTTTCTCCCGTAGGACTTGTTTTTGAATACAGTGGTCCTAACAGTTTTCCAAGGTTAGGGATATAACTTCTAGCGTAGTTAAGAATTCCTAACCATGATATGAGGCCTCTCTTGGTGGTCAGGTCCTCCTCATTAAATTCCATGATCTTCTTGATTACGTGGGACTGCAGTTTTATTTTTGAATTTCCCAATACTGCCCCTAGGAATTCAATTTCTTGGGCTGCTATCTTCATTTTTGTTGGGCTTAATACAAGCCCATTCTTCTGGCATATCTC…
AY189418.1	Musa AAB Group endogenous virus badnavirus clone OBLE1t ORFIII-like polyprotein gene, partial cds	Musa AAB Group						Eukaryota; Viridiplantae; Streptophyta; Embryophyta; Tracheophyta; Spermatophyta; Magnoliopsida; Liliopsida; Zingiberales; Musaceae; Musa	FHL_NODE_368292_length_611_cov_40.041339	611	40.0413	412	0.998	0.6743	0.405	133	544	611	200	739.766	0	TTCCATGCACCCATCAGTTTCCAGTATTACGAAGCAATCTTCTGGAGGTACTTCCAGGTCTGGGAGATTTTGCACTAGCCTTTTGATTTCTTTAACCAGTTTCCAGTCTTGCTCATTCAACCTTTTTTCCCCAGTTGGGCTCGTTTTTGAATATAGTGGGCCTAAGAGTCTGCCCAAATTAGGAATGTAACTTCTAGCATAATTTAGAAGTCCTAACCATGATCTGAGACCCCTTTTGGTGGTAAGATCTTCTTCTTGATATTCTGTTATCTTCTTGATAATATGGGGCTGCAACTTGATCTTGGAGTTCCCCAGAACTGCTCCAAGAAATTCAATTTCTTTCACGGCAATTTTCATCTTTGTTGGACTTAAAATTAAACCGTTTTCCTGGCATATCTT…
AY189436.1	Musa balbisiana endogenous badnavirus clone PKW12 nonfunctional ORFIII-like polyprotein gene, partial sequence	Musa balbisiana	Balbis banana					Eukaryota; Viridiplantae; Streptophyta; Embryophyta; Tracheophyta; Spermatophyta; Magnoliopsida; Liliopsida; Zingiberales; Musaceae; Musa	MTL_NODE_96957_length_1073_cov_6.383505	1073	6.38351	411	0.915	0.383	0.394	1	411	411	1	584.676	1.06e-166	GTAGGGCTTGCTTTTGCATACAATGGCCCTAGTAACTTCCCAAGATTGGGTATGTAGTTTCTTGCATAGTTGAGAATTCCAAGCCATGACCTAAGGCCTCTCTTTGTAGTCAGGTCTTCATTTTTAAATTCCATGATTTTCTTGATGATGTGGGGCTGCAGCTTGATTTTTTATTTTCCCATAACTGCCTCAAGGAATTCAATTTCGCGTACTGCGATCTTCATCTTTGTTGAGCTTAGTACTAGCCCGTTCTTCTAGCATATTTCCAACATTGTAGCTAGATGCCTAGCGTGGTCCTCTTCATTCTCTGAGAATACCAGGATGTCATCTATATATACTGTTATAAACTGCTCCGTTCCTTTGAAACATTCGTCCATTTTCCTTTGAAAAATAGCCAAA…
AY189392.1	Musa acuminata subsp. banksii endogenous badnavirus clone Bank8 ORFIII-like polyprotein gene, partial cds	Musa banksii						Eukaryota; Viridiplantae; Streptophyta; Embryophyta; Tracheophyta; Spermatophyta; Magnoliopsida; Liliopsida; Zingiberales; Musaceae; Musa	FHC_NODE_44256_length_667_cov_3.806738	667	3.80674	410	0.988	0.6147	0.424	135	544	666	257	718.125	0	TTCCATGCATCCATCCGTTTCAAGTATTATAAAGCAGTCTTCTGGGGGCACCTCTAGATCCGGAAGATTTTGCACTAGTTTTTTGATCTTCTTGATTAGCTTCCAATCTTGCTCATTCAGTCTTTTCTCTCCAGTCGGGCTTGTTTTTGAATATAATGGGCCTAAGAGTCTGCCCAAGTTAGGTATGTAGCTCCTTGCATAATTTAGAAGTCCCAGCCAAGATCTAAGGCCCCTTTTGGTCGTGAGGTCTTCCTCCTGATAGTCCGTGATCTTTTTAATAACATGGGGTTGCAGCTTGATCTTGGAGTTTCCCAAAACTGCCCCAAGGAATTCAATTTCTTTTACTGCGATTTTCATCTTTGTTGGGCTTAGGACCAGGCCATTTTCTTGGCATATTTC…
AY189436.1	Musa balbisiana endogenous badnavirus clone PKW12 nonfunctional ORFIII-like polyprotein gene, partial sequence	Musa balbisiana	Balbis banana					Eukaryota; Viridiplantae; Streptophyta; Embryophyta; Tracheophyta; Spermatophyta; Magnoliopsida; Liliopsida; Zingiberales; Musaceae; Musa	BBC_NODE_321425_length_410_cov_2.433225	410	2.43323	409	0.932	0.9976	0.399	59	467	410	2	612.628	8.08e-176	TTTCTTTTATCTCTCTTATGAGCTTCCAATCTTGCTCATTCATTCTCTTTTCGCCTGTAGGGCTTGCTTTTGCATACAATGGCCCTAGTAACTTCCCAAGATTGGGTATGTAGTTTCTTGCATAGTTGAGAATTCCAAGCCATGACCTAAGGCCTCTCTTTGTAGTCAGGTCTTCATTTTTAAATTCCATGATTTTCTTGATGATGTGGGGCTGCAGCTTGATTTTTTATTTTCCCATAACTGCCTCAAGGAATTCAATTTCGCGTACTGCGATCTTCATCTTTGTTGAGCTTAGTACTAGCCCGTTCTTCTAGCATATTTCCAACATTGTAGCTAGATGCCTAGCGTGGTCCTCTTCATTCTCTGAGAATACCAGGATGTCATCTATATATACTGTTA…
KT339354.1	Banana streak virus isolate DN7-6 ORFIII polyprotein gene, partial cds	Banana streak virus		banana		China: Guangzhou,Guangdong	DN7-6	Viruses; Riboviria; Pararnavirae; Artverviricota; Revtraviricetes; Ortervirales; Caulimoviridae; Badnavirus	MTL_NODE_221391_length_625_cov_5.793103	625	5.7931	408	0.958	0.6528	0.468	172	579	625	218	660.418	0	CCATTTGCAGACGGCGCCCCAGCCTTCCATGCATCCGTCCACTTCTAGGATTATGAAACACTCTTGGGGTGGGACCTCTAGGTCTGGCAGCTTGTTTACCATTCCTTTGATTTCCTTGATAAGCTTCCAGTCTTGCTCGTTCATCCTCCTTTCTCCTGTTGGGCTTGTTTTGGAGTATAAAGGCCCTAGAAGTTTACCGAGGTTGGGTATGTAGCTCCTTGCATAGTTTAGTATTCCCAACCATGACCTCATCCCCCTCTTTGTTGTTAAGTCCTCTTCATTGTATCCAATGATTTTCTTGATAATGTGGGGTTGGAGTTTGATCCTTGAATTGCCCAGAACTGCTCCAAGGAATTCGATCTCTCGGACCGCAATCTTCATTTTGGTAGGGCTCAGGAC…
KT339377.1	Banana streak virus isolate YLJ-14 ORFIII polyprotein gene, partial cds	Banana streak virus		banana		China: Baoshan,Yunnan	YLJ-14	Viruses; Riboviria; Pararnavirae; Artverviricota; Revtraviricetes; Ortervirales; Caulimoviridae; Badnavirus	DCR_NODE_343518_length_408_cov_2.845902	408	2.8459	408	0.99	1	0.38	476	69	408	1	719.027	0	GGAACAATTTATTGCAGTATATATTGATGATATTCTCATTTTCTCAGAAAATGAAAGGGATCATAAACAGCACCTGGCCCAGATGCTAAAGATATGCCAGGAAAACGGCTTAATTTTAAGTCCAACAAAGATGAAAATTGCCGTGAAAGAAATTGAATTTCTTGGAGCAATTCTGGGGAACTCCAAGATCAAGTTGCAACCCCATATTATCAAGAAGATAACAGAATATCAAGAAGAAGATCTTACCACCAAAAGGGGCCTCAGATCGTGGTTAGGACTTCTAAATTATGCTAGAAGTTACATTCCTAATTTGGGCAGACTCTTAGGCCCACTATATTCAAAAACGAGCCCAACTGGGGAAAAAAGGTTGAATGAGCAAGACTGGAAACCGGTTAAAGA…
OL423399.1	Banana streak MY virus isolate 1-S3, complete genome	Banana streak MY virus	BSMyV	Musa sp.		Philippines	1-S3	Viruses; Riboviria; Pararnavirae; Artverviricota; Revtraviricetes; Ortervirales; Caulimoviridae; Badnavirus	MTC_NODE_104289_length_419_cov_1.746835	419	1.74683	407	1	0.9714	0.474	2407	2001	407	1	735.257	0	TGATCGGTCCATCATATCAGCCATGGAGGTGGACCTAGCTGAAGGCAATCAGCTAATCTATGTCATCCCCAACATAATGATGACTGTTGGAGACTTCTACCGACATATTCAAATCTCCATACGCACAAGGGGATACGACTCTTGGGAAGGAGGCGAGGCGAACCTCCTTATCACCCGGAGCATAACAGCTAGGCTTTCCAACACATCCAACGTTGGATTCGCCTACCAAATCAACCGTGTAGCTGAATACCTCAGAACAAAAGGGGTAAAGGCTATAGACGCCACAAAGCATGATACGAGAAGATTCCAACACGGGGAATGGAATTTAAGACCATCTACGGCTGTAGTACCCGTACAACCTACGAGCATCACATCTGCCGTTAATTATGACCGCAGCAT…
KT339354.1	Banana streak virus isolate DN7-6 ORFIII polyprotein gene, partial cds	Banana streak virus		banana		China: Guangzhou,Guangdong	DN7-6	Viruses; Riboviria; Pararnavirae; Artverviricota; Revtraviricetes; Ortervirales; Caulimoviridae; Badnavirus	FHL_NODE_150071_length_1073_cov_30.668041	1073	30.668	406	0.978	0.3784	0.47	174	579	1073	668	692.878	0	CCATTTGCAGACGGCGCCCCAGCCTTCCATGCATCCGTCCACTTCTAGGATTATGAAACACTCTTGGGGTGGGACCTCTAGGTCTGGCAGCTTGTTTACCATTCCTTTGATTTCCTTGATAAGCTTCCAGTCTTGCTCGTTCATCCTCCTTTCTCCTGTTGGGCTTGTTTTGGAGTATAAAGGCCCTAGAAGTTTACCGAGGTTGGGTATGTAGCTCCTTGCATAGTTTAGTATTCCCAACCATGACCTCATCCCCCTCTTTGTTGTTAAGTCCTCTTCATTGTATCCAATGATTTTCTTGATAATGTGGGGTTGGAGTTTGATCCTTGAATTGCCCAGAACTGCTCCAAGGAATTCGATCTCTCGGACCGCAATCTTCATTTTGGTAGGGCTCAGGAC…
AY189399.1	Musa acuminata subsp. malaccensis endogenous badnavirus clone Mal6 nonfunctional ORFIII-like polyprotein gene, partial sequence	Musa acuminata subsp. malaccensis	wild Malaysian banana					Eukaryota; Viridiplantae; Streptophyta; Embryophyta; Tracheophyta; Spermatophyta; Magnoliopsida; Liliopsida; Zingiberales; Musaceae; Musa	MSL_NODE_144680_length_606_cov_5.809145	606	5.80915	404	0.938	0.6667	0.416	1	404	404	1	617.137	1e-176	TTGTTTTTGAATATAACGGGCCTAAAAGCCTGCCCAGGTTGGGTATATAGTTTCTTGCATAGTCTAGGATTCCTAACCACGATCTGAGGCCTTTCTTTATAGTGAGATCTTCTTCTCGATAGCCAATGATCCTTTTGATAATATGGGGTTGTAGCTTGATTCTAGAATTTCCCAAAACTGCCCCGAGAAATTCAATTTCTCTTACCGCAATTTTCATTTTTGAAGGGCTTAAGACTAAGCCGTTCTCCTGGCATATCTCCAACATTCGAGCTAGGTGCTGTGCATGGTCTTTTTCATTCTCTGAGAAGACCATAATATCGTCAATATATACTGCAATGAAATGTCCTGTGCCCTTGAAGCAGGTGTCCATTTTCCTTTGGAACATGGCCGGGGCGTTTT…
KT339357.1	Banana streak virus isolate DN8-4 ORFIII polyprotein gene, partial cds	Banana streak virus		banana		China: Guangzhou,Guangdong	DN8-4	Viruses; Riboviria; Pararnavirae; Artverviricota; Revtraviricetes; Ortervirales; Caulimoviridae; Badnavirus	DCL_NODE_295261_length_517_cov_20.400966	517	20.401	404	0.983	0.7814	0.441	176	579	517	114	698.288	0	CCATTTGCAGACGCCGCCCCAGCCTTCCATACATCCGTCAGTTTCGAGGATGATAAAACTTCCTTCAGGAGGTACCTCCAGATCTGGGAGGTTTTTAACAAGATTTTTGATGTTTCTGATGAGCTTCCAATCTTGCTCATTAAGCCTCCTTTCTCCAGTTGGGCTGGTCTTAGCGTAGAGTGGGCCAAGCAGTCTGCCCAAGTTAGGTATATAGTTTCGGGCGTAGTTGAGTATCCCTAACCAAGACCTGAGCCCCTTTTTGGTAGTGAGATCTTCCTCTTGATACTCAGTGATTTTCTTAATGATATGGGGTTGTAGTTTGATTTTTGAATTCCCTAATATTGCTCCGAGGAATTCTATTTCCTTGACTGCTATCTTCATTTTTGATGGGCTTAATAC…
OL423401.1	Banana streak MY virus isolate 3-S38, complete genome	Banana streak MY virus	BSMyV	Musa sp.			3-S38	Viruses; Riboviria; Pararnavirae; Artverviricota; Revtraviricetes; Ortervirales; Caulimoviridae; Badnavirus	BBL_NODE_213461_length_404_cov_11.428571	404	11.4286	404	0.97	1	0.421	6828	6425	404	1	675.746	0	ATAAGTTCAAAATATACTATTTGGACAAGAAGGAGTTATTGATCAGAACAGACTGTGAAGCTATAGTCAGGTTCTATAAAAGCACAGCTCAGAACAAACCCTCCCGGGTTAGATGGCTCATGCTGACCGACTTCATCTCGGGTACGGGTCTAGAAATAAAATTTGAGCATATTAATGGCTGCGAGAATATATTGGCAGACTCCCTCTCTAGACTAGTCCAAACACTGTTACAAGGATGGCAGCATCAACACCTAAATGGAATCCTACTGGCTCTAGAAGAATTGTATCAAAAGCCCAACCCAGAAGTTGCGAAGAAAATCGGGCAGATCATTATGAAAGTTCTGGAGAAGCCAGCTGGAATACAGATAAATATGATCACTGAAGGACCTAAACTTCGGT…
KT895259.1	Banana streak virus isolate DN5-4, complete genome	Banana streak virus		Musa sp.		China: Guangzhou, Guangdong	DN5-4	Viruses; Riboviria; Pararnavirae; Artverviricota; Revtraviricetes; Ortervirales; Caulimoviridae; Badnavirus	MTL_NODE_361040_length_408_cov_2.039344	408	2.03934	402	0.803	0.9853	0.346	5788	5387	402	1	370.075	1.56e-102	AAGACTGGTATTCAACTACAAGAGGTTAAATGACAATACTGAAAAGGATCAGTATAGTTTATCAGGGATCAACACAATAATCAAAAGAATTGGAAATGCTAAGATCTATAGCAAATTTGATCTAAAGAGTGGTTTCCACCAGGTAGCCATGGATCAAGAGTCTATCCCATGGACAGCATTTTGGGCAATAGATGGACTTTATGAATGGTTAGTGATGCCATTTGGGTTGAAAAATGCTCCAGCAATATTTCAGAGAAAAATGGACAATTGCTTCAGAGGAACAGAAGAATTCATAGCGGTATATATTGATGATATATTGATATTTTCAGAAACAGTCCAAAAACACAAAGAGCATTTGAAGAAATTTATGGCTATATGTGAAAGGAATGGATTAGTACT…
AY189436.1	Musa balbisiana endogenous badnavirus clone PKW12 nonfunctional ORFIII-like polyprotein gene, partial sequence	Musa balbisiana	Balbis banana					Eukaryota; Viridiplantae; Streptophyta; Embryophyta; Tracheophyta; Spermatophyta; Magnoliopsida; Liliopsida; Zingiberales; Musaceae; Musa	FHL_NODE_362432_length_618_cov_5.584466	618	5.58447	399	0.917	0.6456	0.388	1	399	402	4	572.053	3.81e-163	TTTGCATACAATGGCCCTAGTAACTTCCCAAGATTGGGTATGTAGTTTCTTGCATAGTTGAGAATTCCAAGCCATGACCTAAGGCCTCTCTTTGTAGTCAGGTCTTCATTTTTAAATTCCATGATTTTCTTGATGATGTGGGGCTGCAGCTTGATTTTTTATTTTCCCATAACTGCCTCAAGGAATTCAATTTCGCGTACTGCGATCTTCATCTTTGTTGAGCTTAGTACTAGCCCGTTCTTCTAGCATATTTCCAACATTGTAGCTAGATGCCTAGCGTGGTCCTCTTCATTCTCTGAGAATACCAGGATGTCATCTATATATACTGTTATAAACTGCTCCGTTCCTTTGAAACATTCGTCCATTTTCCTTTGAAAAATAGCCAAAGCATTCTTTAAT
AY189436.1	Musa balbisiana endogenous badnavirus clone PKW12 nonfunctional ORFIII-like polyprotein gene, partial sequence	Musa balbisiana	Balbis banana					Eukaryota; Viridiplantae; Streptophyta; Embryophyta; Tracheophyta; Spermatophyta; Magnoliopsida; Liliopsida; Zingiberales; Musaceae; Musa	MBR_NODE_99135_length_664_cov_5.037433	664	5.03743	399	0.937	0.6009	0.388	1	399	400	2	608.12	5.7e-174	TTTGCATACAATGGCCCTAGTAACTTCCCAAGATTGGGTATGTAGTTTCTTGCATAGTTGAGAATTCCAAGCCATGACCTAAGGCCTCTCTTTGTAGTCAGGTCTTCATTTTTAAATTCCATGATTTTCTTGATGATGTGGGGCTGCAGCTTGATTTTTTATTTTCCCATAACTGCCTCAAGGAATTCAATTTCGCGTACTGCGATCTTCATCTTTGTTGAGCTTAGTACTAGCCCGTTCTTCTAGCATATTTCCAACATTGTAGCTAGATGCCTAGCGTGGTCCTCTTCATTCTCTGAGAATACCAGGATGTCATCTATATATACTGTTATAAACTGCTCCGTTCCTTTGAAACATTCGTCCATTTTCCTTTGAAAAATAGCCAAAGCATTCTTTAAT
MT120305.1	Banana streak MY virus isolate IN5, complete genome	Banana streak MY virus	BSMyV	banana cv. Meitei Hei		India	IN5	Viruses; Riboviria; Pararnavirae; Artverviricota; Revtraviricetes; Ortervirales; Caulimoviridae; Badnavirus	MBR_NODE_407435_length_398_cov_1.979661	398	1.97966	397	0.801	0.9975	0.431	5482	5878	397	1	361.058	7.86e-100	CTCCTATCTTCATCTTTGTTGGGCTTAGGATGAGCCCATTGGCCTTGCTGATTTCTAAGAATTTTCTGAGGTGTTCCTTATGCAGTTGTTCATTCTCAGAAAATACTAGAATATCATCAATGTAAACTGCTATAAATGCCTCCGTACCTTTGAAACACGTGTCCATTTTCCGTTGGAAGATAGCTGGGGCATTCTTCAGGCCAAATGGCATTACCAGCCATTCATATAGCTCGTTATTTGCGAGAAAGGCCGTCCAGGGTATTGATTCTGGATCCATGGCCACCTGATGGAATCCGCTCTTCAGATCAAATTTGGAGTAGATCTTCGCGTTTCCAATCCTGCTGATGATTGTATTGATGCCAGGCAGGGAATACTGATCCTTCTCTGTATTGTCATT
MW052380.1	Banana streak IM virus isolate IN1, complete genome	Banana streak IM virus		banana		India	IN1	Viruses; Riboviria; Pararnavirae; Artverviricota; Revtraviricetes; Ortervirales; Caulimoviridae; Badnavirus	MTL_NODE_349696_length_420_cov_3.501577	420	3.50158	397	0.746	0.9452	0.448	5193	5589	397	1	261.873	5.99e-70	CCAGCCTCTCCTTTCCTCTTTTCTCCTTTCCAGTAAGAGGATCTATCTCTGTACCCGATTGGACAATAATAGCAGTAGTTCTGTGTTTGCTTTCTGAGGGTCGGATTACTTTTAGCTCAAGTAATTTGTCCACGTGCTTCTTCATTGATTCCTTCATAGCAGGGGTGACGTGTTTCAAAGGTCTGTCCTCAATGATGAGGTCAGGGTTCTTGACCTCAATTCTGCATCTGACTTGATTTTTAGCCCAGTGCTTCAGGGGCTCTTCTCCAATATATCCAAGATCCTTGAGCTTCTGGATCTCAGCTGGTGATATCAAGTCGTTGTTAAGGATTCCTCCGGTGGGGTTGGCTGCACAGATGTCATAGTAGAGTGGCAGCTCTAATTCCAATTCTTCAAT
AF106947.1	Musa ABB Group clone Musa8 cacao swollen shoot badnavirus sequence	Musa ABB Group						Eukaryota; Viridiplantae; Streptophyta; Embryophyta; Tracheophyta; Spermatophyta; Magnoliopsida; Liliopsida; Zingiberales; Musaceae; Musa	MBR_NODE_408210_length_397_cov_4.615646	397	4.61565	396	0.753	0.995	0.37	5333	5727	397	3	266.382	1.33e-71	TCAGGACCTATCCACCAAGTTATACTATCTTCTATAAGAGCAAAAATTTTATGGGTGAAGGAGTGGATACCGAGTTGTAGGTCTTCTGTATCTTCCCCTTCAGATATTGAGTAGATGGCGTCGCTTTGGTTTTCTCCCTCCTGGACAGATAGTATTTCATATTCTTCAAGGATATCCAATTGTTCAAATATAGCTACCCTTTTGATGTTTTTCTTGTCATTAGGACATTCTCTTGCAAAATGTCCTTCTTCTCCACAAAGATAGCATTTGCATTTTTTATTTCTTATCAGATGCTTTCTTTTCTCAATTCTTGCGTGAGATGAGTGGGGTTTACCTTTGTATGTTGTAGATCTTCTTACCCCGAATTTTTTTTCTGGTTTACTGTAATATCCAGG
AF106947.1	Musa ABB Group clone Musa8 cacao swollen shoot badnavirus sequence	Musa ABB Group						Eukaryota; Viridiplantae; Streptophyta; Embryophyta; Tracheophyta; Spermatophyta; Magnoliopsida; Liliopsida; Zingiberales; Musaceae; Musa	FHL_NODE_632638_length_398_cov_5.447458	398	5.44746	395	0.843	0.9849	0.411	1811	1418	398	7	419.668	9.56e-118	CAATGAATTGTTCCGTACCTCTGAAGCAGTTGTCCATTTTCCCTTTGGAATATAGCAGGGCATTCTTAAGACCAAATGCCATTACCAGCCATTCAAACAATCCTTCAGGGACCCAGAATGCGGTCCCATTCAATTGAATCTGGGTGCATTGCGACTTGATGGAAACCAGATTTTAAGTCAAATTTTGAATAAATTTTGCTGTTACTAACCTTTCTTGAGTATTGTATTGATACCGGGAAGGCTGTATTGGTCCTTTTCAGTGATGTCATTAAGCCTCTTGTAGTTGAAGACCATTCTTTCCTTCCCTTTTCTTTCTACTCCTGTTATGGGGTCCACTGTAGTTCCTGAGTTGACGATTATAGCCGTAGTTCTATGCTTGCTTTTGCTTGGTCTG
AY452269.1	Musa ABB Group endogenous virus badnavirus clone KT51 ORFIII polyprotein-like gene, partial sequence	Musa ABB Group						Eukaryota; Viridiplantae; Streptophyta; Embryophyta; Tracheophyta; Spermatophyta; Magnoliopsida; Liliopsida; Zingiberales; Musaceae; Musa	BBL_NODE_120125_length_823_cov_12.341667	823	12.3417	395	0.959	0.4763	0.387	1	395	392	1	639.679	0	AATACAGTGGTCCTAACAGTTTTCCAAGGTTAGGGATATAACTTCTAGCGTAGTTAAGAATTCCTAACCATGATATGAGGCCTCTCTTGGTGGTCAGGTCCTCCTCATTAAATTCCATGATCTTCTTGATTACGTGGGACTGCAGTTTTATTTTTGAATTTCCCAATACTGCCCCTAGGAATTCAATTTCTTGGGCTGCTATCTTCATTTTTGTTGGGCTTAATACAAGCCCATTCTTCTGGCATATCTCCAGCATTATGGATATGTGTTTTGCGTGGTCTCCTTCGTTTTCTGAAAATACCAAGATATCATCAATATATACTGCGATGAATTGCTCTGTTCCCTTAAAGTAGTTATCCATTTTTCTCTGAAATGTTGCCGGGGCATTTTTTAGT
KJ201880.1	Banana streak Uganda virus C isolate MG-GRN RT/RNaseH gene, partial cds	Banana streak Uganda virus C		banana cv. Grande_naine		Brazil	MG-GRN	Viruses; Riboviria; Pararnavirae; Artverviricota; Revtraviricetes; Ortervirales; Caulimoviridae; Badnavirus	DCR_NODE_380105_length_395_cov_3.417808	395	3.41781	395	0.995	1	0.372	406	12	395	1	704.6	0	AGGAATATTCCAAAGAAAGATGGATGAATGCTTTAAAGGTACAGAGGAATTCATTGCAGTATACATCGATGATATACTAGTCTTCTCTAAAAATAAAAATGACCATGCCCGACACATAGCCCAAATGCTGGAAATCTATCAAATAAACGGCCTGGTATTAAGCCCAAAAAAAATGAAGATAGCAGTCAAGGAAATAGAATTTCTTGGGGCAATTTTAGGAAACTCAAAAATTAAGTTACAACCTCACATCATCAAAAGGATCACTGAATATCAGGAGGAGGACCTTACCACGAAGAGAGGACTCAGATCATGGTTAAGTATACTCAATTATGCTCGAAATTATATACCTAACTTGGGCAGACTTTTGGGACCACTCTATTCCAAGACAAGCCCAA
MT120305.1	Banana streak MY virus isolate IN5, complete genome	Banana streak MY virus	BSMyV	banana cv. Meitei Hei		India	IN5	Viruses; Riboviria; Pararnavirae; Artverviricota; Revtraviricetes; Ortervirales; Caulimoviridae; Badnavirus	MTL_NODE_373650_length_395_cov_2.232877	395	2.23288	395	0.797	1	0.433	5885	5491	395	1	352.943	1.16e-97	ACAGAGAAGGATCAGTATTCCCTGCCTGGCATCAATACAATCATCAGCAGGATTGGAAACGCGAAGATCTACTCCAAATTTGATCTGAAGAGCGGATTCCATCAGGTGGCCATGGATCCAGAATCAATACCCTGGACGGCCTTTCTCGCAAATAACGAGCTATATGAATGGCTGGTAATGCCATTTGGCCTGAAGAATGCCCCAGCTATCTTCCAACGGAAAATGGACACGTGTTTCAAAGGTACGGAGGCATTTATAGCAGTTTACATTGATGATATTCTAGTATTTTCTGAGAATGAACAACTGCATAAGGAACACCTCAGAAAATTCTTAGAAATCAGCAAGGCCAATGGGCTCATCCTAAGCCCAACAAAGATGAAGATAGGAGTCAAAAC
AF106947.1	Musa ABB Group clone Musa8 cacao swollen shoot badnavirus sequence	Musa ABB Group						Eukaryota; Viridiplantae; Streptophyta; Embryophyta; Tracheophyta; Spermatophyta; Magnoliopsida; Liliopsida; Zingiberales; Musaceae; Musa	DCL_NODE_149802_length_749_cov_5.332817	749	5.33282	394	0.782	0.522	0.412	1424	1816	749	359	309.662	2.41e-84	GTCATCAGACCAAGCAAAAGCAAGCATAGAACTACGGCTATAATCGTCAACTCAGGAACTACAGTGGACCCCATAACAGGAGTAGAAAGAAAAGGGAAGGAAAGAATGGTCTTCAACTACAAGAGGCTTAATGACATCACTGAAAAGGACCAATACAGCCTTCCCGGTATCAATACAATACTCAAGAAAGGTTAGTAACAGCAAAATTTATTCAAAATTTGACTTAAAATCTGGTTTCCATCAAGTCGCAATGCACCCAGATTCAATTGAATGGGACCGCATTCTGGGTCCCTGAAGGATTGTTTGAATGGCTGGTAATGGCATTTGGTCTTAAGAATGCCCTGCTATATTCCAAAGGGAAAATGGACAACTGCTTCAGAGGTACGGAACAAT
MW052383.1	Banana streak MY virus isolate IN10, complete genome	Banana streak MY virus	BSMyV	banana		India	IN10	Viruses; Riboviria; Pararnavirae; Artverviricota; Revtraviricetes; Ortervirales; Caulimoviridae; Badnavirus	FHC_NODE_179694_length_408_cov_2.065574	408	2.06557	393	0.863	0.9632	0.458	2544	2152	393	1	466.555	7.54e-132	GGGATATGATTCTTGGGAAGGAGGCGAGGCGAACCTCCTTATCACCCGAAGCATAACAGCTAGGCTTTCCAACACATCCAATGTTGGATTCGCCTACCGTATTGATCGAGTAGCTGAATACCTCAGGACGAAGGGGGTAAGGGCTATTGACGCCACAAAGCATGATGCAAGAAGATTCCAACACGGGGAATGGAATTTAAGACCATCTACGGCTGTAGTACCCGTACAACCCACAAGCATCACATCTGCTGTTAATTATGACCGTAGTATATCTCTACGATTTGGGGACTACCAAGCGGCATCATCATCCAGACCACCAGTCTACAACAAGAATGATGACGAGGTAGACTCTGATGAAGAAACTTTTCAAATTAATATGGTTTTACTCGGAGA
EU079366.1	Musa acuminata subsp. zebrina endogenous virus badnavirus clone Zeb22 nonfunctional ORFIII-like polyprotein gene, partial sequence	Musa acuminata var. zebrina						Eukaryota; Viridiplantae; Streptophyta; Embryophyta; Tracheophyta; Spermatophyta; Magnoliopsida; Liliopsida; Zingiberales; Musaceae; Musa	DCL_NODE_455157_length_392_cov_18.186851	392	18.1869	392	0.964	1	0.393	80	471	392	1	645.089	0	ACTAAGCTCTTGATTTTCTTGATCAGTTCCCAATCTTGATTGTTCATCCTTTTCTCGCCTGTTGGGCTTGTTTTTGAATATAACGGGCCTAAGAGTCTGCCCAGGTTGGGTATGTAGCTTCTTGCATAATTTAGGATCCCTAGCCATGATCTGAGGCCTTTCTTGGTAGTAAGGTCTTCCTCCTGATAATCAGTAATTTTTTTAATGATATGAGGTTGCAGTTTGATCTTGGAATTCCCCAGGACTGCTCCAAGAAATTCAATTTCTTTTACTGCAATTTTCATCTTTGTCGGGCTTAAAACAAGGCCATTCTCTTGGCATATTTTTAACATCTTGGTGAGGTGTTGCTCATGCTCCTTTTCGTTTTCTGAGAAAACAAGGATATCATCAAT
MG017324.1	Taro bacilliform CH virus isolate Et17, complete genome	Taro bacilliform CH virus		Colocasia esculenta		Ethiopia	Et17	Viruses; Riboviria; Pararnavirae; Artverviricota; Revtraviricetes; Ortervirales; Caulimoviridae; Badnavirus	FHL_NODE_520837_length_471_cov_3.029891	471	3.02989	389	0.787	0.8259	0.383	5223	5611	465	77	328.598	5.55e-90	CATATTTCTAGCATGATTTCTAGGTGCCTTGCATGTTCTTTTTCATTGTCAGAGAAAACAAGTATGTCATCAATATATACTGCAATGAATTTTTCCGTACCTTTGAAGCAGTTATCCATTTTTCTCTGAAATATTGTGGGAGCATTTTTAAGGCCGAATGGCATTGCCAGCCATTCATATAGTCCTTGTGGGACCCAGAATGCTGTCCATTCTATAGAGTCTGGATGCATCGCAACTTGGTGAAAACCACTCTTTAGGTCGAATTTGGAATAAATTTTGCTGTTTCCGACCTTTTGAATAATCGTATTAATTCCGGGTAAGCTATATTGGTCTTTGTGTGTGTTATCATTCAGCCTTTTGTAGTTGAAGACCATTCGCTCCTTTCCTCT
AY189425.1	Musa balbisiana endogenous badnavirus clone Bat25 nonfunctional ORFIII-like polyprotein gene, partial sequence	Musa balbisiana	Balbis banana					Eukaryota; Viridiplantae; Streptophyta; Embryophyta; Tracheophyta; Spermatophyta; Magnoliopsida; Liliopsida; Zingiberales; Musaceae; Musa	FHL_NODE_59935_length_1728_cov_4.402462	1728	4.40246	388	0.997	0.2245	0.428	157	544	1728	1341	696.485	0	TTCCATGCATCCGTCAGCTTCTAGAATTATGAAACACTCTTCGGGGGGTACTTCCAAGTCTGGAAGGTTCTGAACCTTCCTCTTGATCTCCTTGACCAGCTTCCAGTCTTAGTCATTCATTCTTTTTTCTCCTGTTGGGCTAGTCTTTGAGTATAGTGGTCCTAGGAGCTTCCCAAGGTTGGGTATGTAATTTCTCGCGTAATTCAGAATACCCAGCCATGCTCTGAGTCCTTTCTTTGTTGTCAGATCATCCTCGTTGAATTCCATGATTTTCTTGATGATATGTGGTTGGAGCTTGATTTTGGAATTTCCCAATACTGCTCCAAGGAATTCAATTTCTTGGACTCCAATCTTCACTTTTGTTGGGCTTAGTACCAGCCCATTCTTT
KT895259.1	Banana streak virus isolate DN5-4, complete genome	Banana streak virus		Musa sp.		China: Guangzhou, Guangdong	DN5-4	Viruses; Riboviria; Pararnavirae; Artverviricota; Revtraviricetes; Ortervirales; Caulimoviridae; Badnavirus	DCL_NODE_344553_length_470_cov_7.168937	470	7.16894	387	0.974	0.8213	0.45	1016	630	470	85	650.499	0	ACCTAGCTACTGAAGCAAAGGTCACAAACAAAGACTTAGCACATAATCTGCGGATTAACACATACCGACAAAGCCTCACGGGAAAAGTCCTTTGGGCTTCCCAAAGGAAGAATCGGGATTTGCTTTTACAGGTAGTTAAAGAGCAGGAGGCTCAAAAACAAGAACTGCTTGAACTACAAAACCTCAGTAAGATTATACGCAGCCAGCGTAGTGATCTGAAGCGGGCTCACGAGAAGCTGGACGTCTTATCCGAAGAGCTCAAAGCTCCAAGGAGTGACTATCTGAAGAGACGACCGTTAAGCAAAGAAGACGTTGAGGAATTAGTTGTGCGAATCTCTGAACAACCAAAGTTCATAGAAAAGCAAACTGAAGCCTTGACCGAAGAGC
EU908849.1	Musa balbisiana endogenous badnavirus clone PKW514 polyprotein gene, partial cds	Musa balbisiana endogenous badnavirus		Musa balbisiana cv. Pisang Klutuk Wulung				Viruses; Riboviria; Pararnavirae; Artverviricota; Revtraviricetes; Ortervirales; Caulimoviridae; Badnavirus	MBL_NODE_68453_length_1068_cov_13.372021	1068	13.372	386	0.987	0.3614	0.373	1	386	714	329	674.845	0	GGACCCAAAGTTTTTCCAAGGTTTGGGATATAAGTTCTAGCATAGTTGAGAATTCCTAGCCATTTCCTTAATCCTCTTGTTTCCTTTAACTCTTCATCTTCTGTTTCGATCACCTTCTTAATTATATGTGGCTGAAGCTTAATTCTTGAATTTCCTATTGTTGCTCCAAGAAAATCCACTTCTCTTACTCCTATCTTCATTTTTGTGGGACTAAGTACTAGCCCGTTGTCTTCACAGACTCTCAGGAACTTCTTTAAATGTTGAATATGATCTGCAATTGTTTCAGAGAATACCAAAATATCGTCAATATAAACTGCTATAAATTCTTCCGTACCTCTGAAGCAGTTGTCCATTTTTCTCTGAGATACGGCTGGTGCGTTCTTCAG
KJ201880.1	Banana streak Uganda virus C isolate MG-GRN RT/RNaseH gene, partial cds	Banana streak Uganda virus C		banana cv. Grande_naine		Brazil	MG-GRN	Viruses; Riboviria; Pararnavirae; Artverviricota; Revtraviricetes; Ortervirales; Caulimoviridae; Badnavirus	DCL_NODE_155179_length_736_cov_3.764613	736	3.76461	386	0.961	0.5245	0.394	537	152	736	351	629.76	1.93e-180	AAATAAACGGCCTGGTATTAAGCCCAAAAAAAATGAAGATAGCAGTCAAGGAAATAGAATTTCTTGGGGCAATTTTAGGAAACTCAAAAATTAAGTTACAACCTCACATCATCAAAAGGATCACTGAATATCAGGAGGAGGACCTTACCACGAAGAGAGGACTCAGATCATGGTTAAGTATACTCAATTATGCTCGAAATTATATACCTAACTTGGGCAGACTTTTGGGACCACTCTATTCCAAGACAAGCCCAACTGGGGAGAAAAGATTTAACGAGCAGGATTGGAAGTTGATCAAAAATATCAAAAGCCTGGTTAAAAATCTCCCAGATCTAGAGGTTCCTCCAGAAGAATGCTTCATCATCCTTGAAACCGACGGATGCATG
FJ594907.1	Banana streak virus isolate 29 ORFIII polyprotein gene, partial cds	Banana streak virus		Musa acuminata AAA Group		China: South China	29	Viruses; Riboviria; Pararnavirae; Artverviricota; Revtraviricetes; Ortervirales; Caulimoviridae; Badnavirus	MSL_NODE_145719_length_604_cov_147.708583	604	147.709	385	0.878	0.6374	0.419	213	596	604	220	480.081	1.8e-135	TCCACTTGCACATGGCGCCCCAGCCTCCATGCATCCATCAGTTTCCAGTATTATGAAGCAATCTTCTGGAGGTACTTCCAGGTCTGGGAGATTCTGTACTAGTCTTTTGATTTCTTTGATCAGTTTCCAGTCTTGCTCATTCAACCTTTTTTCCCCAGTTGGGCTTGTTTTTGAATATAGTGGGCCTAAGAGTCTGCCCAAATTAGGAATGTAACTTCTTGCATAATTTAGAAGTCCTAACCACGATCTGAGGCCCCTTTTGGTGGTAAGATCTTCTTCTTGATATTCTGTTATCCTCTTGATAATATGGGGTTGCAACTTGATCTTGGAGTTCCCCAGAATTGCTCCAAGAAATTCAATCTCTTTCACGGCAATTTTCATCTT
MT681339.1	Piper yellow mottle virus isolate QH8 polyprotein gene, partial cds	Piper yellow mottle virus		black pepper		China	QH8	Viruses; Riboviria; Pararnavirae; Artverviricota; Revtraviricetes; Ortervirales; Caulimoviridae; Badnavirus	FHL_NODE_298667_length_704_cov_60.830283	704	60.8303	384	0.732	0.5412	0.394	1249	869	382	2	207.772	1.98e-53	TAGAAACAGATGGATGTATGAATGGATGGGGAGGAGTCTGCAAATGGAAGCCCATGGCGTGTGACCCAAAGAGCACAGAGAAAATTTGCGCCTACTGCAGTGGAAAATTCGACCCACCAAAATCTACCATTGATGCAGAAATTCATGCAGTTATGAACAGCCTAGAGAAACTAAAGATTTATTATCTGGATAAGAAGGAGATAGTTATTAGAACAGATTGTCAAGCCATCATCTCTTTCTTTAATAAATCTTCCGTCAACAAGCCTTCAAGAGTCCGATGGATAGGGTTCACTGACTACATAACCGGACTAGGCATTGATGTTAAATTCCAACATATTGACGGTAAAGAAAATTCTCTGGCTGATTCTTTATCTAGATTAA
KT339381.1	Banana streak virus isolate YLZ-1 ORFIII polyprotein gene, partial cds	Banana streak virus		banana		China: Baoshan,Yunnan	YLZ-1	Viruses; Riboviria; Pararnavirae; Artverviricota; Revtraviricetes; Ortervirales; Caulimoviridae; Badnavirus	DCL_NODE_71601_length_1059_cov_10.013598	1059	10.0136	383	0.969	0.3617	0.433	181	563	1059	677	637.875	0	CCCCAGCCTTCCATACATCCGTCCACCACTAGGATTATAAAACATTCTTGGGGTGGGACTTCTAGGTCTGGCAGCTTATTTACTATTCCTTTTATTTCTCTAATAAGCTTCCAGTCTTGCTCATTCATCCTCTTTTCTCCTGTTGGGCTTGTCTTAGAGTATAACGGCCCTAGGAGTTTGCCAAGGTTAGGTATATAACTCCTCGCGTAGTTTAGTATTCCTAACCATGATCTCATGCCCCTTTTTGTTGTCAGGTCTTCTTCATTGTATTCCATGATTCTTTTAATAATGTGGGGTTGAAGTTTGATCCTCGAATTGCCGAGAAGTGCTCCAAGGAACTCGATTTCCTGGACCGCAATTTTCATCTTGGTTGGGCTCAGGAC
AY189443.1	Musa balbisiana endogenous badnavirus clone PKW9 nonfunctional ORFIII-like polyprotein gene, partial sequence	Musa balbisiana	Balbis banana					Eukaryota; Viridiplantae; Streptophyta; Embryophyta; Tracheophyta; Spermatophyta; Magnoliopsida; Liliopsida; Zingiberales; Musaceae; Musa	BBL_NODE_70841_length_1614_cov_17.249504	1614	17.2495	381	0.997	0.2361	0.331	381	1	1614	1234	683.861	0	ATTAAAGAACACACCAGCTATATTCCAAAGAAAAATGGATAATTGCTTTAAAGGTATGGAGAAATTTATAGCAGTTTACATAGCTAATATTCTGGTGTTTTCTCAAAATGAAGATGAGCATGCAAAACATTTAAGGATAATGCTAGAAATCTGCAAAAACAATGGTCTTATTCTAAGCCCTACAAAAATGAAGATTGGCAGTAGAACCATTGATTTCTTAGGCGCAACTATTGGTAACAGAAAAATTAAGTTGCAACCCCATATTATTAAGAAGATAGCAGATTTCAAAAATGAAGACCTTACAACAACCAAAGGGTTAAGGTCATGGTTAGGACTCCTGAACTACTCAAGGAGCTACATTCCTAACTTAGGAAAATTATT
AF106947.1	Musa ABB Group clone Musa8 cacao swollen shoot badnavirus sequence	Musa ABB Group						Eukaryota; Viridiplantae; Streptophyta; Embryophyta; Tracheophyta; Spermatophyta; Magnoliopsida; Liliopsida; Zingiberales; Musaceae; Musa	BBL_NODE_220775_length_379_cov_105.746377	379	105.746	379	0.757	0.9974	0.376	5788	5411	379	2	262.775	1.54e-70	CACGCAAGAATTGAGAAAAGAAAGCATCTGATAAGAAATAAAAAATGCAAATGCTATCTTTGTGGAGAAGAAGGACATTTTGCAAGAGAATGTCCTAATGACAAGAAAAACATCAAAAGGGTAGCTATATTTGAACAATTGGATATCCTTGAAGAATATGAAATACTATCTGTCCAGGAGGGAGAAAACCAAAGCGACGCCATCTACTCAATATCTGAAGGGGAAGATACAGAAGACCTACAACTCGGTATCCACTCCTTCACCCATAAAATTTTTGCTCTTATAGAAGATAGTATAACTTGGTGGATAGGTCCTGAGACAAGATACAGGACAAGGATACAAGTTTCCCAAGAACAAGCTGAATGCATGCATATATGG
AY189406.1	Musa AAB Group endogenous virus badnavirus clone OBLE2 nonfunctional ORFIII-like polyprotein gene, partial sequence	Musa AAB Group						Eukaryota; Viridiplantae; Streptophyta; Embryophyta; Tracheophyta; Spermatophyta; Magnoliopsida; Liliopsida; Zingiberales; Musaceae; Musa	MTL_NODE_372790_length_395_cov_6.664384	395	6.66438	377	0.989	0.9544	0.449	173	548	395	19	659.516	0	ATCCTTCCATGCATCCGTCCACTTCGAGGATTATGAAACACTCTTGGGGTGGGACCTCTAGGTCTGGCAGCTTGTTTACCATTTCCTTTAATTTCCTTGATAAGCTTCTAGTCTTGCTCGTTCATCCTCCTTTCTCCCGTTGGGCTTGTTTTGGAGTATAAAGGCCCTAGGAGTTTACCGAGGTTGGGTATGTAGCTCCTTGCATAGTTTAGTATTCCCAACCATGACCTCATCCCCCTCTTTGTTGTTAAGTCCTCTTCATTGTATCCAATGATTTTCTTGATAATGTGGGTTGGAGTTTGATTCTTGAATTGCCCAGAACTGCTCCAAGGAATTCGATCTCTCGGACCGCAATCTTCATTTTGGTAGGGCTCAG
EU919516.1	Musa balbisiana endogenous badnavirus clone PKW515 polyprotein gene, partial cds	Musa balbisiana endogenous badnavirus		Musa balbisiana cv. Pisang Klutuk Wulung				Viruses; Riboviria; Pararnavirae; Artverviricota; Revtraviricetes; Ortervirales; Caulimoviridae; Badnavirus	BBL_NODE_157999_length_593_cov_9.730612	593	9.73061	377	0.997	0.6358	0.377	167	543	593	217	676.648	0	TTCCATGCAACCATCAGTTTCTATTACCATAATTGCATTTTCTGGAGGTAATTCTAGATCTGGCAAGGCTCGGACTTGTTCTTTGATTTTCTTTACTATCAGCCAATCTTGGTGATTCATCCTCTTCTCTCCATTCTTGGATGTTTTTCCGTAAAGAGGACCCAAAGTTTTTCCAAGGTTTGGGATATAGGTTCTGGCATAGTTGAGAATTCCTAGCCATTTCCTTAATCCTCTTGTTTCCTTCAACTCTTCATCTTCTGTTTCGATCACCTTTTTAATTATATGTGGCTGAAGCTTAATTCTTGAATTTCCTATTGTTGCTCCAAGAAAATCCACTTCCCTTACTCCTATCTTCATTTTTGTGGGACTAAGTACTA
HQ659760.1	Banana streak Imove virus strain IRFA910, complete genome	Banana streak IM virus		Musa AAB Group cv. IRFA 910		Australia		Viruses; Riboviria; Pararnavirae; Artverviricota; Revtraviricetes; Ortervirales; Caulimoviridae; Badnavirus	BBL_NODE_221116_length_378_cov_8.065455	378	8.06546	377	0.838	0.9974	0.435	3943	3567	377	1	406.143	1.99e-113	TTTAAAGAAAAATACCCAAACAATACAATTGGGGTAGCAGCAAGAATCACTTTTACCAGAGCCTATATGAAAGAGATATGCCAAGAAGCAGTGTTCCAGAGCCAACTCAAGAGATTGGATTTCTGCAAGGGAACACCAGTCCATGGGCTATACGGCAAGGATAAATCCTACGGAAGAAGATATGGGGTACGAAAGAGCACCTCGTACAAAGGAAAACCCCATAAGTCACATGTGAGAATCGACAAAAAGAAGCATCTCACAATGAAGAGAAAGGACTGCAAGTGCTTTGCTTGCGGTGATATCGGTCATTTCGCATCAGAATGCCCGAATCCCAAGAAGCTGATGCACAGAGTTCAGATCCTACAATCACTTGAGCT
HQ659760.1	Banana streak Imove virus strain IRFA910, complete genome	Banana streak IM virus		Musa AAB Group cv. IRFA 910		Australia		Viruses; Riboviria; Pararnavirae; Artverviricota; Revtraviricetes; Ortervirales; Caulimoviridae; Badnavirus	MBL_NODE_145393_length_378_cov_21.509091	378	21.5091	377	0.833	0.9974	0.435	3567	3943	378	2	397.126	1.03e-110	AGCTCAAGTGATTGTAGGATCTGAACTCTGTGCATCAGCTTCTTGGGATTCGGGCATTCTGATGCGAAATGACCGATATCACCGCAAGCAAAGCACTTGCAGTCCTTTCTCTTCATTGTGAGATGCTTCTTTTTGTCGATTCTCACATGTGACTTATGGGGTTTTCCTTTGTACGAGGTGCTCTTTCGTACCCCATATCTTCTTCCGTAGGATTTATCCTTGCCGTATAGCCCATGGACTGGTGTTCCCTTGCAGAAATCCAATCTCTTGAGTTGGCTCTGGAACACTGCTTCTTGGCATATCTCTTTCATATAGGCTCTGGTAAAAGTGATTCTTGCTGCTACCCCAATTGTATTGTTTGGGTATTTTTCTTTAAA
KR014107.1	Banana streak MY virus isolate BSMYV_TO213_2010, complete genome	Banana streak MY virus	BSMyV	Musa sp.		Tonga	BSMYV_TO213_2010	Viruses; Riboviria; Pararnavirae; Artverviricota; Revtraviricetes; Ortervirales; Caulimoviridae; Badnavirus	MBR_NODE_370244_length_412_cov_3.624595	412	3.62459	377	0.955	0.915	0.395	1	377	377	1	604.513	4.21e-173	CCGGATTTTAGGAGTCTCAGGATATTAAATTAGACAGAGACGCGATATCTTCAGGTTATACTGAGTCACCTTTTTGCCACAAGCTGCCCTTCCTCGGGACTTACAATGGGCTTACGTCTATTCCCAGTAGTCACCTTATCTTCTCATCGCCTCTTTCCTAAGACATTCCTTAGTCTAGATATGTAGTATTACTCCTCATAAGGTATTACCATCTACTTCTTAAAACTTACTTGCCAGAAATTCGCTTCAGAGTATATAAAGCATAGTCTTAACAGAAATTCAGAAATATGCATAAAAAGAGCCCTTAGGCTCCTATCCTAGGGAATTACCCCATGAAAGCCATAAATTTACTTACAGTGAACCTTGCTCTGATACCA
OL423401.1	Banana streak MY virus isolate 3-S38, complete genome	Banana streak MY virus	BSMyV	Musa sp.			3-S38	Viruses; Riboviria; Pararnavirae; Artverviricota; Revtraviricetes; Ortervirales; Caulimoviridae; Badnavirus	BBL_NODE_221193_length_377_cov_36.372263	377	36.3723	377	0.997	1	0.443	3456	3832	377	1	676.648	0	CACTTGCATAATGACCTTCTTCTCCGCAGGCATAACATTTGCACTTCTTGTTCCGCAGATATTTTCTTTTGTCTATCTTGATATGGGTCTTATGCGGTTTTCCCTTGTATGATGTGGACTTTCTTACTCCAAACTTTCTTCCAGGTTTCTTGTAGTAGCCGGGAATAGGGAATTCTCTGCAGAAGTCCAAATTCTTTAGGGATCTCTGGTATGCAGCTTCTCTGCAAAGCTCCTCTAGGTATAGTTGTGTGAAAGTAATCCTGGCAGGTACTCCGACCGTATTTCCAGGGTATTTTTCTTTGAAAGCCTTTGCCACTCTGTCACCAAGCCCGCTTGGTAGTTTGGTGAAGAATTCGTCGGATAGCTCTGGTCCTTGC
OL423401.1	Banana streak MY virus isolate 3-S38, complete genome	Banana streak MY virus	BSMyV	Musa sp.			3-S38	Viruses; Riboviria; Pararnavirae; Artverviricota; Revtraviricetes; Ortervirales; Caulimoviridae; Badnavirus	MBL_NODE_145506_length_377_cov_38.894161	377	38.8942	377	0.997	1	0.443	3832	3456	377	1	676.648	0	GCAAGGACCAGAGCTATCCGACGAATTCTTCACCAAACTACCAAGCGGGCTTGGTGACAGAGTGGCAAAGGCTTTCAAAGAAAAATACCCTGGAAATACGGTCGGAGTACCTGCCAGGATTACTTTCACACAACTATACCTAGAGGAGCTTTGCAGAGAAGCTGCATACCAGAGATCCCTAAAGAATTTGGACTTCTGCAGAGAATTCCCTATTCCCGGCTACTACAAGAAACCTGGAAGAAAGTTTGGAGTAAGAAAGTCCACATCATACAAGGGAAAACCGCATAAGACCCATATCAAGATAGACAAAAGAAAATATCTGCGGAACAAGAAGTGCAAATGTTATGCCTGCGGAGAAGAAGGTCATTATGCAAGTG
OL423401.1	Banana streak MY virus isolate 3-S38, complete genome	Banana streak MY virus	BSMyV	Musa sp.			3-S38	Viruses; Riboviria; Pararnavirae; Artverviricota; Revtraviricetes; Ortervirales; Caulimoviridae; Badnavirus	MBL_NODE_145696_length_376_cov_9.432234	376	9.43223	376	0.98	1	0.413	3818	4193	376	1	645.089	0	ATCCTYGGCTGGCTGGTGATATAGTAGGTGCATGCTCTGCATCTTTCGACAACTTTAGTGGTGTGGTCCCACTCATGTTGACAGTAGTATTCCTTTCTGGAAACTTTCATTTGATTCCTCCAGGTGTCCGTTGCTCCGATAAGATATGCTTCAGGTTCATCTTCAATTTCGTGGAGCATGAATAGTTCCAGACTCATTATTTCAGACTTGGGTGGTCCAGATTCCTCTCCTTCAGAAATAGAATAAATGTCAGATAATTCAGTCTCATTTTCCTCTACAGAGACTATTTCCATATCCTTCCCAAGTTCTAAATCTTGCAGTACTGAAACCCTCTCCATTAATTTTCTTGGGTTTCGGCATTCACTTGCATAATGAC
OL423401.1	Banana streak MY virus isolate 3-S38, complete genome	Banana streak MY virus	BSMyV	Musa sp.			3-S38	Viruses; Riboviria; Pararnavirae; Artverviricota; Revtraviricetes; Ortervirales; Caulimoviridae; Badnavirus	MBR_NODE_225427_length_496_cov_3.745547	496	3.74555	376	0.963	0.7581	0.335	734	359	496	121	616.235	8.11e-177	CTCTGTCTAATTTAATATCCTGAGACTCCTAAAATCCGGATATGATAGTAAAACTCTGATAAAGCAAAAGCCTGAAGCTTCGAAATACCTGCTAGCCAGAGATAAACTAAGGAAATTATAAAGCCGTGCTCTTAACTTTAATTTACAAGAAAAATGCATAAATAACCCGAAGGTTCTTTATCCTGCTTCAAAGCCTTTAGTTTACTTAAACCTTGAACCAAAGCTAATTCTGGATACTTACTGGGATAAAACCTTTGAAAATTACAAGAACTCTCATACTAAGTCAATTGCAGATCTTGAATATTTGAACTTAGCAGGAATTGAAAAGGTCTCAAATAAAGACCTAGCACATAACTTGCACGTTAATACTTATAGA
HG940503.2	Grapevine roditis leaf discoloration-associated virus complete genome, isolate w4	Grapevine Roditis leaf discoloration-associated virus		Vitis vinifera		Greece:Crete	w4	Viruses; Riboviria; Pararnavirae; Artverviricota; Revtraviricetes; Ortervirales; Caulimoviridae; Badnavirus	MBL_NODE_91270_length_688_cov_71.203419	688	71.2034	375	0.763	0.5436	0.414	5696	6069	688	315	269.087	6.76e-72	CCATCTATGTGTTCGAACTCAACATTAATCCCGAGTCCTGTTATGAAGTCTGTGAAAGAGATCCATCTGACTCGTGATGGCTTGTTCATGGCTGATTTGTTGAAGAAACTGATAATGGCTTGGCAATCAGTTCTGATGATCAATTCCCTTTTATCAAGATAATAAATCTTGAGTTTTTCAAGAGAATTCATGACCGCATGGATTTCAGCATCAATAGTGGATTTGACTGGGTTGAACTTTCCGCTGGCATAAGCACAGATCCTTTCACTGCGTCTAGGATCATTCCTTTTGGGCTTCCATTTACAAACTCCACCCCAACCAGTCATACATCCATCTGTCTCTAGGATTATGAACGAATCCTCTGGTGGTATCTC
AY189433.1	Musa balbisiana endogenous badnavirus clone Bat6 ORFIII-like polyprotein gene, partial cds	Musa balbisiana	Balbis banana					Eukaryota; Viridiplantae; Streptophyta; Embryophyta; Tracheophyta; Spermatophyta; Magnoliopsida; Liliopsida; Zingiberales; Musaceae; Musa	MTC_NODE_105409_length_416_cov_4.261981	416	4.26198	374	0.992	0.899	0.428	171	544	416	43	662.221	0	TTCCATACATCCGTCAGTTTCGAGGACGATAAAACTTCCTTCAGGGGGTACCTCCAGATCTGGGAGGTTCTTAACAAGGTTTTTGATGTTTCTGATGAGCTTCCAATCCTGCTCATTAAGCCTTCTTTCTCTAGTTGGGCTGGTCTTTGCGTAGAGTGGGCCAAGCAGTCTGCCCAAGTTAGGTATATAGTTTCGGGCGTAGTTAAGTATTCCTAACCATGACCTGAGCCCCTTTTTGGTAGTGAGATCTTCCTCTTGATACTCCGTGATTTTCTTAATGATATGGGGTTGTAGTTTGATTTTTGAATTCCCCAATATTGCTCCGAGGAATTCTATTTCCTTGACTGCTATCTTCATCTTTGATGGGCTTAATA
KT339384.1	Banana streak virus isolate DN4-2 ORFIII polyprotein gene, partial cds	Banana streak virus		banana		China: Guangzhou,Guangdong	DN4-2	Viruses; Riboviria; Pararnavirae; Artverviricota; Revtraviricetes; Ortervirales; Caulimoviridae; Badnavirus	FHC_NODE_130283_length_452_cov_4.928367	452	4.92837	370	0.978	0.8186	0.449	210	579	452	83	632.465	0	CCACTTGCAGACGGCGCCCCAGCCTTCCATACATCCATCTGTTTCCAGGATTATGAAACATTCTTCAGGGGGTACTTCCAGGTCAGGAAGGTTCTGCACCAAGCTTTTGATCTTTCTGACTAGCTTCCAGTCCTGCTCATTCATTCTTTTCTCACCAGTTGGGCTCGTCTTTGAATACAGTGGGCCTAGAAGCTTGCCTAGGTTGGGTATATAGCTTCTTGCATAATTCAGAATTCCCAGCCATGATCTAAGACCCTTCTTTGTCATGAGGTCCTTTTCTTGATACTCAGCAATCCTTTTGATGATATGGGGTTGTAGCTTGATTTTTGAATTCCCTAGGACTGCTCCAAGAAACTCGATTTCTCTTACT
KT339384.1	Banana streak virus isolate DN4-2 ORFIII polyprotein gene, partial cds	Banana streak virus		banana		China: Guangzhou,Guangdong	DN4-2	Viruses; Riboviria; Pararnavirae; Artverviricota; Revtraviricetes; Ortervirales; Caulimoviridae; Badnavirus	FHL_NODE_544642_length_452_cov_33.005731	452	33.0057	370	0.978	0.8186	0.449	579	210	370	1	632.465	0	AGTAAGAGAAATCGAGTTTCTTGGAGCAGTCCTAGGGAATTCAAAAATCAAGCTACAACCCCATATCATCAAAAGGATTGCTGAGTATCAAGAAAAGGACCTCATGACAAAGAAGGGTCTTAGATCATGGCTGGGAATTCTGAATTATGCAAGAAGCTATATACCCAACCTAGGCAAGCTTCTAGGCCCACTGTATTCAAAGACGAGCCCAACTGGTGAGAAAAGAATGAATGAGCAGGACTGGAAGCTAGTCAGAAAGATCAAAAGCTTGGTGCAGAACCTTCCTGACCTGGAAGTACCCCCTGAAGAATGTTTCATAATCCTGGAAACAGATGGATGTATGGAAGGCTGGGGCGCCGTCTGCAAGTGG
EU140339.1	Banana streak Mys virus isolate TRY, complete genome	Banana streak MY virus	BSMyV	Musa sp. cv. Poovan (Mysore,AAB)		India	TRY	Viruses; Riboviria; Pararnavirae; Artverviricota; Revtraviricetes; Ortervirales; Caulimoviridae; Badnavirus	BBL_NODE_222713_length_370_cov_14.771536	370	14.7715	368	0.967	0.9946	0.408	4778	5145	368	1	610.825	2.53e-175	AATTCCTCTTCGCTCATTTCCAGCTCCTCAATTAAATTTATCTGGTGAGGGACCTTTGGTGCATCTGTCGTGGTCACTATCTTATAGAAAGTAACTGTTTCTCCTTCTATACGAACTCCACCAGACATAGCCCTTAAGAAATTCGTACCGATTATCATGTCTATACCTCCAGATAATTCTATTTCCAGTGCATAAGTCCTAGGTAACCGAAAATACTGATTACCAATCCAAATTTTACCTTCTTTGAGGACTTTATTGACTTTGGAGGTACCGTTTACTCCTCTTAGTTCTACCTTCATAGCTGATGGCTCCAGGAATCTTTCTGACACTTTAGCTTGTGATACTACGCATGTTGCTGCCCCAGTGTC
AY189425.1	Musa balbisiana endogenous badnavirus clone Bat25 nonfunctional ORFIII-like polyprotein gene, partial sequence	Musa balbisiana	Balbis banana					Eukaryota; Viridiplantae; Streptophyta; Embryophyta; Tracheophyta; Spermatophyta; Magnoliopsida; Liliopsida; Zingiberales; Musaceae; Musa	MTL_NODE_66418_length_1304_cov_4.369692	1304	4.36969	367	0.984	0.2814	0.428	178	544	1304	938	636.072	0	TTCCATGCATCCGTCAGCTTCTAGAATTATGAAACACTCTTCGGGGGGTACTTCCAAGTCTGGAAGGTTCTGAACCTTCCTCTTGATCTCCTTGACCAGCTTCCAGTCTTAGTCATTCATTCTTTTTTCTCCTGTTGGGCTAGTCTTTGAGTATAGTGGTCCTAGGAGCTTCCCAAGGTTGGGTATGTAATTTCTCGCGTAATTCAGAATACCCAGCCATGCTCTGAGTCCTTTCTTTGTTGTCAGATCATCCTCGTTGAATTCCATGATTTTCTTGATGATATGTGGTTGGAGCTTGATTTTGGAATTTCCCAATACTGCTCCAAGGAATTCAATTTCTTGGACTCCAATCTTCACTTTTGTTGGG
MW522617.1	Fig badnavirus 1 isolate Iraq, complete genome	Fig badnavirus 1		Fig		Iraq	Iraq	Viruses; Riboviria; Pararnavirae; Artverviricota; Revtraviricetes; Ortervirales; Caulimoviridae; Badnavirus	FHL_NODE_523399_length_469_cov_2.953552	469	2.95355	363	0.785	0.7697	0.402	5421	5061	361	1	298.842	2.68e-81	ACAAAAGGTTGAATGACATCACTCATAAGGATCAGTATAGTCTTCCAGGAATAAATACGATCCTCAAGAAGGTTGGAAATAGCAAGATATTCAGCAAGTTTGATCTAAAGAGCGGATTTCACCAAGTTGCTATGCATCCTGACTCAATAGAATGGACAGCTTTTTGGGTCCCAGACGGATTGTATGAGTGGCTTGTCATGCCATTCGGACTCAAAAACGCTCCTTCTGTTTTTCAAAGAAAGATGGATGAATGCTTCAAAGGGACAGAAGATTTTATTGCAGTCTACATTGACGATATTCTTGTTTTCTCTGAAAACGAGAAAGATCATGCGAAGCACTTGAAGGCCATGTTGGAGATCTG
AF106947.1	Musa ABB Group clone Musa8 cacao swollen shoot badnavirus sequence	Musa ABB Group						Eukaryota; Viridiplantae; Streptophyta; Embryophyta; Tracheophyta; Spermatophyta; Magnoliopsida; Liliopsida; Zingiberales; Musaceae; Musa	MTL_NODE_377168_length_358_cov_9.066667	358	9.06667	361	0.759	1	0.394	1930	1571	358	1	250.151	9.14e-67	ACTTGATGGAAACCAGATTTTAAGTCAAATTTTGAATAAATTTTGCTGTTACTAACCTTTCTTGAGTATTGTATTGATACCGGGAAGGCTGTATTGGTCCTTTTCAGTGATGTCATTAAGCCTCTTGTAGTTGAAGACCATTCTTTCCTTCCCTTTTCTTTCTACTCCTGTTATGGGGTCCACTGTAGTTCCTGAGTTGACGATTATAGCCGTAGTTCTATGCTTGCTTTTGCTTGGTCTGATGACCCCAATTTCTAGCAGTGCTTTCACATGTTTGGAGAAGGTTCTTTTGCTTGTGGTGTCAGGTGTCTGAGAGGTTTATCTTCTACCACAAAGTCTTGATTCTTAATTTCCAGCTTG
KT895259.1	Banana streak virus isolate DN5-4, complete genome	Banana streak virus		Musa sp.		China: Guangzhou, Guangdong	DN5-4	Viruses; Riboviria; Pararnavirae; Artverviricota; Revtraviricetes; Ortervirales; Caulimoviridae; Badnavirus	DCL_NODE_375420_length_444_cov_6.530792	444	6.53079	361	1	0.8131	0.388	1	361	442	82	652.302	0	CATGACTATTGTAAGTACTTCACGAAGTTCATGCTTCTATCTAGGATATTTCTTCCTCATGCATGCGAAGAACCAATTTCCCCAAAACGGCCACCTGCCTATGGGTACTTATACTGGGAAGGCATGCAACTTTCGGAACTCAGCTAGCTTCAAAGCATAATCATTTTTCCTTACAGTCATAACCAACTATATTCAAGACATAATCATTTTTCTTGCATAAATCTAAATAGCTCCATTCGACTTATCAATCCATAAACTTGTACAGCTATTAACCCAAAATAAGAAAAGCAGAGCCCATCGGCTCCTACCTAAAGGAATTACCCCATGAAAGCCATTAAAAGCTAACCTTGCTCTGATACCA
AF106947.1	Musa ABB Group clone Musa8 cacao swollen shoot badnavirus sequence	Musa ABB Group						Eukaryota; Viridiplantae; Streptophyta; Embryophyta; Tracheophyta; Spermatophyta; Magnoliopsida; Liliopsida; Zingiberales; Musaceae; Musa	MTL_NODE_141821_length_857_cov_4.533156	857	4.53316	359	0.802	0.4154	0.394	1726	1369	356	1	314.171	2.27e-85	TGCTCCTTCTCGTTTTCTGAAAATACAAGTATATCATCTATGTACACAGCAATGAATTGTTCCGTACCTCTGAAGCAGTTGTCCATTTTCCCTTTGGAATATAGCAGGGCATTCTTAAGACCAAATGCCATTACCAGCCATTCAAACAATCCTTCAGGGACCCAGAATGCGGTCCCATTCAATTGAATCTGGGTGCATTGCGACTTGATGGAAACCAGATTTTAAGTCAAATTTTGAATAAATTTTGCTGTTACTAACCTTTCTTGAGTATTGTATTGATACCGGGAAGGCTGTATTGGTCCTTTTCAGTGATGTCATTAAGCCTCTTGTAGTTGAAGACCATTCTTTCCTTCCCTTT
AY189409.1	Musa AAB Group endogenous virus badnavirus clone OBLE35 ORFIII-like polyprotein gene, partial cds	Musa AAB Group						Eukaryota; Viridiplantae; Streptophyta; Embryophyta; Tracheophyta; Spermatophyta; Magnoliopsida; Liliopsida; Zingiberales; Musaceae; Musa	BBC_NODE_323146_length_409_cov_2.630719	409	2.63072	357	0.913	0.8729	0.378	357	1	408	52	505.328	3.01e-143	TCTCAAAAATGCCCCTGCTATATTCCAAAGAAAAATGGATAGCTGCTTCAAAGGTACTGAACAATTCATTGCAGTATACATTGATGATATTCTTGTCTTCTCAGAAAACGAAAAGGAGCATGGGCAACACCTCACTAAAATGTTAGAAATATGCCAAGAAAACGGCCTTGTCTTAAGCCCAACGAAAATGAAAATTGCAGTAAAGGAGATTGAATTTCTTGGAGCAGTCTTGGGGAACTCCAAAATCAAGTTACAGCCCCATATTATTAAAAGAATCACAGAATATCAGGAAGAAGACCTTACTACCAAGAAAGGCCTCAGATCATGGCTGAGAATTCTAAACTATGCAAGAAGCTA
AY452269.1	Musa ABB Group endogenous virus badnavirus clone KT51 ORFIII polyprotein-like gene, partial sequence	Musa ABB Group						Eukaryota; Viridiplantae; Streptophyta; Embryophyta; Tracheophyta; Spermatophyta; Magnoliopsida; Liliopsida; Zingiberales; Musaceae; Musa	MBL_NODE_66275_length_1126_cov_13.117302	1126	13.1173	357	0.986	0.3171	0.387	1	357	357	1	622.547	4.45e-178	TAACTTCTAGCGTAGTTAAGAATTCCTAACCATGATATGAGGCCTCTCTTGGTGGTCAGGTCCTCCTCATTAAATTCCATGATCTTCTTGATTACGTGGGACTGCAGTTTTATTTTTGAATTTCCCAATACTGCCCCTAGGAATTCAATTTCTTGGGCTGCTATCTTCATTTTTGTTGGGCTTAATACAAGCCCATTCTTCTGGCATATCTCCAGCATTATGGATATGTGTTTTGCGTGGTCTCCTTCGTTTTCTGAAAATACCAAGATATCATCAATATATACTGCGATGAATTGCTCTGTTCCCTTAAAGTAGTTATCCATTTTTCTCTGAAATGTTGCCGGGGCATTTTTTAGT
AY189425.1	Musa balbisiana endogenous badnavirus clone Bat25 nonfunctional ORFIII-like polyprotein gene, partial sequence	Musa balbisiana	Balbis banana					Eukaryota; Viridiplantae; Streptophyta; Embryophyta; Tracheophyta; Spermatophyta; Magnoliopsida; Liliopsida; Zingiberales; Musaceae; Musa	MTL_NODE_203017_length_668_cov_4.371681	668	4.37168	356	0.975	0.5329	0.413	356	1	668	313	602.71	2.43e-172	ACTGAAGAATGCCCCCGCTATCTTCCAAAGAAAGATGGATGATTGCTTTAAGGGTACGGAACAATTCATAGTAGTCTACATTGATGACATTTTAGTATTCTCTGAGAATGAACAGGACCATGCTAAGCACCTGGCGGTCATGCTGGAAATCTGCCAAAAGAATGGGCTGGTACTAAGCCCAACAAAAGTGAAGATTGGAGTCCAAGAAATTGAATTCCTTGGAGCAGTATTGGGAAATTCCAAAATCAAGCTCCAACCACATATCATCAAGAAAATCATGGAATTCAACGAGGATGATCTGACAACAAAGAAAGGACTCAGAGCATGGCTGGGTATTCTGAATTACGCGAGAAATT
JQ409539.1	Banana streak OL virus isolate BSOLV-IN1, complete genome	Banana streak OL virus		Musa sp.; Poovan banana (AAB)		India	BSOLV-IN1	Viruses; Riboviria; Pararnavirae; Artverviricota; Revtraviricetes; Ortervirales; Caulimoviridae; Badnavirus	BBL_NODE_226310_length_354_cov_52.677291	354	52.6773	354	1	1	0.412	3290	2937	354	1	639.679	0	TGCCAATGGACTTTGACATCAAAGTATTCGAAAGGTGGGAGAGCATTACCCTCCTACACATGACGGAAAAGATTTTTGATAATGCTGACGACAAAATGAGATACATGGAGAACCTTCTCGGAGAAGACGAGAAGAAGCACTTCATTGAGTGGAGGATGAAGTATACAGCAGAATATGAGACAATGAAAGCTCAAGCACTCGGAGACCAAGGTACACAAAATATCATCAATCAAATTCGATTGATATTCTTTTTGGAAAATCCGCAAGTAGGAACTACTACTTCACAAGATGCGGCCTATAAAACCTTGAAGAGCCTGGTCTGCACAGAGATGACAGACACAGCAATCTACAGAT
MT783680.1	Grapevine Roditis leaf discoloration-associated virus isolate NV5, complete genome	Grapevine Roditis leaf discoloration-associated virus		Vitis vinifera		South Africa	NV5	Viruses; Riboviria; Pararnavirae; Artverviricota; Revtraviricetes; Ortervirales; Caulimoviridae; Badnavirus	BBL_NODE_223386_length_367_cov_18.984848	367	18.9848	351	0.752	0.9564	0.43	5780	6128	354	4	239.331	1.7e-63	AGTCTGTGAAAGAGATCCATCGGACTCGTGAGGGCTTGTTCATGGCAGATTTGTTGAAGAAACTGATGATGGCTTGGCAGTCAGTTCGAATGATTAATTCCCTTTTATCAAGATAATAAATCTTGAGTTTTTCAAGGGAATTCATAACTGCATGGATTTCGGCATCAATAGTAGATTTGACTGGGCTGAACTTTCCGCTAGCGTAGGCACAGATCCTTTCACTGCGTCTGGGATCATTCCTTTTGGGTTTCCATTTACAAACTCCACCCCAACCAGTCATACACCCATCTGTTTCTAGGATTATGAATGAATCCTCAGGTGGTATCTCCAGGTCTGGTAGCTTCTGTAC
KT809305.1	Fig badnavirus 1 isolate L9, complete genome	Fig badnavirus 1		Ficus carica	leaf	Iran: Kohdasht	L9	Viruses; Riboviria; Pararnavirae; Artverviricota; Revtraviricetes; Ortervirales; Caulimoviridae; Badnavirus	MBR_NODE_382546_length_407_cov_3.401316	407	3.40132	350	0.771	0.86	0.427	5730	6078	396	47	268.185	3.91e-72	AAGGCTACCCATCTCACTCTAGAGGGTTTATTTAGGGCGGATTTATTGAAGAAGCTGATGATAGCTTGGCAGTCAGTTCTGATGATCAACTCCTTTTTATCCAGATAATAAATCTTTAATTTTTCCAGAGTGTTCATGACTGCATGGATTTCGGCATCAATGGTTGACTTGATTGGACTAAACTTCCCACTAGCATAGGCGCAAACTTTCTCCATCCTTCTTGGGTCGTTTCTTTTGGGCTTCCATTTACAAATTCCTCCCCAACCAGTCATACAGCCGTCTGTTTCAAGAATGATGAAACAATCCTCGGGTGGTAGCTCCAGATCTGGCAGCTTCTGGACTTCTTCTT
AY189444.1	Musa acuminata subsp. burmannicoides endogenous badnavirus clone Cal12 ORFIII-like polyprotein gene, partial cds	Musa acuminata subsp. burmannicoides						Eukaryota; Viridiplantae; Streptophyta; Embryophyta; Tracheophyta; Spermatophyta; Magnoliopsida; Liliopsida; Zingiberales; Musaceae; Musa	DCR_NODE_86818_length_631_cov_4.590909	631	4.59091	348	0.954	0.5515	0.391	1	348	348	1	556.724	8.57e-159	GCATAGTTTAGGATCCCTAGCCATGATCTGAGGCCTTTCTTGGTAGTGAGGTCTTCTTCCCGATAATCAGTAATTTTTTTAATGATATGGGGTTGCAGTTTGATTTTGGAATTCCCCAGGACTGCTCCAAGAAATTCAATTTCCTTTACTGCAATTTTCATCTTTGTCGGGCTTAAAACAAGGCCATTCTCTTGGCATATTTTTAACATCTTGGTGAGGTGTTGCTCATGCTCCTTTTCGTTTTCTGAGAAAACAAGGATATCATCAATGTAGACTGCAATGAATTGTTCCGTACCTTTGAAGCAATTATCCATTTTCCTTTGGAATACAGCAGGGGCATTTTTGAGA
AY189410.1	Musa AAB Group endogenous virus badnavirus clone OBLE36 ORFIII-like polyprotein gene, partial cds	Musa AAB Group						Eukaryota; Viridiplantae; Streptophyta; Embryophyta; Tracheophyta; Spermatophyta; Magnoliopsida; Liliopsida; Zingiberales; Musaceae; Musa	FHC_NODE_136876_length_445_cov_3.134503	445	3.1345	346	1	0.7775	0.393	1	346	346	1	625.252	1.4e-179	ATAATTTAAGATTCCTAACCACTTTCTCAGGCCTTTGGTTTCTCTCAGGCTGTCATCTGTCGTCTCAATCACCTTCTTGATTATATGTGGTTGTAGTTTGATCCTTGCATTCCCGATTGTTGCTCCTAGGAAGTCTATTTCTTTGACTCCCACCTTCATTTTTGTTGGACTTAGCACGAGGCCATTATCCTCGCACTTTTGCAGGAATATCTTCAAATGCTTCTTATGATCCTCGGCTGTTTCAGAGAATATTAAAATGTCATCAATATATACTGCAATGAAGGTTTCAGTACCTTTAAAGCAGTTGTCCATCTTTCTCTGGAATATTGCCGGAGCATTCTTTAGT
KT895259.1	Banana streak virus isolate DN5-4, complete genome	Banana streak virus		Musa sp.		China: Guangzhou, Guangdong	DN5-4	Viruses; Riboviria; Pararnavirae; Artverviricota; Revtraviricetes; Ortervirales; Caulimoviridae; Badnavirus	DCL_NODE_168057_length_706_cov_5.935323	706	5.93532	346	1	0.4901	0.384	260	605	706	361	625.252	2.26e-179	TAAGTTCAGATGATTCTAAGAATTCTTGAAATTTCTTATCCCAAGTTATCTCGACCATAAACAGTATGCAAGGTGTAGATGACTTTCTTATGATAAACAAGGTAGGAGTAGTCCTCAGGGATACTTAACTTTATTGGCGTACCTAGCCAGTCACAGAGGTTTTCTGGATCTTACGTCTTACTGGAGCATAGTTTAGTATTCATACAGTACTTCACGGTGTTCGTGTCTCTATATAGGATTTTATCATGACTATTGTAAGTACTTCACGAAGTTCATGCTTCTATCTAGGATATTTCTTCCTCATGCATGCGAAGAACCAATTTCCCCAAAACGGCCACCTGCCTAT
MW522617.1	Fig badnavirus 1 isolate Iraq, complete genome	Fig badnavirus 1		Fig		Iraq	Iraq	Viruses; Riboviria; Pararnavirae; Artverviricota; Revtraviricetes; Ortervirales; Caulimoviridae; Badnavirus	FHC_NODE_10618_length_1429_cov_5.638763	1429	5.63876	344	0.794	0.2393	0.427	6079	5738	375	34	296.137	1.03e-79	GTCCAGAAGCTGCCAGATCTGGAGCTACCACCCGAGGATTGTTTCATCATTCTTGAAACAGACGGCTGTATGACTGGTTGGGGAGGAATTTGTAAATGGAAGCCCAAAAGAAACGACCCAAGAAGGATGGAGAAAGTTTGCGCCTATGCTAGTGGGAAGTTTAGTCCAATCAAGTCAACCATTGATGCCGAAATCCATGCAGTCATGAACACTCTGGAAAAATTAAAGATTTATTATCTTGATAAAAAGGAGTTGATCATCAGAACTGACTGCCAAGCTATCATCAGCTTCTTCAATAAATCCGCCCTAAATAAACCCTCTAGAGTGAGATGGGTAGCCTTT
KT339345.1	Banana streak virus isolate DN5-7 ORFIII polyprotein gene, partial cds	Banana streak virus		banana		China: Guangzhou,Guangdong	DN5-7	Viruses; Riboviria; Pararnavirae; Artverviricota; Revtraviricetes; Ortervirales; Caulimoviridae; Badnavirus	DCR_NODE_9372_length_1727_cov_21.160099	1727	21.1601	341	0.979	0.1975	0.434	579	239	341	1	584.676	1.72e-166	TTTTGGGAAATTCGAAAATAAAGCTCCAGCCCCACATTATCAAGAAGATTGCAGAATACAAAGAAGAAGACTTGACCACAAAGAAAGGCCTTAGGTCATGGCTAGGTATTCTAAACTACGCCAGAAATTATATACCCAATTTGGGCAGACTCCTAAGCCCGTTATATTCAAAAACAAGCCCAACGGGAGAAAAACGAATGAATGAGCAAGATTGGAAGTTGATCAGAAAGATCAAAGGCCTAGTGCAAAACCTTCCGGATCTGGAAGTCCCCCCTGAAAATTGCTTCATAATCCTAGAGACAGATGGATGTATGGAAGGCTGGGGCGCCGTCTGCAAGTGG
MG017324.1	Taro bacilliform CH virus isolate Et17, complete genome	Taro bacilliform CH virus		Colocasia esculenta		Ethiopia	Et17	Viruses; Riboviria; Pararnavirae; Artverviricota; Revtraviricetes; Ortervirales; Caulimoviridae; Badnavirus	FHL_NODE_590992_length_422_cov_3.523511	422	3.52351	340	0.785	0.8057	0.379	5248	5587	417	78	285.317	5.28e-77	TGCCTTGCATGTTCTTTTTCATTGTCAGAGAAAACAAGTATGTCATCAATATATACTGCAATGAATTTTTCCGTACCTTTGAAGCAGTTATCCATTTTTCTCTGAAATATTGTGGGAGCATTTTTAAGGCCGAATGGCATTGCCAGCCATTCATATAGTCCTTGTGGGACCCAGAATGCTGTCCATTCTATAGAGTCTGGATGCATCGCAACTTGGTGAAAACCACTCTTTAGGTCGAATTTGGAATAAATTTTGCTGTTTCCGACCTTTTGAATAATCGTATTAATTCCGGGTAAGCTATATTGGTCTTTGTGTGTGTTATCATTCAGCCTTTTGTAGT
MW090055.1	Banana streak MY virus isolate IN6, complete genome	Banana streak MY virus	BSMyV	banana		India	IN6	Viruses; Riboviria; Pararnavirae; Artverviricota; Revtraviricetes; Ortervirales; Caulimoviridae; Badnavirus	BBL_NODE_231754_length_333_cov_13.904348	333	13.9043	340	0.891	1	0.466	7216	7550	333	1	431.39	4.37e-121	TTATTGGGATTTCAAAACTCGAAGTAAGCAGTCTGGTATTTCCGACTATGCTTGCAACGAGGGGTTACAAACCCTTATATAGAGGAAGGCTAAGCCTTCCTAGACTAAAGCCGTCGGATTTCAAAACTCATGGAGTCCGAAAACCGTGGGCTTAAAACCGCAGCGCCAATACCAGGGGCGCCTCTGGTTTTACTATGCTAGATCCGGCTCCCCGAGGCTCAGGATCAGCTTAACAAAATAAAAGCATAGCTTTCAGATTGTAAAGTAGTCAAAGCGGGTACTCATTGGGCCCCATCGTCCTTTGACACCTCACTCTGTCTGCCATTTACAGAATT
AY189436.1	Musa balbisiana endogenous badnavirus clone PKW12 nonfunctional ORFIII-like polyprotein gene, partial sequence	Musa balbisiana	Balbis banana					Eukaryota; Viridiplantae; Streptophyta; Embryophyta; Tracheophyta; Spermatophyta; Magnoliopsida; Liliopsida; Zingiberales; Musaceae; Musa	BBL_NODE_111199_length_910_cov_8.127633	910	8.12763	337	0.887	0.3703	0.386	1	337	746	410	437.702	8.43e-123	AATTCCAAGCCATGACCTAAGGCCTCTCTTTGTAGTCAGGTCTTCATTTTTAAATTCCATGATTTTCTTGATGATGTGGGGCTGCAGCTTGATTTTTTATTTTCCCATAACTGCCTCAAGGAATTCAATTTCGCGTACTGCGATCTTCATCTTTGTTGAGCTTAGTACTAGCCCGTTCTTCTAGCATATTTCCAACATTGTAGCTAGATGCCTAGCGTGGTCCTCTTCATTCTCTGAGAATACCAGGATGTCATCTATATATACTGTTATAAACTGCTCCGTTCCTTTGAAACATTCGTCCATTTTCCTTTGAAAAATAGCCAAAGCATTCTTTAAT
AY189436.1	Musa balbisiana endogenous badnavirus clone PKW12 nonfunctional ORFIII-like polyprotein gene, partial sequence	Musa balbisiana	Balbis banana					Eukaryota; Viridiplantae; Streptophyta; Embryophyta; Tracheophyta; Spermatophyta; Magnoliopsida; Liliopsida; Zingiberales; Musaceae; Musa	MBL_NODE_65128_length_1160_cov_10.857143	1160	10.8571	337	1	0.2905	0.407	209	545	1160	824	609.022	2.89e-174	TTCCATGCATCCGTCTGCTTCTAATATGATGAAACAGTCTTCGGGGGGGACTTCTAAGTCTGGAAGACTTTGGACCTTTTTCTTTTATCTCTCTTATGAGCTTCCAATCTTGCTCATTCATTCTCTTTTCGCCTGTAGGGCTTGCTTTTGCATACAATGGCCCTAGTAACTTCCCAAGATTGGGTATGTAGTTTCTTGCATAGTTGAGAATTCCAAGCCATGACCTAAGGCCTCTCTTTGTAGTCAGGTCTTCATTTTTAAATTCCATGATTTTCTTGATGATGTGGGGCTGCAGCTTGATTTTTTATTTTCCCATAACTGCCTCAAGGAATTCAAT
AF106947.1	Musa ABB Group clone Musa8 cacao swollen shoot badnavirus sequence	Musa ABB Group						Eukaryota; Viridiplantae; Streptophyta; Embryophyta; Tracheophyta; Spermatophyta; Magnoliopsida; Liliopsida; Zingiberales; Musaceae; Musa	DCL_NODE_185912_length_670_cov_11.539683	670	11.5397	336	0.848	0.5	0.346	5550	5216	528	194	370.075	2.61e-102	ACTATAGGAATAATTCCAAGGATTCTTTTCTCCTATAAATACTTGGAATCCGAATGCAAGGATGCTGCATTCAGAAGGGCATTAAAAGATTATCCTTTTGCTGTGCAAATTCCTATCCCTGGATATTACAGTAAACCAGAAAAAAAATTCGGGGTAAGAAGATCTACAACATACAAAGGTAAACCCCACTCATCTCACGCAAGAATTGAGAAAAGAAAGCATCTGATAAGAAATAAAAAATGCAAATGCTATCTTTGTGGAGAAGAAGGACATTTTGCAAGAGAATGTCCTAATGACAAGAAAAACATCAAAAGGGTAGCTATATTTGAACAATT
AY189433.1	Musa balbisiana endogenous badnavirus clone Bat6 ORFIII-like polyprotein gene, partial cds	Musa balbisiana	Balbis banana					Eukaryota; Viridiplantae; Streptophyta; Embryophyta; Tracheophyta; Spermatophyta; Magnoliopsida; Liliopsida; Zingiberales; Musaceae; Musa	FHL_NODE_657440_length_345_cov_25.173554	345	25.1736	336	0.982	0.9739	0.435	209	544	345	10	580.168	3.97e-166	TTCCATACATCCGTCAGTTTCGAGGACGATAAAACTTCCTTCAGGGGGTACCTCCAGATCTGGGAGGTTCTTAACAAGGTTTTTGATGTTTCTGATGAGCTTCCAATCCTGCTCATTAAGCCTTCTTTCTCTAGTTGGGCTGGTCTTTGCGTAGAGTGGGCCAAGCAGTCTGCCCAAGTTAGGTATATAGTTTCGGGCGTAGTTAAGTATTCCTAACCATGACCTGAGCCCCTTTTTGGTAGTGAGATCTTCCTCTTGATACTCCGTGATTTTCTTAATGATATGGGGTTGTAGTTTGATTTTTGAATTCCCCAATATTGCTCCGAGGAATTCTAT
KT339357.1	Banana streak virus isolate DN8-4 ORFIII polyprotein gene, partial cds	Banana streak virus		banana		China: Guangzhou,Guangdong	DN8-4	Viruses; Riboviria; Pararnavirae; Artverviricota; Revtraviricetes; Ortervirales; Caulimoviridae; Badnavirus	MSL_NODE_128607_length_639_cov_3.664179	639	3.66418	336	0.961	0.5258	0.452	244	579	638	303	548.609	4.5e-156	CCATTTGCAGACGCCGCCCCAGCCTTCCATACATCCGTCAGTTTCGAGGATGATAAAACTTCCTTCAGGAGGTACCTCCAGATCTGGGAGGTTTTTAACAAGATTTTTGATGTTTCTGATGAGCTTCCAATCTTGCTCATTAAGCCTCCTTTCTCCAGTTGGGCTGGTCTTAGCGTAGAGTGGGCCAAGCAGTCTGCCCAAGTTAGGTATATAGTTTCGGGCGTAGTTGAGTATCCCTAACCAAGACCTGAGCCCCTTTTTGGTAGTGAGATCTTCCTCTTGATACTCAGTGATTTTCTTAATGATATGGGGTTGTAGTTTGATTTTTGAATTCCC
KJ013510.1	Banana streak VN virus, complete genome	Banana streak VN virus		Musa acuminata cv. Cavendish, inoculated with BSVNV15 years ago using mealybugs and then propagatedvegetatively in a greenhouse		France: Montpellier	MP	Viruses; Riboviria; Pararnavirae; Artverviricota; Revtraviricetes; Ortervirales; Caulimoviridae; Badnavirus	FHL_NODE_381477_length_596_cov_6.174442	596	6.17444	335	0.812	0.5621	0.439	5959	5625	595	261	321.384	1.05e-87	GACAAGCTGCTGGAACTTAAGGTAATCAGGCCATCCACAAGCAAACACCGGACGACTGCGATAATTGTTCAATCCGGTACAGAAATTGACCCCCTCACTGGAAAAGAGAAAAGAGGGAAAGAGAGGCTTGTATTCAATTACAAACGCCTCAACGACAATACTGAAAAAGACCAGTATTCACTACCTGGCATCAATACAATTATCAGCAGGATCGGCAAGTCAAAAATTTACAGCAAATTTGACTTAAAATCCGGATTCCACCAGGTAGCCATGGATCCAGAAAGCATCCCATGGACGGCCTTTTGGGCCATAGATGGACTTTATGAATGGCTAGT
KJ013510.1	Banana streak VN virus, complete genome	Banana streak VN virus		Musa acuminata cv. Cavendish, inoculated with BSVNV15 years ago using mealybugs and then propagatedvegetatively in a greenhouse		France: Montpellier	MP	Viruses; Riboviria; Pararnavirae; Artverviricota; Revtraviricetes; Ortervirales; Caulimoviridae; Badnavirus	MTL_NODE_25765_length_1913_cov_7.725967	1913	7.72597	335	0.812	0.1751	0.439	5625	5959	417	83	321.384	3.47e-87	ACTAGCCATTCATAAAGTCCATCTATGGCCCAAAAGGCCGTCCATGGGATGCTTTCTGGATCCATGGCTACCTGGTGGAATCCGGATTTTAAGTCAAATTTGCTGTAAATTTTTGACTTGCCGATCCTGCTGATAATTGTATTGATGCCAGGTAGTGAATACTGGTCTTTTTCAGTATTGTCGTTGAGGCGTTTGTAATTGAATACAAGCCTCTCTTTCCCTCTTTTCTCTTTTCCAGTGAGGGGGTCAATTTCTGTACCGGATTGAACAATTATCGCAGTCGTCCGGTGTTTGCTTGTGGATGGCCTGATTACCTTAAGTTCCAGCAGCTTGTC
OL423401.1	Banana streak MY virus isolate 3-S38, complete genome	Banana streak MY virus	BSMyV	Musa sp.			3-S38	Viruses; Riboviria; Pararnavirae; Artverviricota; Revtraviricetes; Ortervirales; Caulimoviridae; Badnavirus	BBL_NODE_200723_length_438_cov_11.361194	438	11.3612	333	0.98	0.7603	0.419	3958	4290	333	1	572.053	2.65e-163	TTTCTCCTTTTCTTTTTCTTTTTCATCAGCCATTTTAATCCCATAGCAGTAATTTGTGCAAAGGTTGCAGATAGGGATCTTACACTTTGTGCACTTTATCCTYGGCTGGCTGGTGATATAGTAGGTGCATGCTCTGCATCTTTCGACAACTTTAGTGGTGTGGTCCCACTCATGTTGACAGTAGTATTCCTTTCTGGAAACTTTCATTTGATTCCTCCAGGTGTCCGTTGCTCCGATAAGATATGCTTCAGGTTCATCTTCAATTTCGTGGAGCATGAATAGTTCCAGACTCATTATTTCAGACTTGGGTGGTCCAGATTCCTCTCCTTCAGA
AY452269.1	Musa ABB Group endogenous virus badnavirus clone KT51 ORFIII polyprotein-like gene, partial sequence	Musa ABB Group						Eukaryota; Viridiplantae; Streptophyta; Embryophyta; Tracheophyta; Spermatophyta; Magnoliopsida; Liliopsida; Zingiberales; Musaceae; Musa	BBL_NODE_232625_length_330_cov_11.493392	330	11.4934	330	0.997	1	0.394	151	480	330	1	591.89	2.09e-169	AGGTTTCTGATTTTTTCCTTGATTTCCCTTATCAGCTTCCAATCCTGTTCATTCATTCTCTTTTCTCCCGTAGGACTTGTTTTTGAATACAGTGGTCCTAACAGTTTTCCAAGGTTAGGGATATAACTTCTAGCGTAGTTAAGAATTCCTAACCATGATATGAGGCCTCTCTTGGTGGTCAGGTCCTCCTCATTAAATTCCATGATCTTCTTGATTACGTGGGACTGCAGTTTTATTTTTGAATTTCCCAATACTGCCCCTAGGAATTCAATTTCTTGGGCTGCTATCTTCATTTTTGTTGGGCTTAATACAAGCCCATTCTTCTGGCAT
EU908849.1	Musa balbisiana endogenous badnavirus clone PKW514 polyprotein gene, partial cds	Musa balbisiana endogenous badnavirus		Musa balbisiana cv. Pisang Klutuk Wulung				Viruses; Riboviria; Pararnavirae; Artverviricota; Revtraviricetes; Ortervirales; Caulimoviridae; Badnavirus	MTL_NODE_199190_length_678_cov_3.561739	678	3.56174	330	0.991	0.4867	0.355	57	386	678	349	582.873	2.31e-166	GGACCCAAAGTTTTTCCAAGGTTTGGGATATAAGTTCTAGCATAGTTGAGAATTCCTAGCCATTTCCTTAATCCTCTTGTTTCCTTTAACTCTTCATCTTCTGTTTCGATCACCTTCTTAATTATATGTGGCTGAAGCTTAATTCTTGAATTTCCTATTGTTGCTCCAAGAAAATCCACTTCTCTTACTCCTATCTTCATTTTTGTGGGACTAAGTACTAGCCCGTTGTCTTCACAGACTCTCAGGAACTTCTTTAAATGTTGAATATGATCTGCAATTGTTTCAGAGAATACCAAAATATCGTCAATATAAACTGCTATAAATTCTTCC
KT339341.1	Banana streak virus isolate DN5-3 ORFIII polyprotein gene, partial cds	Banana streak virus		banana		China: Guangzhou,Guangdong	DN5-3	Viruses; Riboviria; Pararnavirae; Artverviricota; Revtraviricetes; Ortervirales; Caulimoviridae; Badnavirus	MSR_NODE_39111_length_600_cov_4.826962	600	4.82696	329	0.863	0.5483	0.441	251	579	599	271	391.716	7.14e-109	CCATTTGCAGACGGCGCCCCAGCCTTCCATACATCCATCTGTCTCTAGGATTATGAAGCAATTTTCAGGGGGGACTTCCAAATCCGGAAGGTTTTGCACTAGGCCTTTGATCTTTCTGATCAGCTTCCAATCTTGCTCATTCATTCGTTTTTCTCCCGTTGGGCTTGTTTTTGAATACAACGGGCTTAGGAGTCTGCCCAAATTGGGTATATAATTTCTGGCGTAGTTTAGAATACCCAGCCATGATCTAAGGCCTTTCTTTGTGGTCAAGTCTTCCTCTTTGTATTCTGCAATCTTCTTGATAATGTGGGGCTGGAGCTTTATTTTTG
AY189416.1	Musa AAB Group endogenous virus badnavirus clone OBLE8 ORFIII-like polyprotein gene, partial cds	Musa AAB Group						Eukaryota; Viridiplantae; Streptophyta; Embryophyta; Tracheophyta; Spermatophyta; Magnoliopsida; Liliopsida; Zingiberales; Musaceae; Musa	MSR_NODE_31120_length_647_cov_2.790441	647	2.79044	328	0.976	0.507	0.421	328	1	647	320	556.724	8.79e-159	TCTCAAGAATGCCCCTGCTGTGTTCCAGAGAAAGATGGATAATTGCTTCAAAGGTACTGAACAATTTATTGCAGTATACATTGATGACATTCTTGTCTTCTCAGAAAATGAAAAGGATCATGGGCAACACTTGGCCAAGATGTTAGAAATATGCCAAGAAAATGGCCTGGTCCTAAGCCCAACAAAGATGAAAATCGCAGTAAAGGAAATTGAATTCCTTGGGGCAGTTTTGGGAAACTCCAAGATCAAGCTGCAACCCCATGTTATTAAAAGGATCACAGACTATCAGGAGGAAGACCTCACGACCAAAAGGGGCCTCAGATCTTGG
AY189449.1	Musa acuminata subsp. burmannicoides endogenous badnavirus clone Cal30 nonfunctional ORFIII-like polyprotein gene, partial sequence	Musa acuminata subsp. burmannicoides						Eukaryota; Viridiplantae; Streptophyta; Embryophyta; Tracheophyta; Spermatophyta; Magnoliopsida; Liliopsida; Zingiberales; Musaceae; Musa	MSL_NODE_339909_length_363_cov_5.884615	363	5.88462	328	0.939	0.8898	0.351	1	328	323	1	502.623	9.25e-143	CCATGCCCTTAATCCCTTCTTTGTTGTTAATTCCTCTTCCTTGAACTCTACTATCCTTTTTATGATATGTGGCTAGAGTTTTATTTTTGAGTTTCCTAGCACTGCTCCTAGGAACTCTATTTCCCTAACCGCAATCTTCATTTTCGTTGGGCTTAGTATTAGCCCATTTTCTTGACATATTCTCATCATTTCAGATAAATGCTTTGCATGCTCATCCTCATTTTCTAAAAATACTAAGATGTCATCTATGTAGACTGCTATGAATTGTTCCGTACCTTTAAAACAGTTGTCCATTTTTCTTTGAAATATAGCTGGCGCATTTTTTAAA
EU908849.1	Musa balbisiana endogenous badnavirus clone PKW514 polyprotein gene, partial cds	Musa balbisiana endogenous badnavirus		Musa balbisiana cv. Pisang Klutuk Wulung				Viruses; Riboviria; Pararnavirae; Artverviricota; Revtraviricetes; Ortervirales; Caulimoviridae; Badnavirus	BBL_NODE_208816_length_416_cov_10.747604	416	10.7476	328	0.985	0.7885	0.351	59	386	416	89	570.249	8.77e-163	GGACCCAAAGTTTTTCCAAGGTTTGGGATATAAGTTCTAGCATAGTTGAGAATTCCTAGCCATTTCCTTAATCCTCTTGTTTCCTTTAACTCTTCATCTTCTGTTTCGATCACCTTCTTAATTATATGTGGCTGAAGCTTAATTCTTGAATTTCCTATTGTTGCTCCAAGAAAATCCACTTCTCTTACTCCTATCTTCATTTTTGTGGGACTAAGTACTAGCCCGTTGTCTTCACAGACTCTCAGGAACTTCTTTAAATGTTGAATATGATCTGCAATTGTTTCAGAGAATACCAAAATATCGTCAATATAAACTGCTATAAATTCTT
OL423408.1	Banana streak OL virus isolate 3-S32, complete genome	Banana streak OL virus		Musa sp. cv. 25291-S32		Nigeria	3-S32	Viruses; Riboviria; Pararnavirae; Artverviricota; Revtraviricetes; Ortervirales; Caulimoviridae; Badnavirus	MTL_NODE_379768_length_328_cov_13.351111	328	13.3511	328	1	1	0.433	7502	7175	328	1	592.791	5.96e-170	TATAATGTCTCTTTATTTTAAGTTTGTCGGTGTGCGTTGTCTAGTCACGCACGATGACCTTTAGTAACTTTGCAGGATTCTTACGCAAAGTTGTTAGGCCAGAGACATGTGATGATGCTTATCTGCATTATTGGTGGATGCCACCTAACGATGCTAGAAAGCTCCACAACTCTCTATATAAGGAGCCTTGTATTCAGGTTGCAAACACGCACCACAACGCGAGTTTACTCCTGATTTGAGAAATAAAAACTTCTGTGCTTGAAACACACTTTGTGCGAGTTCACTTTGTGCGAGTAGAGCGCAAGATCCTAGTTCCGCGAGCGTAGAC
KT302214.1	Banana streak virus isolate DN3-4 ORFIII polyprotein gene, partial cds	Banana streak virus		banana		China: Guangzhou, Guangdong	DN3-4	Viruses; Riboviria; Pararnavirae; Artverviricota; Revtraviricetes; Ortervirales; Caulimoviridae; Badnavirus	FHL_NODE_473777_length_508_cov_4.493827	508	4.49383	326	0.972	0.6417	0.396	487	162	326	1	548.609	3.54e-156	CTGTCAAGAAAATGGATTAGTATTAAGCCCGACAAAAATGAAGATTGCAGTCAAAGAAATAGAATTCCTAGGGGCAGTATTAGGAAACTCAAGGATTAAGCTGCAGCCCCACATAATAAAAAAAATTACTGAATTCAAAGAAGAAGACCTAACAACCAAAAGGGGTTTAAGGTCTTGGCTGGGGATTCTAAACTATGCCAGGAATTACATTCTAAATCTCGGCAAACTCCTAGGGCCTCTCTACTCGAAAACAAGCCCAACAGGAGAAAAGAGACTCAATGAACAGGACTGGAAGCTTATCAAGGAAGTCAAAAGCAAAGTCCAAA
AB252637.1	Banana streak MY virus gene for polyprotein, partial cds, isolate: IBoGB4	Banana streak MY virus	BSMyV			Indonesia: Bogor	IBoGB4	Viruses; Riboviria; Pararnavirae; Artverviricota; Revtraviricetes; Ortervirales; Caulimoviridae; Badnavirus	MBL_NODE_153606_length_326_cov_9.578475	326	9.57847	325	0.969	0.9969	0.422	843	1167	326	2	542.297	9.39e-155	TGCCCGATTTTCTTCGCAACTTCTGGGTTGGGCTTTTGATACAATTCTTCTAGAGCCAGTAGGATTCCATTTAGGTGTTGATGCTGCCATCCTTGTAACAGTGTTTGGACTAGTCTAGAGAGGGAGTCTGCCAATATATTCTCGCAGCCATTAATATGCTCAAATTTTATTTCTAGACCCGTACCCGAGATGAAGTCGGTCAGCATGAGCCATCTAACCCGGGAGGGTTTGTTCTGAGCTGTGCTTTTATAGAACCTGACTATAGCTTCACAGTCTGTTCTGATCAATAACTCCTTCTTGTCCAAATAGTATATTTTGAACTTAT
KP710177.1	Taro bacilliform CH virus isolate TaBCHV-2, complete genome	Taro bacilliform CH virus		Colocasia esculenta		China	TaBCHV-2	Viruses; Riboviria; Pararnavirae; Artverviricota; Revtraviricetes; Ortervirales; Caulimoviridae; Badnavirus	BBL_NODE_93722_length_1134_cov_24.549952	1134	24.55	325	0.778	0.2866	0.428	5215	5539	1134	810	262.775	4.81e-70	CTTTGAAGCAATTGTCCATTTTTCTCTGAAATACTGCGGGAGCATTTTTAAGGCCGAATGGCATTGCCAGCCATTCGTATAGTCCCTGAGGGACCCAGAATGCCGTCCATTCAATGGAATATGGATGCATTGCGACCTGATGAAAACCACTTTTTAGGTCGAATTTGGAGTAGATTTTGCTATTTCCGACCTTCTGAATAATTGTGTTAATTCCGGGTAGGCTGTATTGGTCTTTGTGTGTGTTATCATTTAACCTCTTGTAATTGAAGACCATTCGTTCTTTTCCCCTGACCTCCTTTCCTGTGATGGGGTCGATAGTTGTTCC
KT339335.1	Banana streak virus isolate DN4-4 ORFIII polyprotein gene, partial cds	Banana streak virus		banana		China: Guangzhou,Guangdong	DN4-4	Viruses; Riboviria; Pararnavirae; Artverviricota; Revtraviricetes; Ortervirales; Caulimoviridae; Badnavirus	MSL_NODE_236105_length_478_cov_3.034667	478	3.03467	325	0.948	0.6736	0.422	472	148	478	157	508.935	2.91e-144	CAGATGCTAAAAATCTGTCAAAACAATGGCCTGGTACTAAGCCCATCCAAAATGAAAATAGCAGTGAAGGAGATTGAATTCCTTGGGGCAGTCTTAGGAAACTCAAAGATCAAGTTACAACCCCATATTATCAAGAAGATCACGGAATACCAAGAAGAGGATCTTACCACAAAAAGGGGTCTTAGATCATGGTTGGGCATATTAAACTACGCCCGAAATTACATACCTAACCTAGGCAGGCTCTTAGGCCCACTCTATTCCAAGACCAGCCCAACTGGGGAAAAGAGATTTAACGAACAAGACTGGAAATTGATCAGGAGCATCA
OL423401.1	Banana streak MY virus isolate 3-S38, complete genome	Banana streak MY virus	BSMyV	Musa sp.			3-S38	Viruses; Riboviria; Pararnavirae; Artverviricota; Revtraviricetes; Ortervirales; Caulimoviridae; Badnavirus	MBR_NODE_420728_length_324_cov_4.339367	324	4.33937	324	1	1	0.46	3235	3558	324	1	585.578	8.73e-168	GACCGTATTTCCAGGGTATTTTTCTTTGAAAGCCTTTGCCACTCTGTCACCAAGCCCGCTTGGTAGTTTGGTGAAGAATTCGTCGGATAGCTCTGGTCCTTGCCATATCCTTCCTGTCTTAGCCGCCAGAGTCCAGTAATCCGCCATATATCTTTTAATGGCAGTTCCCGTCATTTCATGGCATACTAGGCTCTTGATTGCCTTGTAAGCCGCATCTTGAGATACCGTAGTTCCAGTTTTGGGATCTTCCAGATAAAAGATTCTACGGATTTGAGAGAGTAGATTTTGTGTACCGTTGTTCCCTAGGGCTTGACCCTTCATCTC
OL423400.1	Banana streak MY virus isolate 1-PC1-5x-R2, complete genome	Banana streak MY virus	BSMyV	Musa sp.			1-PC1-5x-R2	Viruses; Riboviria; Pararnavirae; Artverviricota; Revtraviricetes; Ortervirales; Caulimoviridae; Badnavirus	BBL_NODE_225244_length_359_cov_12.328125	359	12.3281	321	0.975	0.8942	0.433	2319	1999	321	1	544.1	2.98e-155	GCATGATGCGAGAAGATTCCAACACGGGGAATGGAATTTAAGACCATCTACGGCTGTAGTACCCGTACAACCTACAAGCATCACATCTGCTGTTAATTATGACCGCAGTATATCTCTACGATTTGGGGACTACCAAGCGGCATCCTCATCCAGACCACCAGTCTACAACAAGAATGATGACGAGGTAGACTCTGATGAAGAAACTTTTCAAATTAATATGGTTTTACTCGGAGATGATATGGACTACCCCATGTTCCGAGAGCTTGAGAAGTTATATATAACTTCTGAAAGCATGGTGGGGGAGGATGATGAGGAAGAAAA
AY452271.1	Musa ABB Group endogenous virus badnavirus clone KT9 ORFIII polyprotein-like gene, partial sequence	Musa ABB Group						Eukaryota; Viridiplantae; Streptophyta; Embryophyta; Tracheophyta; Spermatophyta; Magnoliopsida; Liliopsida; Zingiberales; Musaceae; Musa	FHL_NODE_315689_length_679_cov_4.397569	679	4.39757	319	0.931	0.4698	0.387	227	544	679	361	473.769	8.65e-134	TTCCATACATCCGTTTGTTTCCAGGATGATGTGGCAGTCTGGTGGGGGTACTTCCAAGTCTGGTAGATTTCGGACTTTCGTTTTGATCTCTTTTACCAACTTCCAGTCATGCTCATTCATCCTTTTTTCTCCTGTAGGACTTGTTTTTGATTAAAGTGGTCCTAACAGCCTTCCTAGGTTAGGTATGTAATTTCTGGCATAGTTTAGGATTCCTAACTAGGTTCTCAATCCTTTTTTGGACGTCAAGTTTTCCTCTTCAAATTCTACTATTTTCTTAATAATGTGTGGTTGGAGTTTTTTCTTTGAATTCCCTAGTAC
EU079368.1	Musa acuminata subsp. zebrina endogenous virus badnavirus clone Zeb16 ORFIII-like polyprotein gene, partial cds	Musa acuminata var. zebrina						Eukaryota; Viridiplantae; Streptophyta; Embryophyta; Tracheophyta; Spermatophyta; Magnoliopsida; Liliopsida; Zingiberales; Musaceae; Musa	DCL_NODE_414797_length_417_cov_3.528662	417	3.52866	318	0.975	0.7626	0.44	227	544	417	100	538.69	1.49e-153	TTCCATGCATCCATCCGTTTCTAGTATTATAAAGCAGTCTTCTGGGGGTACCTCTAGATCCGGGAGGTTTTGCACTAGTTTTTTGATCTTCTTGATTAGCTTCCAATCTTGCTCATTCAGCCTTTTCTCCCCAGTCGGGCTTGTCTTTGAATATAATGGGCCTAAGAGTCTGCCCAAGTTAGGTATGTAACTCCTTGCATAATTTAGAAGTCCCAGCCAAGATCTAAGGCCCCTTTTGGTCGTGAGGTCTTCCTCCTGATAGTTCATGATCCGTTTAATAACATGGGGTTGCAGCTTGATCTTGGAGTTTCCCAAAAC
KT965859.1	Grapevine Roditis leaf discoloration-associated virus isolate BN, complete genome	Grapevine Roditis leaf discoloration-associated virus		Vitis vinifera	Bombino Nero	Italy	BN	Viruses; Riboviria; Pararnavirae; Artverviricota; Revtraviricetes; Ortervirales; Caulimoviridae; Badnavirus	DCL_NODE_192384_length_658_cov_34.875676	658	34.8757	318	0.739	0.4802	0.396	5914	6231	646	331	197.854	9.61e-51	AAAGAAACTGTTAATTAACCTGGATAAGCTATCAGCTAAAACATTATCCTTCCCATCTATGTGTTCGAACTCGATATTAATGCCTAGTCCTGTGATGAAATCTGTGAAAGAAATCCATCTGACGCGCGATGGTTTGTTCATGGCGGATTTGTTGAAGAAGCTGATGATGGCTTGGCAGTCAGTTCTGATGATCAATTCCCTTTTATCAAGATAATAAATCTTGAGTTTTTCAAGAGAATTCATTACCGCATGGATTTCAGCGTCGATAGTGGATTTGATTGGGTTGAACTTTCCGCTGGCGTAGGCACAGATTCTTTC
AY189433.1	Musa balbisiana endogenous badnavirus clone Bat6 ORFIII-like polyprotein gene, partial cds	Musa balbisiana	Balbis banana					Eukaryota; Viridiplantae; Streptophyta; Embryophyta; Tracheophyta; Spermatophyta; Magnoliopsida; Liliopsida; Zingiberales; Musaceae; Musa	BBL_NODE_229312_length_342_cov_101.004184	342	101.004	317	0.991	0.9269	0.435	228	544	342	26	559.429	1.29e-159	TTCCATACATCCGTCAGTTTCGAGGACGATAAAACTTCCTTCAGGGGGTACCTCCAGATCTGGGAGGTTCTTAACAAGGTTTTTGATGTTTCTGATGAGCTTCCAATCCTGCTCATTAAGCCTTCTTTCTCTAGTTGGGCTGGTCTTTGCGTAGAGTGGGCCAAGCAGTCTGCCCAAGTTAGGTATATAGTTTCGGGCGTAGTTAAGTATTCCTAACCATGACCTGAGCCCCTTTTTGGTAGTGAGATCTTCCTCTTGATACTCCGTGATTTTCTTAATGATATGGGGTTGTAGTTTGATTTTTGAATTCCCCAATA
AY189401.1	Musa AAB Group endogenous virus badnavirus clone OBLE15 ORFIII-like polyprotein gene, partial cds	Musa AAB Group						Eukaryota; Viridiplantae; Streptophyta; Embryophyta; Tracheophyta; Spermatophyta; Magnoliopsida; Liliopsida; Zingiberales; Musaceae; Musa	MTL_NODE_180256_length_729_cov_4.710863	729	4.71086	314	0.984	0.4307	0.398	1	314	314	1	545.002	6.27e-155	CCTTTTTAGTGGTCAGATCTTCCTCGCTGAATTCCAAGACTTTCTTGATTATATGGGGCTGCAATTTTATCTTCGAATTTCCTAGTACTGCTCCTAGGAATTCAATTTCCTGGACCGCTATCTTCATCTTTGTGGGGCTTAGCACCAGCCCATTCTTCTGGCATATTTCCAGCATAATGGATAGGTGCCTTATGTGGTCTTCTTCATTTCCAGAGAATACTAGGATATCATCAATGTAGATGGCAATGAACTGCTCTGTCCCTTTGAAGCAATTGTCCATTTTTCTTTGAAAAACTACAGGAGCATTTTTTAAT
AY189401.1	Musa AAB Group endogenous virus badnavirus clone OBLE15 ORFIII-like polyprotein gene, partial cds	Musa AAB Group						Eukaryota; Viridiplantae; Streptophyta; Embryophyta; Tracheophyta; Spermatophyta; Magnoliopsida; Liliopsida; Zingiberales; Musaceae; Musa	MTL_NODE_181182_length_726_cov_6.284109	726	6.28411	314	0.984	0.4325	0.398	1	314	314	1	545.002	6.24e-155	CCTTTTTAGTGGTCAGATCTTCCTCGCTGAATTCCAAGACTTTCTTGATTATATGGGGCTGCAATTTTATCTTCGAATTTCCTAGTACTGCTCCTAGGAATTCAATTTCCTGGACCGCTATCTTCATCTTTGTGGGGCTTAGCACCAGCCCATTCTTCTGGCATATTTCCAGCATAATGGATAGGTGCCTTATGTGGTCTTCTTCATTTCCAGAGAATACTAGGATATCATCAATGTAGATGGCAATGAACTGCTCTGTCCCTTTGAAGCAATTGTCCATTTTTCTTTGAAAAACTACAGGAGCATTTTTTAAT
AY189422.1	Musa balbisiana endogenous badnavirus clone Bat20 ORFIII-like polyprotein gene, partial cds	Musa balbisiana	Balbis banana					Eukaryota; Viridiplantae; Streptophyta; Embryophyta; Tracheophyta; Spermatophyta; Magnoliopsida; Liliopsida; Zingiberales; Musaceae; Musa	MTL_NODE_308809_length_471_cov_9.032609	471	9.03261	313	0.971	0.6645	0.403	1	313	313	1	525.165	3.73e-149	CTTTTTGGTAGTGAGATCTTCCTCTTGATACTCCGTGATTTTCTTAATGATATGGGGTTGTAGCTTGATCTTTGAATTCCCCAATATTGCTCCGAGGAATTCTATCTCCTTGACTGCTATCTTCATCTTTGATGGTCTTAATACCAGGCCATTTTCCTGGCAGATTTTTACCATTTGGGCCAAGTGTCGGGCATGGTCGCTTTCATTTTCAGAGAATACCAGGATATCATCAATGTATACTGCTATATATTCTTCTGTGCCCTTGAAGCATTCATCCATCTTTCTCTGGAATATTGCTGGTGCATTCTTTAGC
AF106947.1	Musa ABB Group clone Musa8 cacao swollen shoot badnavirus sequence	Musa ABB Group						Eukaryota; Viridiplantae; Streptophyta; Embryophyta; Tracheophyta; Spermatophyta; Magnoliopsida; Liliopsida; Zingiberales; Musaceae; Musa	MSR_NODE_64407_length_513_cov_4.612195	513	4.61219	312	0.849	0.6082	0.365	5326	5637	320	9	352.042	5.32e-97	TCTTCCCCTTCAGATATTGAGTAGATGGCGTCGCTTTGGTTTTCTCCCTCCTGGACAGATAGTATTTCATATTCTTCAAGGATATCCAATTGTTCAAATATAGCTACCCTTTTGATGTTTTTCTTGTCATTAGGACATTCTCTTGCAAAATGTCCTTCTTCTCCACAAAGATAGCATTTGCATTTTTTATTTCTTATCAGATGCTTTCTTTTCTCAATTCTTGCGTGAGATGAGTGGGGTTTACCTTTGTATGTTGTAGATCTTCTTACCCCGAATTTTTTTTCTGGTTTACTGTAATATCCAGGGATAGGA
KT339384.1	Banana streak virus isolate DN4-2 ORFIII polyprotein gene, partial cds	Banana streak virus		banana		China: Guangzhou,Guangdong	DN4-2	Viruses; Riboviria; Pararnavirae; Artverviricota; Revtraviricetes; Ortervirales; Caulimoviridae; Badnavirus	FHL_NODE_655266_length_351_cov_16.004032	351	16.004	312	0.974	0.8889	0.394	1	312	312	1	527.87	2.24e-150	GAGGTCCTTTTCTTGATACTCAGCAATCCTTTTGATGATATGGGGTTGTAGCTTGATTTTTGAATTCCCTAGGACTGCTCCAAGAAACTCGATTTCTCTTACTGCAATTTTCATTTTTGTTGGGCTTAGAATAAGACCGTTTTCTTGACATATTTCCAACATTTTGGTGAGATGTTGCCCATGCTCCTTCTCATTTTCTGAGAACACAAGTATATCATCTATGTACACAGCAATAAATTGTTCCGTACCTCTGAAACAGTTGTCCATTTTCCTTTGGAATATAGCAGGCGCGTTCTTCACCCCAAACGGCAT
AF106947.1	Musa ABB Group clone Musa8 cacao swollen shoot badnavirus sequence	Musa ABB Group						Eukaryota; Viridiplantae; Streptophyta; Embryophyta; Tracheophyta; Spermatophyta; Magnoliopsida; Liliopsida; Zingiberales; Musaceae; Musa	DCL_NODE_234991_length_590_cov_8.246407	590	8.24641	310	0.945	0.5254	0.372	2279	2587	312	3	480.081	1.76e-135	TGGTCTCTGCTAGATTCAGGTAGTCAAGATGAGAAGTATGAGAATCTGTATACCACTTCTGAATAGCTTCTTCCCAAAGTCTAGACATACGCTAAATATGCATTGTTTTAAATCTACTTACTTTCTTAACCTTGGGGGCTGGCGTCAAAGGTCTTACTATGGTTTCTTGACCTGATTGCCTTCCTCGGGCTCCTCACAGGTTTAGATTGTAAGAGATGTTATTATCAAACATATTTTAGCATAAATGTCAGGATAATTTGGTCAGAAACTAAATTGAAATAGTACACAAGCTCTGATACCAGAATGAAA
AJ968470.1	Banana streak Uganda G virus partial reverse transcriptase-RNaseH, clone 53-1	Banana streak Uganda G virus						Viruses; Riboviria; Pararnavirae; Artverviricota; Revtraviricetes; Ortervirales; Caulimoviridae; Badnavirus	DCL_NODE_70561_length_1066_cov_5.365524	1066	5.36552	310	0.961	0.2908	0.41	310	1	756	447	506.23	2.33e-143	CTGAAGAATGCCCCTGCAATATTTCAAAGAAAAATGGACGACTGCTTTCGAGGTATGGAGCAATTCATAGCAGTCTACATAGATGACATATTAGTATTCTCTGAAAATATGAGGGATCACGCGAAACACCTGAAAAGAATGATCGAGATATGCCAGGAAAACGGACTGGTCCTGAGCCCAACCAAGATGAAAATTGCGGTCCAGGAAATTGAGTTCCTTGGAGCAGTTCTCGGTAATTCGAGGATCAAACTTCAACCCCACATTATCAAAAGAATCATGGAATACAATGAAGAAGACCTGACAACAAAAA
AJ968470.1	Banana streak Uganda G virus partial reverse transcriptase-RNaseH, clone 53-1	Banana streak Uganda G virus						Viruses; Riboviria; Pararnavirae; Artverviricota; Revtraviricetes; Ortervirales; Caulimoviridae; Badnavirus	DCR_NODE_219678_length_469_cov_4.021858	469	4.02186	310	0.965	0.661	0.41	1	310	376	67	510.738	8.18e-145	TTTTTGTTGTCAGGTCTTCTTCATTGTATTCCATGATTCTTTTGATAATGTGGGGTTGAAGTTTGATCCTCGAATTACCGAGAACTGCTCCAAGGAACTCAATTTCCTGGACCGCAATTTTCATCTTGGTTGGGCTCAGGACCAGTCCGTTTTCCTGGCATATCTCGATCATTCTTTTCAGGTGTTTCGCGTGATCCCTCATATTTTCAGAGAATACTAATATGTCATCTATGTAGACTGCTATGAATTGCTCCATACCTCGAAAGCAGTCGTCCATTTTTCTTTGAAATATTGCAGGGGCATTCTTCAG
HM447644.1	Musa balbisiana endogenous badnavirus isolate MBEBV-AP7 RT-RNaseH gene, partial cds	Musa balbisiana endogenous badnavirus		Musa sp.		India	MBEBV-AP7	Viruses; Riboviria; Pararnavirae; Artverviricota; Revtraviricetes; Ortervirales; Caulimoviridae; Badnavirus	BBL_NODE_104127_length_989_cov_13.835214	989	13.8352	310	0.974	0.3134	0.394	310	1	393	84	524.263	8.04e-149	ATGCCGTTTGGTCTGAAAAACGCCCCAGCGATATTTCAGAGAAAAATGGATGACTGCTTCAGAGGTATGGAACAATTTATAGCAGTTTACATAGATGACATATTAGTTTTCTCTGAAAATATGAAAGATCATGCTAAGCATCTGAAGAAAATGATCGAGATATGCCAGAAAAATGGGCTAGTCCTGAGCCCTACCAAAATGAAGATTGCGGTCCGAGAGATCGAATTCCTTGGAGCAGTTATGGGCAATTCAAGAATCAAACTCCAACCCCACATTATCAAGAAAATCATTGGATACAATGAAGAGGACT
AF106947.1	Musa ABB Group clone Musa8 cacao swollen shoot badnavirus sequence	Musa ABB Group						Eukaryota; Viridiplantae; Streptophyta; Embryophyta; Tracheophyta; Spermatophyta; Magnoliopsida; Liliopsida; Zingiberales; Musaceae; Musa	MTL_NODE_381791_length_309_cov_11.567961	309	11.568	309	0.767	0.9968	0.403	1863	1556	309	2	226.707	8.94e-60	TCTGGGTGCATTGCGACTTGATGGAAACCAGATTTTAAGTCAAATTTTGAATAAATTTTGCTGTTACTAACCTTTCTTGAGTATTGTATTGATACCGGGAAGGCTGTATTGGTCCTTTTCAGTGATGTCATTAAGCCTCTTGTAGTTGAAGACCATTCTTTCCTTCCCTTTTCTTTCTACTCCTGTTATGGGGTCCACTGTAGTTCCTGAGTTGACGATTATAGCCGTAGTTCTATGCTTGCTTTTGCTTGGTCTGATGACCCCAATTTCTAGCAGTGCTTTCACATGTTTGGAGAAGGTTCTTTTGC
AY189422.1	Musa balbisiana endogenous badnavirus clone Bat20 ORFIII-like polyprotein gene, partial cds	Musa balbisiana	Balbis banana					Eukaryota; Viridiplantae; Streptophyta; Embryophyta; Tracheophyta; Spermatophyta; Magnoliopsida; Liliopsida; Zingiberales; Musaceae; Musa	BBL_NODE_236868_length_315_cov_24.693396	315	24.6934	309	0.964	0.981	0.447	236	544	315	7	508.935	1.87e-144	TTCCATACATCCGTCAGTTTCGAGGACGATAAAACTTCCTTCAAGAGGTACCTCCAGTTCTGGGAGGTTCTTAACAAGATTTTTGATGTTTCTGATAAGCTTCCAATCCTGCTCATTAAGCCTCCTTTCTCCAGTTGGGCTGGCCTTTGCGTAGAGTGGGCCAAGCAGTCTGCCCAGGTTAGGTATATAGTTTCGGGCGTAGTTGAGTATTCCCAACCATGACCTGAGCCCCTTTTTGGTAGTGAGATCTTCCTCTTGATACTCCGTGATTTTCTTAATGATATGGGGTTGTAGCTTGATCTTTGAATT
KR014107.1	Banana streak MY virus isolate BSMYV_TO213_2010, complete genome	Banana streak MY virus	BSMyV	Musa sp.		Tonga	BSMYV_TO213_2010	Viruses; Riboviria; Pararnavirae; Artverviricota; Revtraviricetes; Ortervirales; Caulimoviridae; Badnavirus	MBR_NODE_421156_length_309_cov_6.747573	309	6.74757	309	1	1	0.466	1807	2115	309	1	558.527	1.16e-159	TCTCCAATAGTCATCATTATGTTGGGGATGACATAGATTAGCTGATTGCCTTCAGCTAGGTCCACTTCCATGGCTGATATGATAGACCGATCATCAGCCGTCCATCTGGTGTCTCGGAACACCAGGAGCGCCATAGTTCCAGCAAAGGTCCTATGAAGGATCTGGAACCGGACTTGCAGGACTCCAAGATGTATATACGTGAGTCCAGCTTGTTGTAGTCTTTCAAAAGATTCTTCAGAAATAAATGTCCGATCTTGTTGGTCAGCGTCACTGACCATCATTCGCTCCTCAGATCTGAAGTGGTAGACG
AY189402.1	Musa AAB Group endogenous virus badnavirus clone OBLE17 ORFIII-like polyprotein gene, partial cds	Musa AAB Group						Eukaryota; Viridiplantae; Streptophyta; Embryophyta; Tracheophyta; Spermatophyta; Magnoliopsida; Liliopsida; Zingiberales; Musaceae; Musa	FHL_NODE_195487_length_920_cov_5.053856	920	5.05386	308	1	0.3348	0.432	237	544	920	613	556.724	1.26e-158	TTCCATGCATCCGTCTACTTCCAGTATTATGTAACAATCCTCAGGGGGAACTTCCAGGTCAGGAAGGTTTCTGATTTTTTCTTTGACCTTCCTTACTAACTTCCAATCCTGTTCGTTCATCCTCTTTTCCCCTGTTGGGCTTGTCTTAGAATATAGCAGACCTAATAGTTTTCCCAGGTTGGGAATATAGGTCCTGGCATAGTTGAGAATTCCCAACCAAGACCTAAGGCCCCTCTTTGTGGTTAGGTCTTCCTCATTGAATTCCAGGATTCTCTTGATTATGTGGGGCTGTAGCTTTATTTTCGAGT
AY189436.1	Musa balbisiana endogenous badnavirus clone PKW12 nonfunctional ORFIII-like polyprotein gene, partial sequence	Musa balbisiana	Balbis banana					Eukaryota; Viridiplantae; Streptophyta; Embryophyta; Tracheophyta; Spermatophyta; Magnoliopsida; Liliopsida; Zingiberales; Musaceae; Musa	MBR_NODE_315109_length_438_cov_2.991045	438	2.99105	306	0.918	0.6986	0.379	306	1	438	133	440.407	1.13e-123	ATTAAAGAATGCTTTGGCTATTTTTCAAAGGAAAATGGACGAATGTTTCAAAGGAACGGAGCAGTTTATAACAGTATATATAGATGACATCCTGGTATTCTCAGAGAATGAAGAGGACCACGCTAGGCATCTAGCTACAATGTTGGAAATATGCTAGAAGAACGGGCTAGTACTAAGCTCAACAAAGATGAAGATCGCAGTACGCGAAATTGAATTCCTTGAGGCAGTTATGGGAAAATAAAAAATCAAGCTGCAGCCCCACATCATCAAGAAAATCATGGAATTTAAAAATGAAGACCTGACTAC
KT339354.1	Banana streak virus isolate DN7-6 ORFIII polyprotein gene, partial cds	Banana streak virus		banana		China: Guangzhou,Guangdong	DN7-6	Viruses; Riboviria; Pararnavirae; Artverviricota; Revtraviricetes; Ortervirales; Caulimoviridae; Badnavirus	MBL_NODE_157875_length_305_cov_10.910891	305	10.9109	305	0.98	1	0.446	481	177	305	1	524.263	2.35e-149	GCTAGTCCTGAGCCCTACCAAAATGAAGATTGCGGTCCGAGAGATCGAATTCCTTGGAGCAGTTCTGGGCAATTCAAGGATCAAACTCCAACCCCACATTATCAAGAAAATCATTGGATACAATGAAGAGGACTTAACAACAAAGAGGGGGATGAGGTCATGGTTGGGAATACTAAACTATGCAAGGAGCTACATACCCAACCTCGGTAAACTTCTAGGGCCTTTATACTCCAAAACAAGCCCAACAGGAGAAAGGAGGATGAACGAGCAAGACTGGAAGCTTATCAAGGAAATCAAAGGAATGG
KP710177.1	Taro bacilliform CH virus isolate TaBCHV-2, complete genome	Taro bacilliform CH virus		Colocasia esculenta		China	TaBCHV-2	Viruses; Riboviria; Pararnavirae; Artverviricota; Revtraviricetes; Ortervirales; Caulimoviridae; Badnavirus	FHL_NODE_430478_length_546_cov_3.950339	546	3.95034	303	0.759	0.5531	0.43	5519	5218	307	6	211.379	1.25e-54	ACAACTATCGACCCCATCACAGGAAAGGAGGTCAGGGGAAAAGAACGAATGGTCTTCAATTACAAGAGGTTAAATGATAACACACACAAAGACCAATACAGCCTACCCGGAATTAACACAATTATTCAGAAGGTCGGAAATAGCAAAATCTACTCCAAATTCGACCTAAAAAGTGGTTTTCATCAGGTCGCAATGCATCCATATTCCATTGAATGGACGGCATTCTGGGTCCCTCAGGGACTATACGAATGGCTGGCAATGCCATTCGGCCTTAAAAATGCTCCCGCAGTATTTCAGAGAAA
AF106947.1	Musa ABB Group clone Musa8 cacao swollen shoot badnavirus sequence	Musa ABB Group						Eukaryota; Viridiplantae; Streptophyta; Embryophyta; Tracheophyta; Spermatophyta; Magnoliopsida; Liliopsida; Zingiberales; Musaceae; Musa	MSL_NODE_347237_length_298_cov_4.707692	298	4.70769	299	0.779	0.9933	0.409	1723	1426	296	1	228.511	2.46e-60	TGTTCCGTACCTCTGAAGCAGTTGTCCATTTTCCCTTTGGAATATAGCAGGGCATTCTTAAGACCAAATGCCATTACCAGCCATTCAAACAATCCTTCAGGGACCCAGAATGCGGTCCCATTCAATTGAATCTGGGTGCATTGCGACTTGATGGAAACCAGATTTTAAGTCAAATTTTGAATAAATTTTGCTGTTACTAACCTTTCTTGAGTATTGTATTGATACCGGGAAGGCTGTATTGGTCCTTTTCAGTGATGTCATTAAGCCTCTTGTAGTTGAAGACCATTCTTTCCTTCCC
EU908849.1	Musa balbisiana endogenous badnavirus clone PKW514 polyprotein gene, partial cds	Musa balbisiana endogenous badnavirus		Musa balbisiana cv. Pisang Klutuk Wulung				Viruses; Riboviria; Pararnavirae; Artverviricota; Revtraviricetes; Ortervirales; Caulimoviridae; Badnavirus	BBL_NODE_61692_length_1889_cov_17.366181	1889	17.3662	299	0.987	0.1583	0.368	543	245	299	1	522.46	5.42e-148	TTAAGCTTCAGCCACATATAATTAAGAAGGTGATCGAAACAGAAGATGAAGAGTTAAAGGAAACAAGAGGATTAAGGAAATGGCTAGGAATTCTCAACTATGCTAGAACTTATATCCCAAACCTTGGAAAAACTTTGGGTCCTCTTTATGGAAAAACATCCAAAAATGGAGAGAAGTGGATGAATCACCAAGATTGGCTGATAGTAAAGAAAATCAAAGAACAAGTCCGAACCTTGCCAGATCTAGAATTACCTCTAGAAAATGCAATTATGGTGATAGAAACTGATGGCTGCATCGAA
KT302214.1	Banana streak virus isolate DN3-4 ORFIII polyprotein gene, partial cds	Banana streak virus		banana		China: Guangzhou, Guangdong	DN3-4	Viruses; Riboviria; Pararnavirae; Artverviricota; Revtraviricetes; Ortervirales; Caulimoviridae; Badnavirus	DCL_NODE_488857_length_298_cov_10.020513	298	10.0205	298	0.983	1	0.389	417	120	298	1	516.148	1.19e-146	TACGAAGGACCATGCTAGGCATCTTCATAAAATGCTAGAAATCTGTCAAGAAAATGGATTAGTATTAAGCCCGACAAAAATGAAGATTGCAGTCAAAGAAATAGAATTCCTAGGGGCAGTATTAGGAAACTCAAGGATTAAGCTGCAGCCCCACATAATAAAAAAAATTACTGAATTCAAAGAAGAAGACCTAACAACCAAAAGGGGTTTAAGGTCTTGGCTGGGGATTCTAAACTATGCCAGGAATTACATTCTAAATCTCGGCAAACTCCTAGGGCCTCTCTACTCGAAAACAAGC
KR014107.1	Banana streak MY virus isolate BSMYV_TO213_2010, complete genome	Banana streak MY virus	BSMyV	Musa sp.		Tonga	BSMYV_TO213_2010	Viruses; Riboviria; Pararnavirae; Artverviricota; Revtraviricetes; Ortervirales; Caulimoviridae; Badnavirus	MBL_NODE_160866_length_293_cov_13.457895	293	13.4579	293	1	1	0.515	1557	1849	293	1	529.673	5.3e-151	GTCACTGACCATCATTCGCTCCTCAGATCTGAAGTGGTAGACGCGATGGTGAACGTCATCTCGTCTTGACATGTATAATACTTCGGCGGGGACTGTTCTTGCTCGTTCCCGCATAGATCTTTGTAACTCTACTTCCGGGTCCATGAGTAGGGCCAGGGTATCCTCTCGGGTTTGCCTCCCGATGAGTCTCCTTCCGACGTTGCCGATGTTTCTGGCAACTCGTTGTGCTTCATACCGTCTCCTTGCGGATGCCCGGTAATCTCTAATTTGGTCTTCAATAAGTGGGGTCCCAT
AY189422.1	Musa balbisiana endogenous badnavirus clone Bat20 ORFIII-like polyprotein gene, partial cds	Musa balbisiana	Balbis banana					Eukaryota; Viridiplantae; Streptophyta; Embryophyta; Tracheophyta; Spermatophyta; Magnoliopsida; Liliopsida; Zingiberales; Musaceae; Musa	BBL_NODE_245528_length_291_cov_199.925532	291	199.926	291	0.99	1	0.409	30	320	291	1	512.541	1.41e-145	TGAGCCCCTTTTTGGTAGTGAGATCTTCCTCTTGATACTCCGTGATTTTCTTAATGATATGGGGTTGTAGCTTGATCTTTGAATTCCCCAATATTGCTCCGAGGAATTCTATCTCCTTGACTGCTATCTTCATCTTTGATGGTCTTAATACCAGGCCATTTTCCTGGCAGATTTTTACCATTTGGGCCAAGTGTCGGGCATGGTCGCTTTCATTTTCAGAGAATACCAGGATATCATCAATGTATACTGCTATATATTCTTCTGTGCCCTTGAAGCATTCATCCATCTTTC
AY452269.1	Musa ABB Group endogenous virus badnavirus clone KT51 ORFIII polyprotein-like gene, partial sequence	Musa ABB Group						Eukaryota; Viridiplantae; Streptophyta; Embryophyta; Tracheophyta; Spermatophyta; Magnoliopsida; Liliopsida; Zingiberales; Musaceae; Musa	MBL_NODE_148836_length_354_cov_28.422311	354	28.4223	290	0.986	0.8192	0.414	255	544	354	65	506.23	7.39e-144	TTCCATGCATCCATCTACTTCAAGTATTATGTAGCAAATCTCGGGGGGGACTTCTAGGTCTGGGAGGTTTCTGATTTTTTCCTTGATTTCCCTTATCAGCTTCCAATCCTGTTCATTCATTCTCTTTTCTCCCGTAGGACTTGTTTTTGAATACAGTGGTCCTAACAGTTTTCCAAGGTTAGGGATATAACTTCTAGCGTAGTTAAGAATTCCTAACCATGATATGAGGCCTCTCTTGGTGGTCAGGTCCTCCTCATTAAATTCCATGATCTTCTTGATTACGTGGGACT
AY452269.1	Musa ABB Group endogenous virus badnavirus clone KT51 ORFIII polyprotein-like gene, partial sequence	Musa ABB Group						Eukaryota; Viridiplantae; Streptophyta; Embryophyta; Tracheophyta; Spermatophyta; Magnoliopsida; Liliopsida; Zingiberales; Musaceae; Musa	BBC_NODE_161348_length_554_cov_3.168514	554	3.16851	289	0.986	0.5217	0.37	1	289	289	1	504.426	4.14e-143	ATTAAATTCCATGATCTTCTTGATTACGTGGGACTGCAGTTTTATTTTTGAATTTCCCAATACTGCCCCTAGGAATTCAATTTCTTGGGCTGCTATCTTCATTTTTGTTGGGCTTAATACAAGCCCATTCTTCTGGCATATCTCCAGCATTATGGATATGTGTTTTGCGTGGTCTCCTTCGTTTTCTGAAAATACCAAGATATCATCAATATATACTGCGATGAATTGCTCTGTTCCCTTAAAGTAGTTATCCATTTTTCTCTGAAATGTTGCCGGGGCATTTTTTAGT
AY189436.1	Musa balbisiana endogenous badnavirus clone PKW12 nonfunctional ORFIII-like polyprotein gene, partial sequence	Musa balbisiana	Balbis banana					Eukaryota; Viridiplantae; Streptophyta; Embryophyta; Tracheophyta; Spermatophyta; Magnoliopsida; Liliopsida; Zingiberales; Musaceae; Musa	MTL_NODE_385430_length_282_cov_6.782123	282	6.78212	287	0.899	1	0.411	103	389	282	1	388.109	3.92e-108	ATGGCCCTAGTAACTTCCCAAGATTGGGTATGTAGTTTCTTGCATAGTTGAGAATTCCAAGCCATGACCTAAGGCCTCTCTTTGTAGTCAGGTCTTCATTTTTAAATTCCATGATTTTCTTGATGATGTGGGGCTGCAGCTTGATTTTTTATTTTCCCATAACTGCCTCAAGGAATTCAATTTCGCGTACTGCGATCTTCATCTTTGTTGAGCTTAGTACTAGCCCGTTCTTCTAGCATATTTCCAACATTGTAGCTAGATGCCTAGCGTGGTCCTCTTCATTCTCT
KT339357.1	Banana streak virus isolate DN8-4 ORFIII polyprotein gene, partial cds	Banana streak virus		banana		China: Guangzhou,Guangdong	DN8-4	Viruses; Riboviria; Pararnavirae; Artverviricota; Revtraviricetes; Ortervirales; Caulimoviridae; Badnavirus	BBL_NODE_165321_length_560_cov_11.645514	560	11.6455	287	0.951	0.5125	0.476	579	294	287	1	452.129	2.32e-127	GTATCAAGAGGAAGATCTCACTACCAAAAAGGGGCTCAGGTCTTGGTTAGGGATACTCAACTACGCCCGAAACTATATACCTAACTTGGGCAGACTGCTTGGCCCACTCTACGCTAAGACCAGCCCAACTGGAGAAAGGAGGCTTAATGAGCAAGATTGGAAGCTCATCAGAAACATCAAAAATCTTGTTAAAAACCTCCCAGATCTGGAGGTACCTCCTGAAGGAAGTTTTATCATCCTCGAAACTGACGGATGTATGGAAGGCTGGGGCGGCGTCTGCAAATGG
AY189436.1	Musa balbisiana endogenous badnavirus clone PKW12 nonfunctional ORFIII-like polyprotein gene, partial sequence	Musa balbisiana	Balbis banana					Eukaryota; Viridiplantae; Streptophyta; Embryophyta; Tracheophyta; Spermatophyta; Magnoliopsida; Liliopsida; Zingiberales; Musaceae; Musa	BBL_NODE_247434_length_287_cov_6.076087	287	6.07609	285	0.926	0.993	0.382	1	285	287	3	420.57	6.75e-118	AATTCCATGATTTTCTTGATGATGTGGGGCTGCAGCTTGATTTTTTATTTTCCCATAACTGCCTCAAGGAATTCAATTTCGCGTACTGCGATCTTCATCTTTGTTGAGCTTAGTACTAGCCCGTTCTTCTAGCATATTTCCAACATTGTAGCTAGATGCCTAGCGTGGTCCTCTTCATTCTCTGAGAATACCAGGATGTCATCTATATATACTGTTATAAACTGCTCCGTTCCTTTGAAACATTCGTCCATTTTCCTTTGAAAAATAGCCAAAGCATTCTTTAAT
FJ594880.1	Banana streak virus isolate 2 ORFIII polyprotein gene, partial cds	Banana streak virus		Musa acuminata AAA Group		China: South China	2	Viruses; Riboviria; Pararnavirae; Artverviricota; Revtraviricetes; Ortervirales; Caulimoviridae; Badnavirus	DCR_NODE_110911_length_583_cov_7.585417	583	7.58542	285	0.968	0.4889	0.418	313	597	583	299	474.671	7.4e-134	TCCACTTGCACATGGCGCCCCAGCCTTCCATGCATCCATCAGTTTCCAGTATTATGAAGCAATCTTCTGGAGGTACTTCCAGGTCTGGGAGATTCTGTACTAGTCTTTTGATTTCTTTAACCAATTTCCAGTCTTGCTCATTCAACCTTTTTTCCCCAGTTGGGCTTGTTTTTGAATATAGTGGGCCTAAGAGTTTGCCCAAATTAGGAATGTAACTTCTAGCATAATTTAGAAGTCCTAACCACGATCTAAGGCCCTTTTTGGTGGTAAGATCTTCTTCTTGAT
HM447644.1	Musa balbisiana endogenous badnavirus isolate MBEBV-AP7 RT-RNaseH gene, partial cds	Musa balbisiana endogenous badnavirus		Musa sp.		India	MBEBV-AP7	Viruses; Riboviria; Pararnavirae; Artverviricota; Revtraviricetes; Ortervirales; Caulimoviridae; Badnavirus	BBL_NODE_162819_length_571_cov_10.213675	571	10.2137	285	0.972	0.4991	0.456	563	279	285	1	479.179	1.7e-135	CAAGAAAATCATTGGATACAATGAAGAGGACTTAACAACAAAGAGGGGGATGAGGTCATGGTTGGGAATACTAAACTATGCAAGGAGCTACATACCCAACCTCGGTAAACTCCTAGGGCCTTTATACTCCAAAACAAGCCCAACGGGAGAAAGGAGGATGAACGAGCAAGACTGGAAGATTATCAAGGAAATTAAAGGAATGGTAAACAAGCTGCCAGACCTAGAGGTCCCACCCCAAGAGTGTTTCATAATCCTAGAAGTGGACGGATGCATGGAAGGGTGGGG
KT339350.1	Banana streak virus isolate DN7-1 ORFIII polyprotein gene, partial cds	Banana streak virus		banana		China: Guangzhou,Guangdong	DN7-1	Viruses; Riboviria; Pararnavirae; Artverviricota; Revtraviricetes; Ortervirales; Caulimoviridae; Badnavirus	FHL_NODE_687086_length_285_cov_48.824176	285	48.8242	284	0.972	0.9965	0.444	296	579	285	2	477.376	2.85e-135	CCATTTGCAGACGGCGCCCCAGCCTTCCATGCATCCGTCTGTTTCAAGTATTATAAAACAGTCTTCAGGAGGTACCTCTAGATCAGGGAGATTTTGTACCAGGCTCTTAATCTTTCTGATTAATTTCCAATCTTGCTCATTCTGCCTTTTCTCGCCAGTGGGGCTTGTTTTTGAATATAATGGGCCTAGAAGCCTGCCCAGGTTGGGTATATAGCTTCTTGCATAGTTTAGAATTCCCAGCAATGATCTGAGGCCTTTCTTGGTAGTAAGGTCTTCTTCCTGAT
KT339350.1	Banana streak virus isolate DN7-1 ORFIII polyprotein gene, partial cds	Banana streak virus		banana		China: Guangzhou,Guangdong	DN7-1	Viruses; Riboviria; Pararnavirae; Artverviricota; Revtraviricetes; Ortervirales; Caulimoviridae; Badnavirus	FHL_NODE_687307_length_285_cov_7.483516	285	7.48352	284	0.961	0.9965	0.444	579	296	284	1	463.85	6.27e-131	ATCAGGAAGAAGACCTTACTACCAAGAAAGGCCTCAGATCATTGCTGGGAATTCTAAACTATGCAAGAAGCTATATACCCAACCTGGGCAGGCTTCTAGGCCCATTATATTCAAAAACAAGCCCCACTGGCGAGAAAAGGCAGAATGAGCAAGATTGGAAATTAATCAGAAAGATTAAGAGCCTGGTACAAAATCTCCCTGATCTAGAGGTACCTCCTGAAGACTGTTTTATAATACTTGAAACAGACGGATGCATGGAAGGCTGGGGCGCCGTCTGCAAATGG
AF106947.1	Musa ABB Group clone Musa8 cacao swollen shoot badnavirus sequence	Musa ABB Group						Eukaryota; Viridiplantae; Streptophyta; Embryophyta; Tracheophyta; Spermatophyta; Magnoliopsida; Liliopsida; Zingiberales; Musaceae; Musa	MBL_NODE_157861_length_305_cov_12.217822	305	12.2178	282	0.784	0.9213	0.39	1852	1571	281	1	231.216	7.23e-61	ACTTGATGGAAACCAGATTTTAAGTCAAATTTTGAATAAATTTTGCTGTTACTAACCTTTCTTGAGTATTGTATTGATACCGGGAAGGCTGTATTGGTCCTTTTCAGTGATGTCATTAAGCCTCTTGTAGTTGAAGACCATTCTTTCCTTCCCTTTTCTTTCTACTCCTGTTATGGGGTCCACTGTAGTTCCTGAGTTGACGATTATAGCCGTAGTTCTATGCTTGCTTTTGCTTGGTCTGATGACCCCAATTTCTAGCAGTGCTTTCACATGTTTGGAGAA
JQ409539.1	Banana streak OL virus isolate BSOLV-IN1, complete genome	Banana streak OL virus		Musa sp.; Poovan banana (AAB)		India	BSOLV-IN1	Viruses; Riboviria; Pararnavirae; Artverviricota; Revtraviricetes; Ortervirales; Caulimoviridae; Badnavirus	BBL_NODE_249545_length_281_cov_59.837079	281	59.8371	281	1	1	0.359	5831	5551	281	1	508.033	1.66e-144	AGATGGGCTGTATGAGTGGCTAGTTATGCCCTTTGGACTTAAAAATGCTCCTGCCATATTTCAACGAAAAATGGACAATTGCTTTAGAGGGACAGAGGATTTTATTGCGGTATACATTGATGACATACTAGTATTCTCTGAAACAATACACCAACATAAAGAGCATTTGAAGAAATTTATGACAATCTGCGAGAAAAATGGTTTAGTCTTAAGTCCGACAAAAATGAAAATTGGAACAAGACAGATTGACTTCCTAGGTGCAACTATTGGAAACTCAAAAA
JQ409539.1	Banana streak OL virus isolate BSOLV-IN1, complete genome	Banana streak OL virus		Musa sp.; Poovan banana (AAB)		India	BSOLV-IN1	Viruses; Riboviria; Pararnavirae; Artverviricota; Revtraviricetes; Ortervirales; Caulimoviridae; Badnavirus	MBL_NODE_163900_length_281_cov_39.842697	281	39.8427	281	1	1	0.359	5831	5551	281	1	508.033	1.66e-144	AGATGGGCTGTATGAGTGGCTAGTTATGCCCTTTGGACTTAAAAATGCTCCTGCCATATTTCAACGAAAAATGGACAATTGCTTTAGAGGGACAGAGGATTTTATTGCGGTATACATTGATGACATACTAGTATTCTCTGAAACAATACACCAACATAAAGAGCATTTGAAGAAATTTATGACAATCTGCGAGAAAAATGGTTTAGTCTTAAGTCCGACAAAAATGAAAATTGGAACAAGACAGATTGACTTCCTAGGTGCAACTATTGGAAACTCAAAAA
AY189410.1	Musa AAB Group endogenous virus badnavirus clone OBLE36 ORFIII-like polyprotein gene, partial cds	Musa AAB Group						Eukaryota; Viridiplantae; Streptophyta; Embryophyta; Tracheophyta; Spermatophyta; Magnoliopsida; Liliopsida; Zingiberales; Musaceae; Musa	MBR_NODE_250915_length_477_cov_2.938503	477	2.9385	280	0.989	0.587	0.386	280	1	477	198	492.704	2.23e-139	ACTAAAGAATGCTCCGGCAATATTCCAGAGAAAGATGGACAACTGCTTTAAAGGTACTGAAACCTTCATTGCAGTATATATTGATGACATTTTAATATTCTCTGAAACAGCCGAGGATCATAAGAAGCATTTGAAGATATTCCTGCAAAAGTGCGAGGATAATGGCCTCGTGCTAAGTCCAACAAAAATGAAGGTGGGAGTCAAAGAAATAGACTTCCTAGGAGCAACAATCGGGAATGCAAGGATCAAACTACAACCACATATAATCAAGAAGGTGATT
KP710177.1	Taro bacilliform CH virus isolate TaBCHV-2, complete genome	Taro bacilliform CH virus		Colocasia esculenta		China	TaBCHV-2	Viruses; Riboviria; Pararnavirae; Artverviricota; Revtraviricetes; Ortervirales; Caulimoviridae; Badnavirus	MSR_NODE_4454_length_1647_cov_4.606218	1647	4.60622	280	0.75	0.1688	0.396	6386	6109	280	3	176.213	8.02e-44	GGAAAGTTTAGCCCACCAAAATCCACAATTGATGCAGAAATTCATGCCGTCATGAACAGCCTAAATAGCTTCAAGATTTATTATCTTGACAAGAAGGAGCTACTTATTAGAACAGATTGTCAAGCAATTATCAGCTTCTTCAACAAATCTGCAAAAAACAAACCATCAAGGGTCAGATGGGTTTCTTTCACAGACTTCATAACTGGCACAGGCCTTGAGATCAGATTCCAACACATTGACGAAAAAGACAACGCATTAGCTGATGCGCTATCTAGGCT
AY189441.1	Musa balbisiana endogenous badnavirus clone PKW36 nonfunctional ORFIII-like polyprotein gene, partial sequence	Musa balbisiana	Balbis banana					Eukaryota; Viridiplantae; Streptophyta; Embryophyta; Tracheophyta; Spermatophyta; Magnoliopsida; Liliopsida; Zingiberales; Musaceae; Musa	MBL_NODE_164865_length_277_cov_35.908046	277	35.908	277	0.993	1	0.433	452	176	277	1	491.803	1.25e-139	AGCCCATCAAAGATGAAGATAGCAGTCAAGGAGATATAATTCCTCGGAGCAATATTGGGGAATTCAAAAATCAAACTACAACCCCATATCATTAAGAAAATCATGGAGTATCAAGAGGAAGATCTCAATACCAAAAAGGGGCTCAGGTCATGGTTGGGAATACTCAACTACGCCCGAAACTATATACCTAACTTGGGCAGACTGCTTGGCCCACTCTACGCAAAGACCAGCCCAACTGGAGAAAGGAGGCTTAATGAGCAGGATTGGAAGCTTATCA
AY189436.1	Musa balbisiana endogenous badnavirus clone PKW12 nonfunctional ORFIII-like polyprotein gene, partial sequence	Musa balbisiana	Balbis banana					Eukaryota; Viridiplantae; Streptophyta; Embryophyta; Tracheophyta; Spermatophyta; Magnoliopsida; Liliopsida; Zingiberales; Musaceae; Musa	MBR_NODE_60786_length_783_cov_4.592647	783	4.59265	276	0.891	0.3512	0.409	270	545	783	509	360.157	1.59e-99	TTCCATGCATCCGTCTGCTTCTAATATGATGAAACAGTCTTCGGGGGGGACTTCTAAGTCTGGAAGACTTTGGACCTTTTTCTTTTATCTCTCTTATGAGCTTCCAATCTTGCTCATTCATTCTCTTTTCGCCTGTAGGGCTTGCTTTTGCATACAATGGCCCTAGTAACTTCCCAAGATTGGGTATGTAGTTTCTTGCATAGTTGAGAATTCCAAGCCATGACCTAAGGCCTCTCTTTGTAGTCAGGTCTTCATTTTTAAATTCCATGATTTTCT
[truncated: 92 more rows]

## Sheet: EndogenousVirusStatSUMMARY
Query Name	Hit Length				Query Name	Query Length				Query Name	% Pairwise Identity				Query Name	% Pairwise Identity			Query Name	Query Length			Description	Query coverage	ifComplete	ifComplete
BBL_NODE_3004_length_16591_cov_21.230289	7366	average hit length:	691.533		BBL_NODE_3004_length_16591_cov_21.230289	16591	average contig length:	1271.78		BBL_NODE_3004_length_16591_cov_21.230289	0.848	average hit percent identity:	0.906691		MBL_NODE_41169_length_2320_cov_28.185837	1			MBL_NODE_885_length_37479_cov_14.560092	37479			Banana streak GF virus isolate 2-S26, complete genome	1	TRUE	TRUE
[truncated: 624 more rows]
